# Supplementary material for: Integrative multi-omics analysis depicts the methylome and hydroxymethylome in recurrent bladder cancers and identifies biomarkers for predicting PD-L1 expression
Source: Biomark Res. 2023 May 3;11:47. doi: 10.1186/s40364-023-00488-3 (PMC10155358; doi:10.1186/s40364-023-00488-3)
Supplement: Supplementary file 2 — Additional file 2: Table S1. Differentially expressed genes in bladder cancers, recurrent bladder cancers and PD-L1 highly expressed bladder cancers. [file 40364_2023_488_MOESM2_ESM.xlsx]

## Sheet: BladderCancer_VS_paracancerous
baseMean	log2FoldChange	lfcSE	stat	pvalue	padj	Gene_symbol
108.215	-6.95653	0.97197	-7.15715	8.24e-13	7.43e-09	CAPN6
6.37761	-6.1519	1.29404	-4.75401	1.99e-06	0.000930238	FBN3
192.366	-6.09168	1.38893	-4.38588	1.16e-05	0.00274218	XPNPEP2
399.052	-5.9364	0.978001	-6.06993	1.28e-09	5.77e-06	LTF
4.45524	-5.81296	1.65923	-3.50341	0.000459349	0.0234099	MARCOL
4.22534	-5.2122	1.31283	-3.97019	7.18e-05	0.00899741	PENK
66.6353	-5.19256	0.807062	-6.4339	1.24e-10	7.48e-07	CYP19A1
34.3948	-5.04798	1.10855	-4.55368	5.27e-06	0.00169827	CR2
13.1077	-4.86953	1.00875	-4.82729	1.38e-06	0.000792662	HGD
126.903	-4.82516	0.826633	-5.83713	5.31e-09	1.2e-05	PTX3
2.93435	-4.80131	1.56677	-3.06447	0.00218053	0.0494207	DPYS
15.9417	-4.71943	1.1733	-4.02237	5.76e-05	0.00787471	NCAM2
21.3867	-4.63448	0.984398	-4.70793	2.5e-06	0.00106971	PAPPA2
617.36	-4.62505	0.628744	-7.35602	1.89e-13	3.42e-09	ANPEP
9.71392	-4.58856	1.1723	-3.91416	9.07e-05	0.0104249	SERTM2
12.2776	-4.58357	1.10016	-4.16629	3.1e-05	0.0055855	XIRP1
137.742	-4.57621	0.795993	-5.74906	8.97e-09	1.47e-05	DPP4
26.8899	-4.44549	0.737195	-6.03029	1.64e-09	5.91e-06	CLDN8
58.8764	-4.43944	0.958906	-4.62969	3.66e-06	0.00134832	PTGER3
2.24964	-4.37237	1.39439	-3.13568	0.00171454	0.0439375	SLC6A15
2.17193	-4.35124	1.00229	-4.34129	1.42e-05	0.00322613	CALCA
2.95439	-4.34996	1.06818	-4.0723	4.66e-05	0.00699859	ARSF
210.065	-4.34862	1.23034	-3.53448	0.000408579	0.0216446	MFAP5
3.56956	-4.21329	1.22868	-3.42913	0.000605518	0.0264593	CIDEC
2.94137	-4.11278	1.14237	-3.60024	0.000317929	0.0189005	GABRA2
11.5416	-4.08995	1.11313	-3.6743	0.000238506	0.0162988	TCL1A
2.68206	-4.01434	1.03443	-3.88072	0.000104149	0.0112512	FCAMR
19.6939	-3.88978	0.857819	-4.5345	5.77e-06	0.00176558	UBE2QL1
7.98353	-3.8367	1.04674	-3.66537	0.000246982	0.0166261	AQP5
191.778	-3.83453	0.778531	-4.92534	8.42e-07	0.000562696	MEDAG
74.0227	-3.80737	0.635947	-5.98693	2.14e-09	5.93e-06	GPAT3
21.5108	-3.74723	1.00723	-3.72033	0.000198962	0.0152096	LOC101928841
3.20665	-3.74212	0.932522	-4.0129	6e-05	0.00807499	NOS1
21.4881	-3.72892	0.813118	-4.58595	4.52e-06	0.00156792	STAC
10.1442	-3.71747	1.00354	-3.70435	0.000211937	0.0154943	FCER2
8.4453	-3.71056	1.12682	-3.29296	0.000991382	0.0329383	SHISA3
17.4075	-3.70622	0.959121	-3.86418	0.000111461	0.0116911	CCL18
24.5591	-3.70287	0.881631	-4.20002	2.67e-05	0.00496382	GCNT3
9.18857	-3.70014	1.01967	-3.62876	0.000284783	0.0180272	CLEC4G
134.698	-3.66773	0.705194	-5.20102	1.98e-07	0.000211532	CCL20
4.40152	-3.66754	1.12373	-3.26371	0.00109963	0.0347842	LINC01781
627.781	-3.66234	0.761761	-4.80772	1.53e-06	0.000834581	CRYAB
6.48986	-3.66118	1.05615	-3.46653	0.000527221	0.0247592	SLC2A14
26.9404	-3.6456	0.682745	-5.33962	9.31e-08	0.000120027	PRLR
5.75609	-3.632	1.0464	-3.47096	0.000518603	0.0246863	BEX1
58.9701	-3.63003	0.859306	-4.22438	2.4e-05	0.00459859	REEP1
18.1858	-3.62346	0.854467	-4.24061	2.23e-05	0.00437134	ADRA1D
7.55492	-3.59531	0.887057	-4.05308	5.05e-05	0.00735434	OR51E2
1623.87	-3.58937	0.918622	-3.90734	9.33e-05	0.0105882	FLNC
147.171	-3.58366	0.89384	-4.00929	6.09e-05	0.00807898	AOX1
6.95591	-3.56774	0.980602	-3.63832	0.000274426	0.0174944	CFAP221
9.55528	-3.54343	0.942637	-3.75906	0.00017055	0.014019	ACTN2
11.4932	-3.53504	0.919836	-3.84312	0.000121481	0.0120024	APCDD1L
3.63611	-3.52119	1.01982	-3.45276	0.000554874	0.0251986	APCDD1L-DT
57.1814	-3.50455	0.769286	-4.55558	5.22e-06	0.00169827	CD300E
9.71049	-3.49605	0.867076	-4.032	5.53e-05	0.00771395	CHGB
31.6707	-3.49318	0.855419	-4.08359	4.43e-05	0.00677996	PPARGC1A
480.504	-3.47403	0.675225	-5.14499	2.68e-07	0.000254033	MME
6.08189	-3.43149	1.09227	-3.14161	0.00168024	0.0434481	TCL6
103.068	-3.36024	0.78297	-4.29166	1.77e-05	0.00367756	GFPT2
15.3208	-3.35421	0.903809	-3.71119	0.000206288	0.0154943	BLK
84.601	-3.34487	0.801657	-4.17244	3.01e-05	0.00549157	NPR3
7.76149	-3.34271	1.08745	-3.07389	0.00211285	0.048966	FCRL1
9.94236	-3.33832	0.97139	-3.43665	0.000588967	0.0259793	GPR1
3.50675	-3.30658	0.981102	-3.37027	0.000750951	0.0294205	SPINK13
2.30368	-3.29491	1.02864	-3.20319	0.00135915	0.0389831	PTPRD-AS1
7.68551	-3.29432	0.649959	-5.0685	4.01e-07	0.000328816	SLC51B
3.11349	-3.29248	0.938219	-3.50929	0.000449309	0.0231599	CLEC17A
5.82399	-3.28316	0.892316	-3.67937	0.000233809	0.0162988	GAL3ST1
157.684	-3.26937	0.923899	-3.53866	0.000402158	0.0215517	CILP
19.4486	-3.26618	0.823489	-3.96627	7.3e-05	0.00908329	SLC26A4
4.72344	-3.24353	0.827011	-3.92199	8.78e-05	0.0102414	DNER
8.85541	-3.24012	0.80282	-4.03592	5.44e-05	0.00766594	DACT2
34.4287	-3.23667	0.894373	-3.61892	0.000295833	0.0183551	NOS2
62.3254	-3.23452	0.879464	-3.67783	0.000235226	0.0162988	TNFAIP6
1074.46	-3.19659	0.668234	-4.78363	1.72e-06	0.000913491	SLC2A3
5.00844	-3.15729	0.953298	-3.31197	0.000926427	0.0319293	RIMBP2
16.5411	-3.14928	0.736125	-4.27818	1.88e-05	0.00386292	LRRN2
70.6114	-3.13467	0.922031	-3.39974	0.000674495	0.0280161	MS4A1
97.9347	-3.12599	0.62793	-4.97824	6.42e-07	0.000445233	SLC16A4
3.48656	-3.1195	0.826273	-3.77538	0.000159764	0.0137253	MGC12916
5.33233	-3.10591	0.909356	-3.41551	0.00063663	0.0270883	CRHBP
206.79	-3.08863	0.639004	-4.8335	1.34e-06	0.000792662	C12orf75
21.4073	-3.0814	0.911849	-3.37929	0.000726729	0.0290708	PPP1R1A
74.8533	-3.07372	0.697381	-4.40752	1.05e-05	0.00254911	FGF2
143.62	-3.06201	0.89061	-3.4381	0.000585811	0.0259254	MAOB
3.18131	-3.05829	0.968811	-3.15674	0.00159543	0.0423276	MAEL
8.55521	-3.0567	0.644966	-4.73931	2.14e-06	0.000955499	PRG4
12.1428	-3.05621	0.912678	-3.34862	0.000812157	0.030422	SERPINA5
3.56699	-3.05153	0.961546	-3.17357	0.00150579	0.0415382	CNR2
28.8136	-3.04786	0.698623	-4.36267	1.28e-05	0.00301035	DHRS9
4352.89	-3.03358	0.52409	-5.78829	7.11e-09	1.43e-05	THBS1
4.26137	-3.01546	0.880377	-3.4252	0.000614355	0.0266432	BEND4
2.59696	-3.01543	0.750235	-4.01931	5.84e-05	0.00791742	ABRA
14.4722	-2.99862	0.820719	-3.65366	0.000258533	0.0170226	STAP1
837.149	-2.9911	0.721252	-4.1471	3.37e-05	0.00578546	CCL2
2.70531	-2.9856	0.972795	-3.0691	0.00214707	0.0491794	MYOZ2
33.8187	-2.98512	0.518193	-5.76064	8.38e-09	1.47e-05	SLC2A5
7.34514	-2.98375	0.822789	-3.62639	0.000287412	0.0181301	EGF
294.328	-2.93464	0.565678	-5.18783	2.13e-07	0.000213249	LMCD1
1199.63	-2.91786	0.602104	-4.84611	1.26e-06	0.000783253	CCN2
33.4204	-2.91507	0.832886	-3.49996	0.000465331	0.0235361	BDKRB1
28.7368	-2.90203	0.893313	-3.24861	0.0011597	0.0357642	RANBP3L
11.069	-2.90041	0.636104	-4.55964	5.12e-06	0.00169827	SUCNR1
104.573	-2.8946	0.748524	-3.86708	0.000110145	0.0116206	LYVE1
2370.08	-2.88996	0.647507	-4.46321	8.07e-06	0.00202315	APOE
291.418	-2.88458	0.748463	-3.85401	0.000116201	0.0118726	SERPINE2
39.7511	-2.8796	0.912825	-3.1546	0.00160719	0.0424529	PTGFR
14.8711	-2.87495	0.733305	-3.92054	8.84e-05	0.0102414	SLC19A3
9.89691	-2.86872	0.725083	-3.95641	7.61e-05	0.00940181	SCN3A
1.77898	-2.86611	0.804961	-3.56056	0.000370061	0.0206601	GAS1RR
8.83227	-2.85878	0.861548	-3.31818	0.000906048	0.0314657	GPR37
21.8105	-2.85378	0.707992	-4.03081	5.56e-05	0.00771395	CR1
20.5137	-2.8533	0.806419	-3.53824	0.000402807	0.0215517	PAX5
110.377	-2.85277	0.928159	-3.07357	0.00211511	0.048966	ANK2
276.172	-2.84696	0.839208	-3.39244	0.000692728	0.0281796	SCARA5
52.8004	-2.83678	0.817744	-3.46903	0.000522345	0.0247592	CD79A
37.0082	-2.83381	0.813147	-3.48499	0.000492159	0.0239974	CD22
33.5553	-2.81143	0.763126	-3.6841	0.000229515	0.016238	GAS1
173.705	-2.79715	0.551007	-5.07644	3.85e-07	0.000328816	CPVL
5.97509	-2.78952	0.756986	-3.68504	0.000228666	0.016238	TMEM61
2.54767	-2.7809	0.797009	-3.48917	0.000484529	0.0236894	PCDH15
11.2378	-2.76211	0.691452	-3.99465	6.48e-05	0.00823283	NIBAN3
12.3896	-2.75802	0.857102	-3.21784	0.00129161	0.0380256	LRRC2
4.84522	-2.75432	0.772725	-3.56442	0.000364662	0.020559	LOC100126784
643.803	-2.71761	0.86292	-3.14932	0.00163652	0.0430386	EFEMP1
67.3435	-2.71735	0.811277	-3.34948	0.000809644	0.030422	NGFR
199.873	-2.70762	0.628302	-4.30942	1.64e-05	0.00347407	MT1X
1050.71	-2.70337	0.568838	-4.75244	2.01e-06	0.000930238	PTGS2
25.9789	-2.69906	0.723392	-3.73112	0.000190631	0.0147604	GALNT15
7.90971	-2.69877	0.721654	-3.73971	0.000184236	0.0145055	LOC105373311
418.853	-2.64118	0.573809	-4.60288	4.17e-06	0.00150348	LIF
3.5555	-2.63852	0.81405	-3.24123	0.00119015	0.0362844	MAGEL2
17.7851	-2.61686	0.637626	-4.10407	4.06e-05	0.00653899	CKMT2
1952.44	-2.61038	0.582699	-4.47981	7.47e-06	0.00202315	CCN1
44.5884	-2.60722	0.627708	-4.15356	3.27e-05	0.0056784	ST3GAL6
20.9719	-2.60444	0.68309	-3.81273	0.00013744	0.0127812	FIBIN
517.017	-2.59843	0.650484	-3.99461	6.48e-05	0.00823283	FBN1
764.582	-2.59746	0.793296	-3.27426	0.00105937	0.0341288	CCDC80
4.7411	-2.59278	0.727372	-3.56458	0.000364436	0.020559	LOC100506178
16.41	-2.58972	0.807866	-3.20564	0.00134764	0.0387933	PNMA8A
47.2753	-2.58341	0.549935	-4.69767	2.63e-06	0.00107897	TGFB2
147.556	-2.57651	0.791678	-3.25449	0.00113596	0.0354509	IGF1
45.4344	-2.57236	0.820788	-3.13401	0.00172435	0.0440636	GREM2
10.2855	-2.56248	0.72178	-3.55022	0.000384914	0.0212362	ADAMTS3
7.29556	-2.55225	0.490821	-5.19996	1.99e-07	0.000211532	DPF3
9.20253	-2.55213	0.777531	-3.28235	0.00102945	0.0336041	ERVH48-1
666.392	-2.53974	0.765099	-3.3195	0.000901793	0.0314657	FBLN2
28.0925	-2.53574	0.808805	-3.13517	0.00171755	0.0439521	BCHE
30.5448	-2.52694	0.591034	-4.27546	1.91e-05	0.00386652	GHR
10.6977	-2.51902	0.821996	-3.06451	0.00218027	0.0494207	CCK
64.7275	-2.51883	0.647136	-3.89228	9.93e-05	0.0109941	COL4A4
31.0798	-2.51485	0.72001	-3.4928	0.000477984	0.0235361	CHL1
47.6315	-2.50191	0.751029	-3.33131	0.000864388	0.0310809	ACOX2
1690.14	-2.49169	0.748362	-3.32952	0.000869966	0.0310809	SYNPO2
36.5997	-2.4768	0.644721	-3.84167	0.0001222	0.0120024	ADAMTSL1
100.406	-2.47577	0.531344	-4.65945	3.17e-06	0.00124346	MBNL1-AS1
4241.41	-2.47125	0.696905	-3.54604	0.000391064	0.0213637	DCN
223.008	-2.46081	0.545674	-4.50966	6.49e-06	0.00188939	ST6GAL1
92.6316	-2.44363	0.726147	-3.3652	0.000764875	0.029626	SLC4A4
84.9973	-2.42924	0.520252	-4.66936	3.02e-06	0.00121134	ARHGAP24
1564.85	-2.42865	0.577324	-4.20673	2.59e-05	0.00492035	ADAMTS1
3.41952	-2.42709	0.600193	-4.04385	5.26e-05	0.00755103	ASGR2
2.87179	-2.42196	0.748286	-3.23668	0.00120928	0.0367902	TREML2
14.088	-2.42195	0.747157	-3.24155	0.0011888	0.0362844	NLGN1
55.334	-2.41702	0.480742	-5.0277	4.96e-07	0.000373153	CCR1
26.1527	-2.41593	0.588619	-4.10441	4.05e-05	0.00653899	CTH
15.4871	-2.41383	0.673242	-3.58538	0.000336589	0.0195254	TRABD2A
388.999	-2.41277	0.730326	-3.30369	0.000954218	0.0324977	STEAP4
90.77	-2.41215	0.518734	-4.65007	3.32e-06	0.00127372	ADAM22
1736.2	-2.41047	0.528461	-4.5613	5.08e-06	0.00169827	SERPINE1
70.6933	-2.40184	0.63289	-3.79503	0.000147623	0.0134509	JAM3
527.259	-2.3985	0.598219	-4.00941	6.09e-05	0.00807898	FGFR1
40.0631	-2.39498	0.66239	-3.61566	0.000299578	0.018446	ESRRG
23.314	-2.39273	0.614747	-3.89222	9.93e-05	0.0109941	HS3ST3B1
75.4216	-2.38664	0.759865	-3.14088	0.00168442	0.0434745	NEGR1
77.0291	-2.38252	0.476184	-5.00336	5.63e-07	0.000406564	CLCF1
18.4262	-2.37952	0.773532	-3.07617	0.00209678	0.048966	SPIB
93.2587	-2.37081	0.54805	-4.32591	1.52e-05	0.00334209	IL2RB
11.086	-2.36891	0.676098	-3.5038	0.000458673	0.0234099	C5orf49
65.1922	-2.36589	0.635325	-3.72389	0.000196173	0.0150602	NTN1
1303.07	-2.35652	0.451757	-5.21634	1.82e-07	0.000211532	EMP1
650.558	-2.35028	0.675072	-3.48153	0.000498566	0.0241143	SORBS1
172.877	-2.34591	0.392617	-5.97505	2.3e-09	5.93e-06	SLC39A8
137.82	-2.33694	0.51921	-4.50096	6.76e-06	0.00192692	SLC8A1
22.3601	-2.33269	0.750662	-3.10751	0.0018867	0.0459972	LINC00472
205.238	-2.31913	0.718079	-3.22963	0.00123949	0.0373884	DKK1
61.8167	-2.30624	0.693846	-3.32385	0.000887836	0.0314068	SDK2
215.207	-2.29751	0.561368	-4.09269	4.26e-05	0.00666021	TGFB3
114.019	-2.29375	0.646959	-3.54544	0.000391962	0.0213637	ITM2A
146.564	-2.28632	0.582855	-3.92261	8.76e-05	0.0102414	NPNT
20.7258	-2.28381	0.744624	-3.06707	0.0021617	0.0491794	IL1RL1
17.6785	-2.28324	0.62061	-3.67903	0.000234125	0.0162988	APLP1
5.89937	-2.27911	0.687559	-3.31478	0.000917154	0.0316981	TMEM150B
39.2368	-2.27228	0.632399	-3.59312	0.000326744	0.019077	PDE1C
644.243	-2.25965	0.547974	-4.12366	3.73e-05	0.00622926	MYADM
10.3652	-2.25959	0.731991	-3.08691	0.00202246	0.0484013	ADAMTS9-AS2
66.86	-2.25815	0.729505	-3.09545	0.00196511	0.04746	SERPINA1
15.4171	-2.25282	0.587902	-3.83197	0.000127122	0.0122759	BACH2
635.175	-2.25186	0.651274	-3.45762	0.000544972	0.0251188	TNC
34.8651	-2.25004	0.61495	-3.6589	0.000253301	0.016834	ARSJ
538.238	-2.24679	0.615965	-3.64759	0.000264708	0.0172404	STC1
48.5087	-2.24266	0.664107	-3.37695	0.000732938	0.0291954	ARC
26.3562	-2.23889	0.683942	-3.2735	0.00106223	0.03416	CD38
188.11	-2.23606	0.727238	-3.07473	0.0021069	0.048966	AZGP1
283.11	-2.23029	0.633409	-3.52109	0.000429775	0.0225395	AK4
4.48337	-2.22954	0.633768	-3.51791	0.000434963	0.0226797	WAKMAR2
137.762	-2.22434	0.589508	-3.77321	0.000161159	0.0137795	SVEP1
115.918	-2.22154	0.642147	-3.45955	0.000541079	0.0250665	COLEC12
56.7781	-2.21537	0.644401	-3.43787	0.000586307	0.0259254	TRABD2B
198.327	-2.21164	0.640635	-3.45226	0.000555903	0.0251986	G0S2
31.6592	-2.20663	0.581746	-3.79311	0.000148772	0.0134662	ALDH1L2
48.5135	-2.19497	0.662063	-3.31535	0.000915288	0.0316943	PLCL1
49.1992	-2.17911	0.628577	-3.46673	0.000526833	0.0247592	ACHE
540.036	-2.17357	0.595856	-3.64781	0.000264482	0.0172404	FILIP1L
44.0608	-2.17139	0.472456	-4.59597	4.31e-06	0.0015237	CD274
45.7493	-2.16428	0.648738	-3.33615	0.000849486	0.0309608	HGF
221.006	-2.16128	0.58162	-3.71596	0.000202432	0.0154096	LIFR
157.652	-2.15911	0.643419	-3.35568	0.000791697	0.0298808	SRPX
143.047	-2.15006	0.55973	-3.84124	0.000122412	0.0120024	CLMP
10.4527	-2.14855	0.690775	-3.11034	0.00186871	0.0457147	SYPL2
5.6142	-2.14568	0.578888	-3.70656	0.000210092	0.0154943	CD300C
215.574	-2.13983	0.577851	-3.70309	0.000212992	0.0154943	LAMA2
765.656	-2.13363	0.551004	-3.87225	0.000107834	0.01158	RCAN1
56.4903	-2.13286	0.571412	-3.73261	0.000189503	0.0147604	ITGB3
28.0509	-2.13087	0.694597	-3.06777	0.0021566	0.0491794	NMNAT2
20.4128	-2.12893	0.660487	-3.22328	0.00126733	0.0377917	MYO7B
966.558	-2.12505	0.420543	-5.05311	4.35e-07	0.000340949	CTSL
8.74699	-2.11022	0.667008	-3.16371	0.00155774	0.0421783	PCSK1
45.3703	-2.10838	0.479112	-4.40061	1.08e-05	0.00259664	CLIC5
156.327	-2.09227	0.647071	-3.23345	0.00122306	0.0370221	EGR3
674.049	-2.0921	0.597997	-3.49851	0.000467873	0.0235361	HSPB8
227.171	-2.08846	0.560401	-3.72672	0.000193984	0.0149558	ADAMTSL4
427.038	-2.0613	0.507139	-4.06456	4.81e-05	0.00717498	FERMT2
9.39316	-2.05856	0.62648	-3.28591	0.00101654	0.0334659	GFRA2
122.151	-2.0585	0.489648	-4.20405	2.62e-05	0.00492715	SGMS2
265.911	-2.05226	0.627255	-3.27181	0.0010686	0.0342629	RASD1
347.191	-2.04547	0.55222	-3.70409	0.000212154	0.0154943	HSPA2
36.5773	-2.04492	0.622213	-3.28652	0.00101433	0.0334659	AKAP6
86.296	-2.04209	0.53389	-3.82492	0.000130812	0.0123559	RASL11A
290.357	-2.03741	0.428444	-4.75537	1.98e-06	0.000930238	NFIL3
27.9784	-2.03442	0.663245	-3.06738	0.00215943	0.0491794	CHI3L2
138.974	-2.033	0.598877	-3.39469	0.000687053	0.0281068	DSC2
123.794	-2.02792	0.623391	-3.25305	0.00114175	0.035482	CGNL1
59.7224	-2.02473	0.628737	-3.22031	0.0012805	0.0379698	CD209
25.5487	-2.02471	0.571644	-3.54191	0.000397241	0.0215337	MAMLD1
86.5255	-2.02127	0.577218	-3.50175	0.00046222	0.0234899	SNED1
2081.22	-2.01907	0.485339	-4.16013	3.18e-05	0.0056431	FSTL1
177.404	-2.00235	0.556544	-3.59783	0.000320883	0.0189522	S1PR3
6.85697	-2.00198	0.59892	-3.34265	0.000829822	0.0307465	MIR221
380.5	-1.98739	0.580865	-3.42143	0.00062293	0.0267578	PDK4
3.52777	-1.98642	0.535709	-3.70802	0.000208882	0.0154943	ABR
413.885	-1.98639	0.557807	-3.56106	0.000369354	0.0206601	KLF9
248.922	-1.98203	0.529504	-3.74319	0.0001817	0.0144407	ADAMTS9
30.969	-1.97227	0.614599	-3.20904	0.0013318	0.0386907	IRF4
338.131	-1.96225	0.507139	-3.86926	0.000109166	0.0116088	ACKR3
40.7941	-1.95951	0.581534	-3.36955	0.000752916	0.0294205	PRDM8
56.7702	-1.95537	0.634482	-3.08183	0.00205731	0.0484013	PRKAA2
3.47725	-1.95283	0.515328	-3.78949	0.000150954	0.0134662	SFTPD
863.548	-1.94278	0.569411	-3.4119	0.000645111	0.0273203	GPX3
1277.75	-1.93904	0.595883	-3.25406	0.00113769	0.0354509	ITGA5
1363.8	-1.93259	0.448873	-4.30543	1.67e-05	0.00349615	DSP
71.5664	-1.93163	0.574049	-3.36492	0.00076567	0.029626	POPDC2
270.809	-1.92984	0.337369	-5.72027	1.06e-08	1.6e-05	SLC39A14
81.5798	-1.92723	0.524467	-3.67465	0.000238178	0.0162988	IQGAP2
1220.8	-1.92663	0.573757	-3.35791	0.00078533	0.029765	AQP1
347.701	-1.92459	0.480323	-4.00685	6.15e-05	0.00810302	OSMR
249.681	-1.92359	0.569967	-3.37492	0.000738383	0.0292374	GGH
18.1591	-1.92335	0.593422	-3.24111	0.00119064	0.0362844	DNAJC6
63.4641	-1.92039	0.520868	-3.68691	0.000226993	0.016238	NUAK2
1952.82	-1.9194	0.594671	-3.22766	0.00124807	0.0374648	SPARCL1
3604.92	-1.91812	0.5048	-3.79976	0.000144835	0.0133315	DUSP1
779.274	-1.91762	0.551607	-3.47643	0.00050814	0.0244463	CRISPLD2
22.3248	-1.91466	0.521032	-3.67475	0.000238086	0.0162988	PIP5K1B
456.509	-1.90614	0.606418	-3.14327	0.00167073	0.0434481	NIBAN1
37.3949	-1.90236	0.52583	-3.61783	0.000297083	0.0183551	GCNT1
424.12	-1.90218	0.485252	-3.91998	8.86e-05	0.0102414	TUBB6
1305.43	-1.9013	0.5771	-3.29458	0.000985705	0.0328708	TNS1
62.7481	-1.89985	0.568374	-3.3426	0.000829972	0.0307465	GCNT2
11.5264	-1.89666	0.616678	-3.07561	0.00210074	0.048966	NUDT11
205.817	-1.89411	0.525401	-3.60506	0.000312077	0.0187687	SHROOM3
149.587	-1.89239	0.53088	-3.56462	0.000364386	0.020559	ADAM19
401.029	-1.89055	0.50463	-3.74642	0.00017938	0.0143194	F3
285.375	-1.88323	0.476202	-3.95469	7.66e-05	0.00940504	CCDC71L
14.169	-1.87912	0.584326	-3.21588	0.00130045	0.0381665	COCH
365.797	-1.87602	0.50268	-3.73203	0.000189943	0.0147604	HBEGF
124.252	-1.87537	0.480413	-3.90367	9.47e-05	0.0106829	MPP1
115.417	-1.8718	0.542995	-3.44717	0.000566495	0.0255503	CD109
296.665	-1.86763	0.531252	-3.51553	0.000438883	0.0228181	TMEM176A
2121.49	-1.86444	0.584355	-3.19059	0.0014198	0.0399605	C1R
97.7746	-1.85517	0.490944	-3.77877	0.000157604	0.01369	RAB23
848.895	-1.84847	0.536907	-3.4428	0.000575717	0.0257092	SERPINF1
144.337	-1.84607	0.482078	-3.82939	0.000128461	0.0123274	SERPINB9
64.6144	-1.83921	0.581909	-3.16065	0.00157418	0.0421783	PCSK5
262.915	-1.83721	0.594495	-3.09038	0.00199902	0.0480857	CFI
64.2919	-1.82918	0.552342	-3.31168	0.000927385	0.0319293	PAPPA
7.34318	-1.82666	0.592309	-3.08397	0.00204258	0.0484013	DSCAML1
59.5778	-1.82381	0.486312	-3.75028	0.000176635	0.0142037	SLC16A2
268.768	-1.81879	0.514072	-3.538	0.000403176	0.0215517	CFL2
181.367	-1.81361	0.479239	-3.78435	0.000154112	0.0135626	PROS1
192.903	-1.81244	0.577988	-3.13577	0.00171404	0.0439375	BAG2
248.848	-1.81025	0.437012	-4.14233	3.44e-05	0.00585128	PDIA5
921.138	-1.79093	0.496638	-3.6061	0.000310836	0.0187687	TNFAIP3
164.407	-1.78763	0.505817	-3.53413	0.000409114	0.0216446	IMPA2
708.384	-1.78158	0.468626	-3.8017	0.000143704	0.0132952	SLC7A8
657.142	-1.75853	0.432968	-4.06158	4.87e-05	0.00720022	PLPP3
155.771	-1.75404	0.530975	-3.30343	0.000955089	0.0324977	DNAJB5
418.972	-1.74435	0.48344	-3.6082	0.000308327	0.0187687	PALM2AKAP2
933.729	-1.74353	0.48358	-3.60546	0.0003116	0.0187687	PPP1R12B
256.927	-1.7396	0.496055	-3.50687	0.000453403	0.0232994	SAMD4A
84.0336	-1.73931	0.523828	-3.32039	0.000898928	0.0314657	NOS3
2030.49	-1.73899	0.559144	-3.11009	0.0018703	0.0457147	C1S
57.1127	-1.73869	0.537432	-3.23518	0.00121565	0.036867	HSPA12A
4742.85	-1.73738	0.498804	-3.4831	0.000495651	0.0240377	ZFP36
84.2718	-1.73561	0.555053	-3.12692	0.00176646	0.0444771	VSIG4
261.467	-1.73291	0.503232	-3.44355	0.000574123	0.0257016	C1orf115
3186.64	-1.7321	0.540311	-3.20574	0.00134717	0.0387933	MMP2
108.999	-1.73055	0.461535	-3.74956	0.000177143	0.0142037	GLIPR1
13.9299	-1.72904	0.497629	-3.47456	0.000511684	0.0244862	AQP11
1442.12	-1.72642	0.504191	-3.42414	0.000616744	0.0266827	PALLD
59.1381	-1.71968	0.515757	-3.33428	0.000855191	0.0310433	TPPP
384.579	-1.71046	0.541265	-3.16012	0.00157702	0.0421783	ARID5A
10.0594	-1.70648	0.506119	-3.3717	0.000747051	0.0294205	RASSF8-AS1
47.8148	-1.70325	0.500265	-3.40469	0.000662383	0.0277263	WDFY4
149.674	-1.69233	0.443193	-3.81848	0.000134275	0.012617	RASSF8
334.65	-1.69173	0.375121	-4.50983	6.49e-06	0.00188939	AMOTL2
192.016	-1.68746	0.502467	-3.35834	0.000784108	0.029765	GPC4
2498.59	-1.68637	0.516981	-3.26195	0.00110648	0.0348985	TPM1
5.25849	-1.68531	0.489193	-3.44509	0.000570869	0.0256195	DUSP14
482.726	-1.67644	0.328315	-5.10618	3.29e-07	0.000296539	UAP1
14.5705	-1.66507	0.462037	-3.60375	0.000313662	0.0187687	MMP24
671.621	-1.66173	0.494076	-3.3633	0.000770167	0.029626	ALDH2
579.31	-1.65618	0.536797	-3.08531	0.0020334	0.0484013	VGLL3
1352.51	-1.65457	0.536275	-3.0853	0.00203344	0.0484013	TIMP2
519.048	-1.65338	0.370279	-4.46524	8e-06	0.00202315	TXNRD1
450.643	-1.64115	0.469061	-3.4988	0.000467362	0.0235361	HEG1
1140.15	-1.63968	0.484972	-3.38098	0.000722276	0.0289568	CLIC4
52.1589	-1.63455	0.530224	-3.08274	0.00205101	0.0484013	PLCL2
151.464	-1.61044	0.522544	-3.08193	0.00205667	0.0484013	FAM83D
546.463	-1.60397	0.445575	-3.59978	0.000318482	0.0189005	DAB2
90.347	-1.59926	0.417912	-3.82679	0.000129827	0.0123559	TUBB2A
15.7463	-1.59507	0.50272	-3.17288	0.00150934	0.0415725	SUSD3
75.7669	-1.58826	0.428575	-3.70591	0.000210636	0.0154943	ARG2
38.3475	-1.58813	0.516669	-3.07378	0.00211365	0.048966	ATP8B4
20.8081	-1.58761	0.508238	-3.12374	0.00178565	0.0446191	FAM184A
461.02	-1.58134	0.509513	-3.10364	0.00191158	0.0464158	CTSK
363.095	-1.57977	0.46452	-3.40087	0.00067171	0.0280161	ALDH1B1
494.25	-1.57502	0.430679	-3.65706	0.000255122	0.0168595	INSIG1
470.631	-1.57483	0.409121	-3.8493	0.000118456	0.0118726	ADM
105.557	-1.56183	0.47069	-3.31816	0.000906119	0.0314657	PAPSS2
1952.79	-1.56014	0.331655	-4.70412	2.55e-06	0.00106971	NAMPT
1089.88	-1.55219	0.502985	-3.08596	0.00202897	0.0484013	DUSP5
341.171	-1.55088	0.366124	-4.23593	2.28e-05	0.0044153	SLC25A25
36.4931	-1.55032	0.490422	-3.16119	0.00157125	0.0421783	GMPR
15.1392	-1.53501	0.456265	-3.36429	0.000767404	0.029626	GLIS2
118.594	-1.52318	0.487556	-3.12412	0.00178336	0.0446191	SNX10
38.348	-1.52245	0.36485	-4.17281	3.01e-05	0.00549157	EAF2
350.334	-1.51653	0.49518	-3.06259	0.00219433	0.0496088	FSTL3
53.8159	-1.51646	0.446614	-3.39546	0.000685143	0.0281068	HAVCR2
564.807	-1.50345	0.345113	-4.35639	1.32e-05	0.00305827	GABARAPL1
218.155	-1.47155	0.365326	-4.02804	5.62e-05	0.00774587	GLRX
616.605	-1.46176	0.272393	-5.36638	8.03e-08	0.000111483	ARID5B
803.292	-1.44028	0.431196	-3.3402	0.000837179	0.0308222	MYC
2640.75	-1.43511	0.381744	-3.75934	0.000170359	0.014019	SOD2
1142.84	-1.43414	0.450485	-3.18355	0.00145482	0.0406922	CD55
461.219	-1.43333	0.450321	-3.1829	0.0014581	0.0407206	ANTXR2
199.769	-1.42823	0.378143	-3.77696	0.000158752	0.0137035	HSPA13
118.933	-1.42009	0.388172	-3.65839	0.000253802	0.016834	MTARC2
47.1235	-1.4178	0.41519	-3.41483	0.000638222	0.0270921	SLC2A13
21.4751	-1.41612	0.40922	-3.46054	0.000539099	0.0250665	FZD8
1143.78	-1.41164	0.44666	-3.16044	0.00157533	0.0421783	STOM
207.176	-1.40604	0.344094	-4.08621	4.38e-05	0.00676106	DNAJB4
1094.52	-1.38429	0.437396	-3.16485	0.0015516	0.0421783	PHLDA1
297.158	-1.38407	0.400615	-3.45485	0.000550591	0.0251684	ITPRIP
201.709	-1.36972	0.366356	-3.73877	0.000184926	0.0145055	SIRPA
708.395	-1.36513	0.354232	-3.85376	0.000116318	0.0118726	GLS
1046.37	-1.36267	0.340885	-3.99744	6.4e-05	0.00823283	IL6ST
895.92	-1.35864	0.408061	-3.3295	0.00087001	0.0310809	CNN3
1188.82	-1.35736	0.339738	-3.9953	6.46e-05	0.00823283	CALU
714.743	-1.3543	0.441488	-3.06758	0.00215796	0.0491794	TSC22D3
517.569	-1.35232	0.284202	-4.75831	1.95e-06	0.000930238	PNP
122.491	-1.34375	0.390548	-3.44068	0.000580247	0.0258475	TENT5C
319.604	-1.34339	0.384665	-3.49235	0.000478785	0.0235361	ARL4C
148.535	-1.32572	0.403557	-3.28507	0.00101955	0.0335042	STARD13
1364.84	-1.32126	0.340055	-3.88544	0.000102145	0.0111688	MAT2A
1515.5	-1.31618	0.349705	-3.76367	0.000167437	0.0139849	ANXA5
180.255	-1.29723	0.396085	-3.27513	0.00105615	0.0340859	CTNNAL1
118.052	-1.29204	0.42092	-3.06957	0.00214367	0.0491794	CHST3
173.162	-1.29046	0.349714	-3.69003	0.000224228	0.0161167	LATS2
238.88	-1.28901	0.408348	-3.15665	0.00159596	0.0423276	SMPD1
216.702	-1.28857	0.362731	-3.55242	0.000381703	0.0211886	SEC11C
141.973	-1.2863	0.400569	-3.2112	0.00132183	0.0385253	TPST1
1455.98	-1.28164	0.39795	-3.22059	0.00127926	0.0379698	ACTN1
494.616	-1.27851	0.367049	-3.4832	0.000495452	0.0240377	ELOVL5
201.408	-1.27313	0.36138	-3.52296	0.000426752	0.0224462	LXN
284.694	-1.25855	0.408354	-3.08201	0.00205605	0.0484013	DEGS1
322.793	-1.2517	0.3791	-3.30176	0.000960808	0.0324977	NUCB2
316.525	-1.23612	0.401095	-3.08186	0.00205712	0.0484013	SYNE1
252.054	-1.20878	0.377594	-3.20127	0.00136821	0.0391187	EHBP1
508.893	-1.20781	0.336083	-3.59378	0.000325912	0.019077	ACSL4
736.255	-1.20484	0.296765	-4.05992	4.91e-05	0.00720022	CORO1C
310.819	-1.19004	0.378346	-3.14537	0.00165875	0.0433543	ADGRE5
281.114	-1.18779	0.339823	-3.4953	0.000473521	0.0235361	CPEB4
3016.13	-1.16907	0.354472	-3.29805	0.000973575	0.0325868	RHOB
1608.62	-1.16755	0.310593	-3.75909	0.000170532	0.014019	LAMC1
538.836	-1.1652	0.309507	-3.7647	0.000166748	0.0139849	UGDH
121.089	-1.16279	0.373437	-3.11376	0.00184722	0.0454028	GCSH
110.897	-1.15685	0.363771	-3.18016	0.00147191	0.0409796	PPP2R3A
751.228	-1.14096	0.359681	-3.17216	0.00151311	0.041613	B4GALT5
168.94	-1.13637	0.278551	-4.0796	4.51e-05	0.00683952	SEPTIN6
180.92	-1.13542	0.303528	-3.74075	0.000183472	0.0145055	DNAJB9
20.2216	-1.13503	0.335669	-3.38141	0.000721147	0.0289568	ZNF460
169.183	-1.13249	0.354821	-3.19174	0.00141421	0.0398825	OSBPL10
360.958	-1.13067	0.32916	-3.43501	0.000592535	0.026073	RNF19B
672.033	-1.1169	0.319379	-3.49711	0.000470331	0.0235361	SLMAP
112.901	-1.10902	0.339136	-3.27014	0.00107495	0.0343243	AUH
508.55	-1.10218	0.30708	-3.58925	0.000331635	0.0193001	MGST3
460.978	-1.08683	0.324619	-3.34801	0.000813943	0.030422	CHSY1
322.24	-1.0859	0.334247	-3.24879	0.00115896	0.0357642	SOAT1
985.868	-1.08155	0.320766	-3.37177	0.000746856	0.0294205	MPZL1
169.26	-1.06756	0.331715	-3.2183	0.00128955	0.0380256	CRY1
168.259	-1.06557	0.33298	-3.20011	0.00137373	0.0392144	DSE
95.6823	-1.05985	0.316633	-3.34726	0.000816154	0.030422	ARSB
23.3511	-1.05442	0.33373	-3.15949	0.00158043	0.0421783	FBXO36
324.086	-1.04971	0.321112	-3.26898	0.00107936	0.0343433	ACO1
218.604	-0.97253	0.311999	-3.1171	0.00182641	0.0450757	FOXO4
4585.86	-0.970571	0.290469	-3.34139	0.000833604	0.0307613	CTSB
636.372	-0.958074	0.268863	-3.56344	0.000366033	0.020572	DUSP3
3596.47	-0.946434	0.251076	-3.76952	0.000163562	0.0138311	MCL1
656.655	-0.94092	0.301042	-3.12554	0.0017748	0.044533	MAP2K3
386.353	-0.922094	0.283708	-3.25015	0.00115344	0.0356934	HIBADH
389.653	-0.912598	0.27842	-3.27777	0.0010463	0.0338286	DENND5A
361.966	-0.897869	0.243812	-3.68262	0.000230846	0.0162684	RNF115
1261.81	-0.88775	0.275106	-3.22694	0.00125123	0.0374975	STAT3
825.656	-0.88088	0.281911	-3.12467	0.00178002	0.0446018	TPP1
527.708	-0.866236	0.23941	-3.61822	0.00029664	0.0183551	MCFD2
287.17	-0.861017	0.25329	-3.39933	0.000675516	0.0280161	USP12
1113.22	-0.847242	0.225951	-3.74967	0.000177067	0.0142037	SURF4
537.011	-0.828903	0.224133	-3.69827	0.000217073	0.0156841	PPP2CB
746.326	-0.822674	0.248706	-3.30781	0.000940275	0.03225	SBDS
224.163	-0.817658	0.2662	-3.07159	0.0021292	0.0491213	PIGK
884.935	-0.789146	0.250915	-3.14507	0.00166047	0.0433543	GNG12
2694.33	-0.784879	0.213534	-3.67566	0.000237236	0.0162988	RTN4
436.835	-0.781022	0.253548	-3.08037	0.00206741	0.048439	RAPGEF1
536.489	-0.76951	0.24829	-3.09924	0.00194019	0.0469209	SNX2
227.436	-0.767674	0.230453	-3.33115	0.000864891	0.0310809	SUCLA2
229.522	-0.766355	0.229511	-3.33908	0.000840559	0.0308222	RRAS2
1092.01	-0.763227	0.185915	-4.10524	4.04e-05	0.00653899	CDV3
280.487	-0.74226	0.222348	-3.33828	0.000842982	0.0308483	TM2D2
286.388	-0.739116	0.236	-3.13184	0.00173712	0.0442341	DNAJC1
347.018	-0.731841	0.227277	-3.22004	0.00128173	0.0379698	EIF1B
387.349	-0.728309	0.216869	-3.35829	0.000784259	0.029765	FUNDC2
477.686	-0.725454	0.209948	-3.45539	0.000549495	0.0251684	PTPN1
665.044	-0.724064	0.230403	-3.1426	0.00167454	0.0434481	CD47
140.753	-0.706569	0.23	-3.07204	0.00212599	0.0491101	PDSS2
771.732	-0.683081	0.217434	-3.14156	0.00168049	0.0434481	MAP1LC3B
581.846	-0.660689	0.208457	-3.16944	0.00152736	0.0418769	SRF
1290.69	-0.598003	0.185961	-3.21575	0.00130106	0.0381665	ARF4
1191.26	0.434008	0.128955	3.36558	0.000763825	0.029626	HDAC1
441.363	0.621512	0.195663	3.17644	0.00149093	0.0413814	PHACTR4
222.911	0.628762	0.183364	3.42904	0.000605714	0.0264593	ZNF766
743.71	0.630302	0.203367	3.09933	0.00193957	0.0469209	PRKD2
137.241	0.6909	0.219747	3.14407	0.00166618	0.0434387	ZNF213
149.841	0.725336	0.215274	3.36937	0.00075341	0.0294205	ZNF446
1018.79	0.743078	0.212662	3.49418	0.00047552	0.0235361	ZMYM2
415.32	0.757148	0.242185	3.12632	0.00177011	0.0444771	ZC3H4
110.737	0.7594	0.236278	3.21402	0.00130892	0.0383024	ZNF180
642.818	0.772202	0.210909	3.66131	0.000250931	0.0167668	XIAP
893.321	0.777085	0.237061	3.278	0.00104547	0.0338286	ZBTB7A
197.182	0.782651	0.253752	3.08431	0.00204025	0.0484013	PMS1
711.418	0.78267	0.235531	3.323	0.000890544	0.0314409	IKBKB
79.9868	0.810032	0.260942	3.10426	0.00190753	0.0463797	ZNF566
482.813	0.82007	0.266208	3.08056	0.00206612	0.048439	USP3
486.351	0.827765	0.256247	3.23034	0.00123645	0.0373648	ARHGAP12
1455.38	0.82899	0.265817	3.11865	0.00181685	0.0450426	TRA2A
413.099	0.844101	0.263094	3.20837	0.00133492	0.038719	ZNF160
460.584	0.856323	0.259766	3.29651	0.000978932	0.0327054	TOP1MT
572.784	0.857982	0.274002	3.1313	0.00174034	0.0442341	ICA1
175.954	0.862591	0.279988	3.08082	0.00206433	0.048439	THUMPD2
118.474	0.871844	0.282873	3.0821	0.00205544	0.0484013	PPARGC1B
271.583	0.876032	0.279773	3.13122	0.00174083	0.0442341	NPRL2
1426.7	0.894452	0.270814	3.30282	0.00095717	0.0324977	AGAP3
310.532	0.907641	0.256269	3.54176	0.000397469	0.0215337	ZNF480
639.376	0.92008	0.277307	3.31791	0.000906944	0.0314657	GATAD1
273.72	0.924802	0.301525	3.06708	0.00216158	0.0491794	ZNF431
700.487	0.927281	0.290537	3.19161	0.00141482	0.0398825	NFATC2IP
831.488	0.929788	0.293405	3.16896	0.00152985	0.0418818	PLCB3
287.617	0.940508	0.274829	3.42215	0.000621276	0.0267505	FCHSD1
783.722	0.941022	0.292807	3.21379	0.00130994	0.0383024	CDC42BPG
671.262	0.943533	0.307253	3.07087	0.00213439	0.0491317	DOCK6
117.902	0.948125	0.289241	3.27797	0.00104556	0.0338286	CCDC142
1320.03	0.948266	0.290238	3.2672	0.00108618	0.0344997	FARP1
73.2847	0.95064	0.277341	3.4277	0.000608726	0.0265004	ZNF554
21603.8	0.954569	0.262247	3.63997	0.000272673	0.0174944	PABPC1
316.609	0.960763	0.263959	3.63982	0.00027283	0.0174944	RFX7
178.842	0.973859	0.30442	3.19907	0.00137873	0.039233	HAUS3
591.364	0.997802	0.321584	3.10277	0.00191718	0.046489	CIR1
395.958	0.998754	0.314535	3.17533	0.00149664	0.0414761	ZBTB48
170.044	0.999725	0.313553	3.18838	0.00143073	0.0400805	SLX4IP
137.604	1.00101	0.304276	3.28982	0.00100251	0.0332469	ZFPM1
157.011	1.01679	0.25774	3.94504	7.98e-05	0.00959628	ZNF816
707.883	1.01799	0.32104	3.17091	0.0015196	0.0417276	MROH1
505.221	1.02232	0.331731	3.08177	0.00205775	0.0484013	PARP12
150.033	1.02775	0.315837	3.25404	0.00113775	0.0354509	NFXL1
862.011	1.03461	0.320393	3.2292	0.00124138	0.0373884	RAB15
712.546	1.04106	0.318733	3.26625	0.00108981	0.0345541	ZNF316
97.2218	1.05485	0.334013	3.1581	0.001588	0.0422928	ZNF443
661.682	1.05624	0.278798	3.78856	0.000151524	0.0134662	NARF
65.1564	1.06322	0.344018	3.09059	0.00199763	0.0480857	TBC1D31
1519.63	1.06528	0.321038	3.31822	0.000905915	0.0314657	NCOR1
135.896	1.07284	0.322029	3.33151	0.000863776	0.0310809	STK32C
195.996	1.07363	0.339266	3.16456	0.00155317	0.0421783	PTOV1-AS1
243.137	1.08338	0.346211	3.12925	0.00175256	0.0444277	CYB5R2
1223.01	1.08894	0.308961	3.52452	0.000424255	0.0223801	BAZ1A
347.463	1.10659	0.343067	3.22559	0.00125715	0.0376124	ZNF107
164.863	1.10871	0.351338	3.15567	0.0016013	0.0423594	CDCA4
10.7284	1.10998	0.351669	3.15632	0.00159775	0.0423276	TMEM253
407.723	1.12021	0.363994	3.07755	0.00208709	0.0488367	WASH7P
839.157	1.12508	0.337616	3.33243	0.000860901	0.0310809	TNRC6A
271.946	1.12763	0.318745	3.5377	0.000403623	0.0215517	NSUN6
103.35	1.12923	0.306398	3.6855	0.000228257	0.016238	ZNF793
116.608	1.1339	0.358231	3.16528	0.00154931	0.0421783	ZNF681
448.606	1.14529	0.343811	3.33115	0.000864878	0.0310809	PLCD1
792.63	1.15548	0.365454	3.16175	0.00156823	0.0421783	ZNF121
571.006	1.15591	0.341114	3.38865	0.000702385	0.0283484	CACNB3
2109.81	1.1566	0.323304	3.57745	0.000346967	0.0198719	SRC
826.519	1.17743	0.377692	3.11745	0.00182422	0.0450757	GRHL2
1334.98	1.18017	0.307083	3.84318	0.00012145	0.0120024	ZKSCAN1
550.613	1.18536	0.370531	3.19908	0.00137866	0.039233	EPN3
493.924	1.18736	0.365025	3.25282	0.00114268	0.035482	SH3BP1
608.46	1.19472	0.351909	3.39498	0.000686342	0.0281068	ARAP3
622.655	1.2046	0.371354	3.2438	0.00117947	0.0361884	RECQL5
595.414	1.20682	0.384618	3.1377	0.00170279	0.0438233	ZNF266
280.603	1.20865	0.34819	3.47125	0.000518051	0.0246863	ZNF888
568.776	1.21	0.389652	3.10533	0.00190066	0.046275	ANAPC4
919.204	1.21232	0.351641	3.44761	0.000565574	0.0255503	RNASET2
2855.94	1.21516	0.384471	3.1606	0.00157446	0.0421783	PLXNB1
1394.45	1.21684	0.376132	3.23513	0.00121589	0.036867	CCAR1
172.08	1.23955	0.338526	3.66161	0.000250632	0.0167668	ZNF823
234.886	1.24328	0.398702	3.11832	0.00181885	0.0450426	NBPF11
1366.94	1.25302	0.408048	3.07077	0.0021351	0.0491317	PPFIBP2
456.087	1.26426	0.38019	3.32533	0.000883148	0.0313023	IKZF2
240.539	1.26741	0.389075	3.2575	0.00112399	0.035266	SAMD10
1119.07	1.28817	0.407927	3.15784	0.00158941	0.0422928	TMC6
317.887	1.29303	0.398456	3.2451	0.0011741	0.036085	MZF1
402.032	1.2932	0.378495	3.4167	0.000633849	0.0270883	ZNF337
815.847	1.2942	0.413969	3.12632	0.00177008	0.0444771	MYCL
223.833	1.30076	0.31714	4.10154	4.1e-05	0.0065524	FBXL6
56.638	1.3083	0.405838	3.22371	0.00126543	0.0377917	FLJ42627
484.372	1.31154	0.404587	3.24168	0.00118828	0.0362844	ANO9
574.375	1.31191	0.39748	3.30057	0.000964879	0.0324977	ZNF440
16.4645	1.31561	0.425894	3.08906	0.00200792	0.0482356	NDUFB2-AS1
1960.69	1.31836	0.29817	4.42151	9.8e-06	0.00242223	SEMA3F
1368.83	1.32069	0.394758	3.34557	0.000821123	0.0305441	RTF1
478.229	1.32192	0.378235	3.49498	0.000474102	0.0235361	ZNF195
73.2257	1.32294	0.398583	3.31912	0.00090301	0.0314657	ZNF763
62.0257	1.32579	0.415182	3.19327	0.00140672	0.0398409	ZFHX2
479.018	1.33211	0.426004	3.12699	0.00176607	0.0444771	DDX11
957.172	1.33644	0.397629	3.36102	0.00077656	0.0297451	ANKRD13D
222.512	1.34258	0.406923	3.29934	0.000969114	0.0324977	ZNF44
129.038	1.34415	0.43101	3.11861	0.00181706	0.0450426	ZNF69
209.738	1.34669	0.410154	3.28337	0.00102574	0.0336041	TONSL
236.915	1.34813	0.437216	3.08345	0.00204617	0.0484013	TSEN2
1123.83	1.3623	0.441329	3.08683	0.00202306	0.0484013	AHSA2P
45.0878	1.36536	0.428216	3.18848	0.00143023	0.0400805	GOLGA6L9
2545.19	1.37185	0.362265	3.78686	0.000152566	0.0134924	SSH3
226.454	1.37363	0.365824	3.75489	0.000173415	0.0140927	ZNF205
863.305	1.37389	0.447769	3.06831	0.00215276	0.0491794	ZNF692
601.726	1.37713	0.41003	3.3586	0.000783395	0.029765	USP31
130.279	1.37737	0.419535	3.28308	0.0010268	0.0336041	CCNE1
2646.93	1.38588	0.385468	3.59533	0.000323979	0.0190388	TRAK1
468.96	1.394	0.431762	3.22862	0.00124388	0.0374014	PHLDB3
134.027	1.39471	0.443064	3.14787	0.00164465	0.0431895	C3orf62
1017.16	1.40369	0.444217	3.15992	0.00157815	0.0421783	FAM174B
119.542	1.40573	0.412544	3.40747	0.000655688	0.0275099	DNMT3B
396.91	1.40675	0.410453	3.42731	0.000609593	0.0265004	ZNF600
97.9348	1.4069	0.405762	3.4673	0.000525713	0.0247592	LINC01061
229.63	1.40945	0.387366	3.63855	0.000274173	0.0174944	GEN1
386.148	1.41663	0.39625	3.57509	0.000350108	0.0199883	CEP131
1170.46	1.42718	0.391487	3.64555	0.000266824	0.0173126	TCOF1
1575.12	1.4347	0.461076	3.11162	0.00186062	0.0456079	RAPGEFL1
339.265	1.45657	0.406792	3.58063	0.000342767	0.0197399	IRF5
512.843	1.46076	0.415081	3.5192	0.000432844	0.0226346	RBMX2
400.244	1.48091	0.384361	3.85291	0.000116722	0.0118726	DCLRE1C
447.483	1.48099	0.48324	3.06471	0.00217884	0.0494207	VIPR1
69.7981	1.48339	0.376483	3.94013	8.14e-05	0.00972975	ZNF485
213.483	1.48557	0.483122	3.07495	0.00210541	0.048966	LOC642846
1220.15	1.49654	0.467457	3.20144	0.00136741	0.0391187	ACAP3
16.8185	1.49758	0.476711	3.14147	0.00168099	0.0434481	DNAH3
3703.89	1.49919	0.468767	3.19814	0.00138315	0.0392967	LUC7L3
727.158	1.49963	0.48646	3.08274	0.00205105	0.0484013	RHPN1
957.161	1.50336	0.39884	3.76933	0.000163685	0.0138311	PHF14
4572.1	1.52752	0.47438	3.22005	0.0012817	0.0379698	CCNL2
232.327	1.52819	0.458223	3.33504	0.000852883	0.0310219	GTF2IP20
330.9	1.53036	0.467837	3.27114	0.00107113	0.0342629	TNFRSF25
650.842	1.53195	0.353055	4.33912	1.43e-05	0.00322613	ZNF320
289.115	1.5357	0.468402	3.2786	0.00104324	0.0338286	FBXO41
482.798	1.53941	0.465359	3.30801	0.000939602	0.03225	WASH3P
192.497	1.54198	0.482441	3.1962	0.00139252	0.0395007	PIGZ
224.161	1.5424	0.430836	3.58002	0.000343569	0.0197399	ADCK5
83.1394	1.54548	0.484109	3.19243	0.00141082	0.0398825	PBX4
244.577	1.54994	0.477347	3.24699	0.00116631	0.0359068	NDRG4
188.107	1.55284	0.484429	3.20551	0.00134823	0.0387933	ZNF224
85.9334	1.55379	0.460924	3.37103	0.000748872	0.0294205	INKA1
350.638	1.55692	0.499572	3.11651	0.00183003	0.0451033	PDE10A
257.714	1.56295	0.459621	3.40052	0.000672572	0.0280161	GLI4
330.491	1.56538	0.474429	3.29949	0.000968596	0.0324977	CYP2J2
176.645	1.56967	0.414144	3.79016	0.000150549	0.0134662	ZNF439
615.916	1.56998	0.499495	3.14315	0.00167142	0.0434481	ATG16L2
221.644	1.57242	0.502643	3.1283	0.00175822	0.0444771	NPIPB5
44.0513	1.57351	0.472592	3.32953	0.000869917	0.0310809	PCAT6
410.182	1.57638	0.501011	3.14641	0.00165288	0.0433426	RECQL4
98.2475	1.59257	0.382896	4.15927	3.19e-05	0.0056431	CCDC18
29.2813	1.59599	0.511327	3.12126	0.00180076	0.0448104	STK31
16.7336	1.59668	0.505014	3.16166	0.00156875	0.0421783	SPDYE6
591.923	1.59748	0.513703	3.10973	0.00187258	0.0457147	SMIM22
631.015	1.59845	0.511942	3.12232	0.0017943	0.0447114	SPIRE2
20.6323	1.6094	0.490493	3.28118	0.00103374	0.0336637	LINC002481
1370.8	1.61705	0.373248	4.33236	1.48e-05	0.00328562	ZMYND8
11.5901	1.62009	0.497067	3.25931	0.00111684	0.0351027	LOC102724135
74.3531	1.62209	0.437458	3.70799	0.000208908	0.0154943	LHX4-AS1
19.4968	1.62719	0.492717	3.30248	0.000958323	0.0324977	LINC02875
442.518	1.62839	0.505986	3.21826	0.00128973	0.0380256	CHTF18
112.764	1.6289	0.512497	3.17837	0.00148108	0.0411712	CKMT1B
57.0208	1.63061	0.488293	3.33942	0.000839548	0.0308222	LNCTAM34A
148.479	1.6398	0.535425	3.06261	0.00219415	0.0496088	PPP2R3B
49.9792	1.64778	0.495113	3.32809	0.000874446	0.0311776	KCNAB3
193.952	1.64809	0.455443	3.61866	0.000296134	0.0183551	TRIM45
318.196	1.6492	0.529826	3.11271	0.00185375	0.0455015	PLEKHN1
30.3379	1.6545	0.487746	3.39213	0.000693517	0.0281796	TSTA3
380.644	1.65633	0.516484	3.20694	0.00134153	0.0387862	HERC2P2
78.4781	1.65991	0.423277	3.92158	8.8e-05	0.0102414	EMC3-AS1
772.867	1.6654	0.490809	3.39317	0.000690888	0.0281796	KIFC2
161.063	1.6716	0.505963	3.3038	0.000953843	0.0324977	TBX6
52.5145	1.67226	0.526717	3.17488	0.00149898	0.0414772	LINC02615
1133.69	1.67467	0.437735	3.82577	0.000130361	0.0123559	THOC2
67.1724	1.67856	0.485888	3.45463	0.000551052	0.0251684	MIR210HG
167.842	1.6897	0.484218	3.48955	0.000483842	0.0236894	LINC00174
359.943	1.70396	0.519153	3.28219	0.00103005	0.0336041	CCDC84
81.1513	1.70584	0.536308	3.1807	0.00146918	0.0409667	SLC6A11
255.372	1.70829	0.464198	3.68009	0.000233154	0.0162988	SPAG4
9.89527	1.71094	0.533007	3.20998	0.00132746	0.0386271	VN1R1
137.486	1.71484	0.558984	3.06778	0.00215655	0.0491794	TMEM74B
136.025	1.71998	0.468566	3.67072	0.000241864	0.016367	UBE2CP5
2262.93	1.75479	0.457373	3.83667	0.000124715	0.0121621	NADSYN1
4.02265	1.75712	0.538782	3.26127	0.00110914	0.0349214	SLC4A9
16.6914	1.76189	0.538571	3.27142	0.00107008	0.0342629	SBNO1-AS1
78.1649	1.76466	0.530451	3.32672	0.000878734	0.0312687	C4orf48
674.799	1.7647	0.516605	3.41596	0.000635579	0.0270883	SNX31
186.474	1.77405	0.50504	3.51269	0.000443594	0.0229309	SH3TC2
197.541	1.79079	0.532748	3.36143	0.000775413	0.0297451	MYL5
56.3116	1.79851	0.439552	4.09169	4.28e-05	0.00666021	FAM86B3P
16.9508	1.81151	0.554124	3.26915	0.00107872	0.0343433	DAXX
23.8665	1.81278	0.523097	3.46548	0.000529291	0.0247592	SNORC
42.6259	1.84507	0.575746	3.20466	0.00135221	0.038846	ZP3
1839.05	1.84709	0.544831	3.39022	0.000698376	0.0283133	GOLGA8A
33.2768	1.85749	0.539017	3.44608	0.000568786	0.0255897	CRYGS
41.0844	1.86437	0.507956	3.67034	0.000242225	0.016367	CYSRT1
14.6035	1.87386	0.549807	3.40822	0.000653879	0.0275099	LOC105369632
154.479	1.8957	0.590264	3.21161	0.00131991	0.0385253	LINC01410
116.59	1.90387	0.583406	3.26338	0.00110092	0.0347842	S1PR5
156.502	1.90646	0.401164	4.75232	2.01e-06	0.000930238	ZNF682
349.054	1.91203	0.605043	3.16016	0.00157685	0.0421783	GJB6
31.7025	1.91544	0.572216	3.3474	0.000815728	0.030422	ZNF66
30.595	1.91649	0.567631	3.37629	0.000734699	0.0291954	UCP3
150.74	1.91671	0.588906	3.2547	0.00113512	0.0354509	OVGP1
72.5228	1.93151	0.581853	3.31959	0.000901508	0.0314657	CABP4
8.62132	1.93843	0.613277	3.16077	0.00157351	0.0421783	LRFN2
335.003	1.93962	0.498181	3.8934	9.88e-05	0.0109941	CCDC34
10.1654	1.94353	0.517262	3.75734	0.00017173	0.014019	PTGER4P2-CDK2AP2P2
201.105	1.94407	0.546106	3.55987	0.000371037	0.0206601	FGF11
272.379	1.95798	0.527172	3.71411	0.000203922	0.0154578	RBBP8NL
51.0158	1.96046	0.58756	3.33661	0.000848072	0.0309608	MELTF-AS1
19.493	1.96085	0.596738	3.28595	0.00101639	0.0334659	C6orf163
6.65461	1.96462	0.628343	3.12667	0.00176801	0.0444771	LOC91450
6.06285	1.97421	0.626063	3.15338	0.00161391	0.0425681	LINC01136
7.63461	1.98477	0.566078	3.50617	0.000454597	0.0232994	LOC101929897
239.934	1.99745	0.596179	3.35043	0.000806865	0.0303897	ACOXL
167.036	2.0111	0.50956	3.94675	7.92e-05	0.00959206	TMEM51-AS1
268.173	2.0263	0.589259	3.43873	0.000584455	0.0259254	PVT1
581.222	2.0285	0.583701	3.47524	0.000510396	0.0244862	HOTAIRM1
117.258	2.03191	0.64798	3.13577	0.00171405	0.0439375	FAM83C
13.3231	2.03372	0.618293	3.28924	0.00100458	0.0332545	ABCA13
3472.97	2.04889	0.527408	3.88483	0.0001024	0.0111688	EVPL
3368.76	2.05715	0.554919	3.70711	0.000209634	0.0154943	FGFR3
851.276	2.06302	0.567189	3.63727	0.000275538	0.0175035	GOLGA8B
30.3953	2.0737	0.655308	3.16447	0.00155367	0.0421783	ALOX15
218.225	2.07996	0.504317	4.12431	3.72e-05	0.00622926	LINC00537
703.436	2.0887	0.542487	3.85022	0.00011801	0.0118726	MTCL1
38.2325	2.0893	0.649306	3.21774	0.00129204	0.0380256	C19orf18
33.972	2.09319	0.630284	3.32103	0.000896846	0.0314657	LOC727751
121.314	2.10042	0.616077	3.40935	0.000651184	0.0275099	SLC9A3-AS1
79.1637	2.10504	0.609716	3.4525	0.000555423	0.0251986	RIPPLY3
12.5593	2.10658	0.555581	3.79167	0.000149635	0.0134662	FOXD4
11.1801	2.11139	0.618161	3.41559	0.000636437	0.0270883	PANO1
303.122	2.11461	0.595866	3.54879	0.000387	0.0212862	CACNB1
109.251	2.12713	0.573067	3.71183	0.000205764	0.0154943	SPAG17
600.325	2.13253	0.646271	3.29975	0.000967694	0.0324977	AGAP11
225.457	2.13413	0.584379	3.65197	0.00026024	0.0170727	PKD1P6-NPIPP1
68.1616	2.14273	0.554775	3.86234	0.000112307	0.0117117	RPL17
138.894	2.14326	0.556502	3.85132	0.000117485	0.0118726	MACROD2
147.475	2.14341	0.681518	3.14506	0.00166054	0.0433543	ZNF528-AS1
35.7054	2.16187	0.483237	4.47373	7.69e-06	0.00202315	LOC654780
1014.91	2.16413	0.557195	3.88396	0.000102767	0.0111688	GSDMB
73.9421	2.1644	0.540915	4.00137	6.3e-05	0.00823283	KSR2
12.5317	2.17305	0.633176	3.43198	0.000599183	0.0263014	SLC7A9
81.0575	2.17322	0.637692	3.40795	0.000654538	0.0275099	GAD1
77.8896	2.17429	0.607131	3.58125	0.000341949	0.0197399	SCX
13.3186	2.18578	0.60631	3.60506	0.000312087	0.0187687	SH3GL1P1
641.558	2.20588	0.669805	3.29332	0.000990121	0.0329383	C10orf99
9.07646	2.2142	0.70253	3.15176	0.00162291	0.042743	RAPSN
58.6881	2.21724	0.639687	3.46613	0.000528008	0.0247592	FAM229A
853.914	2.22733	0.618133	3.60332	0.000314182	0.0187687	NDUFA4L2
36.1615	2.24243	0.660216	3.39651	0.0006825	0.0281068	RPPH1
5.83842	2.25325	0.644899	3.49396	0.000475911	0.0235361	MYLK2
865.633	2.26152	0.673785	3.35644	0.000789523	0.0298612	EEF1A2
26.1951	2.29281	0.629085	3.64467	0.000267735	0.0173126	GHRLOS
19.8554	2.31241	0.680764	3.39679	0.000681805	0.0281068	CATSPER1
250.276	2.32246	0.632282	3.67314	0.000239587	0.0163109	CELSR3
23.5647	2.33006	0.576711	4.04026	5.34e-05	0.00758465	AKR7A3
17.751	2.33037	0.663118	3.51426	0.000440988	0.0228617	TMEM191B
2390.14	2.34352	0.587838	3.98668	6.7e-05	0.00845345	TBX2
34.0005	2.35932	0.547178	4.31179	1.62e-05	0.00347407	ZBTB8B
13.5266	2.38442	0.681646	3.49803	0.000468716	0.0235361	LINC00511
40.2888	2.3943	0.699439	3.42316	0.000618966	0.0267147	LMNTD2-AS1
11.6301	2.39868	0.780489	3.0733	0.00211704	0.048966	STRC
24.5104	2.4063	0.557468	4.31648	1.59e-05	0.00344602	WASIR2
25.0554	2.41575	0.711261	3.39643	0.000682718	0.0281068	DNAJB13
58.5643	2.41841	0.753998	3.20745	0.00133918	0.0387802	SLC6A1
154.904	2.46651	0.652791	3.77841	0.000157836	0.01369	CERNA2
16.7308	2.47423	0.544444	4.5445	5.51e-06	0.00171283	TEKT5
2.45415	2.47456	0.735671	3.36368	0.000769101	0.029626	LINC00525
133.568	2.50367	0.71678	3.49294	0.000477735	0.0235361	EMX2
16.11	2.51914	0.623063	4.04315	5.27e-05	0.00755103	ACTG1P17
44.333	2.52228	0.747411	3.37469	0.000738998	0.0292374	CERS3
33.5083	2.52682	0.561672	4.49874	6.84e-06	0.00192692	KRTAP5-9
28.6019	2.54527	0.569439	4.46978	7.83e-06	0.00202315	TDH
23.5339	2.55221	0.815635	3.12911	0.00175337	0.0444277	NTN5
3.98487	2.56683	0.617443	4.1572	3.22e-05	0.0056431	BMS1P4
322.409	2.56721	0.694222	3.69796	0.00021734	0.0156841	IFITM10
209.396	2.57018	0.567919	4.5256	6.02e-06	0.00181085	LINC02604
12.9332	2.5946	0.750068	3.45915	0.000541874	0.0250665	NPIPB6
8.13328	2.60491	0.834209	3.12261	0.00179252	0.0447114	SPACA4
18.4337	2.61588	0.772415	3.38663	0.000707562	0.0284936	RPL13AP20
189.388	2.65379	0.787927	3.36806	0.000756986	0.0294963	LINC00930
57.9996	2.66656	0.627003	4.25287	2.11e-05	0.00423056	RMRP
38.0131	2.66895	0.748657	3.56498	0.000363884	0.020559	UGT2B7
11.9557	2.67148	0.803212	3.32599	0.000881044	0.0312892	PCAT1
101.696	2.68294	0.741278	3.61934	0.000295357	0.0183551	RHEX
102.799	2.69266	0.828172	3.25133	0.00114866	0.0356063	GABBR2
49.9772	2.70054	0.718603	3.75804	0.000171252	0.014019	MTRNR2L2
98.0767	2.716	0.708818	3.83173	0.000127243	0.0122759	GDPD2
21.9325	2.71785	0.58503	4.64566	3.39e-06	0.00127412	KRTAP5-10
170.304	2.72373	0.722712	3.76876	0.000164063	0.0138311	NPIPB11
14.0553	2.79789	0.832832	3.35949	0.00078086	0.029765	MNX1
164.202	2.80588	0.811602	3.45721	0.00054579	0.0251188	CPNE7
1335.62	2.82351	0.783487	3.60378	0.000313626	0.0187687	TNNI2
19.4744	2.83356	0.785072	3.60931	0.000307018	0.0187687	RNA45SN2
9.5579	2.91074	0.917159	3.17365	0.00150535	0.0415382	LRRC26
671.595	2.97523	0.666125	4.46647	7.95e-06	0.00202315	NPIPB15
2.53771	2.98621	0.971208	3.07474	0.00210688	0.048966	TBC1D26
10.8763	2.98748	0.936503	3.19003	0.00142256	0.0399757	EGFEM1P
60.1082	2.99382	0.658342	4.54752	5.43e-06	0.00171283	GAS6-AS1
39.0252	2.99401	0.883426	3.38909	0.000701248	0.0283484	SULT4A1
6.93247	3.01358	0.837719	3.59737	0.000321455	0.0189522	PROZ
74.6643	3.01949	0.851397	3.54652	0.000390359	0.0213637	MYCN
16.7318	3.03331	0.677507	4.47717	7.56e-06	0.00202315	LINC00896
21.6194	3.05782	0.905526	3.37685	0.000733214	0.0291954	SCARNA7
13.8027	3.06578	0.792446	3.86876	0.00010939	0.0116088	RNA28SN5
137.319	3.09853	0.792682	3.90892	9.27e-05	0.010586	CA9
249.544	3.12394	0.636003	4.91183	9.02e-07	0.000581385	ANKRD18B
43.4552	3.17513	0.836368	3.79633	0.000146856	0.0134489	C2orf66
21.0969	3.2053	0.969634	3.30568	0.000947475	0.0324353	LOC613266
289.212	3.22477	0.890951	3.61947	0.000295205	0.0183551	VWA5B1
4.14279	3.2287	1.0366	3.1147	0.00184134	0.04532	PPP1R27
6.40004	3.28906	0.832061	3.95291	7.72e-05	0.00941155	GNGT1
39.2432	3.31819	0.860068	3.85806	0.000114292	0.0118502	KCTD16
309.786	3.37859	1.07868	3.13215	0.00173528	0.0442341	IGF2
6.44065	3.38077	0.975912	3.46421	0.000531787	0.0247906	SPDYE10P
8.22817	3.51837	0.85422	4.11882	3.81e-05	0.00630315	SCARNA21
19.8575	3.56055	0.794089	4.48381	7.33e-06	0.00202315	CCER2
5.49046	3.6123	1.04244	3.46525	0.000529742	0.0247592	TMPRSS11A
2.58905	3.62876	1.15602	3.139	0.00169524	0.0436911	LINC01337
9.34836	3.63224	0.960693	3.78086	0.00015629	0.0136875	CPLX2
44.4888	3.64614	1.03114	3.53602	0.000406208	0.0216177	CCDC198
45.4266	3.65957	0.772587	4.73677	2.17e-06	0.000955499	HSP90AB4P
7.4307	3.70114	0.969873	3.8161	0.000135575	0.0126731	TNRC17
25.4636	3.76809	1.21747	3.09502	0.00196803	0.0474668	SST
182.289	3.77516	0.889932	4.24207	2.21e-05	0.00437134	CST1
17.5704	3.86406	1.15644	3.34133	0.000833783	0.0307613	LOC93429
21.6614	3.99763	1.13004	3.5376	0.000403774	0.0215517	NPAP1
3.3715	4.4358	1.42259	3.11812	0.00182008	0.0450426	MYCNUT
4.77725	4.45815	1.28205	3.47737	0.000506354	0.0244255	MYCNOS
8.09897	4.46214	1.35232	3.29961	0.000968191	0.0324977	LOC392364
74.3989	4.57363	0.948069	4.82416	1.41e-06	0.000792662	SNTG1
3.09715	4.96658	1.21241	4.09646	4.2e-05	0.00663908	LDC1P
3.44031	5.37949	1.69921	3.16588	0.00154614	0.0421783	PPY2P
10.3703	5.6964	1.60401	3.55136	0.000383252	0.0212093	LINC01251
54.1813	1.27483	0.417165	3.05593	0.00224365	0.0506604	MKRN2OS
8.26169	-4.79658	1.56993	-3.05529	0.00224845	0.0507054	KCNJ3
130.079	-1.18133	0.38686	-3.05363	0.00226089	0.0509222	HRH1
43.7296	1.34578	0.440781	3.05318	0.00226433	0.0509362	FLJ46906
86.2487	1.84213	0.603558	3.05212	0.00227229	0.0510176	KIAA1549L
9.41303	1.93146	0.632863	3.05195	0.00227361	0.0510176	LOC102724156
328.324	-2.29481	0.752215	-3.05074	0.0022828	0.0511601	APOD
475.384	-1.41088	0.462768	-3.04879	0.00229763	0.0514286	PKIG
5.70652	2.01078	0.659653	3.04824	0.00230184	0.0514592	TUBA3FP
2.76095	2.17444	0.713509	3.04753	0.00230728	0.0515169	KRTAP5-7
226.993	-1.24398	0.408247	-3.04713	0.00231038	0.0515224	ITPR1
272.468	1.35825	0.446052	3.04505	0.00232643	0.0517523	C16orf74
263.704	1.28641	0.422449	3.04513	0.00232583	0.0517523	CFAP44
5.90041	-1.95507	0.64233	-3.04371	0.00233678	0.0519184	LSP1P5
173.01	-0.836461	0.274855	-3.04328	0.00234016	0.0519296	NCEH1
25.0936	-2.45773	0.808045	-3.04157	0.00235345	0.0521606	BDNF
532.265	1.8668	0.6142	3.0394	0.00237051	0.0524588	HOXB3
691.748	1.01346	0.333471	3.03912	0.00237273	0.0524588	SAMD1
77.2453	1.43705	0.473298	3.03625	0.00239539	0.0527014	CCNO
342.622	1.3996	0.460962	3.03626	0.00239536	0.0527014	FGD3
39.7625	1.98787	0.654626	3.03665	0.00239227	0.0527014	NALT1
82.6968	-2.91601	0.960155	-3.03702	0.00238932	0.0527014	PCOLCE2
14.6852	-3.3794	1.11362	-3.03461	0.00240846	0.0528075	NPY6R
1483.69	-1.00051	0.329634	-3.03522	0.0024036	0.0528075	TSC22D1
112.224	-1.48806	0.490372	-3.03455	0.00240899	0.0528075	UBE2E2
339.374	-2.30465	0.76012	-3.03195	0.00242976	0.0529413	ABI3BP
71.9596	2.16495	0.713951	3.03235	0.00242654	0.0529413	ACSBG1
224.467	0.885577	0.292052	3.03226	0.00242732	0.0529413	CEP295
66.3575	-1.71134	0.564336	-3.03248	0.00242553	0.0529413	FOLR2
162.233	1.39042	0.458464	3.03278	0.00242309	0.0529413	KCNS3
6.92441	3.40648	1.1241	3.0304	0.00244232	0.0531506	RPL23AP32
180.344	0.750119	0.247571	3.02991	0.00244625	0.053172	GTPBP3
107.917	2.01567	0.665777	3.02754	0.00246553	0.0533879	LINC01819
1310.08	-1.20529	0.398026	-3.02818	0.00246034	0.0533879	LRP1
398.231	-1.43761	0.474901	-3.02718	0.00246843	0.0533879	MAF
3.3946	2.87367	0.949065	3.02789	0.00246267	0.0533879	MRPL42P5
24.6356	-2.32054	0.766647	-3.02687	0.00247098	0.0533879	SORCS2
280.259	-3.06847	1.01455	-3.02445	0.00249083	0.0537526	FGF7
8.06818	1.5279	0.505421	3.02302	0.00250265	0.0539429	LNCOC1
163.513	-1.34494	0.445048	-3.02201	0.002511	0.0540585	RUSC2
14.6595	-2.15164	0.712285	-3.02075	0.00252148	0.0542193	DOK5
335.941	-2.32674	0.770785	-3.01866	0.00253895	0.0543359	GEM
19.3162	1.71692	0.568693	3.01906	0.00253557	0.0543359	LINC00519
225.674	1.33259	0.441411	3.01894	0.00253662	0.0543359	PCNX2
765.459	0.835854	0.276873	3.0189	0.00253693	0.0543359	VHL
310.024	-2.34327	0.776873	-3.01628	0.00255895	0.0546991	NR4A3
14.1435	-1.89168	0.627262	-3.01577	0.00256326	0.0547263	ATRNL1
43.1815	1.56854	0.520188	3.01533	0.00256701	0.0547417	KCNJ14
43.4768	-1.93426	0.641602	-3.01473	0.00257205	0.0547843	KCNE4
91.2119	1.74545	0.579206	3.01353	0.00258228	0.0548082	CTSW
1175.42	1.49953	0.497551	3.01381	0.00257986	0.0548082	ISYNA1
997.357	1.00256	0.33263	3.01403	0.00257801	0.0548082	PELP1
10.2249	2.05324	0.681515	3.01276	0.00258881	0.0548822	RPL36A
105.503	1.33661	0.443884	3.01117	0.00260245	0.0549775	BLM
131.988	-1.81102	0.601405	-3.01132	0.00260117	0.0549775	PDE4B
1195.54	1.17308	0.389532	3.01152	0.00259946	0.0549775	UCP2
84.5718	-2.41129	0.800894	-3.01075	0.002606	0.0549881	SLIT2
165.488	0.828993	0.275512	3.00892	0.00262178	0.0552564	TBC1D30
8.71134	2.48978	0.827737	3.00793	0.0026303	0.0553713	LINC02657
329.567	1.02841	0.342141	3.00581	0.00264876	0.0554539	GALM
16.5082	-2.04024	0.678807	-3.00562	0.00265036	0.0554539	LY9
348.249	-0.647071	0.215331	-3.00501	0.00265574	0.0554539	RAB8B
281.945	1.36745	0.455038	3.00513	0.00265468	0.0554539	RAD9A
101.022	-1.72102	0.572456	-3.00639	0.00264373	0.0554539	SCD5
54.6701	1.63818	0.544976	3.00597	0.00264734	0.0554539	SCN5A
469.096	1.29099	0.429384	3.00661	0.00264182	0.0554539	SLC37A2
13.6015	2.17937	0.725415	3.00431	0.00266187	0.0555177	STK32A-AS1
463.043	0.872022	0.290389	3.00294	0.00267386	0.0557033	CEP250
16.2328	1.91908	0.639154	3.00254	0.00267737	0.0557122	DACH2
165.843	-1.78185	0.593631	-3.00162	0.00268548	0.0557173	CD163
47.5154	-1.8472	0.615507	-3.00111	0.00268997	0.0557173	CREB5
116.767	-1.74313	0.580825	-3.00112	0.00268986	0.0557173	CYP1B1
128.136	1.24076	0.413301	3.00208	0.00268144	0.0557173	RAD54B
7.85095	2.08931	0.697152	2.99692	0.00272724	0.0563694	LOC101927572
732.185	-1.12892	0.376702	-2.99687	0.0027277	0.0563694	SGK1
4.6279	-2.41351	0.806212	-2.99365	0.00275665	0.0569024	ADCYAP1
224.981	-0.791823	0.26468	-2.99162	0.00277502	0.0572162	OSTM1
1406.76	0.955792	0.319531	2.99123	0.00277852	0.0572229	TIA1
264.766	0.903377	0.302106	2.99027	0.00278733	0.0573389	SAMD12
257.635	1.95916	0.65582	2.98735	0.00281411	0.0573994	ARHGAP40
411.602	0.867071	0.290326	2.98654	0.00282151	0.0573994	FAM214A
15.005	-2.80325	0.937786	-2.98922	0.0027969	0.0573994	GLP2R
718.407	1.14194	0.382262	2.98732	0.00281437	0.0573994	LINC01000
480.169	1.34493	0.450241	2.98714	0.00281602	0.0573994	LYPD6B
677.63	-1.18583	0.397156	-2.98579	0.00282845	0.0573994	RND3
66.5968	1.54272	0.516605	2.98627	0.00282404	0.0573994	SMG1P7
373.227	1.5921	0.532891	2.98766	0.00281124	0.0573994	SNHG18
11.6488	1.76343	0.590055	2.98858	0.00280274	0.0573994	SNORA57
3.73088	-3.59223	1.20271	-2.98679	0.00281927	0.0573994	TENM3-AS1
40.7005	-1.66783	0.558261	-2.98754	0.00281234	0.0573994	TMEM200A
6.81463	2.43843	0.816633	2.98595	0.00282699	0.0573994	TUBB8
478.647	1.2194	0.408475	2.98525	0.00283348	0.0574368	WDR90
60.8876	-2.49927	0.837513	-2.98415	0.00284365	0.0575782	CXCL13
483.599	-0.712426	0.238862	-2.98259	0.0028582	0.0578047	ESD
21.9422	1.65413	0.554656	2.98227	0.00286124	0.0578047	SNORD38B
113.733	-1.24177	0.416591	-2.98078	0.00287513	0.0579391	B4GAT1
10.4391	-1.99782	0.670507	-2.97956	0.00288658	0.0579391	C5AR2
542.064	0.527617	0.177102	2.97916	0.00289037	0.0579391	CNOT9
138.402	-1.3612	0.456896	-2.97923	0.00288971	0.0579391	MRAS
169.155	-0.841776	0.282393	-2.98087	0.00287433	0.0579391	NPC1
11928	0.87594	0.293919	2.98021	0.00288055	0.0579391	RPL28
48.3926	2.13209	0.715569	2.97957	0.00288656	0.0579391	SLC22A20P
60.6281	2.00519	0.673334	2.97801	0.0029013	0.0580629	CCDC78
521.645	-1.68997	0.567523	-2.9778	0.00290328	0.0580629	CYBRD1
21.4369	2.04729	0.687589	2.97749	0.0029062	0.0580629	PDZD3
10.5574	2.81584	0.946526	2.97492	0.00293067	0.0582543	EFNA2
916.029	-1.2422	0.417576	-2.97479	0.00293193	0.0582543	MAFF
197.399	1.15247	0.387326	2.97546	0.00292549	0.0582543	NEK8
515.036	1.36493	0.458769	2.97519	0.00292809	0.0582543	OBSCN
251.182	-1.06424	0.357678	-2.97542	0.00292586	0.0582543	SGCB
51.3765	-3.68641	1.24017	-2.97251	0.0029538	0.0585219	ADAMTS9-AS1
258.826	-2.21019	0.7435	-2.97268	0.00295212	0.0585219	MIR100HG
123.729	1.38423	0.465751	2.97203	0.00295837	0.0585219	MXD3
217.16	-3.05213	1.02695	-2.97204	0.00295824	0.0585219	PLN
1440.28	1.16327	0.391513	2.97123	0.00296614	0.0586113	SLC6A8
35.3448	-1.31622	0.443199	-2.96982	0.00297972	0.0588153	GGACT
109.019	-1.42858	0.481231	-2.96859	0.00299167	0.0589866	MITF
355.262	2.48805	0.838612	2.96687	0.00300851	0.0592539	PAX8
131.833	1.69284	0.57135	2.96288	0.00304776	0.0592738	ABCA10
24.1639	-1.62489	0.547914	-2.96558	0.00302109	0.0592738	CDON
23.2641	-2.33651	0.788802	-2.9621	0.00305553	0.0592738	DNASE1L3
1328.16	0.798325	0.269593	2.96122	0.00306423	0.0592738	LDB1
170.16	-2.71915	0.917535	-2.96354	0.00304121	0.0592738	LINC01279
143.046	1.13344	0.382712	2.9616	0.0030605	0.0592738	LOC389906
1372.15	-1.16072	0.391828	-2.96231	0.00305337	0.0592738	MSN
88.75	2.32478	0.785107	2.9611	0.00306538	0.0592738	ONECUT2
1014.95	1.11053	0.374414	2.96604	0.00301658	0.0592738	PHLDA3
163.174	0.948412	0.319733	2.96627	0.00301439	0.0592738	PPCDC
30.1307	-1.7145	0.57899	-2.9612	0.00306448	0.0592738	SLC41A2
2079.12	-2.06237	0.695592	-2.96492	0.00302766	0.0592738	TAGLN
855.314	0.884843	0.2987	2.96231	0.0030534	0.0592738	TCERG1
376.923	1.73788	0.586227	2.96452	0.00303159	0.0592738	TESC
901.128	-1.19923	0.404834	-2.96227	0.00305383	0.0592738	TGFBR2
41.7901	-2.10996	0.712314	-2.96212	0.00305531	0.0592738	TNFRSF11B
733.139	1.14294	0.385859	2.96208	0.00305573	0.0592738	TRMT1
38.4409	-1.89478	0.640036	-2.96043	0.00307207	0.0593045	BVES
75.64	-1.14354	0.386293	-2.96029	0.00307354	0.0593045	GPR155
6.21348	-2.90483	0.983218	-2.95441	0.00313266	0.059832	ABCC8
144.482	0.832889	0.281867	2.9549	0.00312769	0.059832	ANKMY1
853.165	1.16949	0.39568	2.95565	0.00312011	0.059832	DENND2D
153.708	2.05636	0.695371	2.95721	0.00310436	0.059832	FCRLB
778.024	1.22841	0.415778	2.95448	0.00313195	0.059832	OFD1
208.015	-0.745023	0.252003	-2.95641	0.00311247	0.059832	RIOK1
946.583	-0.708124	0.23971	-2.95409	0.00313597	0.059832	SARS1
3.37326	-3.50858	1.18776	-2.95395	0.00313736	0.059832	SLC34A2
948.608	-1.0134	0.342785	-2.95636	0.00311294	0.059832	SLC3A2
409.872	1.10448	0.373785	2.95484	0.00312829	0.059832	SS18L1
245.481	1.16741	0.394949	2.95584	0.00311821	0.059832	WDR27
873.839	-1.56615	0.530318	-2.95324	0.00314459	0.0599066	SLIT3
3.37815	-1.70023	0.57578	-2.95291	0.00314791	0.0599067	SLC24A4
712.774	-2.1109	0.715032	-2.95217	0.00315545	0.0599867	COL14A1
74.5707	2.58582	0.876806	2.94914	0.00318663	0.0604521	CYP2W1
1281.65	1.26991	0.43058	2.9493	0.00318492	0.0604521	STX16
1138.81	-1.23447	0.418844	-2.94732	0.00320538	0.0607439	LTBP4
849.559	0.960931	0.326076	2.94695	0.00320925	0.0607535	MOV10
145.903	-1.60432	0.5445	-2.94641	0.00321483	0.0607954	TMTC1
654.682	0.716362	0.243169	2.94595	0.00321969	0.0608236	PHF12
21.2683	1.37528	0.467172	2.94384	0.00324168	0.061111	LOC647070
121.438	-1.41725	0.48138	-2.94414	0.00323849	0.061111	SLC15A2
303.262	1.1165	0.379561	2.94157	0.00326555	0.0614478	CEP290
5.13731	-2.11275	0.718335	-2.94117	0.00326977	0.0614478	SH2D5
54.9653	-1.39371	0.473814	-2.94146	0.00326667	0.0614478	STARD8
2472	-1.43028	0.486371	-2.94073	0.00327439	0.0614707	CSRP1
38.4526	-1.61946	0.550931	-2.9395	0.00328744	0.0616322	ANKRD33B
17.1191	1.95516	0.665184	2.93927	0.00328983	0.0616322	ST20
346.02	1.20112	0.408704	2.93886	0.00329422	0.0616505	C1orf159
273.882	-3.13386	1.06652	-2.93841	0.00329897	0.0616754	SFRP1
7.30139	3.16284	1.0765	2.93808	0.00330247	0.061677	USP32P1
207.393	-1.0422	0.354777	-2.93762	0.00330741	0.0617053	CSRP2
1399.03	-1.15058	0.391816	-2.93652	0.00331915	0.0618603	LGMN
1888.7	1.26689	0.431622	2.93519	0.00333342	0.0619343	KAT2A
215.511	1.68234	0.573141	2.9353	0.00333228	0.0619343	SLC9A2
15.0708	2.16344	0.736917	2.9358	0.00332692	0.0619343	TAC3
5.65624	2.70853	0.924195	2.93069	0.00338212	0.062009	CABP7
280.882	-1.21495	0.414219	-2.93312	0.00335574	0.062009	CREM
72.1879	1.16265	0.396251	2.93413	0.00334485	0.062009	GLIDR
27.5057	-2.60463	0.888366	-2.93193	0.00336859	0.062009	LCN10
727.984	-0.692041	0.236087	-2.9313	0.00337547	0.062009	LRRC59
387.904	-0.836165	0.285048	-2.93342	0.0033525	0.062009	MYH10
5.23947	-2.81755	0.960859	-2.93232	0.00336437	0.062009	NTRK1
350.439	-1.25536	0.427887	-2.93385	0.00334788	0.062009	SEMA3B
676.251	1.36418	0.465374	2.93137	0.00337471	0.062009	ST3GAL5
346.157	-1.24902	0.42584	-2.93307	0.00335625	0.062009	STS
863.923	0.851508	0.29048	2.93138	0.0033746	0.062009	TMEM94
42.661	-2.3503	0.801826	-2.93118	0.00337676	0.062009	TMOD1
22.5096	-3.26064	1.11254	-2.9308	0.00338091	0.062009	VIT
3.10871	-3.63611	1.24158	-2.92861	0.00340484	0.0623621	EGOT
94.257	-1.09803	0.375026	-2.92788	0.00341284	0.0623819	CISH
10.8954	-3.15026	1.07585	-2.92817	0.00340969	0.0623819	GPM6A
195.201	1.75443	0.599396	2.92699	0.00342258	0.0624496	CACNA1D
790.259	-2.19946	0.75146	-2.92691	0.00342346	0.0624496	PIGR
298.723	1.47825	0.505124	2.9265	0.00342801	0.0624695	LINC00673
14.3927	-2.88802	0.987247	-2.92532	0.00344101	0.0626141	HAS1
713.144	-1.2651	0.432536	-2.92484	0.00344636	0.0626141	LCP1
436.872	1.02958	0.351978	2.92511	0.0034433	0.0626141	WASH2P
809.745	-0.851848	0.291335	-2.92395	0.00345623	0.0626672	LAMP2
105.676	1.21589	0.415836	2.92398	0.00345589	0.0626672	NNT-AS1
2228.53	-0.72041	0.246452	-2.92312	0.00346542	0.0627707	EPAS1
373.602	0.995699	0.34099	2.92002	0.00350006	0.0631446	ABCG1
11.1371	2.08009	0.712347	2.92005	0.00349978	0.0631446	DPF1
193.941	-0.880961	0.301655	-2.92042	0.00349556	0.0631446	FNIP2
45.9267	-1.46397	0.501226	-2.92077	0.00349164	0.0631446	SYNE3
294.771	-1.55523	0.532678	-2.91963	0.00350445	0.0631606	PLAUR
39.5835	1.26342	0.432886	2.91859	0.00351618	0.0633088	LBHD1
138.793	1.19669	0.410175	2.91752	0.00352831	0.0634639	PYCARD
382.195	-1.0727	0.367766	-2.91679	0.00353652	0.0635481	PLK2
250.193	-2.01159	0.689837	-2.91604	0.00354506	0.0636375	AREG
522.897	1.63283	0.560125	2.91511	0.0035556	0.0636375	CYP4F12
27.9318	-1.99119	0.682931	-2.91565	0.00354952	0.0636375	NRK
92.8938	-1.61658	0.554534	-2.9152	0.00355458	0.0636375	TMEM37
426.479	0.933989	0.320472	2.91442	0.00356353	0.0637162	ZNF84
55.1204	2.08053	0.713999	2.9139	0.0035694	0.0637579	DAB1
513.966	-1.00335	0.344414	-2.9132	0.00357742	0.0638381	SERPINB1
528.093	-1.24346	0.42691	-2.9127	0.00358315	0.0638771	WLS
215.031	1.20155	0.412626	2.91196	0.00359171	0.0639665	TMEM44
154.843	-1.12746	0.387403	-2.9103	0.00361081	0.0641799	JDP2
54.1226	1.62478	0.558276	2.91036	0.00361017	0.0641799	TFR2
5.37285	-2.43939	0.838565	-2.909	0.00362583	0.0643201	COL25A1
9.84829	2.71037	0.931668	2.90916	0.00362398	0.0643201	ZP1
258.646	-1.33153	0.457894	-2.90794	0.00363821	0.064394	CSF1
24.1097	2.30784	0.793531	2.90832	0.00363379	0.064394	FSD1
60.832	1.33252	0.458366	2.90711	0.00364784	0.064394	MTBP
18.6038	-2.0148	0.69298	-2.90744	0.00364395	0.064394	P2RY14
852.632	1.16113	0.39939	2.90727	0.003646	0.064394	PLXNA3
24.5797	-1.66642	0.573712	-2.90463	0.00367683	0.0645071	CACNB4
25.2033	1.63814	0.563887	2.90509	0.00367146	0.0645071	GPR137C
27.6039	1.82689	0.628772	2.90549	0.00366683	0.0645071	LINC02560
20.0263	-1.98336	0.682511	-2.90597	0.00366114	0.0645071	METTL24
553.484	-0.802116	0.27616	-2.90453	0.00367805	0.0645071	TEAD1
32.8891	-2.17801	0.749893	-2.90443	0.00367927	0.0645071	TNFAIP8L3
54.693	1.8617	0.640937	2.90465	0.00367663	0.0645071	ZFPM2-AS1
321.042	1.01974	0.35118	2.90374	0.00368731	0.0645852	LPAR2
494.287	0.966542	0.332919	2.90323	0.00369334	0.064628	HDAC10
8115.54	-1.54287	0.531614	-2.90223	0.00370518	0.0647724	FLNA
4.8362	1.53019	0.527538	2.90062	0.0037242	0.0650419	ABCC11
1394.54	1.15474	0.398221	2.89973	0.0037348	0.0650982	AKAP8L
227.613	-1.17961	0.406867	-2.89926	0.0037405	0.0650982	CPQ
430.257	-1.37447	0.474095	-2.89914	0.00374186	0.0650982	MAP3K20
72.5912	-1.76008	0.606934	-2.89995	0.00373222	0.0650982	PLAC9
87.1639	-0.894107	0.308478	-2.89845	0.00375015	0.0651796	PLGRKT
50.0172	1.54389	0.533039	2.8964	0.00377474	0.0654202	CBWD3
857.394	0.822215	0.283876	2.89639	0.00377487	0.0654202	CNOT2
289.871	0.72082	0.248867	2.89641	0.00377454	0.0654202	USPL1
8.68555	2.63707	0.910695	2.89567	0.0037835	0.0655068	FOXO6-AS1
74.3698	0.893299	0.308715	2.8936	0.00380847	0.0656774	BTBD8
191.605	0.934496	0.322898	2.89409	0.00380262	0.0656774	FAM133B
192.672	-1.1666	0.403199	-2.89335	0.00381155	0.0656774	LPAR1
2250.13	0.801363	0.276949	2.89354	0.00380929	0.0656774	QARS1
347.165	0.65777	0.227287	2.89401	0.00380357	0.0656774	TARS2
813.889	0.914213	0.316008	2.89301	0.0038157	0.0656862	CC2D1A
6.82092	2.96624	1.02573	2.89184	0.00382997	0.0658688	LOC101927636
72.4632	0.858387	0.29697	2.89049	0.00384647	0.0659641	GDPGP1
234.475	1.69313	0.585676	2.89089	0.00384151	0.0659641	HECTD2-AS1
139.275	1.06769	0.369363	2.89061	0.00384493	0.0659641	USP35
166.901	-0.994825	0.344243	-2.8899	0.00385369	0.0660251	SPRY2
790.812	0.811027	0.280788	2.8884	0.0038721	0.0660386	ARHGEF7
56.3244	1.4876	0.514978	2.88866	0.00386882	0.0660386	DUSP18
493.605	0.696876	0.241196	2.88925	0.00386161	0.0660386	SETDB1
81.7447	1.32478	0.458664	2.88834	0.00387278	0.0660386	TIGD1
1338.18	-0.764765	0.26471	-2.88907	0.00386379	0.0660386	XBP1
481.437	0.920205	0.318637	2.88794	0.00387777	0.0660613	RABEP2
116.141	-0.758716	0.262839	-2.88662	0.00389407	0.0662764	FAM131A
4.58437	-2.47379	0.85724	-2.88576	0.0039047	0.0663946	TTPA
5.75001	-2.77717	0.962608	-2.88505	0.00391354	0.0664204	ANKRD1
477.952	-1.00534	0.348502	-2.88475	0.00391726	0.0664204	KLF10
12.7376	1.63494	0.566736	2.88483	0.00391628	0.0664204	LOC100132249
1166.04	1.00571	0.348772	2.88357	0.00393192	0.0666064	PCGF3
2.56831	1.96024	0.680638	2.88001	0.00397665	0.0666859	ALG1L2
65.8589	1.78253	0.619028	2.87957	0.00398216	0.0666859	ANKRD19P
9.91502	-3.12982	1.08711	-2.87902	0.00398917	0.0666859	CASR
122.367	1.42659	0.495001	2.882	0.00395159	0.0666859	CCNJL
5.88242	-1.574	0.546198	-2.88174	0.00395482	0.0666859	DYNLRB2
171.86	-1.62443	0.564137	-2.8795	0.0039831	0.0666859	GAS7
1229.2	-0.642539	0.222921	-2.88236	0.00394703	0.0666859	GHITM
99.6821	1.63554	0.568069	2.87912	0.00398789	0.0666859	LOC100288175
236.811	0.978145	0.339811	2.8785	0.00399576	0.0666859	PARD6G
479.294	-1.83621	0.637269	-2.88137	0.00395946	0.0666859	PMP22
1310.89	-1.50195	0.521414	-2.88052	0.00397015	0.0666859	SERPING1
9.02735	2.54032	0.882493	2.87857	0.00399477	0.0666859	SPDYE16
484.37	-1.35601	0.470445	-2.8824	0.00394654	0.0666859	SPRY1
8.52971	1.67322	0.581171	2.87905	0.00398872	0.0666859	TMEM145
4.2202	-1.48	0.513826	-2.88035	0.00397228	0.0666859	TTBK1
107.123	0.904518	0.313989	2.88073	0.00396754	0.0666859	ZNF818P
174.707	1.02606	0.356689	2.87662	0.00401956	0.0668237	PPP1R3E
429.039	1.52109	0.528812	2.87643	0.00402205	0.0668237	SLC4A11
3123.01	-0.626689	0.217854	-2.87664	0.00401929	0.0668237	SQSTM1
370.535	-0.753181	0.26185	-2.87639	0.00402254	0.0668237	STK38L
259.698	0.98453	0.342206	2.87701	0.00401464	0.0668237	ZNF783
20.232	-1.05918	0.368269	-2.87609	0.00402629	0.0668245	HPSE
129.825	1.34608	0.468097	2.87565	0.00403201	0.066858	HIC2
898.764	1.00761	0.350489	2.87488	0.00404182	0.0669591	ESRP2
2.61412	-2.66768	0.928287	-2.87377	0.00405607	0.0671336	CFAP46
445.977	1.5883	0.552757	2.87341	0.00406067	0.0671482	SPTBN5
497.51	1.05518	0.367361	2.87233	0.00407458	0.0672547	IFT140
140.168	2.8665	0.997918	2.87248	0.00407269	0.0672547	MYBPC1
30.6972	-2.18455	0.760968	-2.87075	0.00409495	0.0673148	ALPK2
85.5759	2.59427	0.903569	2.87113	0.00409004	0.0673148	FIRRE
15.6841	1.36219	0.474425	2.87125	0.0040885	0.0673148	GBAP1
746.237	1.25201	0.436057	2.8712	0.00408915	0.0673148	METTL26
3.65128	-2.26613	0.789426	-2.87061	0.00409687	0.0673148	TUBB4A
106.445	2.33028	0.812257	2.8689	0.00411904	0.0675398	B3GAT1
26.2988	1.61952	0.564552	2.86869	0.0041218	0.0675398	C2orf92
163.598	-0.875655	0.305194	-2.86917	0.00411552	0.0675398	PCCA
210.808	0.706391	0.246508	2.86559	0.00416236	0.0681426	ZNF506
89.2749	1.2155	0.424253	2.86505	0.00416945	0.0681969	RSKR
890.122	-1.66387	0.580821	-2.86468	0.0041743	0.0681999	DPYSL3
19.738	1.50509	0.525436	2.86446	0.0041772	0.0681999	LOC100288637
96.4619	-1.85546	0.647848	-2.86405	0.00418268	0.0682276	GPR183
9.54453	1.14483	0.399804	2.86348	0.0041902	0.0682443	DARS-AS1
267403	2.1638	0.755676	2.8634	0.00419127	0.0682443	MIR12136
81.0376	-1.06788	0.373142	-2.86185	0.0042118	0.0683934	DIPK1A
17.5586	-1.55096	0.541866	-2.86226	0.00420627	0.0683934	LRRC4
32.671	1.82835	0.638862	2.86189	0.00421119	0.0683934	MAST1
153.755	1.76978	0.618512	2.86135	0.00421836	0.0684384	IL1A
6.95799	-3.3481	1.17062	-2.86011	0.00423488	0.0686446	CPNE6
225.72	0.95394	0.333639	2.8592	0.00424714	0.0687655	HEATR6
317.767	0.713625	0.249608	2.85899	0.00424996	0.0687655	UBN2
20.6001	-2.53065	0.885308	-2.8585	0.00425656	0.0688105	RBP4
4.53102	-1.63951	0.573634	-2.8581	0.00426181	0.0688337	GPR18
6072.55	1.6606	0.581386	2.85628	0.00428633	0.069014	FER1L4
111.702	-1.10411	0.386484	-2.8568	0.00427933	0.069014	PDLIM2
5.32685	-2.91441	1.02025	-2.85656	0.0042826	0.069014	SOSTDC1
27.152	-1.73871	0.608763	-2.85614	0.00428827	0.069014	ZFPM2
66.2959	-2.18249	0.765167	-2.85231	0.00434031	0.0693399	BABAM2-AS1
977.816	0.861875	0.302085	2.85309	0.00432963	0.0693399	BCAT2
109.085	1.81129	0.635104	2.85196	0.00434503	0.0693399	CBX2
201.159	-1.412	0.494771	-2.85384	0.0043194	0.0693399	CSF1R
68.7018	-1.53816	0.539424	-2.85149	0.00435153	0.0693399	CYTIP
55.849	-0.787116	0.275969	-2.85219	0.00434196	0.0693399	EPM2A
171.189	2.02861	0.711461	2.85133	0.00435361	0.0693399	HOXB5
2.22569	3.97987	1.39564	2.85164	0.00434948	0.0693399	LINC00514
1183.38	-0.822553	0.288488	-2.85126	0.00435464	0.0693399	SERINC1
17.9769	1.50964	0.529158	2.85291	0.00433213	0.0693399	SRRM5
101.386	0.93507	0.32794	2.85134	0.0043535	0.0693399	ZFP41
282.178	0.988899	0.346504	2.85393	0.00431817	0.0693399	ZNF133
398.186	1.10357	0.387329	2.84917	0.00438339	0.0694105	ARHGEF19
140.521	0.808344	0.283631	2.84999	0.00437211	0.0694105	EXOG
151.687	2.16547	0.760088	2.84898	0.00438601	0.0694105	HS6ST3
427.064	-0.691809	0.242712	-2.85033	0.00436746	0.0694105	NUS1
451.395	-1.63375	0.573276	-2.84985	0.00437398	0.0694105	PARM1
112.952	1.50039	0.526604	2.84917	0.00438331	0.0694105	PPM1N
10.7123	1.7561	0.616318	2.84934	0.00438099	0.0694105	SMIM24
67.7733	-2.31462	0.812782	-2.84777	0.00440262	0.0694688	CRYM
30.9616	0.914661	0.321205	2.8476	0.00440509	0.0694688	FAAP24
159.641	-0.913253	0.32062	-2.8484	0.00439403	0.0694688	FZD1
5.01295	1.9445	0.682803	2.84782	0.00440194	0.0694688	LOC105376306
144.423	-1.22569	0.430751	-2.84546	0.00443471	0.0695227	HABP4
3.87525	-2.56076	0.899437	-2.84707	0.00441237	0.0695227	KANK4
875.457	0.987804	0.347042	2.84636	0.00442227	0.0695227	LZTR1
79.6904	2.83798	0.99701	2.84649	0.00442041	0.0695227	MSMB
185.568	0.805376	0.283053	2.84532	0.00443675	0.0695227	NRDE2
69.5761	-2.08589	0.733025	-2.8456	0.00443285	0.0695227	PAQR5
260.085	-1.73633	0.610063	-2.84615	0.0044252	0.0695227	PDPN
399.856	-0.748846	0.263203	-2.84513	0.00443934	0.0695227	TFDP2
478.684	0.846967	0.297774	2.84433	0.00445052	0.0696055	AP1G2
211.558	1.22305	0.430014	2.8442	0.00445234	0.0696055	ZNF814
65.3845	2.42419	0.852607	2.84327	0.00446535	0.0697485	LINC01518
257.248	0.966148	0.339845	2.8429	0.00447044	0.0697675	C22orf46
6.03352	-1.58445	0.557869	-2.84019	0.00450865	0.070303	RHBDL3
62.7815	1.27156	0.447766	2.83979	0.00451432	0.0703306	HSD17B7P2
2.40459	2.20182	0.775846	2.83796	0.00454033	0.0704923	EN2
259.949	1.36989	0.482685	2.83805	0.00453896	0.0704923	GCNT4
173.124	0.790136	0.278385	2.83828	0.0045357	0.0704923	PRICKLE3
7.49929	-2.94219	1.03659	-2.83833	0.00453503	0.0704923	STXBP5L
7042.76	-1.71905	0.605895	-2.8372	0.00455105	0.070598	COL3A1
1021.33	-0.715365	0.252207	-2.83642	0.00456218	0.0707098	ATP6V1E1
4.21031	-1.97175	0.695372	-2.83553	0.004575	0.0708476	BTLA
86.9643	1.30951	0.461926	2.8349	0.00458403	0.0708658	LINC01355
127.968	-1.76604	0.622915	-2.83512	0.0045808	0.0708658	LRIG1
1836.49	-0.883708	0.311863	-2.83364	0.00460211	0.071064	ATP1A1
22.036	1.38629	0.489256	2.83346	0.00460473	0.071064	LOC730183
235.592	-0.987665	0.348883	-2.83094	0.00464119	0.0715656	ENDOD1
131.267	-0.783324	0.276817	-2.82975	0.00465837	0.0716684	CISD1
613.033	-1.00949	0.356753	-2.82966	0.00465977	0.0716684	TGFBR3
180.771	-1.0978	0.387891	-2.83019	0.0046521	0.0716684	TPD52L1
881.987	1.387	0.490574	2.82729	0.00469433	0.0720156	CARD11
340.927	-1.89054	0.668601	-2.8276	0.00468981	0.0720156	SPON1
63.3502	1.51749	0.536702	2.82743	0.00469226	0.0720156	VPS9D1-AS1
751.169	0.734395	0.259844	2.82629	0.004709	0.0721181	CLASRP
267.617	1.1532	0.408017	2.82635	0.00470821	0.0721181	ZNF700
131.239	1.00301	0.354946	2.8258	0.00471621	0.0721672	ZNF675
85.859	-1.21197	0.428947	-2.82546	0.00472134	0.0721845	MOB3B
1495.82	0.526138	0.186272	2.82457	0.00473436	0.0723223	SMARCC2
20.9847	-1.68084	0.595476	-2.82268	0.0047624	0.0724697	ARHGAP20
528.473	-0.753579	0.266984	-2.82257	0.0047641	0.0724697	ATP6V1A
44.8187	1.0423	0.36918	2.82328	0.00475348	0.0724697	HTR7P1
229.587	-3.44636	1.22093	-2.82273	0.00476166	0.0724697	SERPINA3
303.851	1.14114	0.404262	2.82276	0.00476118	0.0724697	ZNF862
417.953	0.89845	0.31844	2.82141	0.00478132	0.0726092	BRF1
4.1288	-1.74994	0.62019	-2.82161	0.00477828	0.0726092	MUC12
31.4424	1.2856	0.455836	2.8203	0.00479786	0.0727657	RASA4CP
2092.23	0.837579	0.296995	2.82018	0.00479969	0.0727657	SRSF11
427.414	1.17211	0.415657	2.8199	0.00480384	0.0727675	PDXDC2P-NPIPB14P
664.8	1.13274	0.401779	2.81931	0.00481272	0.0727798	TANC2
1156.84	1.48283	0.525954	2.81931	0.00481267	0.0727798	TMEM97
2019.36	1.01459	0.360051	2.81792	0.00483359	0.0729121	EPS8L2
1209.95	-2.30844	0.819116	-2.81821	0.00482919	0.0729121	FHL1
4.5171	-2.09045	0.741816	-2.81801	0.00483223	0.0729121	ST8SIA6
54.1882	1.62083	0.575449	2.81664	0.00485296	0.0730821	ANKRD18A
5.22494	-2.2941	0.814445	-2.81677	0.00485099	0.0730821	KCNJ12
31.0599	1.24461	0.441964	2.81609	0.00486123	0.0731454	TMEM191A
2118.1	1.02096	0.362667	2.81516	0.00487534	0.0732967	CDK5RAP3
353.407	0.828455	0.294335	2.81466	0.00488282	0.073348	PSD3
210.932	0.890786	0.31665	2.81315	0.00490581	0.073632	SNHG12
2320.88	0.868768	0.308889	2.81256	0.00491496	0.0736474	AHR
46.0377	-2.72674	0.969572	-2.81231	0.00491865	0.0736474	SLC6A12
2136.16	-1.56166	0.555351	-2.81202	0.00492316	0.0736474	SOCS3
176.514	-0.698759	0.248469	-2.81226	0.00491952	0.0736474	ZBTB21
451.025	-1.48113	0.52685	-2.81129	0.00493437	0.0737539	LDLR
24.4944	-2.13415	0.760013	-2.80804	0.00498434	0.0744392	ACADL
2089.22	-0.641867	0.228697	-2.80662	0.0050064	0.0744597	ATP2A2
3.94083	-1.83605	0.654333	-2.80599	0.00501621	0.0744597	CLECL1
27.7892	-1.56687	0.55821	-2.80695	0.00500124	0.0744597	HMCN1
229.436	0.676862	0.241262	2.80551	0.00502372	0.0744597	KNOP1
56.7176	1.43236	0.510517	2.80571	0.00502055	0.0744597	LOC101927391
148.245	1.61246	0.574523	2.80661	0.00500656	0.0744597	MC1R
76.6211	-1.55189	0.553104	-2.80578	0.00501943	0.0744597	OLFML1
597.259	-1.05535	0.376086	-2.80614	0.00501389	0.0744597	PAM
164.848	2.04399	0.728572	2.80548	0.00502413	0.0744597	SNORD3A
1020.53	1.53862	0.548471	2.8053	0.00502699	0.0744597	XAF1
523.523	1.0562	0.376577	2.80474	0.00503576	0.0745284	CNKSR1
756.405	0.793683	0.283021	2.80433	0.00504218	0.0745622	CXXC1
2298.01	1.09533	0.390671	2.8037	0.00505191	0.074645	AUP1
120.185	-0.749721	0.267431	-2.80342	0.00505643	0.0746506	PXK
39.3106	-0.916721	0.327082	-2.80273	0.00506723	0.0746748	ARSK
415.455	1.38942	0.495773	2.80252	0.00507049	0.0746748	MFAP3L
119.513	0.677623	0.241769	2.80277	0.00506652	0.0746748	PARP16
3474.04	-1.63413	0.583206	-2.80198	0.00507899	0.0746781	CLU
30.677	-1.77976	0.635128	-2.80221	0.0050754	0.0746781	SSTR2
5.06399	-1.49795	0.535136	-2.7992	0.00512301	0.0752356	CRIP3
176.591	2.04883	0.731973	2.79905	0.00512524	0.0752356	LINC01451
3.35498	1.79196	0.640388	2.79824	0.00513816	0.0753639	FLJ37201
1199.52	1.17501	0.420059	2.79724	0.0051541	0.0754749	MAPK8IP3
409.966	0.861554	0.307986	2.79738	0.00515186	0.0754749	RAB40C
866.907	-2.27496	0.813607	-2.79615	0.0051716	0.0756084	ADAMTS4
10.9716	2.84712	1.01819	2.79627	0.00516959	0.0756084	TCERG1L
111.301	3.99055	1.42734	2.79579	0.00517723	0.0756295	FAR2P1
825.384	1.35829	0.48598	2.79496	0.0051906	0.0757634	PTK6
17.5032	1.54462	0.553088	2.79272	0.00522674	0.0761677	LOC101928725
118.384	1.00847	0.361094	2.79283	0.00522491	0.0761677	ZNF18
47.5066	-0.847044	0.303369	-2.79212	0.00523636	0.0762463	TCP11L1
29.5546	-2.03793	0.729986	-2.79174	0.00524259	0.0762755	GALNT16
15.8541	1.24382	0.445642	2.79107	0.00525335	0.0763705	MRM1
648.188	0.731682	0.262242	2.79011	0.00526907	0.0763893	DDI2
12.5423	1.7129	0.613952	2.78995	0.00527159	0.0763893	MIR3682
484.813	0.849678	0.304528	2.79015	0.00526839	0.0763893	PPP1R13B
426.6	-1.49583	0.536048	-2.79048	0.005263	0.0763893	TMEM176B
12.6471	2.16461	0.7761	2.78909	0.00528559	0.076448	ASAP1-IT2
54.4962	-2.10211	0.753734	-2.78892	0.00528835	0.076448	IL11
553.919	1.06404	0.381524	2.78893	0.00528823	0.076448	STON2
3.10981	2.82714	1.0145	2.78672	0.00532444	0.0767142	FAM87A
22.017	1.59036	0.570649	2.78693	0.00532101	0.0767142	KIAA1656
9.68943	1.55902	0.559488	2.7865	0.00532803	0.0767142	SHOC1
49.2531	1.00557	0.360816	2.78693	0.00532107	0.0767142	ZNF30
27.8999	1.02118	0.366361	2.78736	0.005314	0.0767142	ZNF665
5.6665	1.68113	0.604145	2.78266	0.00539152	0.0775048	PA2G4P4
290.968	1.12153	0.40304	2.78268	0.00539124	0.0775048	TMC7
416.331	0.876112	0.314966	2.78161	0.005409	0.0776323	CBFA2T2
3.83175	2.94881	1.06008	2.78168	0.0054078	0.0776323	VTRNA1-2
27.3386	2.06446	0.742288	2.78121	0.00541568	0.0776664	LINC00900
4.22847	2.03113	0.730595	2.78011	0.0054341	0.0778069	LRRC19
1528.33	-0.64465	0.231867	-2.78025	0.00543166	0.0778069	PRDX6
705.917	1.46868	0.528528	2.77881	0.00545592	0.0779782	MEGF6
50.8275	1.49251	0.537117	2.77874	0.00545704	0.0779782	PIMREG
17.2586	-2.02618	0.729204	-2.77862	0.00545903	0.0779782	STK32B
816.395	1.2983	0.467853	2.77501	0.00552	0.0787867	BICDL2
3.70774	3.24817	1.17069	2.77459	0.00552719	0.0788269	LINC00709
132.995	1.71656	0.618973	2.77325	0.00555003	0.0790901	RHBG
155.596	-1.28787	0.464454	-2.77287	0.00555646	0.0791193	NFATC2
2017.85	0.691741	0.249529	2.77218	0.00556814	0.0791606	IMPDH2
966.661	0.76943	0.277552	2.7722	0.00556784	0.0791606	PTPN18
2215.24	-1.56514	0.564656	-2.77185	0.00557382	0.079179	CALD1
388.73	1.25292	0.452317	2.76999	0.00560574	0.0795697	ZNF737
10750.4	1.63471	0.590324	2.76917	0.00561991	0.0796015	DHRS2
1014.37	1.15008	0.415291	2.76934	0.00561698	0.0796015	LUC7L
14.9094	1.02164	0.368942	2.7691	0.00562121	0.0796015	TMED10P1
64.9696	-1.56992	0.567125	-2.76821	0.00563653	0.0797559	TMEM150C
51.262	-2.55784	0.924262	-2.76744	0.00564977	0.0798804	ANGPTL1
162.336	-1.41268	0.510524	-2.76712	0.00565538	0.0798972	OXCT1
15.0987	1.52459	0.551321	2.76535	0.00568619	0.0800856	DISP2
63.3205	1.27985	0.462751	2.76573	0.00567954	0.0800856	FAN1
935.76	1.04412	0.377575	2.76533	0.00568647	0.0800856	GAS5
1.91561	-3.51503	1.27098	-2.7656	0.0056818	0.0800856	TRIM71
6.63359	3.63116	1.31347	2.76456	0.0057	0.0802135	TGM4
5.86249	-1.67196	0.604858	-2.76422	0.00570588	0.0802199	HPD
102.363	1.06955	0.386954	2.76402	0.00570935	0.0802199	ZNF341
54.0389	-2.23127	0.807439	-2.76339	0.00572036	0.0803121	C16orf89
5.70099	2.1873	0.791923	2.76201	0.00574464	0.0805277	DDX11L10
1304.99	-0.684862	0.247951	-2.76208	0.00574343	0.0805277	SDCBP
498.237	0.660033	0.239002	2.76162	0.00575145	0.0805605	AKAP8
1663.9	-1.88802	0.684111	-2.75981	0.00578349	0.0806814	ACTA2
894.081	-2.0123	0.729263	-2.75936	0.00579138	0.0806814	C11orf96
112.405	-1.04242	0.377743	-2.7596	0.00578721	0.0806814	CD83
6.33952	-1.88889	0.684383	-2.76	0.00578022	0.0806814	LINC00924
311.082	-0.729053	0.264125	-2.76026	0.00577557	0.0806814	PGM3
260.672	1.05113	0.380887	2.75969	0.00578566	0.0806814	ZNF37BP
139.709	0.979322	0.354787	2.76031	0.00577463	0.0806814	ZNF493
3.95298	-2.00276	0.725891	-2.75904	0.0057971	0.0806986	NBL1
457.556	1.24628	0.452165	2.75625	0.00584682	0.081328	TARBP1
181.877	1.26626	0.459478	2.75588	0.00585349	0.0813581	RP9
1063.36	-0.617546	0.224152	-2.75503	0.00586861	0.081396	CCT4
715.768	0.936948	0.340094	2.75497	0.00586975	0.081396	DPP9
3.57531	2.39361	0.868681	2.75546	0.00586103	0.081396	TSGA10IP
56.2752	-1.52756	0.554546	-2.75462	0.00587606	0.0814208	FGFR4
300.615	-1.67486	0.608128	-2.75411	0.00588512	0.0814213	BIN1
5.87031	1.59322	0.578476	2.75416	0.00588423	0.0814213	LOC101929719
153.109	0.754407	0.273973	2.75358	0.00589472	0.0814916	ZNF780A
11.5232	-2.66728	0.969298	-2.75177	0.00592746	0.0815929	ADAMTS16
156.781	1.44779	0.526191	2.75145	0.00593317	0.0815929	ATAD3C
363.981	-0.676221	0.24572	-2.75199	0.00592334	0.0815929	BACH1
177.787	-0.797663	0.289909	-2.75142	0.0059337	0.0815929	GCH1
977.097	0.951732	0.345725	2.75286	0.00590779	0.0815929	SH2B1
35.0619	-1.74205	0.633091	-2.75166	0.00592947	0.0815929	STXBP6
80.9198	2.39016	0.868309	2.75266	0.00591132	0.0815929	WFDC21P
8.87394	1.47307	0.535534	2.75066	0.00594756	0.0817212	NPEPPSP1
259.058	1.07315	0.390237	2.74999	0.00595967	0.0818252	PAFAH1B3
805.14	0.72634	0.264262	2.74856	0.00598572	0.082058	CLK3
24.252	-1.97523	0.718587	-2.74877	0.00598187	0.082058	NAV3
10.8443	1.3236	0.48163	2.74817	0.00599281	0.0820661	NAPSA
147.872	-0.744431	0.270896	-2.74803	0.00599541	0.0820661	PANX1
97.4559	1.02942	0.374654	2.74766	0.0060023	0.0820982	RWDD3
139.668	0.782241	0.284963	2.74506	0.00605001	0.082563	ACTR5
267.592	1.3975	0.509079	2.74515	0.00604834	0.082563	HR
150.92	-0.728709	0.265456	-2.74512	0.00604882	0.082563	PELO
305.017	0.825935	0.300973	2.74422	0.00606552	0.082712	SARS2
625.456	-0.93201	0.339746	-2.74326	0.0060833	0.0828748	CYSTM1
20.697	-2.12571	0.774936	-2.74308	0.00608664	0.0828748	ELOVL2
505.644	-2.68551	0.979387	-2.74203	0.00610604	0.0830763	C7
586.292	-1.30826	0.477315	-2.74088	0.00612748	0.0833051	CSRNP1
5662.38	-0.777553	0.283798	-2.73981	0.0061474	0.0833874	ANXA2
379.916	-1.79343	0.654551	-2.73993	0.00614515	0.0833874	CX3CL1
8.61199	2.23353	0.815169	2.73996	0.00614475	0.0833874	LINC00964
37.4882	1.28613	0.469524	2.73921	0.00615865	0.0834772	FAM86HP
548.77	1.52087	0.555373	2.73846	0.00617282	0.0836065	CSAD
59.0507	0.79929	0.291929	2.73796	0.00618214	0.0836698	PANK1
1640.17	1.13092	0.413173	2.73715	0.00619735	0.0836874	ACSL5
1313.04	0.776064	0.283513	2.73732	0.00619421	0.0836874	FBRS
157.294	-0.905328	0.330702	-2.7376	0.00618896	0.0836874	RFK
39.5252	0.885556	0.323652	2.73614	0.00621654	0.0838838	SPDYE3
481.469	1.49702	0.547192	2.73582	0.00622253	0.0839018	KRT80
89.2789	-1.22857	0.449123	-2.73549	0.00622876	0.0839232	PRXL2C
3.36299	-2.67305	0.977318	-2.73509	0.00623633	0.0839624	RETN
163.78	1.57576	0.576275	2.73439	0.00624963	0.0840787	LOC100507053
481.87	-1.65853	0.606632	-2.734	0.00625705	0.0840985	ITIH5
211.117	0.75336	0.27557	2.73382	0.00626042	0.0840985	ZNF141
533.988	1.2376	0.452864	2.73283	0.00627927	0.0842262	ENO2
147.702	1.23965	0.453596	2.73293	0.00627741	0.0842262	PPFIA3
455.321	0.759755	0.278075	2.7322	0.00629137	0.0842941	MTIF2
99.689	1.0302	0.377075	2.73208	0.00629368	0.0842941	ZNF223
1481.82	0.67085	0.245591	2.73157	0.00630337	0.0843613	PTK2
20.9533	-1.91088	0.699693	-2.73103	0.00631374	0.0844375	CD1C
22.6822	1.50229	0.550149	2.73069	0.0063201	0.0844599	HNRNPA1P10
127.548	1.42773	0.522906	2.73037	0.00632632	0.0844805	MHENCR
46.4267	-1.28194	0.469658	-2.72951	0.00634284	0.0846384	SERPINI1
499.705	0.996264	0.365131	2.72851	0.00636209	0.0847699	PHKG2
316.721	2.03486	0.745751	2.7286	0.00636037	0.0847699	TNNT3
354.002	1.07241	0.39327	2.72692	0.00639294	0.0851181	SFI1
463.914	0.777706	0.285254	2.72636	0.00640372	0.0851988	ZNF562
9.11181	-2.45902	0.902485	-2.72472	0.00643551	0.0854399	FRRS1L
57.8407	1.07283	0.393815	2.72421	0.00644552	0.0854399	LOC100130744
27.8439	-2.8276	1.03779	-2.72464	0.00643713	0.0854399	TCEAL2
36.1297	-1.6925	0.62113	-2.72487	0.00643276	0.0854399	TSLP
35.834	1.1437	0.419806	2.72436	0.00644262	0.0854399	ZNF850
311.445	-0.780799	0.286686	-2.72353	0.00645876	0.0855035	BLVRB
542.887	0.594847	0.218414	2.72348	0.0064598	0.0855035	CES2
573.167	1.34517	0.494068	2.72264	0.00647619	0.0855949	ARHGAP27P1-BPTFP1-KPNA2P3
802.557	0.475182	0.174529	2.72265	0.00647597	0.0855949	XPO6
2785.34	-0.454028	0.16683	-2.7215	0.00649856	0.0858091	CALM2
1641.39	-0.68578	0.252002	-2.72133	0.00650191	0.0858091	NFE2L1
6.6887	-1.38952	0.510879	-2.71985	0.00653107	0.0860679	AK8
477.409	1.33123	0.489449	2.71986	0.00653103	0.0860679	IDUA
546.155	-1.75348	0.644889	-2.71904	0.00654707	0.0862159	F13A1
150.259	-1.2142	0.446602	-2.71874	0.00655305	0.0862316	PTPRJ
4.4459	-2.38009	0.875707	-2.71791	0.00656959	0.0863405	MEG9
95.9873	0.722143	0.265704	2.71784	0.0065709	0.0863405	ZNF701
318.597	1.30055	0.478817	2.71618	0.00660398	0.0867121	ARHGAP27P1
477.309	0.671656	0.247377	2.71511	0.00662539	0.0868668	FAM122B
308.971	-0.922063	0.339602	-2.71513	0.00662507	0.0868668	SPSB1
153.921	0.693725	0.255539	2.71475	0.00663251	0.0868969	PALB2
4037.06	-0.768334	0.283263	-2.71244	0.00667895	0.0874419	ZFP36L1
477.037	0.553573	0.204162	2.71145	0.00669901	0.087514	GGA3
18.614	-2.7488	1.01364	-2.71181	0.00669166	0.087514	IL24
468.773	1.33957	0.493999	2.71168	0.00669424	0.087514	ZNF486
1129.39	1.01144	0.373133	2.71066	0.00671488	0.0875269	APOL2
6.97221	-2.24598	0.828581	-2.71063	0.00671557	0.0875269	MAPT
7.79768	1.88808	0.696595	2.71044	0.0067194	0.0875269	MIR320E
10.8548	1.44319	0.532378	2.71084	0.00671124	0.0875269	POU5F1B
118.262	0.692656	0.255591	2.71001	0.0067281	0.0875769	DND1
65.5166	1.18958	0.439151	2.70881	0.00675248	0.0876413	EML6
2.20461	3.62093	1.33662	2.70902	0.00674824	0.0876413	LHX2
2622.8	-0.923972	0.34109	-2.70888	0.00675102	0.0876413	SAT1
37.3594	1.10461	0.407781	2.70884	0.00675195	0.0876413	ZNF547
342.181	0.764521	0.282689	2.70446	0.00684145	0.0884419	ACP6
10.0946	1.93851	0.716812	2.70434	0.00684392	0.0884419	DIRAS2
325.636	1.52292	0.563218	2.70397	0.00685163	0.0884419	INTS6L
168.738	1.10527	0.408639	2.70475	0.00683548	0.0884419	LOC728743
2.77346	2.86747	1.06013	2.70482	0.00683421	0.0884419	OR5M11
65.5647	0.803425	0.297137	2.70389	0.00685338	0.0884419	PDIA3P1
178.041	-1.46505	0.541708	-2.7045	0.00684069	0.0884419	SELENOP
88.9305	1.40295	0.518551	2.70552	0.00681976	0.0884419	TRIM7
4.51589	3.63508	1.34459	2.70348	0.00686176	0.0884868	LINC01087
1770.84	0.969794	0.35887	2.70235	0.00688506	0.0886604	ASCC2
1.71839	2.41109	0.892146	2.70257	0.00688052	0.0886604	SNORD60
47.292	1.74237	0.645022	2.70125	0.00690787	0.0887642	ASPHD1
95.2753	-1.88745	0.698729	-2.70127	0.00690762	0.0887642	NRG1
607.061	0.847672	0.313778	2.7015	0.00690271	0.0887642	PSMB10
237.663	1.76569	0.654055	2.6996	0.00694221	0.0888716	FABP6
302.614	1.02804	0.38087	2.6992	0.00695071	0.0888716	PIDD1
13.231	-3.03931	1.126	-2.69921	0.00695046	0.0888716	PTPRZ1
252.636	0.894808	0.331405	2.70004	0.00693307	0.0888716	SKP2
32.3258	2.6406	0.978078	2.69979	0.00693839	0.0888716	SYT14
562.42	0.792703	0.293645	2.69953	0.00694373	0.0888716	WDR75
342.285	1.03752	0.384352	2.69939	0.00694664	0.0888716	ZNF211
444.764	1.0219	0.378638	2.69888	0.00695739	0.088894	SREK1IP1
4.05476	1.83737	0.680945	2.69827	0.00697014	0.0889309	LYPD1
1047.25	1.04831	0.388483	2.69847	0.00696581	0.0889309	MAPK13
50.7966	-1.55618	0.576984	-2.6971	0.00699459	0.0889911	COLEC11
27.067	-1.74359	0.646461	-2.69713	0.00699407	0.0889911	NRXN2
11.8113	1.35717	0.503154	2.69733	0.00698978	0.0889911	PFN4
98.7233	1.08044	0.400487	2.6978	0.00697985	0.0889911	ZNF433
337.6	-2.10088	0.77917	-2.6963	0.00701145	0.0890173	CLEC3B
11.0226	-1.99755	0.740795	-2.69649	0.00700738	0.0890173	FCRL3
352.266	1.16315	0.431331	2.69666	0.00700397	0.0890173	TAZ
451.66	0.870308	0.322891	2.69536	0.00703129	0.0891437	CCDC137
12.5828	1.55633	0.577373	2.69553	0.00702774	0.0891437	SNORA3B
602.217	-0.645138	0.239383	-2.69501	0.00703868	0.0891747	CCDC50
471.032	0.998957	0.370706	2.69474	0.00704435	0.089184	NYNRIN
365.754	0.530681	0.196985	2.69401	0.00705984	0.0892547	ICE2
2.55021	-1.79649	0.666821	-2.69412	0.00705751	0.0892547	LINC01354
1078.03	1.12062	0.416099	2.69315	0.00707797	0.0892634	DAPK1
454.614	0.716473	0.265986	2.69365	0.0070674	0.0892634	FBXL19
92.2072	0.981327	0.36433	2.69351	0.00707047	0.0892634	IQCH-AS1
274.412	-1.78237	0.661842	-2.69304	0.00708032	0.0892634	MSRB3
312.319	1.1361	0.421981	2.69231	0.00709589	0.0893973	ANKS3
108.071	-1.47126	0.546878	-2.6903	0.00713886	0.0898759	STON1
1008.8	1.58061	0.587763	2.6892	0.00716227	0.0901078	CYP3A5
510.585	0.912159	0.339226	2.68894	0.00716784	0.090115	CUL9
507.005	-1.01516	0.377732	-2.6875	0.0071989	0.0904425	BCL3
2843.47	1.15443	0.429595	2.68724	0.00720442	0.0904488	TBX3
7.35402	-2.67494	0.995575	-2.68683	0.00721337	0.0904982	GJB1
136.737	0.671856	0.250123	2.6861	0.00722911	0.0906326	ZBTB25
134.217	1.01978	0.37971	2.68569	0.00723794	0.0906804	FAM221A
428.9	0.789732	0.294088	2.68536	0.00724514	0.0907075	NT5C
5.43553	-1.85513	0.6909	-2.68509	0.00725108	0.0907189	KCNH3
195.678	1.2766	0.47567	2.6838	0.00727907	0.0908641	ANKRD13B
9.92377	2.02498	0.75489	2.68248	0.00730782	0.0908641	C18orf61
788.246	-1.44027	0.536772	-2.6832	0.00729219	0.0908641	CAV1
219.347	-1.51263	0.563673	-2.68353	0.00728503	0.0908641	CREB3L1
71.6972	-1.11987	0.417516	-2.68222	0.00731359	0.0908641	F8
1042.05	-0.62465	0.232883	-2.68225	0.00731294	0.0908641	GRB2
884.3	-1.15156	0.429105	-2.68363	0.00728281	0.0908641	IL1R1
487.595	0.945454	0.352517	2.68201	0.00731809	0.0908641	KRI1
18.9676	-0.916852	0.341781	-2.68257	0.00730595	0.0908641	LOC102724532
2.29159	3.24512	1.20944	2.68315	0.00729312	0.0908641	MNX1-AS2
203.717	-0.665913	0.248192	-2.68305	0.00729531	0.0908641	PAK1IP1
45.9917	1.70196	0.634785	2.68116	0.00733664	0.0908829	RNFT2
156.881	-1.29835	0.484273	-2.68102	0.00733975	0.0908829	SGCE
370.264	0.73998	0.275963	2.68145	0.00733039	0.0908829	SUGP1
6.79478	-2.12405	0.792123	-2.68146	0.00733008	0.0908829	VPREB3
563.497	0.614823	0.22937	2.68049	0.00735154	0.0909075	GTF3C2
171.818	0.636505	0.237467	2.68039	0.00735362	0.0909075	HERC2
13.2359	1.56681	0.584579	2.68024	0.00735685	0.0909075	MCM8-AS1
7.84667	-1.90347	0.710361	-2.67958	0.00737143	0.0910253	SRSF12
13.0287	-2.36666	0.88371	-2.67809	0.00740426	0.0910958	CDO1
32.8955	-2.0815	0.777092	-2.67857	0.00739371	0.0910958	CXCL3
3.16794	1.85025	0.690922	2.67795	0.00740743	0.0910958	LOC143666
456.56	-0.898165	0.335336	-2.6784	0.00739739	0.0910958	SPART
91.32	1.40819	0.525638	2.67901	0.00738407	0.0910958	ZGRF1
287.102	0.835236	0.311871	2.67814	0.00740313	0.0910958	ZNF254
2768.71	0.639831	0.238946	2.67772	0.00741259	0.0910971	CTTN
145.426	1.07836	0.402956	2.67612	0.00744792	0.0912206	ATXN7L2
27.3851	1.46935	0.548925	2.67677	0.00743357	0.0912206	IL22RA1
298.238	0.69181	0.258509	2.67616	0.00744719	0.0912206	MBTD1
79.471	-0.99569	0.372014	-2.67648	0.00743992	0.0912206	TAF13
80.3898	0.850679	0.317807	2.67671	0.00743482	0.0912206	ZNF287
2851.92	-1.7897	0.668945	-2.6754	0.00746392	0.0913545	C3
12.4275	1.85687	0.694126	2.67512	0.00747034	0.0913712	KREMEN2
28.5878	1.58912	0.594135	2.67468	0.00748015	0.0914292	SNORD104
6.74933	1.63152	0.610072	2.6743	0.00748858	0.0914702	LOC100190986
128.593	0.988583	0.369762	2.67356	0.00750497	0.0916084	HOXA3
3251.59	1.22578	0.458613	2.6728	0.00752216	0.0916941	APOL1
82.902	0.985985	0.368883	2.67289	0.00752002	0.0916941	ZNF799
255.468	0.866871	0.324368	2.6725	0.00752895	0.0917149	UPF3B
11.397	3.06095	1.14591	2.6712	0.00755801	0.0920068	FEZF1-AS1
545.856	-0.644565	0.241365	-2.67051	0.00757371	0.0921358	ALDH9A1
830.54	-1.09733	0.411047	-2.66959	0.00759429	0.0923238	PRSS23
50.7417	-1.79166	0.671874	-2.66666	0.00766089	0.0923325	ADAMTS15
8.61985	1.66082	0.623057	2.66561	0.00768497	0.0923325	CATSPER2
2838.68	-1.4538	0.545405	-2.66555	0.00768633	0.0923325	EGR1
531.084	-0.509302	0.191004	-2.66644	0.00766582	0.0923325	GNA11
8.62279	-1.54446	0.579295	-2.6661	0.00767365	0.0923325	GPD1
60.7875	2.83373	1.063	2.66578	0.007681	0.0923325	LGR5
71.1314	1.597	0.598693	2.66747	0.00764239	0.0923325	LINC01341
2.62096	2.64162	0.991035	2.66551	0.00768713	0.0923325	LINC01399
5.94211	2.00651	0.752256	2.66732	0.00764577	0.0923325	LINC02036
28.4676	1.73292	0.649782	2.66693	0.00765476	0.0923325	LRGUK
43.9746	0.986989	0.37013	2.6666	0.00766221	0.0923325	MARVELD2
207.621	0.878288	0.329479	2.66569	0.0076831	0.0923325	NBPF12
3.09606	3.6682	1.37526	2.66728	0.00764684	0.0923325	NLGN4Y-AS1
126.897	1.29596	0.486107	2.666	0.00767587	0.0923325	SDHAP3
220.046	0.926191	0.347199	2.66761	0.00763938	0.0923325	SLC35E2A
106.791	-0.650807	0.243816	-2.66926	0.00760197	0.0923325	SMIM13
122.735	0.747874	0.280414	2.66703	0.00765245	0.0923325	TRMT10B
150.135	0.904507	0.339225	2.6664	0.00766693	0.0923325	ZNF253
17.2035	1.48289	0.556479	2.66477	0.00770407	0.0923938	ATP6V0E2-AS1
39.5351	1.0159	0.381194	2.66505	0.00769778	0.0923938	MIR762HG
193.931	-0.517869	0.19435	-2.66462	0.0077076	0.0923938	PRPSAP2
6.67601	-3.15878	1.18596	-2.66347	0.00773397	0.0924728	FCRL2
109.255	-1.22805	0.461019	-2.66378	0.00772685	0.0924728	GPRASP1
2.7102	-3.42183	1.28464	-2.66365	0.00772984	0.0924728	LINC00494
140.658	1.53386	0.575895	2.66344	0.00773468	0.0924728	SPC24
452.26	0.711431	0.267166	2.66288	0.00774745	0.0925641	ZBTB1
10.5306	-1.28189	0.481433	-2.66265	0.00775275	0.092566	ELOVL4
120.781	1.1333	0.42567	2.66239	0.0077587	0.0925759	MAGIX
1640.63	1.05969	0.398138	2.66162	0.00777646	0.092604	TCIRG1
70.6447	-1.43941	0.540776	-2.66175	0.00777349	0.092604	TRPS1
53.6229	0.593053	0.22278	2.66206	0.00776647	0.092604	ZNF283
1386.78	0.770179	0.28945	2.66083	0.00779478	0.0927609	CPNE1
602.652	-0.638247	0.239946	-2.65996	0.00781497	0.0929185	HEXB
1232.53	0.645812	0.242803	2.65982	0.00781832	0.0929185	SLTM
40.6034	1.84814	0.695046	2.65901	0.00783701	0.0930793	EVPLL
6106.04	-1.49967	0.564083	-2.6586	0.00784651	0.0931308	A2M
46.7602	-1.55497	0.585051	-2.65783	0.00786445	0.0932825	SNAI1
153.629	0.959778	0.361196	2.65722	0.00787883	0.0933303	DCUN1D2
3.4798	-1.11021	0.417805	-2.65725	0.00787802	0.0933303	LOC100506023
169.815	-1.66413	0.626326	-2.65698	0.00788453	0.0933365	MT1E
433.152	-0.658805	0.247975	-2.65674	0.00789012	0.0933415	ATP6V1B2
182.321	1.31371	0.494534	2.65646	0.00789652	0.0933559	ADAT2
130.608	-1.67719	0.631442	-2.65613	0.00790427	0.0933863	DMD
10.3975	-1.44746	0.545084	-2.65548	0.00791956	0.0935058	SIRPB1
22.9673	-2.5366	0.955394	-2.65503	0.00793011	0.0935119	FAM180A
2744.48	-1.23913	0.466713	-2.65502	0.00793044	0.0935119	TIMP3
29.8346	-1.39757	0.526578	-2.65405	0.00795311	0.0937178	ATXN1-AS1
4.4141	-1.946	0.733456	-2.6532	0.00797332	0.0938947	LILRB2
380.494	-0.71699	0.270362	-2.65196	0.00800256	0.0941775	ARFGAP3
397.303	-1.88689	0.711617	-2.65155	0.00801239	0.0941883	PDLIM3
930.764	-0.834428	0.314702	-2.65148	0.00801391	0.0941883	PTP4A1
44.9099	2.02247	0.763047	2.65051	0.00803692	0.0943972	LINC00482
48.7538	1.05244	0.397132	2.65009	0.00804706	0.0944548	ZNF620
3349.81	1.23241	0.465116	2.64969	0.00805647	0.0945038	SERINC2
123.483	1.10328	0.416423	2.64943	0.00806274	0.0945159	TMEM229B
158.315	-1.46486	0.552989	-2.64898	0.0080734	0.0945794	EPB41L3
724.857	0.802845	0.303143	2.6484	0.00808736	0.09462	ETV6
9.22457	1.69797	0.641106	2.6485	0.00808507	0.09462	MYOM3
50.5383	-1.94508	0.734708	-2.64742	0.00811091	0.0948067	CLEC10A
1817.14	-0.827847	0.312714	-2.6473	0.00811382	0.0948067	TLN1
306.878	-0.909332	0.34356	-2.6468	0.00812583	0.0948241	PDE4D
18.7607	1.46214	0.552382	2.64698	0.00812153	0.0948241	RPS10P7
22.9838	0.882888	0.333607	2.64649	0.00813308	0.0948474	IQCH
74.1743	-2.59857	0.982106	-2.64592	0.00814694	0.0949476	ADGRD1
776.506	0.929469	0.351442	2.64473	0.00817559	0.0951924	ARHGAP32
416.849	-2.07164	0.783472	-2.64417	0.00818905	0.0951924	PTN
256.29	-0.897128	0.339238	-2.64454	0.00818031	0.0951924	RAB11FIP5
1523.99	1.19826	0.453166	2.6442	0.00818852	0.0951924	SYTL1
516.199	1.09685	0.414996	2.64303	0.0082167	0.0952853	CBLC
18.8948	2.45733	0.929913	2.64254	0.00822873	0.0952853	LOC643201
21.124	1.48169	0.56066	2.64276	0.00822329	0.0952853	LRRC69
8.79026	-1.37456	0.520141	-2.64266	0.00822575	0.0952853	RTN4RL2
12.6034	-1.55263	0.587454	-2.64299	0.00821773	0.0952853	SCIMP
299.818	1.05239	0.398155	2.64317	0.00821328	0.0952853	ZRSR2
6.74593	-1.90578	0.721266	-2.64227	0.00823531	0.0953004	KLHL14
4135.5	-0.855122	0.323699	-2.64172	0.00824864	0.0953934	APP
69.4118	-1.69271	0.640921	-2.64105	0.00826492	0.0954909	EPDR1
52.9004	-1.4425	0.546208	-2.64094	0.00826765	0.0954909	KLHL13
439.933	-0.515307	0.195257	-2.63912	0.00831222	0.0956304	AGFG1
2.12514	2.56933	0.973416	2.6395	0.00830296	0.0956304	AVPR1B
12.4758	-1.37199	0.520057	-2.63815	0.00833591	0.0956304	BMERB1
285.318	-1.95708	0.741537	-2.63921	0.00830983	0.0956304	CPXM1
492.681	1.13841	0.431481	2.63839	0.00833019	0.0956304	E4F1
5.09305	-1.93843	0.734593	-2.63878	0.00832043	0.0956304	GRIA3
662.709	0.891923	0.338149	2.63766	0.00834793	0.0956304	HMGXB3
19.7842	-1.10678	0.41968	-2.6372	0.00835925	0.0956304	HVCN1
2.32421	-2.30987	0.875211	-2.63921	0.00830994	0.0956304	LOC105373878
424.139	1.15297	0.437184	2.63727	0.00835754	0.0956304	PLEKHH1
304.72	-2.19007	0.829596	-2.63992	0.00829245	0.0956304	PTGIS
432.525	-1.91235	0.725104	-2.63734	0.00835593	0.0956304	SOD3
198.446	-0.911925	0.34544	-2.63989	0.00829319	0.0956304	THRA
7.43113	-0.851556	0.322864	-2.63751	0.00835179	0.0956304	TMEM217
115.663	0.606472	0.229953	2.63738	0.00835497	0.0956304	ZNF564
170.471	-1.36389	0.517253	-2.63679	0.00836954	0.0956875	ATP8B2
56.4143	1.03666	0.39331	2.63573	0.00839577	0.0959261	LIN7B
58.4577	1.11362	0.422543	2.63551	0.00840104	0.0959261	LOC101927021
281.37	0.634953	0.241074	2.63385	0.00844228	0.0962308	CCDC174
12.007	1.56181	0.59293	2.63406	0.00843716	0.0962308	PHKA2-AS1
11.3191	-1.27545	0.484262	-2.63379	0.00844374	0.0962308	SMIM10L2B
580.108	-0.793816	0.301472	-2.63313	0.0084601	0.0962558	FAM3C
50.5112	0.976405	0.370825	2.63306	0.00846194	0.0962558	FDXACB1
2302.66	0.835016	0.317125	2.63308	0.00846138	0.0962558	TUG1
288.719	0.776501	0.294938	2.63276	0.00846944	0.0962805	C1orf35
181.079	1.53409	0.582745	2.63253	0.00847522	0.0962856	SOX15
41.0045	-1.34046	0.509348	-2.63171	0.00849563	0.0964567	FAM20A
7.75845	1.97406	0.750173	2.63148	0.00850142	0.0964617	GOLGA2P7
297.618	1.35895	0.516685	2.63013	0.00853528	0.0967313	GATA3-AS1
20.1886	-1.62616	0.618335	-2.62991	0.00854082	0.0967313	INSYN1
5.88717	2.28799	0.870065	2.62968	0.00854663	0.0967313	NAIP
673.061	-1.3506	0.513578	-2.62979	0.00854385	0.0967313	NID1
781.379	0.793434	0.30183	2.62875	0.00856999	0.0969349	PACS2
35.7018	0.925208	0.35202	2.62828	0.00858173	0.0970069	PGBD4
121.867	0.675768	0.257143	2.62799	0.00858909	0.0970293	ZNF415
25.1081	1.50731	0.573627	2.62768	0.00859696	0.0970574	SNORA72
444.873	-1.70807	0.650265	-2.62673	0.00862085	0.0970841	AOC3
24.7669	-1.61019	0.612951	-2.62694	0.00861561	0.0970841	KIF26A
19.0285	-2.51184	0.956222	-2.62683	0.00861833	0.0970841	TMEM35A
499.175	-1.36799	0.520711	-2.62715	0.00861039	0.0970841	TNFRSF12A
1193.86	0.968045	0.368624	2.6261	0.00863686	0.0972038	SPG7
1849.32	1.30245	0.49604	2.6257	0.00864711	0.0972584	PLCD3
66.1557	-1.22942	0.468476	-2.62429	0.0086829	0.0973575	DOCK11
6.9829	1.44883	0.552	2.62469	0.0086727	0.0973575	LINC02014
83.232	-1.46243	0.55726	-2.62432	0.00868228	0.0973575	PLSCR4
532.881	-0.94632	0.360595	-2.62433	0.00868202	0.0973575	SEMA4C
6.36321	0.988833	0.376741	2.62471	0.00867238	0.0973575	SPDYE1
210.967	1.592	0.60678	2.62369	0.00869823	0.0974688	SIGLEC15
33.7265	1.18644	0.452325	2.62297	0.00871665	0.0975937	ELF3-AS1
23.0485	-1.875	0.714876	-2.62283	0.00872019	0.0975937	PAK3
93.3513	1.26408	0.482205	2.62146	0.00875551	0.0977961	ADAMTS13
105.572	1.09089	0.416124	2.62154	0.00875323	0.0977961	JMJD7
14.9579	2.22899	0.850342	2.62128	0.00875996	0.0977961	POU5F1
949.207	1.13183	0.43173	2.62162	0.00875128	0.0977961	TPCN1
571.907	0.619166	0.236237	2.62095	0.00876846	0.0978305	KDM3A
14.4729	1.83215	0.699195	2.62037	0.00878353	0.0978775	CNGB3
29.5664	0.989005	0.377413	2.62048	0.00878059	0.0978775	MALINC1
317.415	1.29381	0.494119	2.61842	0.0088339	0.098378	CLEC2D
16.8617	1.38324	0.528374	2.61792	0.00884676	0.0984117	BSN
7.89227	1.74224	0.665514	2.61788	0.00884784	0.0984117	FIBCD1
6.27555	-2.70254	1.03245	-2.6176	0.00885505	0.0984313	SLC38A3
35.9366	-2.42145	0.925228	-2.61714	0.00886698	0.0985032	DMBT1
6.96139	1.50655	0.575709	2.61686	0.00887417	0.0985224	LOC102724301
631.974	-0.721661	0.275841	-2.61622	0.00889088	0.0986473	HIPK3
146.779	0.891296	0.34076	2.61562	0.00890665	0.0987614	ACVR2B
9.66535	1.5377	0.588095	2.6147	0.00893049	0.0989042	BCAR3-AS1
19.6169	-1.97974	0.757125	-2.61481	0.00892764	0.0989042	HAND2
249.547	1.07457	0.411079	2.61402	0.00894827	0.098974	ALDOC
1234.64	-0.761085	0.291218	-2.61345	0.00896322	0.098974	CYB5R3
30.4445	-1.62925	0.623784	-2.61189	0.00900438	0.098974	DNAJC12
1208.53	0.908596	0.347944	2.61133	0.00901908	0.098974	HIP1R
86.5029	-1.55221	0.594397	-2.6114	0.00901713	0.098974	IL7R
38.2749	1.39345	0.533595	2.61145	0.00901599	0.098974	LOC400499
481.356	0.662048	0.253469	2.61195	0.00900284	0.098974	PRR12
23.2667	1.66414	0.637104	2.61203	0.00900066	0.098974	RASL10A
214.906	-1.80278	0.690315	-2.61154	0.00901362	0.098974	SLC16A1
93.1974	-0.95143	0.364028	-2.61362	0.00895898	0.098974	SNX24
689.717	-0.871205	0.3334	-2.6131	0.0089726	0.098974	SORT1
1249.6	-2.30067	0.88018	-2.61386	0.00895249	0.098974	SYNM
499.032	1.33927	0.512852	2.61142	0.00901664	0.098974	TMEM154
417.837	0.930901	0.356452	2.61157	0.00901266	0.098974	ZNF518A
71.2368	1.23877	0.474203	2.61231	0.00899334	0.098974	ZNF726
657.033	-1.73966	0.66646	-2.61029	0.00904646	0.0992141	CXCL8
68.2187	-0.784867	0.300711	-2.61003	0.00905331	0.0992289	DIMT1
5.25501	-2.18268	0.836333	-2.60982	0.00905898	0.0992307	SAA2
218.03	-1.05023	0.402618	-2.60851	0.0090937	0.09943	FADS3
49.1493	-1.34837	0.516856	-2.6088	0.00908596	0.09943	NR3C2
156.411	-1.47632	0.565963	-2.60852	0.0090936	0.09943	PDLIM4
328.898	1.54568	0.592818	2.60735	0.00912463	0.0997077	FAT2
274.3	1.43958	0.552207	2.60696	0.00913505	0.0997612	NPIPB3
7.56408	-2.12452	0.815119	-2.60639	0.00915026	0.0998668	NUGGC
44.8402	-1.27138	0.487846	-2.60611	0.0091576	0.0998865	TMEM106A
273.271	1.07558	0.412776	2.60572	0.00916812	0.0999329	AFG3L1P
171.887	-2.32577	0.892624	-2.60554	0.00917294	0.0999329	PRUNE2
13.1423	2.31964	0.890535	2.60477	0.00919363	0.100098	M1AP
1025.89	0.789844	0.303303	2.60414	0.00921043	0.10022	POGZ
505.994	-0.689087	0.264642	-2.60385	0.0092184	0.100247	NFKB1
94.8375	-1.40299	0.538898	-2.60345	0.00922905	0.100263	CD37
70.3467	-1.3888	0.533461	-2.60338	0.00923098	0.100263	RIPOR2
405.225	1.06079	0.40752	2.60305	0.0092398	0.100298	PLCE1
39.8462	-1.91194	0.734897	-2.60165	0.00927764	0.100502	HSD11B1
3.81452	2.33393	0.897071	2.60172	0.00927573	0.100502	TTC9B
198.358	0.954546	0.366911	2.60158	0.00927961	0.100502	ZNF23
284.943	0.568496	0.218524	2.60153	0.00928087	0.100502	ZNF507
403.008	0.742585	0.285502	2.60098	0.00929574	0.100503	ANKZF1
25.7333	-1.31583	0.505921	-2.60086	0.00929897	0.100503	LOC729970
8.78633	1.70887	0.657053	2.60081	0.00930033	0.100503	RXFP1
421.058	0.669588	0.257464	2.6007	0.00930329	0.100503	YEATS2
114.698	-0.862915	0.331906	-2.59988	0.00932566	0.100504	CPEB2
972.36	1.12311	0.431998	2.5998	0.0093278	0.100504	FAM193B
253.043	0.963464	0.370671	2.59924	0.00934302	0.100504	FDXR
77.7536	-1.42146	0.546708	-2.60004	0.00932125	0.100504	IRF8
291.953	-1.70411	0.655591	-2.59936	0.00933983	0.100504	ITGA7
1104.41	0.898236	0.345523	2.59964	0.00933208	0.100504	LLGL2
731.989	1.38735	0.533789	2.59906	0.00934789	0.100504	MIR205HG
93.7473	-1.36234	0.523887	-2.60044	0.00931042	0.100504	PDGFC
224.773	-0.681642	0.262312	-2.5986	0.00936056	0.10058	B3GNT2
67.5057	1.28625	0.495087	2.59802	0.00937621	0.100628	TMEM198
191.122	-0.967856	0.372524	-2.5981	0.0093741	0.100628	TTC38
217.964	1.5545	0.598407	2.59773	0.00938436	0.100656	SAPCD2
97.865	-1.52251	0.58624	-2.59708	0.00940194	0.100785	SOX7
87.1798	-1.50029	0.578212	-2.59471	0.00946719	0.101424	C5AR1
336.205	0.760778	0.293361	2.59332	0.00950551	0.101774	THOC6
21424.3	0.606594	0.233956	2.59277	0.00952077	0.101877	RPL4
2750.1	-1.65821	0.639604	-2.59256	0.00952644	0.101877	COL6A3
450.457	-0.459917	0.177452	-2.59178	0.00954804	0.102048	AKIRIN1
4091.43	0.987877	0.381249	2.59116	0.00956532	0.102157	ILF3
671.264	0.988164	0.381382	2.591	0.00956962	0.102157	TRIM24
198.661	-1.38708	0.535391	-2.59077	0.00957615	0.102166	SCARA3
26.6001	1.38219	0.533609	2.59027	0.00959021	0.102256	SLC5A12
572.577	0.790764	0.305333	2.58984	0.00960209	0.102262	CYHR1
383.312	-0.628323	0.242605	-2.58991	0.00960023	0.102262	GINM1
1136.27	0.867732	0.335162	2.58899	0.00962568	0.102452	GCLC
134.909	-1.68335	0.65035	-2.58837	0.00964303	0.102577	PDZRN3
404.081	-1.07926	0.417199	-2.58691	0.009684	0.102952	OAF
23.6292	2.01776	0.780521	2.58515	0.00973362	0.103191	CFAP47
457.165	1.08736	0.420643	2.585	0.00973795	0.103191	DPH7
3459.43	-0.751267	0.290603	-2.5852	0.00973238	0.103191	DSTN
516.178	1.46592	0.567109	2.5849	0.00974085	0.103191	HSF4
252.792	0.589824	0.228093	2.58589	0.00971286	0.103191	TTI1
316.965	1.02157	0.395203	2.58493	0.00973982	0.103191	YDJC
55.0678	1.12861	0.436678	2.58453	0.00975108	0.103239	AHRR
11.6042	-1.62178	0.627729	-2.58357	0.00977837	0.103407	IGSF9B
141.963	-0.678033	0.262435	-2.58362	0.0097768	0.103407	UFSP2
188.228	0.673348	0.26069	2.58294	0.00979622	0.103449	ERCC2
35.7591	0.962098	0.372496	2.58284	0.00979909	0.103449	PMS2P5
250.673	-1.3803	0.534432	-2.58274	0.00980188	0.103449	SORBS2
9.09911	3.41329	1.32164	2.58262	0.00980528	0.103449	TSPEAR-AS2
220.21	0.920851	0.356591	2.58237	0.00981231	0.103462	SNHG17
25.5041	0.885766	0.343123	2.58148	0.00983766	0.103586	CSKMT
933.864	0.843465	0.326753	2.58136	0.00984128	0.103586	PPP1R37
452.312	-0.384132	0.1488	-2.58154	0.00983619	0.103586	TMEM167B
137.219	0.714616	0.276928	2.58051	0.00986545	0.10378	HSD17B7
89.8611	-1.35446	0.525127	-2.57931	0.0098999	0.104082	CHST15
8.86139	1.76806	0.685832	2.57797	0.00993815	0.104326	GRIN1
117.267	1.16653	0.452511	2.57789	0.00994048	0.104326	STOX2
1383.28	1.42914	0.554355	2.57802	0.00993695	0.104326	TNS4
209.485	-0.595599	0.231074	-2.57752	0.00995115	0.104377	CCNH
82.2971	0.953959	0.370191	2.57694	0.00996796	0.104493	ZNF137P
609.965	0.929768	0.360849	2.57661	0.00997744	0.104531	PGLS
127.771	1.64828	0.639765	2.57638	0.00998413	0.104541	CASQ1
69.2646	-0.656137	0.254704	-2.57608	0.00999286	0.104548	AZI2
153.538	0.83243	0.323154	2.57595	0.00999642	0.104548	C14orf93
343.363	1.19323	0.463356	2.57519	0.0100185	0.104553	ACCS
379.8	-1.27366	0.494486	-2.57572	0.0100033	0.104553	NFIX
12.6323	0.821482	0.318982	2.57533	0.0100145	0.104553	TBC1D8-AS1
515.286	0.778345	0.302254	2.57514	0.0100201	0.104553	URGCP
230.74	0.966418	0.375427	2.57419	0.0100476	0.10478	CBWD5
98.5342	1.15782	0.449946	2.57324	0.0100753	0.105007	LINC01004
217.089	-0.638902	0.248359	-2.5725	0.0100968	0.105037	KCTD9
885.089	-0.495145	0.192488	-2.57234	0.0101014	0.105037	MAP7D1
695.865	0.681316	0.264846	2.5725	0.0100967	0.105037	PHIP
101.401	0.895448	0.348037	2.57286	0.0100863	0.105037	ZNF490
100.431	0.883487	0.343563	2.57155	0.0101245	0.105217	ZNF273
283.357	0.733784	0.285429	2.57081	0.0101461	0.105337	PEX6
25.8581	1.58784	0.617654	2.57075	0.0101477	0.105337	RTEL1
13.9036	-1.34631	0.52388	-2.56987	0.0101735	0.105403	CHSY3
228.026	0.860651	0.334989	2.56919	0.0101937	0.105403	MTHFSD
2.50487	-1.61032	0.626792	-2.56914	0.010195	0.105403	OXCT2P1
12.4762	-1.38647	0.539432	-2.57025	0.0101626	0.105403	PDCD1LG2
104.761	-1.87291	0.728918	-2.56943	0.0101865	0.105403	RRAD
102.414	-1.2755	0.496444	-2.56928	0.0101911	0.105403	STXBP1
346.92	-1.33948	0.521238	-2.5698	0.0101757	0.105403	SULF2
43.353	1.44823	0.563744	2.56894	0.0102009	0.105403	AGBL2
53.0743	0.85412	0.332548	2.56841	0.0102166	0.105505	ZNF222
198.749	-0.61258	0.238543	-2.56801	0.0102284	0.105517	DPH3
349.137	0.646579	0.251802	2.56781	0.0102344	0.105517	MED23
1215.94	-0.633605	0.246752	-2.56778	0.0102353	0.105517	ZYX
538.184	-0.591369	0.230329	-2.56749	0.0102437	0.105543	FOXO3
2.19157	4.1539	1.61808	2.56718	0.0102529	0.105578	PRSS33
7.80195	-1.60526	0.625448	-2.56658	0.0102708	0.105702	LOC101928674
130.83	1.41294	0.550563	2.56635	0.0102776	0.105712	TBX2-AS1
1027.05	0.879801	0.342989	2.5651	0.0103147	0.105973	CDC16
560.491	0.91007	0.354779	2.56518	0.0103124	0.105973	SH2D4A
2744.06	0.943687	0.367933	2.56483	0.0103226	0.105993	KIAA1522
29.9634	-1.45225	0.566504	-2.56352	0.0103617	0.106243	ATP10A
154.17	-1.59267	0.621307	-2.56342	0.0103646	0.106243	TSPAN7
60.5575	1.09965	0.428933	2.5637	0.0103563	0.106243	ZNF296
178.288	0.860719	0.335926	2.56223	0.0104002	0.106367	ANKRD49
2.49275	2.75347	1.07459	2.56234	0.0103971	0.106367	LINC01675
61.0801	-1.97757	0.771663	-2.56274	0.0103849	0.106367	ROR2
96.4342	-0.833414	0.325241	-2.56245	0.0103937	0.106367	SLC25A20
48.8707	-1.15795	0.452159	-2.56095	0.0104387	0.10664	DENND5B
287.829	-2.92792	1.14323	-2.56108	0.0104346	0.10664	IL6
26.94	1.67872	0.655563	2.56073	0.0104452	0.106645	LINC02038
517.07	0.783559	0.306036	2.56035	0.0104566	0.106672	ARRDC1
18.3086	-2.44839	0.956309	-2.56025	0.0104596	0.106672	PCDH9
179.379	0.977341	0.381959	2.55876	0.0105046	0.10707	PCED1B
83.8567	0.631166	0.246749	2.55793	0.0105297	0.107265	ZNF34
117.548	1.1541	0.451444	2.55647	0.0105739	0.107291	BTBD11
377.656	-2.03698	0.796485	-2.55746	0.010544	0.107291	HTRA3
548.671	1.00567	0.393344	2.55671	0.0105669	0.107291	PCBP4
1614.98	0.852626	0.333484	2.55672	0.0105663	0.107291	PPARG
1132.24	0.836585	0.327179	2.55697	0.0105589	0.107291	SCAP
7.90483	-1.65203	0.646208	-2.5565	0.0105732	0.107291	SLC23A1
591.114	-0.638589	0.249704	-2.55739	0.0105462	0.107291	TMEM14C
396.994	0.693214	0.271186	2.55623	0.0105813	0.107306	AGO4
208.108	-0.787554	0.308138	-2.55585	0.0105929	0.107363	NACC2
21.2933	1.66309	0.650788	2.5555	0.0106034	0.107409	GRB14
375.766	-0.778789	0.304921	-2.55406	0.0106474	0.107794	GLMP
1301.71	0.911832	0.35714	2.55315	0.0106754	0.107987	CTBP1
2.86714	-2.10136	0.823134	-2.55288	0.0106837	0.107987	DCC
4.5852	2.52234	0.988048	2.55286	0.0106844	0.107987	GALR2
11267.9	0.636863	0.249512	2.55243	0.0106974	0.108058	GNAS
263.157	-1.76554	0.691794	-2.55212	0.010707	0.108095	SMOC2
412.947	0.834912	0.327331	2.55066	0.0107518	0.108402	DHX34
641.907	-0.618653	0.242542	-2.55071	0.0107504	0.108402	DNAJC3
1900.26	-1.91791	0.751962	-2.55054	0.0107555	0.108402	MYLK
456.354	-0.548284	0.214991	-2.55027	0.0107639	0.108426	LBR
656.746	0.590646	0.23163	2.54995	0.0107737	0.108465	MADD
118.393	2.04989	0.803981	2.54967	0.0107825	0.108492	MOGAT2
23.73	1.16396	0.456644	2.54895	0.0108049	0.108648	CCDC153
840.689	1.22825	0.481933	2.54858	0.0108162	0.108648	OVOL1
565.375	-1.57951	0.619756	-2.5486	0.0108156	0.108648	RGS2
14.4746	-1.23771	0.485684	-2.54839	0.010822	0.108648	TLR6
76.968	-0.809673	0.317766	-2.54802	0.0108337	0.108705	KLHL15
9.25416	1.41893	0.557202	2.54652	0.0108803	0.109073	C7orf61
53.0332	1.27706	0.501508	2.54645	0.0108825	0.109073	RANBP17
23.1399	-1.10554	0.434416	-2.54489	0.0109313	0.10944	PRKN
3.18023	1.98004	0.777988	2.54507	0.0109255	0.10944	SPINK7
69.9435	1.12335	0.441453	2.54467	0.0109381	0.109447	TRAIP
47.3416	1.07912	0.424153	2.54418	0.0109534	0.10954	MASP2
103.644	0.964529	0.379143	2.54397	0.0109601	0.109546	MIR34AHG
440.001	0.737464	0.289919	2.54369	0.0109689	0.109573	ALDH16A1
162.822	-0.909812	0.358044	-2.54106	0.0110517	0.110125	GK
329.278	0.530204	0.208662	2.54097	0.0110546	0.110125	HARS2
552.491	-0.620461	0.24412	-2.54162	0.011034	0.110125	KCTD10
3.39201	2.4752	0.974024	2.54121	0.0110469	0.110125	KRT83
223.087	-1.48557	0.584577	-2.54127	0.0110452	0.110125	RCAN2
240.083	0.641791	0.252621	2.54052	0.0110686	0.110204	ZNF142
170.073	-0.633197	0.249279	-2.54012	0.0110815	0.110271	PRPF18
476.882	0.811197	0.319425	2.53955	0.0110994	0.110389	ELMO3
4.303	-1.4369	0.566244	-2.5376	0.0111616	0.110789	CD40LG
381.851	0.718692	0.283207	2.53769	0.0111586	0.110789	CNTROB
199.797	1.55927	0.614488	2.53751	0.0111643	0.110789	GOLGA2P5
363.092	-0.589757	0.232433	-2.53732	0.0111704	0.110789	MICU1
225.457	-0.658683	0.259523	-2.53805	0.0111473	0.110789	PIP4K2A
2.76151	-2.11031	0.831775	-2.53712	0.011177	0.110794	ASTN1
220.246	0.789457	0.31122	2.53665	0.0111917	0.110879	ZC3H3
21.7486	1.5869	0.625919	2.53531	0.0112349	0.111073	CGB7
142.208	0.85548	0.337385	2.53562	0.0112249	0.111073	KBTBD6
4.63545	-1.19255	0.470326	-2.53559	0.0112258	0.111073	LOC105370203
250.827	0.878291	0.34645	2.53512	0.0112409	0.111073	SHROOM2
707.472	0.977027	0.385403	2.53508	0.0112421	0.111073	ULK3
90.1505	-2.04418	0.806448	-2.5348	0.0112512	0.111102	PKDCC
168.161	1.67998	0.662854	2.53447	0.0112619	0.111146	KCNG1
243.06	-0.801171	0.316156	-2.5341	0.0112736	0.111202	PRKAG2
251.394	0.957107	0.377871	2.53289	0.0113126	0.111525	SGF29
550.509	-0.626662	0.247474	-2.53223	0.011334	0.111613	ATP6V1D
214.114	1.41689	0.559511	2.53238	0.0113292	0.111613	CD96
1261.09	0.852393	0.336837	2.53058	0.0113875	0.11208	ZMIZ2
88.5344	-1.63168	0.644978	-2.52982	0.0114122	0.112261	BICC1
634.886	-0.984112	0.389081	-2.52933	0.0114282	0.112357	PFKFB3
51.1463	-2.11298	0.835625	-2.52862	0.0114513	0.112524	L1CAM
22.8373	1.46639	0.580044	2.52806	0.0114695	0.112622	AURKC
306.754	-0.849466	0.336032	-2.52793	0.0114738	0.112622	SLC25A4
231.21	0.573757	0.227086	2.52661	0.0115171	0.112768	DHX57
668.91	-1.07954	0.427215	-2.52693	0.0115064	0.112768	EGFR
3.0464	-2.58019	1.02113	-2.5268	0.0115107	0.112768	FMN2
134.019	-0.457355	0.181077	-2.52576	0.011545	0.112768	LYSMD3
161.454	1.07125	0.424092	2.52599	0.0115372	0.112768	PTOV1-AS2
955.628	0.723881	0.286435	2.5272	0.0114975	0.112768	STK38
817.333	1.05072	0.415968	2.52598	0.0115377	0.112768	TMEM184A
761.491	0.505844	0.200252	2.52604	0.0115357	0.112768	TRABD
115.442	0.729759	0.288907	2.52593	0.0115392	0.112768	ZNF286A
3.27558	-1.75598	0.695339	-2.52536	0.0115579	0.112834	WTAPP1
159.008	0.591285	0.234246	2.52421	0.0115959	0.112962	C18orf21
1264.93	-1.50787	0.597299	-2.52448	0.0115869	0.112962	GADD45B
5.44599	-1.69326	0.670806	-2.52422	0.0115956	0.112962	RGS7BP
348.064	0.88881	0.352142	2.52401	0.0116024	0.112962	STK36
53.6051	1.06751	0.422931	2.52409	0.0115998	0.112962	ZNF630
197.941	0.671344	0.266021	2.52364	0.0116145	0.113019	PROSER3
49.7553	1.21941	0.483571	2.52168	0.0116796	0.113102	ANKRD23
117.532	0.863739	0.342627	2.52093	0.0117044	0.113102	ANKRD26
239.179	1.01023	0.400566	2.52201	0.0116685	0.113102	BATF
149.101	-1.23834	0.491223	-2.52093	0.0117044	0.113102	CD53
206.157	1.01256	0.401661	2.52093	0.0117045	0.113102	CFAP298
26.5326	-0.916346	0.363245	-2.52267	0.0116469	0.113102	CRPPA
1829.26	0.871812	0.345769	2.52137	0.0116899	0.113102	EMP2
275.503	-0.673663	0.266992	-2.52315	0.0116307	0.113102	FDX1
43.8488	1.14564	0.454379	2.52133	0.0116913	0.113102	GVQW3
6.16969	-1.26742	0.502494	-2.52226	0.0116605	0.113102	LINC01852
482.76	0.680295	0.269859	2.52093	0.0117045	0.113102	PAN3
62.2469	0.809218	0.320994	2.52097	0.011703	0.113102	TCAF2
2207.53	1.40385	0.556659	2.52191	0.0116719	0.113102	UPK2
7.15624	2.13375	0.84653	2.52059	0.011716	0.113152	CLDN18
216.554	-1.50662	0.597776	-2.52038	0.0117227	0.113157	NFASC
81.2031	1.29041	0.512071	2.51998	0.0117362	0.113226	YJEFN3
79.6994	-1.62396	0.644515	-2.51965	0.011747	0.11327	ACSS3
31.8997	1.15246	0.457622	2.51836	0.0117903	0.113486	FBXL19-AS1
82.5639	1.25283	0.497449	2.51851	0.0117853	0.113486	PIF1
860.238	0.779498	0.309542	2.51823	0.0117946	0.113486	PIK3C2B
234.036	0.610086	0.242228	2.51864	0.0117809	0.113486	TMEM260
333.442	-1.71621	0.681652	-2.51773	0.0118115	0.113588	PODN
16.3984	1.11974	0.444804	2.51737	0.0118233	0.113641	APOBEC3H
123.917	-1.40428	0.557933	-2.51694	0.0118378	0.11372	DIXDC1
2.36362	2.04497	0.812874	2.51573	0.0118786	0.11405	LOC101927855
13.8982	1.37688	0.547407	2.51527	0.0118941	0.11405	LOC102724378
197.245	-0.648108	0.257678	-2.51518	0.011897	0.11405	LRCH1
2596.7	1.02457	0.407358	2.51517	0.0118975	0.11405	RNF213
382.724	0.784786	0.312186	2.51384	0.0119425	0.114421	MRRF
273.193	-1.43838	0.572471	-2.51258	0.0119851	0.114504	ANGPTL2
535.477	1.01986	0.405888	2.51266	0.0119825	0.114504	FAAP100
556.047	-1.34104	0.533598	-2.51319	0.0119644	0.114504	LYZ
516.676	0.643806	0.256191	2.51299	0.0119711	0.114504	RUSC1
142.025	1.29424	0.515167	2.51227	0.0119956	0.114504	SH3BP5-AS1
4577.03	1.27305	0.506716	2.51236	0.0119928	0.114504	SNCG
207.019	0.619349	0.246457	2.51301	0.0119705	0.114504	ZNF398
66.4952	1.13597	0.452267	2.51172	0.0120146	0.114624	COLQ
416.42	1.48808	0.592661	2.51084	0.0120445	0.114749	CDH23
479.332	0.690647	0.275073	2.51077	0.0120467	0.114749	NFRKB
407.68	0.755498	0.300889	2.51089	0.0120429	0.114749	PRPF39
1522.56	-1.50125	0.598077	-2.51013	0.0120687	0.114898	TM4SF1
64.9821	-1.56177	0.622353	-2.50947	0.0120914	0.115053	RERG
293.708	-1.45809	0.581143	-2.509	0.0121072	0.115143	FMOD
8.16835	-2.18062	0.869208	-2.50875	0.0121161	0.115166	KRT222
986.784	-1.18457	0.472277	-2.5082	0.0121347	0.11519	ATP1B1
167.595	0.954798	0.380683	2.50812	0.0121377	0.11519	RIN1
9747.44	0.794466	0.316749	2.50819	0.0121351	0.11519	S100A11
176.954	-1.99945	0.797276	-2.50785	0.0121467	0.115215	KCNMA1
799.029	-0.739474	0.294932	-2.50726	0.012167	0.115346	PARVA
66.211	-1.643	0.655752	-2.50552	0.0122273	0.115858	FBXO17
80.4408	-0.713059	0.284742	-2.50423	0.0122717	0.116217	WWOX
272.612	0.809272	0.32322	2.50378	0.0122874	0.116304	RBM41
39.771	0.972393	0.388432	2.50338	0.0123014	0.116376	SCGB1B2P
463.755	0.742121	0.296488	2.50304	0.0123131	0.116409	BAZ2B
160.532	1.00429	0.401251	2.50291	0.0123178	0.116409	CCDC191
128.159	-1.0547	0.421424	-2.5027	0.0123249	0.116415	SMIM3
2.02682	1.78952	0.71518	2.5022	0.0123425	0.116521	ANKHD1-EIF4EBP3
8.56684	-1.35861	0.543114	-2.50153	0.0123659	0.116576	EFHC2
14.5436	1.40512	0.561715	2.50147	0.0123677	0.116576	LRRC39
72.2337	-1.36579	0.545941	-2.50171	0.0123595	0.116576	RECK
220.211	0.719251	0.287582	2.50103	0.0123833	0.116601	CDAN1
81.4435	-1.10711	0.44266	-2.50105	0.0123826	0.116601	METRNL
1201.12	0.893766	0.357436	2.50049	0.0124022	0.116717	FSCN1
32.369	-1.93342	0.773334	-2.50012	0.0124153	0.11678	ADAMTSL3
369.549	1.05393	0.421625	2.49969	0.0124301	0.116859	NEIL1
27.5625	-2.17425	0.869901	-2.49942	0.0124397	0.116887	CD19
83.9703	-1.35482	0.542353	-2.49803	0.0124884	0.117121	ADAMTS5
553.267	0.729589	0.292056	2.49811	0.0124857	0.117121	DGCR8
341.859	-1.38265	0.553553	-2.49778	0.0124973	0.117121	FKBP5
3659.93	-1.31954	0.52836	-2.49742	0.01251	0.117121	GSN
25.3688	1.27127	0.508818	2.49847	0.012473	0.117121	HOXA2
80.4845	1.60587	0.64297	2.49759	0.0125042	0.117121	TMEM178A
3.16618	5.30092	2.12213	2.49793	0.0124921	0.117121	VPS52
340.96	-0.677524	0.271368	-2.4967	0.0125354	0.117299	SEC24D
1311.06	-0.64981	0.260304	-2.49635	0.0125478	0.117353	ADH5
89.928	-1.52142	0.609708	-2.49533	0.012584	0.11757	LSAMP
1039.37	1.02599	0.411144	2.49544	0.0125801	0.11757	PLXNA1
50.0192	-1.65852	0.664785	-2.49482	0.0126021	0.117646	ADGRL3
16.5774	-2.13225	0.854699	-2.49473	0.0126052	0.117646	FCRLA
757.513	0.722871	0.289801	2.49437	0.0126182	0.117707	SREK1
506.593	-1.37977	0.553304	-2.49369	0.0126422	0.117856	HMOX1
7.67427	1.19154	0.477848	2.49355	0.0126472	0.117856	LOC106660606
110.945	-1.16373	0.466741	-2.49331	0.0126558	0.117874	NFATC1
307.535	0.85783	0.344083	2.49309	0.0126638	0.117888	DDHD1
242.411	0.828247	0.332286	2.49257	0.0126822	0.117999	HGH1
97.669	-1.07386	0.431126	-2.49084	0.0127442	0.118176	BCL2
280.185	0.755836	0.303478	2.49058	0.0127536	0.118176	ELMOD3
43.6574	-2.00934	0.806516	-2.49138	0.0127247	0.118176	HLF
198.656	-1.10149	0.442249	-2.49065	0.012751	0.118176	P3H2
3.74023	3.41963	1.37277	2.49104	0.0127368	0.118176	SLC8A1-AS1
44.5089	1.3659	0.548414	2.49064	0.0127515	0.118176	TRPV3
101.478	1.14062	0.457926	2.49084	0.0127443	0.118176	TTC21A
123.915	0.927013	0.372175	2.4908	0.0127456	0.118176	ZNF93
7.49119	-1.95019	0.783319	-2.48964	0.0127872	0.118426	AFF2
181.441	-0.489519	0.196647	-2.48932	0.0127987	0.118472	ACTR6
24.4547	2.40405	0.965824	2.48912	0.0128059	0.118478	PDIA2
840.409	0.48344	0.194241	2.48886	0.0128152	0.118503	ATXN7L3
466.926	1.2028	0.483333	2.48856	0.0128263	0.118545	ZNF626
249.516	-1.34866	0.542173	-2.48752	0.0128639	0.118821	FCGBP
101.069	0.940834	0.378246	2.48736	0.0128694	0.118821	WARS2-AS1
684.13	-1.65053	0.663687	-2.48691	0.0128857	0.118911	MT2A
9.49738	1.22077	0.49097	2.48645	0.0129025	0.118925	LOC100130207
6.79283	-1.56174	0.628131	-2.48633	0.0129067	0.118925	SNX29P2
251.205	0.59826	0.24062	2.48633	0.012907	0.118925	ZNF7
364.811	0.727588	0.292697	2.48581	0.0129257	0.119027	DCAF15
137.374	-2.04796	0.823911	-2.48566	0.0129313	0.119027	JPH2
136.82	-1.0079	0.405623	-2.48483	0.0129614	0.119077	ARHGAP31
501.177	-0.65589	0.263983	-2.48459	0.0129699	0.119077	CLDND1
38.3178	-1.70624	0.686776	-2.48442	0.0129762	0.119077	FPR1
16.7526	-2.01654	0.811579	-2.48472	0.0129655	0.119077	NEURL3
258.777	1.17686	0.473605	2.48491	0.0129585	0.119077	PYROXD2
45.457	-1.77963	0.716272	-2.48458	0.0129705	0.119077	TENT5B
17.148	1.91192	0.769773	2.48374	0.0130009	0.119182	LOC105375690
3.10065	-1.68636	0.678952	-2.48378	0.0129998	0.119182	SMCO3
464.038	0.695282	0.279958	2.48353	0.0130089	0.119194	MTMR4
108.639	0.686203	0.276363	2.48298	0.0130289	0.119317	ZNF691
18.8054	-1.34125	0.540244	-2.48267	0.0130401	0.119359	PDGFRL
438.879	-0.629734	0.253673	-2.48247	0.0130475	0.119366	MYO1E
18.4641	2.12099	0.85486	2.48109	0.013098	0.119387	ELFN1-AS1
98.5944	-1.13601	0.457849	-2.4812	0.0130942	0.119387	IL15RA
411.385	0.681084	0.274521	2.48099	0.0131017	0.119387	NELFA
189.904	1.43371	0.577886	2.48097	0.0131027	0.119387	NRXN3
1236.44	1.57632	0.63516	2.48177	0.013073	0.119387	PLA2G2F
432.543	1.51501	0.61052	2.48151	0.0130828	0.119387	PNCK
626.733	0.859915	0.346552	2.48135	0.0130887	0.119387	RGS12
487.116	-0.691434	0.278685	-2.48106	0.0130994	0.119387	TMEM109
26.229	-1.46188	0.58928	-2.48078	0.0131095	0.119388	RAB9B
92.3704	1.17885	0.475278	2.48035	0.0131255	0.119441	SLC44A3-AS1
426.284	0.686253	0.276685	2.48026	0.0131285	0.119441	STX10
246.79	-0.732184	0.295272	-2.4797	0.0131495	0.119571	CRY2
1075.63	0.669364	0.269981	2.4793	0.0131639	0.119587	BTBD2
6.16967	-2.3652	0.954005	-2.47923	0.0131666	0.119587	ISM2
276.029	1.26675	0.510968	2.47911	0.013171	0.119587	LFNG
1183.36	1.00075	0.403721	2.47882	0.0131819	0.119625	DGKA
3.13591	1.5957	0.643808	2.47854	0.0131923	0.119659	SNHG31
74.3583	-1.20189	0.485212	-2.47703	0.013248	0.120104	GALNT18
2.93242	-3.09591	1.2506	-2.47555	0.0133031	0.120524	ELMOD1
316.145	1.14806	0.463782	2.47543	0.0133077	0.120524	IGSF9
3.83766	1.37967	0.557634	2.47415	0.0133554	0.120895	ALOX15P1
448.993	0.833844	0.337113	2.47349	0.0133802	0.121059	ZNF436
208.904	-1.97123	0.797086	-2.47304	0.0133969	0.121089	FAM107A
236.684	0.915036	0.370009	2.47301	0.013398	0.121089	ZNF26
3.54893	1.79988	0.727852	2.47286	0.0134037	0.121089	ZSWIM8-AS1
189.888	1.36003	0.55011	2.47229	0.0134251	0.121101	DDX12P
47.4993	-1.65629	0.669896	-2.47246	0.0134187	0.121101	FAM110B
[truncated: 22,174 more rows]

## Sheet: Recurrent_VS_primary
baseMean	log2FoldChange	lfcSE	stat	pvalue	padj	Gene_symbol
17.9324	4.07338	0.603863	6.74554	1.52462e-11	2.38695e-07	FCN3
18.7544	5.17194	0.775484	6.6693	2.57021e-11	2.38695e-07	NRTN
170.461	4.3048	0.684791	6.2863	3.25119e-10	1.73897e-06	APLNR
313.065	2.98526	0.476551	6.2643	3.74496e-10	1.73897e-06	CCDC85B
116.031	3.40995	0.554411	6.15058	7.72006e-10	2.86785e-06	CCDC74A
78.7063	3.4104	0.582636	5.8534	4.81623e-09	1.49094e-05	SLC11A1
65.8525	2.92534	0.50778	5.76104	8.35994e-09	2.21825e-05	CYTOR
31.933	3.09709	0.543136	5.70224	1.18246e-08	2.74537e-05	CCN4
336.533	2.09265	0.371618	5.63118	1.78978e-08	3.41486e-05	ATP6V0A1
121.321	4.07846	0.724859	5.62655	1.83852e-08	3.41486e-05	PLAC9
8.7183	4.66796	0.841423	5.5477	2.8946e-08	4.88766e-05	COL10A1
151.156	1.85741	0.339368	5.47315	4.42107e-08	6.84307e-05	TBC1D24
49.504	-3.54925	0.654676	-5.42139	5.91382e-08	7.01058e-05	ACSM6
15.7779	2.59343	0.479661	5.40679	6.41649e-08	7.01058e-05	MAMSTR
4.1389	5.02967	0.92967	5.41017	6.29639e-08	7.01058e-05	RETN
5.39302	4.02536	0.739224	5.44539	5.16924e-08	7.01058e-05	STPG3-AS1
2435.52	2.25671	0.415969	5.42519	5.78936e-08	7.01058e-05	TIMP1
493.902	2.8645	0.533929	5.36494	8.09741e-08	8.35562e-05	EGFL7
52.8078	2.71517	0.507048	5.35487	8.56183e-08	8.36986e-05	LYL1
68.4023	2.47432	0.463072	5.34326	9.12898e-08	8.47808e-05	EXOC3L1
46.867	3.37803	0.63617	5.30996	1.09652e-07	8.48611e-05	CD52
257.045	3.17171	0.596448	5.31766	1.05109e-07	8.48611e-05	EMCN
112.741	2.90143	0.545569	5.31816	1.04821e-07	8.48611e-05	RAMP3
1003.67	-1.10362	0.207797	-5.31104	1.09004e-07	8.48611e-05	SLK
244.428	1.61248	0.307258	5.24797	1.53785e-07	0.000114256	TOM1
107.794	2.22674	0.425886	5.22849	1.70903e-07	0.00012209	ORAI1
22.2009	2.80908	0.541688	5.1858	2.15087e-07	0.000140255	CCDC74B
27.2253	-5.0578	0.975946	-5.18246	2.18983e-07	0.000140255	NKAIN2
340.275	3.71443	0.716196	5.18634	2.14469e-07	0.000140255	NNMT
879.932	2.04116	0.394872	5.16916	2.35146e-07	0.000145587	TSPAN13
107.073	2.92009	0.567482	5.1457	2.66521e-07	0.000154699	CLEC11A
140.145	2.93766	0.570764	5.14689	2.64836e-07	0.000154699	METRN
8.30311	3.07289	0.606171	5.06934	3.99199e-07	0.000222146	ADORA1
15.2951	2.82466	0.557591	5.06582	4.06642e-07	0.000222146	NRCAM
30.0513	2.82853	0.560006	5.0509	4.39744e-07	0.000233366	RBP7
150.631	2.28899	0.456936	5.00943	5.45928e-07	0.000281669	UAP1L1
11110.3	1.56109	0.313641	4.97733	6.44689e-07	0.000323634	TMSB10
3163.03	3.16533	0.636623	4.97206	6.62466e-07	0.000323806	MYL9
173.195	1.6259	0.32736	4.9667	6.81008e-07	0.000324334	DTYMK
104.013	1.46428	0.295798	4.95026	7.41148e-07	0.000344152	SMOX
79.3227	3.18123	0.643777	4.9415	7.75228e-07	0.000351197	SPHK1
16.2158	3.53502	0.719523	4.913	8.9692e-07	0.000387428	FIBCD1
52.9006	3.57749	0.727752	4.91582	8.84134e-07	0.000387428	GNLY
51.6569	2.74992	0.563417	4.88078	1.05667e-06	0.000446059	MSX1
3.04377	4.04287	0.829213	4.87554	1.08508e-06	0.000447875	LINC01303
312.689	1.42616	0.293758	4.85486	1.20474e-06	0.000486454	PPM1F
147.845	2.79565	0.580501	4.81593	1.46519e-06	0.000579031	ANPEP
104.554	-3.83612	0.79726	-4.81163	1.49705e-06	0.000579298	CACNA1I
913.807	2.81518	0.586987	4.79597	1.61887e-06	0.000613651	THY1
168.432	7.2288	1.50864	4.7916	1.65457e-06	0.000614639	CSF3
173.177	3.1942	0.668069	4.78125	1.74208e-06	0.000634459	GRASP
92.261	1.67128	0.350463	4.76877	1.85352e-06	0.00065968	AMDHD2
17.4524	2.30844	0.484773	4.76189	1.91788e-06	0.00065968	GASAL1
196.761	1.58934	0.333754	4.76201	1.91671e-06	0.00065968	MFSD11
52.2202	2.9241	0.617126	4.73825	2.15568e-06	0.000727992	SLC30A4
178.081	2.21567	0.471079	4.7034	2.55859e-06	0.000780179	ACVRL1
14.4729	4.11622	0.875442	4.70187	2.57787e-06	0.000780179	ADGRG3
16.119	3.14614	0.666736	4.71872	2.37333e-06	0.000780179	CETP
18.277	2.47602	0.526831	4.69984	2.60364e-06	0.000780179	DNAJC12
616.517	1.85201	0.393568	4.7057	2.52995e-06	0.000780179	PPP3CA
76.7109	2.7584	0.585559	4.71071	2.46855e-06	0.000780179	RENBP
203.936	1.54148	0.327989	4.69979	2.60424e-06	0.000780179	ZFAND2B
31.1496	2.52803	0.538529	4.69432	2.67492e-06	0.000788635	LINC01770
123.323	2.09638	0.447924	4.68022	2.86572e-06	0.000831685	BCL7C
10.1008	3.42975	0.73796	4.6476	3.35816e-06	0.000887515	C2CD4A
201.286	1.98479	0.426454	4.65418	3.25269e-06	0.000887515	CD320
56.837	3.11394	0.669185	4.65333	3.26624e-06	0.000887515	COX4I2
170.51	2.41935	0.518917	4.66231	3.12682e-06	0.000887515	GGT5
8.00642	4.6303	0.995407	4.65166	3.29274e-06	0.000887515	MIR3945HG
157.392	1.98739	0.42746	4.6493	3.33071e-06	0.000887515	RELL1
6.21768	6.25289	1.34601	4.6455	3.39257e-06	0.000887515	SUMO1P1
24.7215	2.97448	0.642094	4.63247	3.6133e-06	0.000909204	CCDC151
294.008	1.40798	0.303659	4.63672	3.53977e-06	0.000909204	GMPPA
250.736	-1.23466	0.266553	-4.63195	3.62233e-06	0.000909204	SAMD12
24.3642	3.49807	0.756049	4.62678	3.71396e-06	0.000919775	CLSTN2
119.429	1.53344	0.332286	4.61482	3.93427e-06	0.000961516	SDF2L1
54.5107	-1.76487	0.384464	-4.59046	4.4227e-06	0.00101376	ERICH5
5410.34	-2.55585	0.557076	-4.58798	4.47551e-06	0.00101376	HPGD
188.989	3.5038	0.763532	4.58894	4.45498e-06	0.00101376	ISLR
649.271	1.84402	0.40182	4.58916	4.45036e-06	0.00101376	LAMTOR4
129.698	3.93411	0.856448	4.59352	4.35825e-06	0.00101376	RAMP1
95.7221	2.37081	0.515683	4.59742	4.27751e-06	0.00101376	S1PR2
366.881	2.62594	0.573677	4.57738	4.70835e-06	0.00105365	RARRES2
369.03	1.67769	0.367655	4.56322	5.03742e-06	0.00111387	CCS
14.6007	2.72596	0.597812	4.55989	5.11795e-06	0.00111836	SMIM25
7.49523	1.92811	0.423999	4.54744	5.43031e-06	0.00117282	BMS1P4-AGAP5
36.0349	3.2794	0.722157	4.54112	5.59561e-06	0.00119463	PLA1A
727.823	2.42595	0.536125	4.52496	6.04074e-06	0.00127095	COL5A2
103.671	2.18184	0.482362	4.52324	6.08995e-06	0.00127095	PARVB
569.233	-2.7667	0.612454	-4.51739	6.26054e-06	0.00129204	ACER2
199.158	3.27682	0.729465	4.49208	7.05309e-06	0.0014396	HTRA3
81.1864	-2.2617	0.506891	-4.4619	8.12364e-06	0.0016052	BCL11B
25.9221	2.32253	0.520085	4.46567	7.98184e-06	0.0016052	FAM110D
338.032	2.22871	0.49945	4.46233	8.10717e-06	0.0016052	PRSS8
42.1264	2.77682	0.623382	4.45444	8.41124e-06	0.00164453	GPR35
182.693	1.29401	0.290789	4.44998	8.58778e-06	0.00166156	COPRS
110.035	1.95217	0.439086	4.44599	8.74872e-06	0.00167377	MIR4435-2HG
221.183	2.40006	0.54007	4.44398	8.83114e-06	0.00167377	RCN3
54.8699	3.99794	0.900524	4.43958	9.01363e-06	0.0016911	CCL11
17.2669	-3.68822	0.832807	-4.42866	9.48205e-06	0.0017612	LOC105375690
168.74	2.03505	0.460099	4.42307	9.73086e-06	0.00178951	RASIP1
8.19488	4.88501	1.10802	4.40877	1.03961e-05	0.00185671	LUCAT1
256.339	-1.86621	0.42325	-4.40923	1.03739e-05	0.00185671	NT5C2
224.091	2.17245	0.492288	4.41296	1.01967e-05	0.00185671	TNFRSF1B
84.1144	1.38747	0.314974	4.40505	1.05762e-05	0.00187087	USP13
711.695	1.53954	0.350054	4.39802	1.09244e-05	0.00191425	NDUFA11
1266.48	2.16015	0.491452	4.39545	1.10545e-05	0.00191894	LGALS1
55.9338	-3.30935	0.755195	-4.3821	1.17538e-05	0.00200922	RYR1
5.33232	-3.61918	0.826028	-4.38142	1.17909e-05	0.00200922	WFDC13
10.8266	3.34694	0.767242	4.3623	1.28703e-05	0.00217321	LOC101928674
66.7592	1.58341	0.363261	4.35886	1.3074e-05	0.00218772	CASTOR1
544.298	1.71386	0.393552	4.35486	1.3315e-05	0.00220815	SLC9A3R2
4.57329	3.37785	0.776814	4.34834	1.37169e-05	0.00225467	CSF2
32.3998	2.9	0.66941	4.33217	1.47645e-05	0.00228474	BCL2A1
83.7791	2.2151	0.511819	4.32789	1.50544e-05	0.00228474	BCL6B
341.318	1.27775	0.29514	4.32932	1.49568e-05	0.00228474	C7orf50
6.32055	4.28975	0.991848	4.325	1.52529e-05	0.00228474	CCL26
6.40384	-5.41862	1.25155	-4.32952	1.49437e-05	0.00228474	NKX2-8
10.3049	-3.38695	0.781297	-4.33503	1.45738e-05	0.00228474	OVOL1-AS1
11.621	3.28252	0.757779	4.33176	1.47921e-05	0.00228474	PCDHB3
129.103	2.28862	0.529018	4.32616	1.51733e-05	0.00228474	RAMP2
37.0396	3.23626	0.748112	4.32591	1.51905e-05	0.00228474	SSTR2
43.6722	3.10201	0.715347	4.33637	1.44855e-05	0.00228474	TNFRSF19
370.929	-1.45423	0.335911	-4.3292	1.49651e-05	0.00228474	VWA8
105.831	1.58322	0.366938	4.31467	1.59843e-05	0.00236306	NTHL1
5.49907	-3.70649	0.85917	-4.31403	1.60302e-05	0.00236306	OR10H1
639.4	2.71202	0.629125	4.31078	1.62677e-05	0.00237918	CRIP1
153.059	1.95604	0.455487	4.2944	1.75166e-05	0.00252212	INAFM1
7.7492	3.10304	0.722384	4.29556	1.74256e-05	0.00252212	SLC17A7
8.71841	5.73454	1.33646	4.29083	1.78008e-05	0.00254333	LEP
21.0927	2.36796	0.552379	4.28685	1.81227e-05	0.00255009	CDA
41.7386	2.18401	0.509367	4.2877	1.8053e-05	0.00255009	HSPA12B
265.49	2.44009	0.569477	4.28478	1.82918e-05	0.00255452	GNG11
6.74197	3.152	0.736081	4.28214	1.85107e-05	0.00256581	ITPKA
2700.51	-1.03753	0.24274	-4.27423	1.91796e-05	0.00261943	FLNB
55.8163	2.34448	0.54838	4.27527	1.90902e-05	0.00261943	GGT1
11.7415	-4.96444	1.16218	-4.27164	1.94039e-05	0.00263071	SOX21-AS1
1121.36	-0.751681	0.176123	-4.26793	1.97296e-05	0.00265549	HSPA4
437.465	2.40397	0.5642	4.26084	2.03656e-05	0.00270194	PCOLCE
18.6794	4.26764	1.00135	4.26187	2.02719e-05	0.00270194	PTGER3
25.416	3.37603	0.794461	4.24946	2.14282e-05	0.00281664	CES3
27.6513	2.15829	0.508028	4.24837	2.15335e-05	0.00281664	STRIP2
108.512	2.16905	0.510842	4.24604	2.17584e-05	0.00281979	SEMA6B
296.574	1.18666	0.279544	4.24498	2.18612e-05	0.00281979	SPNS1
411.222	2.1926	0.516986	4.24112	2.22405e-05	0.00284893	CCDC88B
455.678	-0.986745	0.233266	-4.23012	2.33563e-05	0.00286754	ASH1L
25.2318	2.79642	0.660578	4.23329	2.30299e-05	0.00286754	ATP6V1C2
44.1416	1.9382	0.457994	4.23194	2.31685e-05	0.00286754	FLJ20021
432.455	2.17802	0.514282	4.23507	2.28477e-05	0.00286754	IL32
129.246	2.21948	0.524104	4.23482	2.28738e-05	0.00286754	MAPK11
830.31	2.0179	0.476501	4.23484	2.28719e-05	0.00286754	PLVAP
93.4237	1.73423	0.410073	4.22907	2.34664e-05	0.00286754	SAC3D1
44.5146	2.28067	0.539848	4.22466	2.39299e-05	0.00290506	NR5A2
157.261	1.97647	0.468113	4.22221	2.41922e-05	0.00291783	NAT14
783.638	-1.43168	0.340213	-4.20819	2.57419e-05	0.00308471	KANK1
8027.07	1.29581	0.308161	4.20498	2.611e-05	0.00310201	MYL6
1197.13	-1.13134	0.269173	-4.203	2.63398e-05	0.00310201	SGPL1
14.9421	-4.80241	1.14273	-4.20259	2.63873e-05	0.00310201	SOX21
150.691	1.28897	0.307572	4.1908	2.77967e-05	0.00324715	RASSF1
76.3287	2.84645	0.680544	4.1826	2.88191e-05	0.00334554	COX7A1
1203.74	1.64694	0.394022	4.17983	2.91732e-05	0.0033656	ELOB
36.7431	1.62229	0.388511	4.17567	2.97107e-05	0.00340646	SENP3
117.656	3.939	0.944279	4.17144	3.02686e-05	0.00344913	CHI3L1
177.234	3.4714	0.833261	4.16604	3.09934e-05	0.0035102	CXCL1
29.7096	2.32387	0.558457	4.16123	3.16537e-05	0.00354178	C20orf204
1071.58	2.46622	0.592517	4.16227	3.15102e-05	0.00354178	VWF
76.6945	2.5411	0.611196	4.15759	3.21618e-05	0.00355773	CTHRC1
86.8243	2.30332	0.554019	4.15747	3.21793e-05	0.00355773	ECSCR
10.9598	2.85626	0.687844	4.15249	3.28877e-05	0.00359327	LINC01252
8.8859	3.0102	0.724772	4.15331	3.27695e-05	0.00359327	NAT8L
159.304	1.72092	0.414991	4.14687	3.37045e-05	0.00361866	CCDC71L
85.3012	1.92317	0.463526	4.14901	3.33921e-05	0.00361866	MAGEH1
268.103	1.25078	0.301579	4.14742	3.36236e-05	0.00361866	ZNF444
584.352	2.27208	0.548649	4.14122	3.45462e-05	0.0036877	RGS16
146.039	1.97897	0.478103	4.13922	3.48493e-05	0.00369621	EVA1B
120.976	1.81223	0.437942	4.13807	3.50238e-05	0.00369621	TCN2
249.444	1.15024	0.278453	4.13084	3.61436e-05	0.00379283	RFC2
816.977	-2.26885	0.549802	-4.12666	3.6807e-05	0.00379807	BTBD16
67.4109	1.9946	0.483202	4.12788	3.66128e-05	0.00379807	C1orf54
15.2715	2.30155	0.557671	4.12707	3.67418e-05	0.00379807	CHST1
3.34014	4.85287	1.17743	4.12158	3.76278e-05	0.00384011	DDX4
1771.73	-1.32282	0.320931	-4.12183	3.75868e-05	0.00384011	MYOF
31.867	2.19376	0.53264	4.11865	3.81102e-05	0.00386808	GPR85
76.5414	1.60517	0.3904	4.1116	3.92923e-05	0.00396639	CAMK1
70.6062	2.35261	0.572461	4.10965	3.96265e-05	0.00397851	SLC43A1
133.943	2.29712	0.559708	4.10414	4.05817e-05	0.00405249	GLIPR2
78.2084	2.454	0.598166	4.10254	4.08643e-05	0.00405889	FAM167B
7.34516	3.17599	0.775697	4.09437	4.23314e-05	0.00418225	KCNN1
11.0891	3.4619	0.846082	4.09169	4.28243e-05	0.00419214	CHODL
22.0982	-4.43172	1.08319	-4.09137	4.28829e-05	0.00419214	PCOLCE2
6279.22	2.1379	0.52347	4.0841	4.42477e-05	0.00428051	COL1A1
163.022	1.42763	0.349488	4.08492	4.40919e-05	0.00428051	RAB27A
277.284	1.80146	0.441948	4.07618	4.57815e-05	0.00440594	PIAS2
492.912	2.58397	0.635312	4.06725	4.75717e-05	0.00455462	ICAM1
52.2471	1.90139	0.468301	4.06018	4.90345e-05	0.00464677	HLX
164.209	1.2618	0.310695	4.06122	4.88161e-05	0.00464677	MAD2L2
717.335	1.76426	0.434865	4.05703	4.97005e-05	0.00468598	C9orf78
745.468	-1.53362	0.378284	-4.05414	5.03185e-05	0.00472028	RAI1
447.411	1.48171	0.365933	4.04912	5.14105e-05	0.00479848	SSBP3
165.82	1.63952	0.405103	4.04716	5.18429e-05	0.00481465	SLC27A1
25.3799	2.38359	0.58995	4.04033	5.33755e-05	0.00493232	TNFRSF4
412.341	2.27843	0.565075	4.03209	5.52837e-05	0.00508336	PMEPA1
23.3857	2.72709	0.678306	4.02044	5.80906e-05	0.0052649	CCDC154
30.467	2.85138	0.709436	4.01922	5.83919e-05	0.0052649	F2RL3
1489.87	-1.69379	0.421196	-4.02137	5.78602e-05	0.0052649	SORL1
130.079	1.22741	0.305328	4.01998	5.82021e-05	0.0052649	STK32C
658.36	-0.710919	0.176974	-4.01708	5.89238e-05	0.0052872	ARID1B
249.208	1.07397	0.267471	4.01529	5.93728e-05	0.00530187	SEC61G
19.4206	2.33915	0.582876	4.01312	5.99214e-05	0.00532527	ANG
865.06	1.7404	0.434309	4.00729	6.14203e-05	0.00543248	VWA1
3.21959	2.66729	0.666558	4.00158	6.29205e-05	0.00550371	CDHR2
156.573	1.18995	0.297425	4.00085	6.31145e-05	0.00550371	COPS9
26.9327	4.20256	1.04991	4.00279	6.25995e-05	0.00550371	RPLP0P2
4.17292	2.71601	0.680065	3.99375	6.50366e-05	0.00560541	FMO1
311.4	1.18669	0.297177	3.9932	6.51862e-05	0.00560541	LSM5
444.6	2.22821	0.557708	3.99529	6.46142e-05	0.00560541	NES
6.90699	3.48945	0.875192	3.98707	6.68955e-05	0.00566299	DOC2GP
9.28468	3.16686	0.794411	3.98643	6.70753e-05	0.00566299	LINC01235
51.1505	2.54541	0.638454	3.98684	6.69579e-05	0.00566299	LINGO1
6.40667	3.03612	0.76101	3.98959	6.61882e-05	0.00566299	ZYG11A
199.244	2.40458	0.603576	3.98388	6.77987e-05	0.00569816	COL5A3
18.6899	2.12896	0.53502	3.97921	6.91454e-05	0.00578517	PCAT19
3.26788	5.01072	1.2604	3.97548	7.02367e-05	0.00585012	TDRD1
576.193	1.75914	0.442865	3.97219	7.12155e-05	0.00587892	DCXR
6.38448	2.36815	0.596056	3.97304	7.09624e-05	0.00587892	SPATA1
188.489	1.57257	0.396136	3.96976	7.19461e-05	0.00591295	TNFAIP8L1
207.722	2.29184	0.578851	3.95929	7.5173e-05	0.00615094	SPON2
18.8237	2.17465	0.549425	3.95805	7.55636e-05	0.00615579	ST3GAL6
1111.68	1.8484	0.467803	3.95123	7.77494e-05	0.00630619	LAMB2
335.916	1.77202	0.448799	3.94836	7.86884e-05	0.00634862	PDGFA
883.04	1.33419	0.338068	3.94651	7.92979e-05	0.00634862	S100A10
2766.51	-2.31132	0.585623	-3.94677	7.92121e-05	0.00634862	TMPRSS4
129.087	1.87953	0.476905	3.9411	8.11081e-05	0.00646567	SLC43A3
137.533	2.17169	0.551204	3.93991	8.15122e-05	0.00647012	EMP3
344.311	1.39462	0.354342	3.93581	8.29175e-05	0.00649835	DAPK3
704.401	1.25287	0.318295	3.93618	8.27899e-05	0.00649835	PKN1
581.871	1.73656	0.441094	3.93694	8.25263e-05	0.00649835	PLXND1
122.318	2.40743	0.612027	3.93353	8.37072e-05	0.00653268	ITGAX
20.5609	3.21571	0.819991	3.92165	8.79464e-05	0.0068348	DIRAS1
76.5626	2.05764	0.525055	3.91891	8.89503e-05	0.00688401	SOX18
505.709	-2.76752	0.706656	-3.91637	8.98938e-05	0.00692817	INA
137.502	2.04828	0.523302	3.91415	9.0725e-05	0.00696333	ROBO4
17.6467	1.73358	0.443127	3.91215	9.14769e-05	0.00699215	AKAP5
212.085	1.3589	0.347525	3.91022	9.22103e-05	0.00701932	ADGRE5
5.54481	2.50134	0.640272	3.90669	9.35689e-05	0.00709366	NHLRC4
241.313	0.984853	0.252725	3.89694	9.74177e-05	0.00732667	ASL
512.746	1.04686	0.268705	3.89592	9.78257e-05	0.00732667	POLD2
451.295	-1.22802	0.315139	-3.89674	9.74949e-05	0.00732667	TRIM2
37.1785	2.55012	0.656502	3.8844	0.000102581	0.007652	TNFRSF18
1206.25	-1.30774	0.336918	-3.88149	0.000103817	0.00771318	ATP8B1
40.7508	2.4081	0.620575	3.88043	0.000104272	0.00771613	FOXS1
942.782	-1.51057	0.389996	-3.8733	0.000107373	0.0077904	BHLHE41
23.0094	2.35122	0.606816	3.87469	0.00010676	0.0077904	CFP
48.413	-1.78818	0.46153	-3.87446	0.00010686	0.0077904	P2RY1
117.436	-1.51845	0.39193	-3.87428	0.000106939	0.0077904	RHBDL2
4.8652	3.114	0.803915	3.87354	0.000107266	0.0077904	TNIP3
2201.45	-1.84062	0.476112	-3.86594	0.000110663	0.00796688	FABP5
6.53136	2.47338	0.639669	3.86667	0.000110333	0.00796688	LINC00638
14.1662	2.51206	0.650704	3.86052	0.000113146	0.00811417	OR51E1
43.1478	2.28104	0.591062	3.85923	0.000113747	0.00812589	USHBP1
12.167	3.48041	0.902452	3.85661	0.000114968	0.00815048	CTSG
98.7844	2.31847	0.601142	3.85677	0.000114896	0.00815048	G0S2
652.522	1.70669	0.443179	3.85102	0.000117628	0.00828202	ENG
28.3879	2.5004	0.649315	3.85084	0.000117716	0.00828202	FAM110B
72.3568	1.68951	0.438904	3.84938	0.000118419	0.00830007	NRGN
1804.02	-1.94813	0.506581	-3.84564	0.000120237	0.00836438	PLCD3
610.781	-1.48069	0.384989	-3.84606	0.000120035	0.00836438	PLEKHA7
26.1183	2.27068	0.591135	3.84122	0.000122422	0.00848458	LOC730098
845.4	1.27083	0.330939	3.84009	0.00012299	0.00849228	PDLIM5
944.694	-1.5985	0.417065	-3.83274	0.000126724	0.00871767	CAPN5
16.6911	2.25876	0.589529	3.83146	0.000127383	0.00873065	P2RY6
19.5378	-1.58667	0.41437	-3.82912	0.000128601	0.00878173	LINC01637
35.2128	2.18583	0.571045	3.82777	0.000129308	0.00879768	GMPR
635.758	1.47065	0.38445	3.82534	0.000130593	0.00882052	HOOK3
122.839	1.24294	0.324858	3.82611	0.000130182	0.00882052	PIM2
181.568	2.7128	0.70942	3.82397	0.000131322	0.00883758	CLDN5
25.8524	-1.7144	0.44867	-3.82107	0.000132871	0.00886148	CRACR2A
3.85362	3.06072	0.801102	3.82064	0.000133108	0.00886148	IGLON5
32.5936	2.21501	0.579579	3.82176	0.000132502	0.00886148	MORN3
635.721	1.06222	0.278254	3.81743	0.00013485	0.00894536	H2AZ2
36.8101	2.78375	0.729624	3.81532	0.000136006	0.00898995	ADAMTS12
140.287	2.5126	0.659357	3.81067	0.000138588	0.00912815	BDKRB2
7.69196	2.64432	0.694667	3.80659	0.000140895	0.00924731	ZNF761
671.99	-2.30013	0.604718	-3.80365	0.000142582	0.00932509	SPOCD1
10.6518	2.36912	0.623146	3.80188	0.000143604	0.00935897	ERFE
105.988	-3.04507	0.801318	-3.80008	0.00014465	0.0093614	EMX2OS
6.69131	3.10938	0.81822	3.80018	0.000144593	0.0093614	SIGLEC11
138.715	2.08526	0.548874	3.79916	0.000145189	0.0093637	SPC24
66.2802	2.35892	0.621158	3.79762	0.000146093	0.00938555	NPR1
31.9993	3.68513	0.970572	3.79686	0.000146539	0.00938555	SAA1
119.897	-3.25616	0.85859	-3.79245	0.000149168	0.00952112	MOGAT2
103.395	1.32864	0.35059	3.78973	0.00015081	0.00956025	AAMDC
303.737	0.915379	0.241506	3.79029	0.00015047	0.00956025	VOPP1
528.664	1.27161	0.335807	3.78675	0.000152633	0.00962448	CNPY3
19.8431	2.32138	0.613088	3.78638	0.00015286	0.00962448	PTGIR
28.2486	2.63822	0.699096	3.77376	0.000160802	0.0100564	IL11
42.1619	-2.2473	0.59542	-3.77431	0.00016045	0.0100564	KIAA0754
9.7021	3.10973	0.825719	3.76609	0.000165824	0.010151	CCL24
16.145	3.46391	0.919293	3.76801	0.000164552	0.010151	CD177
8.55198	-3.89491	1.03473	-3.76418	0.000167099	0.010151	CSMD1
135.073	1.32307	0.351297	3.76624	0.000165725	0.010151	FBXL15
6.23011	1.96091	0.521147	3.76269	0.000168095	0.010151	FKBP9P1
216.697	0.994753	0.263961	3.76856	0.000164189	0.010151	ILKAP
3.55018	3.9069	1.0374	3.76604	0.000165856	0.010151	LOC100130370
128.924	1.09948	0.292191	3.76289	0.000167963	0.010151	MALSU1
59.4009	2.1707	0.576183	3.76738	0.000164971	0.010151	MAPK12
67.3769	1.73488	0.460964	3.76358	0.000167495	0.010151	NT5DC3
49.7452	1.54003	0.409328	3.76235	0.000168327	0.010151	TEX30
1082.97	1.16894	0.310817	3.76085	0.000169338	0.0101789	RHOC
28.5361	2.02244	0.538495	3.75573	0.000172834	0.0103555	PRRT2
7.34727	2.14859	0.572298	3.75432	0.000173811	0.0103806	LOC101927851
117.786	0.837845	0.223234	3.75321	0.000174583	0.0103881	BCL2L12
8.36094	5.22587	1.39262	3.75253	0.000175056	0.0103881	SFTA2
17.0421	2.82282	0.752456	3.75148	0.000175794	0.0103986	AQP9
259.806	1.10513	0.294648	3.75069	0.000176351	0.0103986	MYL6B
790.647	1.62834	0.434256	3.74971	0.000177037	0.0104059	STARD10
691.255	-1.30193	0.347351	-3.74816	0.000178138	0.0104341	ELF4
8.37865	3.11177	0.830403	3.7473	0.000178747	0.0104341	PLEKHD1
3003.49	1.28551	0.343107	3.74667	0.0001792	0.0104341	RPS28
152.491	3.21654	0.858773	3.74551	0.00018003	0.0104496	TPSAB1
21.3537	2.56164	0.684267	3.74362	0.00018139	0.0104958	TNFRSF11B
20.1011	2.82716	0.756757	3.73589	0.000187052	0.0105542	DNAJC22
380.355	1.41754	0.379488	3.73541	0.000187408	0.0105542	IFI30
7.32199	3.52335	0.943033	3.73619	0.000186828	0.0105542	IL24
79.2724	-3.2314	0.864542	-3.7377	0.000185714	0.0105542	MIR31HG
8.58964	4.63312	1.23913	3.73903	0.000184734	0.0105542	SOX11
60.8704	2.06225	0.551482	3.73947	0.000184409	0.0105542	TEDC2
87.8162	-2.18235	0.583561	-3.73971	0.00018423	0.0105542	TMEM163
195.931	1.21909	0.325909	3.7406	0.000183582	0.0105542	ZNF428
43.5491	1.37053	0.366917	3.73527	0.000187514	0.0105542	ZNF530
9.1438	-2.8389	0.760341	-3.73373	0.000188668	0.010587	BEND3P3
35.1322	1.74352	0.467309	3.73098	0.000190734	0.0106387	KANK3
802.795	1.27202	0.340867	3.73172	0.000190176	0.0106387	MAP4K4
5.29565	4.36011	1.16896	3.7299	0.000191556	0.0106526	XIRP1
10.099	-3.18252	0.853945	-3.72684	0.000193894	0.0107184	C18orf61
12.8263	2.60134	0.697934	3.7272	0.000193621	0.0107184	VMO1
6.05834	2.0369	0.546988	3.72386	0.000196204	0.0107185	AMACR
89.3991	1.3584	0.364757	3.72413	0.000195991	0.0107185	CCDC167
37.5935	-2.21296	0.593957	-3.72578	0.00019471	0.0107185	FAM169A
14072.3	-2.71568	0.729218	-3.72409	0.000196021	0.0107185	KRT13
83.5286	1.82115	0.489439	3.7209	0.000198515	0.0107813	PCDH12
34.6352	1.45509	0.390997	3.72147	0.000198063	0.0107813	ROM1
398.374	1.36824	0.368113	3.71692	0.00020167	0.0108792	BAIAP2
288.062	0.975664	0.262529	3.71641	0.000202074	0.0108792	CCM2
96.2213	-1.56284	0.420416	-3.71737	0.000201308	0.0108792	CRYBG3
308.586	1.95792	0.527482	3.71183	0.000205769	0.0108888	CTSF
80.5171	-2.88709	0.777757	-3.71207	0.000205574	0.0108888	FAM3D
79.1379	2.28001	0.614101	3.71276	0.000205011	0.0108888	INHBA
24.3398	2.42422	0.652848	3.7133	0.000204576	0.0108888	STAG3
10.1467	2.32624	0.626481	3.71318	0.00020467	0.0108888	SYN1
372.361	1.3898	0.374236	3.71371	0.000204244	0.0108888	VEGFB
42.5854	-2.25087	0.606685	-3.71011	0.000207169	0.0109317	AGBL2
13.0043	1.31862	0.356168	3.70225	0.0002137	0.0112444	LINC00957
3.04569	5.07192	1.37035	3.70117	0.000214606	0.0112601	LCAL1
3.50927	4.26195	1.1521	3.69927	0.000216217	0.0112833	C5orf58
2564.47	-1.86109	0.503382	-3.69717	0.000218016	0.0112833	GPX2
9.55824	2.4365	0.658812	3.69832	0.000217029	0.0112833	LAMP5
125.431	1.74057	0.4706	3.69861	0.00021678	0.0112833	TMEM160
49.3741	1.65233	0.446927	3.69709	0.000218085	0.0112833	TRAF3IP2-AS1
166.514	1.24177	0.336081	3.69485	0.000220017	0.0113202	PIGX
1002.84	1.58048	0.427736	3.695	0.000219885	0.0113202	STMN1
95.3699	-2.36002	0.639152	-3.69243	0.000222122	0.0113506	CAPN13
72.5687	2.02315	0.548076	3.69137	0.000223051	0.0113506	EMID1
128.016	2.12121	0.574393	3.69295	0.000221665	0.0113506	OLFML2B
439.886	-1.37268	0.371808	-3.6919	0.000222583	0.0113506	TIPARP
13.0873	2.45584	0.665556	3.6899	0.000224341	0.0113816	NOTUM
950.195	-1.39453	0.377994	-3.68928	0.000224887	0.0113816	PARP4
155.155	2.65245	0.719528	3.68637	0.000227473	0.0114812	CPXM1
2.04182	3.78001	1.0265	3.68245	0.000231008	0.0115382	APELA
1718.41	-1.9582	0.531779	-3.68236	0.000231087	0.0115382	BCAS1
1.90135	2.34327	0.636216	3.68314	0.000230382	0.0115382	CCDC116
24.9679	1.84958	0.502054	3.68402	0.000229588	0.0115382	FILIP1
8.41786	2.98766	0.811611	3.68115	0.000232188	0.0115621	PRSS30P
501.018	1.34852	0.366402	3.68043	0.000232838	0.0115634	NDUFS6
40.4188	1.9832	0.539093	3.67877	0.00023436	0.0116004	GIMAP1
18.4544	2.69372	0.732336	3.67826	0.000234831	0.0116004	SLC1A7
4.50225	3.00079	0.816896	3.67341	0.000239336	0.0117916	ERMN
1294.01	2.25857	0.615504	3.66946	0.00024306	0.0119434	CAVIN1
11.3798	2.16296	0.590675	3.66184	0.000250409	0.0122397	CCDC114
27.5333	1.14663	0.313104	3.66214	0.000250119	0.0122397	DSTNP2
8.56917	-4.65893	1.27255	-3.6611	0.000251135	0.012243	LOC392364
1532.04	2.18867	0.598436	3.65731	0.000254874	0.0123927	BGN
786.794	1.90476	0.520979	3.65611	0.000256072	0.0124185	PECAM1
722.855	-0.695989	0.190442	-3.65459	0.00025759	0.0124449	ERBIN
104.59	1.54919	0.423945	3.65423	0.000257956	0.0124449	UQCC3
406.934	-1.83994	0.503623	-3.6534	0.000258788	0.0124527	MFAP3L
11.344	2.03765	0.557846	3.65272	0.000259478	0.0124536	MEI1
14.3075	3.20363	0.87728	3.65178	0.000260429	0.012467	ZNF536
161.98	1.45448	0.398459	3.65027	0.000261961	0.0125081	SLC66A1
17.1271	2.79711	0.766492	3.64923	0.000263026	0.0125268	CXCL3
11.4364	2.94966	0.80852	3.64823	0.000264058	0.0125438	MIOX
355.514	3.74546	1.02762	3.64479	0.000267606	0.0125518	ACKR1
4.86009	2.99127	0.820679	3.64488	0.000267521	0.0125518	ANKRD45
139.565	-1.62274	0.445202	-3.64495	0.000267445	0.0125518	ARHGAP23
525.524	1.15988	0.318132	3.64591	0.000266443	0.0125518	ATG4B
220.24	2.5638	0.703149	3.64617	0.000266176	0.0125518	CD248
4.86191	3.45128	0.947702	3.64174	0.000270803	0.0126063	ART5
37.3167	3.03589	0.833473	3.64246	0.000270047	0.0126063	MEOX1
3.62241	2.22891	0.612001	3.64201	0.000270518	0.0126063	SHISAL2A
326.821	0.807737	0.22197	3.63894	0.000273759	0.012712	SNF8
14.5336	1.95939	0.538735	3.63703	0.000275801	0.0127575	HIGD1B
70.3716	1.98689	0.54634	3.63674	0.000276114	0.0127575	SCARF2
396.367	2.13332	0.586943	3.63463	0.000278377	0.0128302	COL15A1
515.671	1.2419	0.34178	3.63361	0.000279479	0.0128491	MZT2B
520.072	1.04458	0.28825	3.62388	0.000290214	0.0132769	AP2S1
17.6383	-4.04334	1.11564	-3.62424	0.00028981	0.0132769	MMP28
2288.27	-2.68895	0.742262	-3.62264	0.000291614	0.0133082	SYT8
446.188	-1.23576	0.341315	-3.62059	0.000293936	0.0133813	FRY
520.758	1.0463	0.289349	3.61604	0.000299142	0.013585	NDUFB11
216.341	1.80311	0.499569	3.60933	0.000306988	0.0138735	NEURL1B
35.5122	1.89362	0.524608	3.60959	0.000306686	0.0138735	RHBDL1
5.09126	2.07883	0.576179	3.60795	0.000308624	0.0139136	NAPA-AS1
160.746	1.95949	0.543851	3.60299	0.000314572	0.0141142	ADGRL4
2.78779	3.50181	0.972156	3.6021	0.000315653	0.0141142	FOXL2
2.83428	3.08273	0.855905	3.60172	0.000316115	0.0141142	HTR1D
44.6109	2.34042	0.649653	3.60257	0.000315092	0.0141142	LPL
191.549	1.00058	0.277913	3.60033	0.00031782	0.0141563	CCDC9
394.914	0.887328	0.246605	3.59818	0.000320458	0.0142057	BAX
653.917	-0.72111	0.200398	-3.59839	0.000320198	0.0142057	EP300
27.6736	2.65041	0.736816	3.59711	0.000321769	0.0142298	OSM
47.0737	-1.4849	0.412899	-3.59628	0.000322805	0.0142418	PPP3CB-AS1
3429.62	0.88261	0.245779	3.59107	0.000329329	0.0144951	OAZ1
7.13542	2.81832	0.785278	3.58894	0.000332027	0.0145694	C3orf80
474.02	-1.36811	0.381249	-3.5885	0.000332584	0.0145694	GAREM1
154.209	-2.87895	0.802472	-3.5876	0.000333738	0.0145855	HS6ST3
174.998	1.64244	0.457975	3.58631	0.000335384	0.0145866	ECM1
136.117	-2.56789	0.716139	-3.58574	0.00033612	0.0145866	FHAD1
184.228	1.33661	0.372639	3.58686	0.000334679	0.0145866	SWI5
106.42	2.25901	0.630253	3.58428	0.000338008	0.0146344	GJA4
4.28542	2.52432	0.704643	3.58241	0.000340443	0.0146752	ACRV1
19.9988	2.5757	0.718999	3.58234	0.000340531	0.0146752	TBXA2R
96.5406	2.16844	0.60646	3.57556	0.000349474	0.0150258	ABCA3
31.4942	2.48297	0.695444	3.57033	0.000356526	0.0152583	ENTPD2
270.356	1.22644	0.343506	3.57035	0.000356498	0.0152583	TSSC4
54.3548	2.22171	0.622907	3.56669	0.000361522	0.0153452	COPZ2
14.464	3.3859	0.948912	3.56819	0.000359451	0.0153452	DNAH11
160.469	-2.31125	0.648061	-3.56641	0.000361903	0.0153452	GALNT14
422.528	0.798838	0.224011	3.56607	0.000362381	0.0153452	MRPL20
70.0974	1.92828	0.540764	3.56585	0.000362686	0.0153452	NPNT
572.098	1.33736	0.375177	3.5646	0.000364409	0.015383	ATP6V0D1
103.316	2.25749	0.633769	3.562	0.000368038	0.0154226	ADAM12
76.4744	2.05762	0.57773	3.56155	0.000368667	0.0154226	SECTM1
261.812	1.29164	0.362546	3.5627	0.00036706	0.0154226	SIL1
622.644	1.5336	0.430537	3.56205	0.000367971	0.0154226	ZNF358
1106.04	-1.24123	0.348731	-3.55927	0.00037188	0.015522	RAB11FIP1
22.1611	2.48113	0.697213	3.55864	0.00037278	0.0155247	CACNA1A
699.628	2.02629	0.570262	3.55326	0.000380487	0.0158102	ITGA5
63.9349	1.69959	0.478627	3.55096	0.000383822	0.0158777	LDLRAD3
102.567	1.44523	0.406993	3.551	0.00038377	0.0158777	NDUFC2
39.4501	1.85572	0.522687	3.55034	0.000384731	0.01588	CPT1C
2.85938	3.43796	0.969243	3.54706	0.000389559	0.0160436	RNU6ATAC35P
48.5483	1.99347	0.562142	3.5462	0.000390831	0.0160604	ITGAM
156.719	1.34346	0.378933	3.54537	0.000392057	0.0160752	EXOSC4
531.131	-1.39583	0.394063	-3.54215	0.000396882	0.0162372	STON2
11.1136	-4.85313	1.3705	-3.54112	0.000398425	0.0162645	DPP10
76.8686	1.56682	0.442609	3.53997	0.000400167	0.0162998	MAPK8IP1
476.025	-1.98436	0.560791	-3.5385	0.000402411	0.0163553	KRT80
146.15	1.43851	0.406708	3.53696	0.000404756	0.0164147	NAAA
3.1076	2.91145	0.823297	3.53634	0.000405718	0.0164179	SPEF1
53.0819	1.89085	0.534782	3.53575	0.000406623	0.0164187	CHDH
54.8975	-3.16308	0.895418	-3.53251	0.000411629	0.0165848	PTPRQ
36.5778	2.20332	0.624607	3.52753	0.00041946	0.0167378	KCNJ8
36.023	2.11777	0.600158	3.52868	0.000417633	0.0167378	LY96
13.8699	-2.09578	0.593969	-3.52843	0.00041804	0.0167378	PICART1
18.9382	2.42301	0.686945	3.52723	0.000419932	0.0167378	RUBCNL
103.576	2.22091	0.629513	3.52797	0.000418757	0.0167378	STEAP1
244.239	1.2607	0.357619	3.52527	0.000423053	0.0167684	BAD
16.8536	-3.73188	1.05846	-3.52577	0.000422251	0.0167684	DMRTA1
745.029	-2.52601	0.71659	-3.52505	0.000423407	0.0167684	DUOX2
68.3704	2.27999	0.647261	3.52252	0.000427471	0.0168933	ATP6V1FNB
777.73	1.05048	0.298335	3.52113	0.000429714	0.0169459	AURKAIP1
142.358	1.21942	0.346381	3.52046	0.000430798	0.0169526	CDKN2AIPNL
72.4407	2.01886	0.573826	3.51824	0.00043442	0.0169872	HAPLN3
21.9471	2.72846	0.775436	3.51862	0.000433804	0.0169872	RPL39L
107.527	1.78283	0.50659	3.51928	0.000432712	0.0169872	TSPAN4
13.0724	1.90269	0.541031	3.51679	0.0004368	0.0170444	MCM8-AS1
190.769	1.88261	0.536153	3.51132	0.000445888	0.0172557	BAIAP3
2810.51	2.18473	0.622202	3.51129	0.000445932	0.0172557	COL6A2
2.83935	-4.23454	1.2055	-3.51269	0.000443593	0.0172557	TCP11
4.34163	-2.8293	0.805758	-3.51135	0.000445842	0.0172557	WFDC5
28.7492	1.323	0.376969	3.50958	0.000448821	0.0172954	FAM161A
83.021	2.0164	0.574504	3.50981	0.000448423	0.0172954	LEF1
217.648	1.93885	0.552963	3.5063	0.000454386	0.0174503	AXL
31.3059	-1.97596	0.563619	-3.50584	0.00045517	0.0174503	BCAN
12.0058	2.20656	0.629446	3.50555	0.000455658	0.0174503	CD300LF
175.541	1.1262	0.321397	3.50408	0.00045819	0.0174551	AGTRAP
369.556	-1.35374	0.386252	-3.5048	0.000456945	0.0174551	STN1
54.936	1.4537	0.414888	3.50384	0.000458603	0.0174551	TUBB2A
140.442	2.16502	0.618448	3.50074	0.000463976	0.0176235	CYP27A1
2.7423	3.29469	0.941507	3.49938	0.000466344	0.0176773	CHST13
21.2115	2.15955	0.617357	3.49805	0.00046867	0.0177293	PLIN1
22.9362	2.09563	0.599276	3.49695	0.000470619	0.0177668	GPER1
26.8808	1.74693	0.499767	3.49548	0.000473208	0.0178065	FAM20A
51.7133	2.10406	0.601975	3.49527	0.000473588	0.0178065	PLA2G7
602.814	1.60728	0.460091	3.49341	0.000476902	0.0178949	ODC1
390.771	-0.827323	0.237081	-3.48962	0.000483708	0.0181137	CTR9
2.90951	4.06593	1.16601	3.48704	0.000488407	0.0182162	CFHR1
16.2696	-1.5375	0.440888	-3.48729	0.000487945	0.0182162	PRKN
35.1362	2.82795	0.811946	3.48294	0.000495946	0.0184603	PTH1R
25.1571	-2.36752	0.681265	-3.47518	0.000510509	0.0188533	ANO5
37.7742	-1.36294	0.392197	-3.47515	0.000510565	0.0188533	GAN
42.6101	1.77621	0.511002	3.47593	0.000509087	0.0188533	NTM
145.805	-2.67152	0.76862	-3.47574	0.00050945	0.0188533	WSCD2
492.858	-1.09296	0.314662	-3.47344	0.00051384	0.0189367	FYCO1
20.0959	2.3148	0.66666	3.47223	0.000516146	0.018984	ASIC1
4.11236	2.70609	0.77975	3.47045	0.000519582	0.0190726	SNORA21
2.90393	2.82142	0.813213	3.46947	0.000521478	0.0190896	DNAJC5B
240.44	1.30482	0.376199	3.46844	0.000523481	0.0190896	FDXR
75.0878	2.77525	0.80006	3.4688	0.000522782	0.0190896	SELP
187.953	-1.22309	0.35267	-3.4681	0.000524158	0.0190896	TTC22
271.539	1.73376	0.500629	3.46317	0.000533856	0.0194048	DPYSL2
409.493	-0.797512	0.230399	-3.46143	0.000537306	0.019454	BBX
77.4785	2.48346	0.717379	3.46185	0.000536474	0.019454	LGI4
443.433	-1.22964	0.355352	-3.46033	0.000539504	0.0194578	IKZF2
67.2373	1.61078	0.465489	3.4604	0.00053938	0.0194578	RRN3P3
11.935	-3.72342	1.07672	-3.45812	0.000543961	0.0195805	LRAT
2.62355	2.37643	0.68756	3.45633	0.000547579	0.0196346	LOC101929718
10.9049	2.61481	0.75644	3.45673	0.000546764	0.0196346	PRSS44P
24.5836	2.00293	0.579855	3.45419	0.000551943	0.019753	UCN2
24.9492	1.71314	0.496145	3.4529	0.000554586	0.0197713	MMP25
73.8787	1.82074	0.527285	3.45305	0.000554285	0.0197713	PCDH17
7.52302	2.14343	0.620922	3.45201	0.000556423	0.0197989	FAM167A
2.58717	-4.03286	1.1687	-3.45072	0.000559086	0.0198556	LINC00709
777.387	1.03999	0.301826	3.44567	0.000569645	0.0201535	CALU
138.022	1.13568	0.329564	3.44599	0.000568966	0.0201535	CCDC22
153.709	1.18678	0.344525	3.44469	0.000571717	0.0201883	MCOLN1
170.152	2.39621	0.696147	3.4421	0.000577217	0.0203439	FAM20C
1259.29	-1.29542	0.376468	-3.44098	0.000579618	0.0203513	MAOA
11.943	2.40271	0.698224	3.44118	0.000579192	0.0203513	RASL10B
828.87	-1.3093	0.380748	-3.43874	0.00058442	0.0204587	ARHGEF10L
11.7448	2.50226	0.727713	3.43853	0.00058488	0.0204587	IL13RA2
337.295	1.56441	0.455146	3.43716	0.000587838	0.0205235	MXRA8
61.415	1.42097	0.414376	3.42918	0.000605406	0.0210722	IGFLR1
3.15298	3.01131	0.878191	3.42899	0.000605823	0.0210722	PLPP4
95.8149	1.76908	0.516089	3.42785	0.000608373	0.0210819	CDH6
5.87947	3.09566	0.902967	3.42832	0.000607329	0.0210819	CLEC4E
10.9603	1.78098	0.519803	3.42627	0.00061194	0.021166	GIHCG
23.5191	2.16876	0.633215	3.425	0.000614791	0.0212251	KLRB1
937.751	1.0861	0.31726	3.42339	0.000618463	0.0212537	EPN1
679.695	1.38226	0.4037	3.42398	0.000617122	0.0212537	FCGRT
44.3524	3.06657	0.895838	3.42313	0.000619052	0.0212537	FUT6
125.323	2.32722	0.68046	3.42008	0.000626033	0.0214538	CERS4
272.212	1.12959	0.330604	3.41676	0.000633715	0.021677	MRPL55
192.698	3.02272	0.885175	3.41483	0.000638213	0.0217109	CST1
65.8469	-2.46056	0.720376	-3.41566	0.00063627	0.0217109	FAM83E
2.91664	-2.17934	0.638121	-3.41525	0.000637238	0.0217109	VWA8-AS1
425.028	2.19924	0.644553	3.41203	0.000644803	0.021895	LOC284454
388.72	-1.47827	0.433377	-3.41104	0.000647145	0.0219344	PLCE1
40.5219	1.86705	0.547682	3.40899	0.00065203	0.0220598	GPR176
2.28714	2.97836	0.874162	3.40711	0.000656548	0.0221489	COL6A6
57.0934	1.39326	0.408953	3.4069	0.000657049	0.0221489	TEAD4
1180.91	1.16307	0.341646	3.40431	0.000663306	0.0221986	ATP6V0C
1.56403	2.89657	0.850636	3.40519	0.000661188	0.0221986	HES7
32.7821	2.41292	0.708752	3.40447	0.000662935	0.0221986	SERPINA1
531.345	-1.25596	0.368895	-3.40465	0.000662491	0.0221986	SH2D4A
223.927	1.08017	0.317599	3.40103	0.000671316	0.0224263	POLD1
3.34227	2.9346	0.863093	3.4001	0.000673613	0.0224626	MIXL1
13.6857	2.30375	0.678085	3.39744	0.000680202	0.0226255	ASGR1
288.064	-2.15964	0.635721	-3.39714	0.000680933	0.0226255	NSG1
39.0841	-1.8126	0.534173	-3.39328	0.000690614	0.0228247	AOC2
464.578	-1.02105	0.300892	-3.39343	0.000690237	0.0228247	ARFGEF3
5.79889	-3.71374	1.09428	-3.39377	0.000689379	0.0228247	TMPRSS11A
263.459	1.21276	0.357685	3.39058	0.000697455	0.0228475	CDC25B
333.22	-1.99754	0.589068	-3.39102	0.000696337	0.0228475	NIPAL4
450.206	2.28231	0.67294	3.39155	0.000694984	0.0228475	PALM3
14.3954	3.51095	1.03542	3.39086	0.000696724	0.0228475	PLXNA4
264.019	1.98164	0.584314	3.39139	0.000695387	0.0228475	STC1
128.703	1.02282	0.301736	3.38979	0.000699459	0.0228728	IKBIP
14.3667	2.37716	0.70185	3.38699	0.000706641	0.0229538	GJC2
111.928	-0.99852	0.294819	-3.3869	0.00070688	0.0229538	PPARGC1B
1175.78	1.50556	0.444342	3.38829	0.000703298	0.0229538	TPM1
229.171	-0.807049	0.238221	-3.38781	0.000704531	0.0229538	USP46
18.846	-2.11909	0.626156	-3.38428	0.000713639	0.0231174	CATSPERE
314.031	-1.4746	0.435775	-3.38385	0.000714767	0.0231174	DOCK8
321.321	0.983161	0.290597	3.38325	0.000716343	0.0231174	SLC9A3R1
103.791	1.8183	0.537475	3.38304	0.000716895	0.0231174	SYNM
18.7983	2.55596	0.755744	3.38205	0.00071947	0.0231456	REM1
65.7983	-2.75489	0.81475	-3.38127	0.000721509	0.0231456	RIMS2
6.00602	4.18171	1.23664	3.38151	0.000720899	0.0231456	SV2B
266.053	2.54557	0.753699	3.37743	0.00073167	0.0234311	MEG3
411.951	-1.28238	0.380871	-3.36696	0.000760027	0.0242973	MR1
111.391	1.3352	0.396773	3.36514	0.000765044	0.0243447	ARL2
8.67356	-3.74826	1.1139	-3.365	0.000765443	0.0243447	BRINP2
45.458	-1.29499	0.384813	-3.36524	0.000764765	0.0243447	BTC
800.294	1.01695	0.302528	3.36151	0.000775184	0.0245704	IDH2
807.567	-0.625179	0.185978	-3.36157	0.000774997	0.0245704	SRPK1
481.268	0.775494	0.230999	3.35713	0.000787553	0.0245938	BABAM1
218.748	-2.19983	0.655346	-3.35675	0.000788657	0.0245938	CLDN23
625.222	-1.22408	0.364416	-3.35902	0.000782196	0.0245938	GPD1L
12.8376	1.68051	0.500151	3.36001	0.000779399	0.0245938	ITGB1BP2
194.812	1.18251	0.352177	3.35772	0.000785879	0.0245938	KLHDC8B
69.6199	1.59009	0.473426	3.35869	0.000783117	0.0245938	MPP1
122.505	1.22061	0.363474	3.35818	0.000784565	0.0245938	NEDD8
44.0856	2.22819	0.663293	3.35929	0.000781435	0.0245938	SDS
16.5335	2.99432	0.892202	3.3561	0.000790488	0.0245938	SLC28A3
767.608	0.863103	0.257172	3.35613	0.000790424	0.0245938	SS18
6.88808	1.98826	0.591647	3.36055	0.000777868	0.0245938	SUGT1P1
465.666	1.2889	0.384142	3.35527	0.000792869	0.0246267	SLC8B1
768.417	1.7622	0.525733	3.35189	0.000802627	0.0246545	COL18A1
180.169	1.20976	0.360653	3.35435	0.000795503	0.0246545	DUSP23
514.982	-1.21921	0.363691	-3.35232	0.000801381	0.0246545	ELF1
120.691	2.3478	0.700848	3.34995	0.000808274	0.0246545	KCP
344.722	1.09605	0.327015	3.35167	0.000803266	0.0246545	NCAPH2
13.4097	-4.38713	1.30865	-3.3524	0.000801148	0.0246545	PCSK2
137.368	-2.39772	0.715077	-3.3531	0.000799121	0.0246545	PLB1
717.607	-1.16128	0.346658	-3.34991	0.000808365	0.0246545	RALGAPA2
697.321	-2.12769	0.6349	-3.35123	0.000804544	0.0246545	SCNN1B
16.2314	2.65841	0.793071	3.35204	0.000802177	0.0246545	SLC16A10
198.119	-1.35188	0.403488	-3.35047	0.000806743	0.0246545	ZNF552
152.12	-2.14484	0.640784	-3.34722	0.000816271	0.0248548	OVGP1
737.558	1.30479	0.390035	3.34533	0.000821854	0.024943	LTBP3
57.8828	1.53826	0.459775	3.34568	0.000820825	0.024943	TMEM38B
255.867	0.90973	0.272094	3.34344	0.000827459	0.0250721	ATG101
144.21	0.968366	0.289703	3.34261	0.000829937	0.0251063	YIF1B
4.04068	5.24474	1.56935	3.34197	0.000831849	0.0251232	PAX2
731.063	1.13387	0.339414	3.34067	0.000835751	0.0251695	ATP6V0B
1319.13	1.39097	0.416395	3.34051	0.000836248	0.0251695	PTMS
79.636	1.7929	0.536777	3.34011	0.000837446	0.0251695	TMEM255B
311.386	-1.52668	0.457199	-3.33921	0.000840178	0.0252108	PRR15
229.143	0.973344	0.291586	3.3381	0.000843519	0.0252702	NDUFB2
13.1621	2.22568	0.667932	3.3322	0.000861617	0.0256188	BATF3
23.3203	1.13406	0.340342	3.33211	0.000861908	0.0256188	CCDC157
556.175	0.907441	0.272388	3.33143	0.000864022	0.0256188	GPAA1
187.051	1.81107	0.543511	3.33218	0.000861687	0.0256188	PGF
877.785	1.65193	0.495612	3.3331	0.000858827	0.0256188	SERF2
150.522	1.23167	0.369731	3.33126	0.000864531	0.0256188	TSPAN33
94.8956	1.55218	0.465957	3.33117	0.000864809	0.0256188	ZDHHC14
17.6783	1.0481	0.314703	3.33046	0.000867036	0.0256438	LOC101928069
33.1771	4.35615	1.30903	3.32778	0.000875406	0.0258502	ZIC2
1032.6	2.17556	0.654411	3.32446	0.00088591	0.0261063	AEBP1
68.3099	2.45471	0.739114	3.32116	0.000896451	0.0261063	AGT
115.163	1.73847	0.523012	3.32396	0.000887499	0.0261063	CPM
1078.64	-0.741145	0.223072	-3.32244	0.000892332	0.0261063	HSD17B4
13.7814	-2.36816	0.713072	-3.32107	0.000896727	0.0261063	LINC00511
231.601	-1.25305	0.377259	-3.32145	0.000895502	0.0261063	MBP
58.9591	-1.51077	0.454755	-3.32217	0.000893208	0.0261063	NBEAL1
464.347	0.95005	0.28588	3.32324	0.000889781	0.0261063	RPS6KB2
6.55146	3.98703	1.20022	3.32192	0.000893988	0.0261063	UGT2B15
133.751	1.02595	0.309005	3.32016	0.000899652	0.0261504	EIF2B3
5.09744	2.2351	0.673499	3.31864	0.00090456	0.026252	NPFF
23.6925	1.68988	0.50937	3.31759	0.000907963	0.0263097	NACAD
5.18127	2.17966	0.657404	3.31556	0.000914606	0.0264609	CDKL2
28.3275	1.27833	0.385775	3.31368	0.00092078	0.0265768	CCT6B
893.664	1.33814	0.403849	3.31347	0.000921475	0.0265768	CKAP4
433.888	-1.33715	0.403612	-3.31295	0.000923186	0.0265849	C6orf132
210.043	0.938391	0.283372	3.31151	0.000927933	0.0266802	ABL2
268.747	1.17324	0.354459	3.30994	0.000933145	0.0267886	TSPAN9
890.344	1.96534	0.593944	3.30896	0.000936419	0.0268411	APOE
68.1902	2.20706	0.667206	3.30791	0.00093995	0.0268594	EGFLAM
2.71113	2.84851	0.861091	3.30802	0.000939575	0.0268594	LDHAL6A
47.5872	1.95879	0.592447	3.30628	0.000945442	0.0269091	CLDN11
842.387	-1.27371	0.385203	-3.30659	0.000944375	0.0269091	HK2
14.5772	2.55358	0.772382	3.3061	0.000946034	0.0269091	MNX1
356.742	-1.15924	0.350695	-3.30556	0.000947881	0.0269204	ABCG1
5.2674	3.50551	1.06085	3.30443	0.000951702	0.0269465	EMX1
3103.89	0.895355	0.270931	3.30474	0.000950659	0.0269465	NUCKS1
285.378	1.95251	0.590991	3.30378	0.00095391	0.026967	CSPG4
31.8598	1.58932	0.481123	3.30336	0.000955329	0.026967	NOSTRIN
94.0227	1.67017	0.505809	3.30198	0.000960061	0.0270594	STC2
8.64865	2.57156	0.778997	3.30111	0.000963028	0.027102	LOC102723996
15.9716	-1.76779	0.535673	-3.30013	0.000966388	0.0271553	HNF4G
578.838	1.3303	0.403267	3.2988	0.000970979	0.0272021	KIF22
113.275	-1.09797	0.33283	-3.29888	0.000970705	0.0272021	ZNF236
233.846	2.11452	0.641358	3.29693	0.00097747	0.0273427	LRRC32
9.48903	1.95092	0.591832	3.29642	0.000979264	0.0273517	CCDC85A
147.787	1.26529	0.384088	3.29428	0.000986755	0.0275195	JOSD2
355.642	1.50884	0.458505	3.29079	0.000999065	0.0276973	EFEMP2
5.37922	2.66847	0.810623	3.29187	0.000995218	0.0276973	IZUMO1
2.47519	2.94228	0.894098	3.29078	0.000999097	0.0276973	LOC101927322
377.198	0.977261	0.296919	3.29134	0.00099713	0.0276973	MAPK3
414.294	0.832214	0.25293	3.29029	0.00100083	0.0277041	VPS72
76.4036	1.26103	0.383307	3.28986	0.00100236	0.0277051	B4GAT1
16.8975	2.2533	0.685532	3.28694	0.00101284	0.0278703	A1BG
41.8992	-3.10856	0.94558	-3.28747	0.00101092	0.0278703	DAPL1
3.82025	2.70253	0.822147	3.28716	0.00101204	0.0278703	DISP3
524.983	1.07729	0.328085	3.28358	0.00102499	0.0281629	MED24
421.655	1.27249	0.387823	3.28111	0.001034	0.0283685	EXT1
361.675	0.67307	0.205424	3.2765	0.00105102	0.028793	UROD
9.84735	2.3729	0.724594	3.2748	0.00105738	0.0289246	EBF2
711.927	-0.679156	0.207541	-3.27239	0.00106644	0.0291294	USP34
36.8045	1.36123	0.416065	3.27168	0.00106911	0.0291595	TMEM187
183.424	1.3771	0.421115	3.27013	0.00107497	0.0292635	CUEDC1
67.1331	-1.73356	0.530166	-3.26984	0.00107607	0.0292635	ZBED6
333.073	-0.893293	0.27324	-3.26926	0.00107829	0.0292809	PSD3
3.44608	4.33358	1.32743	3.26464	0.00109602	0.0297189	SNHG27
71.4816	2.27933	0.698283	3.26418	0.0010978	0.0297238	APBB1IP
306.223	1.77364	0.543558	3.26302	0.00110232	0.0297595	CD34
35.8076	-1.60577	0.492104	-3.26306	0.00110216	0.0297595	PACRG
947.614	1.09149	0.334611	3.26197	0.0011064	0.0298262	H1-10
4.68324	2.24788	0.689242	3.26138	0.00110871	0.0298453	ZNF341-AS1
11.45	2.60203	0.797997	3.2607	0.00111138	0.0298738	PTCHD4
95.7374	1.24189	0.381019	3.2594	0.00111647	0.0299672	WARS2-AS1
6658.44	-2.10096	0.644818	-3.25822	0.00112112	0.0300486	PSCA
90.2344	1.41092	0.433168	3.25722	0.00112508	0.0301112	PKN3
186.876	1.85745	0.570889	3.2536	0.00113951	0.0304537	FMOD
95.1628	1.49615	0.460222	3.25094	0.00115024	0.0306962	DNASE1
177.531	2.26002	0.695728	3.24842	0.00116049	0.0309252	GUCY1A1
610.7	0.92955	0.286668	3.2426	0.00118443	0.0312889	CHTOP
145.442	-0.966053	0.297994	-3.24185	0.00118756	0.0312889	ERCC6
27.9329	2.72709	0.840643	3.24406	0.00117841	0.0312889	KREMEN2
83.0743	1.08349	0.33422	3.24184	0.00118761	0.0312889	LAGE3
9.51793	1.84053	0.567653	3.24235	0.00118549	0.0312889	LBX2
21.0751	1.77125	0.546288	3.24233	0.00118557	0.0312889	LRRC25
6.73184	1.66404	0.513254	3.24213	0.00118641	0.0312889	RSPH9
115.934	0.858256	0.264614	3.24343	0.00118101	0.0312889	TMEM60
65.6614	1.22955	0.379527	3.2397	0.00119656	0.0314586	CCDC28B
150.669	-1.53534	0.473946	-3.23949	0.00119744	0.0314586	SAMD9
961.645	1.00082	0.308985	3.23906	0.00119923	0.0314612	JTB
40.9419	-3.06503	0.946664	-3.23771	0.00120491	0.0315212	KCTD16
5.01252	1.95203	0.602844	3.23804	0.00120354	0.0315212	SPC25
19.4043	2.34629	0.725286	3.23499	0.00121648	0.0316898	FAM124A
126.541	1.63672	0.505909	3.23521	0.00121553	0.0316898	RASSF4
524.677	0.943572	0.291625	3.23556	0.00121404	0.0316898	UBE2M
11.0178	-2.10385	0.650522	-3.2341	0.00122028	0.0317445	MIR4442
456.195	1.27039	0.392896	3.23341	0.00122323	0.0317767	JAG2
78.0617	-3.2761	1.0135	-3.23247	0.00122724	0.0318362	LINC01833
1073.12	-1.15312	0.356927	-3.23069	0.00123491	0.0319905	GCLC
52.3951	1.5708	0.486296	3.23014	0.0012373	0.0320077	HROB
6.58993	4.07487	1.26255	3.22748	0.00124886	0.0321752	OR2B6
4.18157	1.89606	0.587477	3.22746	0.00124897	0.0321752	SNORD23
15.8362	2.35709	0.730195	3.22803	0.00124647	0.0321752	TAS1R3
55.3242	2.09786	0.650561	3.22469	0.00126109	0.0322928	CD6
47.7933	1.84789	0.57307	3.22455	0.00126172	0.0322928	E2F2
361.374	-1.29039	0.400192	-3.22443	0.00126222	0.0322928	SLC44A3
13.391	1.84607	0.572451	3.22485	0.00126037	0.0322928	SPAG8
113.052	0.956537	0.296631	3.22468	0.00126116	0.0322928	STK17A
576.948	1.13968	0.353596	3.22311	0.00126808	0.032398	NDUFB7
15.0622	1.9504	0.605344	3.22197	0.0012731	0.0324816	KIF26A
241.61	0.9176	0.28484	3.22146	0.00127541	0.0324959	TPST2
41.8958	2.27349	0.706039	3.22006	0.00128164	0.0326098	SOX17
79.8407	2.03014	0.630697	3.21889	0.00128689	0.0326985	MYCT1
49.3975	1.04017	0.323382	3.21654	0.00129747	0.0329225	FBXO10
91.1533	3.14265	0.977548	3.21483	0.00130523	0.0330743	CALML3
413.399	1.12738	0.350818	3.21359	0.00131088	0.0331721	UBE2S
273.609	1.37569	0.42818	3.21288	0.00131411	0.0332085	CXXC5
154.255	1.19148	0.370985	3.21168	0.00131961	0.0333022	FADS3
4.87554	3.03051	0.943785	3.21101	0.00132267	0.0333343	CNKSR2
76.7814	-1.92491	0.599805	-3.20922	0.00133095	0.0334143	ATP10B
14.9568	2.85982	0.891209	3.20892	0.00133236	0.0334143	GFRA3
305.344	-1.02851	0.320483	-3.20924	0.00133088	0.0334143	KAT6B
159.499	1.60435	0.49999	3.20877	0.00133305	0.0334143	SHROOM4
568.814	1.55405	0.48462	3.20674	0.00134247	0.0335311	SCAND1
3.15159	2.57064	0.801671	3.2066	0.00134312	0.0335311	TPSG1
240.365	1.05381	0.328597	3.20701	0.00134124	0.0335311	VKORC1
10.3032	2.14436	0.668835	3.20611	0.00134544	0.0335438	RPL36A
12.0746	2.64204	0.824367	3.20493	0.00135094	0.033628	CA4
1743.52	-1.08743	0.339332	-3.20461	0.00135243	0.033628	RXRA
105.284	1.14735	0.358275	3.20244	0.00136271	0.0338381	YEATS4
5.31392	2.38469	0.744804	3.20176	0.0013659	0.0338722	LOC101927727
174.459	0.997654	0.311815	3.1995	0.00137665	0.0339123	GCDH
708.131	0.998892	0.3121	3.20055	0.00137166	0.0339123	NECTIN2
167.635	2.26385	0.707287	3.20075	0.0013707	0.0339123	PPP1R14A
361.042	1.24957	0.39053	3.19969	0.00137576	0.0339123	RABAC1
668.283	0.984214	0.307565	3.20001	0.00137421	0.0339123	YWHAH
13.7283	-4.32681	1.35281	-3.1984	0.00138193	0.0339973	SIX3
397.625	0.965738	0.302157	3.19614	0.00139279	0.0341268	BRI3
3105.85	1.07161	0.335425	3.19477	0.00139941	0.0341268	CST3
145.623	1.57169	0.491852	3.19545	0.00139614	0.0341268	DYSF
332.377	-2.42526	0.758925	-3.19566	0.00139514	0.0341268	IFITM10
5101.14	1.52775	0.478157	3.19508	0.0013979	0.0341268	IGFBP4
48.8186	3.24183	1.01415	3.19659	0.00139065	0.0341268	LOC284379
65.5205	1.86517	0.583913	3.19426	0.00140189	0.0341268	SEPTIN4
2492.59	-1.15449	0.361393	-3.19456	0.00140046	0.0341268	SSH3
706.922	0.928949	0.290954	3.19277	0.00140918	0.0342592	TOMM7
497.763	-0.611918	0.191792	-3.19053	0.0014201	0.0344346	DNAJC13
192.046	1.81255	0.56804	3.19089	0.00141836	0.0344346	OLFML2A
22.429	-4.11976	1.29166	-3.1895	0.00142518	0.0345127	LINC01559
7.41625	2.94474	0.923577	3.1884	0.0014306	0.034599	PPP1R1A
2.99367	2.28922	0.718097	3.1879	0.00143311	0.0346145	LINC01816
1579.36	-1.28412	0.402967	-3.18666	0.00143925	0.0346743	ACSL5
1167.16	-1.11193	0.348933	-3.18665	0.00143932	0.0346743	DNAJA4
72.9933	-1.58942	0.498879	-3.18599	0.00144261	0.0347087	ZFP3
659.453	-0.884299	0.277785	-3.1834	0.00145558	0.034906	ARFGEF1
2.1827	3.74306	1.17587	3.18322	0.00145645	0.034906	CAMP
2139.94	1.71912	0.540032	3.18336	0.00145575	0.034906	COL4A2
8.2848	2.0029	0.629803	3.1802	0.00147175	0.0352271	GPR19
1003.66	1.07608	0.338447	3.17947	0.00147545	0.0352703	ANXA5
16.7748	2.04355	0.643155	3.17737	0.00148615	0.0354623	MMP16
312.845	1.53253	0.48236	3.17715	0.0014873	0.0354623	PLEKHG2
116.332	1.48397	0.467134	3.17675	0.00148933	0.0354651	SYDE1
3.47257	3.11038	0.979246	3.1763	0.00149168	0.0354756	LGALS12
104.589	1.30558	0.411148	3.17545	0.00149605	0.0355077	FHL3
4.80202	2.31039	0.727614	3.17529	0.00149685	0.0355077	HRCT1
266.587	1.11912	0.352603	3.17389	0.00150409	0.0356338	RNASEH2C
42.6429	-1.50099	0.473046	-3.17303	0.00150858	0.0356947	JHY
55.2161	-1.0181	0.32097	-3.17196	0.00151416	0.0357812	CDKL1
1092.1	-1.25669	0.396346	-3.17069	0.00152075	0.0358913	PTPN13
17.5738	2.08185	0.656726	3.17005	0.00152412	0.0359251	LINC01094
2308.43	1.03178	0.325633	3.16854	0.00153204	0.0360204	CD81
8.19948	-2.07435	0.654632	-3.16873	0.00153105	0.0360204	GCOM1
78.7121	-0.759552	0.239753	-3.16806	0.00153459	0.0360348	DTWD2
273.964	1.33495	0.421457	3.16748	0.00153767	0.0360614	ESAM
45.4881	-2.84736	0.899334	-3.16608	0.00154509	0.0360902	C2orf66
2.17116	5.00414	1.5807	3.16578	0.00154667	0.0360902	C5orf46
978.297	-0.989816	0.312588	-3.16652	0.00154273	0.0360902	TJP2
137.192	1.41106	0.445708	3.16588	0.00154613	0.0360902	ZNF542P
11.3333	1.95992	0.61918	3.16534	0.00154901	0.0360995	A2M-AS1
2.07987	2.78058	0.878929	3.16359	0.00155834	0.0361389	C9orf139
1.31955	2.65957	0.840796	3.16316	0.00156065	0.0361389	FAM163A
11.0873	1.91465	0.605149	3.16394	0.00155651	0.0361389	ITGA2B
30.8618	1.80937	0.572045	3.16298	0.00156161	0.0361389	NOVA2
197.151	-1.28473	0.406032	-3.16412	0.00155552	0.0361389	SLC29A3
343.105	1.45645	0.460487	3.16284	0.00156237	0.0361389	UPP1
174.509	1.14644	0.362673	3.1611	0.00157175	0.0363105	ACP5
106.148	1.51871	0.480585	3.16012	0.00157703	0.0363874	HSD3B7
2.28263	3.18228	1.00773	3.15786	0.00158932	0.0365347	C7orf57
1.91836	2.9762	0.942431	3.158	0.00158854	0.0365347	SLC9C2
95.1871	-1.03211	0.326835	-3.15789	0.00158915	0.0365347	ZXDB
3.4802	1.86596	0.590969	3.15746	0.00159152	0.03654	LOC100507551
117.891	1.73864	0.550816	3.15649	0.00159682	0.0366164	ADAMTSL4
49.6955	2.11493	0.670405	3.1547	0.00160661	0.0367501	CCDC78
410.768	2.11275	0.669697	3.15479	0.00160616	0.0367501	MT2A
94.5404	1.16302	0.368754	3.15391	0.00161099	0.0368051	FAM207A
19.0078	1.61997	0.513749	3.15324	0.00161471	0.0368345	GRAMD1B
41.5963	2.19737	0.696922	3.15296	0.00161624	0.0368345	PDZD4
153.434	1.34511	0.426957	3.15046	0.00163014	0.0371057	TEDC1
203.911	1.75694	0.557819	3.14965	0.00163464	0.0371626	LOXL2
326.307	1.22398	0.388688	3.14901	0.00163825	0.0371951	FAM174C
480.448	1.61167	0.511855	3.14868	0.00164008	0.0371951	IFITM2
461.569	0.908868	0.288816	3.14687	0.00165027	0.0373805	ANP32E
162.884	1.63451	0.519528	3.14615	0.00165436	0.0374276	CD14
767.649	-1.03582	0.329388	-3.14469	0.00166264	0.0375693	PLEKHA6
324.885	-1.97068	0.62692	-3.14343	0.00166979	0.0376849	FAT2
20.2057	2.09059	0.665196	3.14282	0.00167327	0.0377177	CTSV
414.05	-1.16857	0.371914	-3.14203	0.00167781	0.0377741	INPP4B
4.4801	-2.4688	0.786149	-3.14036	0.00168738	0.0378864	AMDHD1
230.136	1.02455	0.326272	3.14016	0.00168855	0.0378864	MMAB
469.549	1.22774	0.390987	3.1401	0.00168891	0.0378864	PODXL
429.4	-1.06381	0.338917	-3.13887	0.00169603	0.0380001	TRIM16
239.263	1.39567	0.444811	3.13766	0.001703	0.0381103	SLC12A2
6.04531	2.64207	0.843037	3.13399	0.00172448	0.0385444	IL10
3.5448	4.43019	1.41391	3.13329	0.00172856	0.0385892	EVADR
1127.95	-1.46129	0.466559	-3.13206	0.00173587	0.0387059	TP63
1671.7	-1.16352	0.371791	-3.12951	0.001751	0.0389966	FAT1
191.76	1.18754	0.379512	3.12913	0.00175326	0.0390001	SNX8
1.44773	4.34957	1.39067	3.12767	0.00176201	0.0391009	CLDN6
730.878	2.12535	0.67951	3.12776	0.00176141	0.0391009	GPX3
1.77833	-3.24987	1.03968	-3.12583	0.00177306	0.0391591	CATSPERB
61.6382	1.2057	0.385603	3.12679	0.00176726	0.0391591	CEP152
1329.37	-1.32273	0.423147	-3.12594	0.00177238	0.0391591	PPFIBP2
277.349	-0.699147	0.223653	-3.12604	0.0017718	0.0391591	QSER1
306.477	0.802253	0.256748	3.12468	0.00178	0.0392657	PIN1
56.86	2.88006	0.922699	3.12134	0.00180027	0.0396188	MZB1
31.0974	-2.19969	0.704712	-3.12141	0.00179988	0.0396188	SLC5A7
174.573	2.46431	0.790934	3.11569	0.00183514	0.0400779	CLEC3B
4738.49	1.85074	0.593691	3.11734	0.0018249	0.0400779	COL1A2
440.306	0.921138	0.295588	3.11629	0.0018314	0.0400779	COMMD4
41.7208	1.64495	0.527953	3.11572	0.00183497	0.0400779	MFNG
314.225	1.16637	0.3744	3.11531	0.00183754	0.0400779	MICOS13
7.04692	3.3596	1.07783	3.11699	0.00182705	0.0400779	PDE11A
156.323	0.933553	0.29968	3.11517	0.0018384	0.0400779	SNRK
302.815	-2.93205	0.940925	-3.11614	0.00183237	0.0400779	VWA5B1
8.26843	1.34777	0.4328	3.11408	0.00184521	0.0401792	FAM185BP
92.1103	-1.58278	0.508662	-3.11166	0.00186039	0.0404624	SYTL4
20.2158	-1.73472	0.557624	-3.11092	0.00186507	0.040473	CASC2
19.2194	3.09687	0.995702	3.11024	0.00186936	0.040473	FCRLA
2106.43	-1.65612	0.532475	-3.11024	0.00186938	0.040473	FOXQ1
181.299	-2.6656	0.857049	-3.1102	0.00186959	0.040473	UGT1A6
46.9803	1.77308	0.570167	3.10975	0.00187245	0.0404876	ADAMTS14
50.2655	2.10108	0.67637	3.1064	0.00189381	0.0409018	BRSK1
39.2518	2.04271	0.65804	3.10424	0.0019077	0.0410112	DACH1
691.083	0.96434	0.310621	3.10455	0.00190567	0.0410112	PTP4A1
648.511	-0.528869	0.170345	-3.1047	0.00190474	0.0410112	SETD2
67.2642	1.29359	0.416588	3.1052	0.00190149	0.0410112	TRAIP
3.32677	-4.25732	1.37206	-3.10287	0.00191657	0.0411541	CCDC38
14.6096	2.67179	0.861172	3.10251	0.0019189	0.0411566	FLJ42393
60.5341	-2.62993	0.847938	-3.10156	0.00192503	0.0412405	KBTBD12
16.0314	-2.23692	0.721326	-3.10112	0.00192791	0.0412545	MFSD6L
194.303	-1.36147	0.439096	-3.10063	0.00193108	0.041275	SOWAHB
44.0626	-2.40973	0.777342	-3.09996	0.00193547	0.0412756	HTR7
3.23365	2.90436	0.936908	3.09995	0.00193556	0.0412756	MCEMP1
126.915	1.76487	0.569594	3.09848	0.00194517	0.0414331	DIPK2B
68.9173	1.4465	0.46702	3.0973	0.00195291	0.0415502	CDC25A
2922.14	1.60858	0.51952	3.09628	0.00195968	0.0416466	VIM
128.756	0.993507	0.321073	3.09433	0.00197255	0.0417768	FAM241A
84.4821	1.28874	0.416448	3.09461	0.00197073	0.0417768	GALK1
16.7691	1.42039	0.459016	3.09442	0.00197199	0.0417768	TET1
446.692	0.870435	0.281384	3.09341	0.0019787	0.0417842	CCDC124
59.4445	1.33497	0.431549	3.09343	0.00197856	0.0417842	DYRK3
159.885	-0.696065	0.225026	-3.09327	0.00197965	0.0417842	RSPH3
278.088	0.837822	0.270936	3.09232	0.00198599	0.0418704	NT5C3B
865.073	-1.50976	0.488397	-3.09126	0.00199307	0.0419245	CARD11
53.2962	2.49991	0.80865	3.09146	0.00199174	0.0419245	GPC6
6.2974	1.76492	0.571359	3.08899	0.00200838	0.0420246	KCNN2
9.36692	1.83825	0.594884	3.0901	0.00200089	0.0420246	LOC101929234
179.366	1.21562	0.393505	3.0892	0.00200698	0.0420246	PMF1
604.714	-0.634529	0.20541	-3.08909	0.00200773	0.0420246	SPEN
2.83047	-2.96306	0.959268	-3.08888	0.00200914	0.0420246	TTLL9
34.2771	-1.18142	0.382562	-3.08817	0.00201394	0.0420775	FUT10
137.567	1.7542	0.568307	3.08672	0.00202379	0.0422358	MAMDC4
6.98364	2.67455	0.866823	3.08546	0.00203239	0.0423678	MT1L
466.011	-1.27678	0.413929	-3.08454	0.00203864	0.0424504	RIPK4
691.901	-1.12506	0.365229	-3.08042	0.00206712	0.0429352	CAT
225.59	-0.433337	0.140657	-3.0808	0.00206444	0.0429352	CCNT1
98.7409	-2.6142	0.848722	-3.08017	0.00206886	0.0429352	IQCA1
290.761	1.23513	0.401098	3.07936	0.00207445	0.0430032	B3GAT3
29.9673	2.33148	0.757868	3.07637	0.0020954	0.043389	TWIST1
83.6457	1.31583	0.42795	3.07473	0.00210693	0.0435675	SDSL
158.654	1.22193	0.397444	3.07448	0.00210871	0.0435675	SMPD1
223.297	1.03811	0.337741	3.07369	0.00211432	0.0436348	WDR83OS
3.21746	2.66483	0.867108	3.07324	0.00211751	0.0436523	FUT7
22.2785	-1.46887	0.478292	-3.07107	0.00213296	0.043922	C11orf45
125.698	1.52846	0.497906	3.06978	0.00214215	0.0440135	GIMAP4
815.269	-1.53372	0.499617	-3.06979	0.0021421	0.0440135	OVOL1
144.849	1.33632	0.435392	3.06924	0.00214601	0.0440442	C20orf96
597.575	0.925661	0.301629	3.06887	0.00214868	0.0440504	FIS1
27.7845	-1.91079	0.622887	-3.06764	0.00215758	0.0441354	CAPN14
37.6204	1.58251	0.515837	3.06784	0.0021561	0.0441354	FAM229B
23.4251	-1.93433	0.630886	-3.06606	0.002169	0.0441743	DNAH5
3.4587	3.25141	1.06039	3.06625	0.00216762	0.0441743	LINC01305
14.9281	-2.42811	0.791764	-3.06671	0.00216427	0.0441743	NRK
12.8186	1.30996	0.42713	3.06688	0.00216306	0.0441743	TSPAN10
34.4567	-1.86457	0.608334	-3.06504	0.00217638	0.0442276	KRTAP5-9
113.794	1.84067	0.600508	3.0652	0.00217527	0.0442276	RNASE4
48.7639	1.01988	0.332886	3.06374	0.00218587	0.0442847	MFSD4B
91.6677	1.51015	0.492921	3.06368	0.00218634	0.0442847	RAD54L
309.125	1.67852	0.547865	3.06374	0.00218586	0.0442847	TCF4
300.737	0.868934	0.283722	3.06262	0.00219405	0.0443925	STX5
4.11575	2.82312	0.922642	3.05982	0.00221468	0.0445672	KRT222
36.8006	2.48611	0.812161	3.06111	0.00220518	0.0445672	MAPK8IP2
375.018	-0.66637	0.217778	-3.05986	0.0022144	0.0445672	OCRL
78.7603	-1.5299	0.499932	-3.06021	0.00221184	0.0445672	RNF223
18.0547	2.4015	0.78474	3.06024	0.00221156	0.0445672	TREM1
824.261	-1.26383	0.413186	-3.05874	0.00222269	0.04468	DENND2D
9.96721	2.02931	0.663674	3.05769	0.00223052	0.0447888	LGALS2
26.1234	-2.17524	0.711885	-3.05561	0.00224603	0.0450515	GPR39
1525.65	-0.964762	0.315832	-3.05467	0.00225309	0.0451444	SMAD3
546.216	1.51046	0.494541	3.05426	0.00225615	0.045157	EHD2
75.7287	1.28754	0.422383	3.04828	0.00230157	0.0460166	ZNF784
340.467	-1.36546	0.448232	-3.04632	0.00231661	0.0462674	SYK
215.769	-0.891916	0.293002	-3.04406	0.00233406	0.0465658	MPP7
477.793	1.36915	0.450018	3.04243	0.00234674	0.0467685	MFGE8
753.662	-1.35244	0.444912	-3.0398	0.00236736	0.0468778	CAP1
87.0723	1.48972	0.489952	3.04055	0.00236148	0.0468778	GPX8
13.4029	2.04283	0.671793	3.04087	0.00235896	0.0468778	IL1R2
404.257	1.02038	0.335597	3.04051	0.00236179	0.0468778	POLR2L
14.193	1.19009	0.391492	3.03987	0.0023668	0.0468778	TMED10P1
2593.69	-1.24974	0.411068	-3.04024	0.00236392	0.0468778	TRAK1
1980.6	1.38904	0.45741	3.03675	0.00239141	0.0472508	IFITM3
13.826	-2.55874	0.842674	-3.03645	0.00239383	0.0472508	STK32A-AS1
202	0.778436	0.256348	3.03664	0.00239235	0.0472508	TSNAX
73.1767	-0.968495	0.319029	-3.03575	0.00239935	0.0473096	ZNF407
66.5963	1.41628	0.466602	3.0353	0.00240295	0.0473302	NUDT8
10.3921	2.18484	0.719897	3.03493	0.00240589	0.0473379	GRID1
3.96774	2.76557	0.911378	3.0345	0.00240936	0.0473561	HUS1B
11.335	2.32742	0.767584	3.03214	0.00242826	0.047677	VAT1L
337.277	1.70327	0.562701	3.02695	0.00247038	0.0482998	C1QA
165.43	-1.54684	0.511019	-3.02696	0.00247023	0.0482998	LOC100507516
2085.25	-0.733348	0.242223	-3.02757	0.00246528	0.0482998	TOP2B
6.19764	2.12233	0.700993	3.02761	0.002465	0.0482998	WDR93
87.5267	1.50419	0.497094	3.02597	0.00247836	0.0484048	MLLT11
38.8992	1.12381	0.371453	3.02545	0.00248265	0.0484377	C9orf40
7.24303	3.14749	1.04154	3.02195	0.00251153	0.048912	LINC02432
81.3068	2.38984	0.791003	3.02127	0.00251714	0.048912	PRRX1
32.7447	2.41343	0.798677	3.02179	0.00251287	0.048912	RGMA
419.178	-1.34988	0.446799	-3.02123	0.00251749	0.048912	ZNF185
8.76687	1.48053	0.490123	3.02074	0.0025216	0.0489406	BACE1-AS
6.83376	1.52629	0.505471	3.01953	0.00253165	0.0490844	EID2B
364.496	1.11033	0.367935	3.01773	0.00254677	0.049326	MCRIP1
139.254	-1.2838	0.425537	-3.01688	0.00255387	0.0494121	MVB12B
914.567	1.10929	0.36801	3.01429	0.00257583	0.0497851	INTS1
5.49843	2.47209	0.820405	3.01326	0.00258456	0.0499018	AMZ1
1039.7	-1.2194	0.404786	-3.01245	0.0025915	0.0499839	BCL6
109.392	1.87231	0.621894	3.01066	0.00260684	0.0502276	MEIS3
556.069	0.906898	0.30134	3.00955	0.00261638	0.050255	FUCA2
360.993	1.12973	0.375374	3.00961	0.00261586	0.050255	NAA38
135.432	0.722367	0.239996	3.00991	0.00261323	0.050255	TACO1
46.1858	1.19832	0.39823	3.00913	0.00261998	0.0502695	FUT1
51.9117	1.69985	0.564954	3.00883	0.00262255	0.0502695	MYO1G
350.162	1.99358	0.662684	3.00835	0.00262674	0.0502981	SLC2A3
4.24042	2.4418	0.811807	3.00786	0.00263094	0.0503266	CNTNAP3B
7.51547	-2.31212	0.769084	-3.00633	0.00264426	0.0503304	FAM201A
58.4678	2.08827	0.694586	3.0065	0.00264274	0.0503304	KATNAL2
273.038	0.875637	0.29127	3.00628	0.00264469	0.0503304	MLST8
12.3252	1.64844	0.548135	3.00735	0.00263534	0.0503304	PDGFRL
15.1125	1.27254	0.423279	3.00639	0.00264369	0.0503304	SNAI3-AS1
306.475	1.64398	0.546906	3.00596	0.00264745	0.0503314	TK1
18.132	1.98725	0.661298	3.00508	0.00265512	0.0504255	CASP17P
616.525	-1.36102	0.452998	-3.00446	0.00266049	0.0504758	STK24
16.2454	3.23194	1.0763	3.00282	0.00267488	0.0505939	CERS1
21.1058	-1.77312	0.59046	-3.00295	0.00267375	0.0505939	PRKG2
49.2716	-2.29749	0.765102	-3.00285	0.00267462	0.0505939	SLC22A20P
22.2525	1.79781	0.598802	3.00234	0.00267915	0.0506231	CST7
602.264	0.939088	0.312915	3.00109	0.00269011	0.0507388	NDUFB10
527.869	0.82955	0.276422	3.00102	0.00269074	0.0507388	RNF149
11.4067	1.97966	0.659908	2.99991	0.00270058	0.0508727	PIK3R6
2.04908	-2.61146	0.870734	-2.99915	0.00270737	0.050949	MIR200B
577.824	1.4285	0.476419	2.99842	0.00271383	0.0510189	PDLIM7
33.3601	1.03164	0.344103	2.99807	0.00271697	0.0510263	ZNF569
391.457	1.53481	0.512058	2.99733	0.00272357	0.0510987	PLEKHO1
16.9039	-1.29978	0.433697	-2.99698	0.00272665	0.0511047	CTNND1
10.0089	1.23727	0.412931	2.99631	0.00273271	0.0511668	LOC100506100
15.0544	2.04871	0.684107	2.99472	0.00274698	0.051382	HSPB7
114.513	3.06597	1.02437	2.99303	0.00276219	0.0515628	CXCL2
23.0766	-3.0031	1.0033	-2.99323	0.00276044	0.0515628	LOC101928272
49.5945	2.04073	0.682034	2.99212	0.00277044	0.0516647	MAP2
104.047	1.32639	0.443341	2.9918	0.00277338	0.0516677	CLCN5
403.867	-1.35295	0.452354	-2.99091	0.00278152	0.0517674	FAM110C
916.24	0.603972	0.201984	2.99019	0.00278802	0.0518364	STARD7
1496.37	-1.01569	0.339807	-2.98902	0.00279877	0.0519797	TSPAN14
366.981	-1.64853	0.55158	-2.98874	0.00280132	0.0519797	VILL
85.2077	1.89451	0.634165	2.98742	0.00281345	0.0521527	EVA1C
55.4908	2.43214	0.814381	2.98649	0.002822	0.052207	FCN1
11.1423	-1.60794	0.538404	-2.9865	0.00282194	0.052207	LOC101927989
7.17167	1.5116	0.506263	2.98581	0.00282831	0.0522717	GNGT2
140.006	1.80105	0.603576	2.98397	0.00284539	0.0525172	CLEC14A
205.274	1.38966	0.465742	2.98377	0.00284725	0.0525172	VAMP5
68.7318	0.763739	0.256035	2.98295	0.00285489	0.0526059	CGRRF1
78.9015	0.967032	0.324224	2.98261	0.00285806	0.0526121	ZNF836
4.9955	-5.04691	1.69367	-2.97987	0.00288369	0.0530314	DPP10-AS1
831.091	1.03631	0.347855	2.97916	0.00289044	0.053095	COTL1
14.268	1.9369	0.650265	2.97863	0.00289541	0.053095	ITPRIPL1
555.475	1.1869	0.398475	2.9786	0.00289573	0.053095	TWSG1
323.823	0.84767	0.284626	2.97819	0.00289959	0.0531134	TIMM17B
293.043	1.45164	0.487761	2.97612	0.00291916	0.0532619	ARHGAP4
22.4686	1.7968	0.603577	2.97692	0.00291163	0.0532619	AURKC
295.281	0.955027	0.320874	2.97633	0.00291721	0.0532619	HSPBP1
215.705	0.991586	0.333125	2.97662	0.00291448	0.0532619	PIGM
9.08243	-3.60579	1.21188	-2.97536	0.0029264	0.0533416	BARX1
2537.87	-0.70586	0.237497	-2.97208	0.00295788	0.0535948	ANXA11
315.286	1.39612	0.469701	2.97237	0.00295511	0.0535948	CERCAM
221.78	1.59883	0.537756	2.97315	0.00294757	0.0535948	FKBP5
139.21	1.71897	0.578426	2.97181	0.0029605	0.0535948	GAMT
18.2407	2.26277	0.761163	2.97278	0.00295118	0.0535948	GRIK5
76.6109	1.61871	0.544619	2.97219	0.00295688	0.0535948	MIRLET7BHG
34.4268	2.04029	0.686311	2.97283	0.00295065	0.0535948	MSC
44.4249	2.156	0.725806	2.97049	0.00297327	0.0537736	TPSB2
154.932	1.00608	0.33879	2.96963	0.00298161	0.053872	PPCDC
271.428	-0.827733	0.278817	-2.96874	0.00299028	0.0539359	FAM13B
1588.64	-1.08598	0.365813	-2.96867	0.00299096	0.0539359	PRXL2A
1405.91	-0.869655	0.293189	-2.9662	0.00301509	0.0543183	SLC38A1
7.37628	2.09242	0.70607	2.96347	0.00304187	0.0547478	BDNF
179.443	1.81606	0.613146	2.96187	0.00305781	0.0548048	BIN1
1124.04	-0.71805	0.242375	-2.96255	0.00305098	0.0548048	FLII
12.0918	2.15884	0.729029	2.96125	0.00306396	0.0548048	JSRP1
33.7254	1.52251	0.5141	2.9615	0.00306143	0.0548048	LHX6
571.293	-0.894837	0.302091	-2.96214	0.00305508	0.0548048	PATJ
492.398	0.862307	0.29111	2.96213	0.00305514	0.0548048	PSMB6
18.2047	-2.34567	0.792167	-2.96107	0.00306569	0.0548048	UGT2B28
15.5941	1.64937	0.557168	2.96028	0.0030736	0.0548406	ENOX1
445.84	1.11913	0.378026	2.96046	0.00307175	0.0548406	NENF
85.2125	1.5308	0.51751	2.95801	0.00309635	0.0550878	DNLZ
2416.06	1.57444	0.532251	2.95807	0.00309568	0.0550878	GSN
29.5683	1.31992	0.44622	2.95801	0.00309633	0.0550878	SLAMF8
630.347	-0.665583	0.22507	-2.95723	0.00310421	0.0551748	MBD1
13.4841	1.28062	0.433196	2.95623	0.00311429	0.0553011	FZD8
2473.11	1.64846	0.557867	2.95493	0.00312744	0.0554481	COL4A1
1871.47	0.771713	0.261171	2.95482	0.00312855	0.0554481	FKBP1A
47.745	1.62375	0.549692	2.95392	0.00313764	0.0555563	GADD45G
346.679	-1.61168	0.545776	-2.95301	0.00314694	0.0556263	PDE10A
482.782	-1.21187	0.410393	-2.95294	0.00314759	0.0556263	POF1B
151.684	1.18618	0.401997	2.95071	0.00317048	0.0559776	MTARC1
276.464	1.12345	0.380818	2.95009	0.00317678	0.0560356	STAT5A
666.855	2.03689	0.690567	2.94959	0.00318197	0.0560739	NUPR1
476.549	1.83055	0.620958	2.94795	0.00319887	0.0563183	ANXA6
48.3337	-1.19468	0.405477	-2.94637	0.00321528	0.0564852	FDXACB1
168.041	-0.808358	0.274323	-2.94674	0.00321145	0.0564852	PPARA
487.852	1.64595	0.558675	2.94616	0.00321747	0.0564852	RNASE1
20.8979	2.0962	0.711714	2.94529	0.00322654	0.0565909	FAP
32.7723	1.96099	0.665905	2.94485	0.00323116	0.0566185	CD79B
25.778	2.31056	0.784742	2.94436	0.0032362	0.0566534	RUNX1T1
14.9722	1.64026	0.557215	2.94368	0.00324339	0.0567257	RUNDC3B
2076.61	-0.681584	0.231591	-2.94305	0.00324994	0.0567868	KTN1
284.866	0.740347	0.251598	2.94258	0.00325489	0.0568199	SKA2
896.035	1.13297	0.385074	2.94222	0.00325869	0.0568327	CRIP2
13.8863	2.21848	0.754177	2.94159	0.00326536	0.0568957	TUBB2B
57.0528	-2.14919	0.730718	-2.9412	0.00326942	0.056913	LUZP2
32.3573	1.28229	0.43611	2.9403	0.00327897	0.0570258	DNAH17
163.88	0.865655	0.294494	2.93946	0.00328784	0.0571266	GFER
408.727	1.0772	0.366498	2.93917	0.00329091	0.0571266	C19orf48
120.65	0.976253	0.332187	2.93887	0.00329412	0.0571289	CHST12
11.2992	-1.67974	0.57168	-2.93826	0.00330062	0.0571872	RBPMS-AS1
280.651	0.710914	0.241974	2.93797	0.00330364	0.0571872	TMEM263
758.909	-1.12852	0.384195	-2.93737	0.00331009	0.0572455	NPAS2
4.57017	2.1879	0.745287	2.93564	0.00332857	0.0575116	ECE1-AS1
24.9532	2.88326	0.982502	2.93461	0.00333968	0.0576499	PDIA2
26.8964	1.89176	0.644715	2.93425	0.00334354	0.0576629	CREB5
232.645	0.910651	0.310514	2.93272	0.00336009	0.0578741	KLHL7
15.7187	-1.79556	0.61229	-2.93254	0.00336202	0.0578741	MAB21L3
140.427	-1.16787	0.398549	-2.93032	0.00338618	0.058236	SUSD1
380.334	-0.643522	0.219668	-2.92952	0.00339488	0.0583317	MRPL49
5.36737	-2.40977	0.822812	-2.9287	0.00340387	0.0584321	CHRNB4
28.9491	1.9899	0.679922	2.92665	0.00342629	0.0587626	RHOH
236.07	1.9436	0.664275	2.9259	0.0034346	0.0588508	IGFBP6
78.6514	1.89799	0.648894	2.92496	0.00344506	0.0589756	MAP1A
11.9594	1.72909	0.591425	2.92361	0.00346003	0.0590048	S1PR4
142.495	1.56904	0.536598	2.92406	0.003455	0.0590048	SNHG19
31.3309	1.64214	0.56166	2.92372	0.00345876	0.0590048	TAL1
11.0582	1.89774	0.649162	2.92337	0.00346265	0.0590048	TMEM121
37.2934	1.08439	0.370805	2.92441	0.00345107	0.0590048	ZNF771
75.2104	1.77588	0.607726	2.92218	0.00347594	0.0590687	APBB1
111.057	0.90176	0.308577	2.92232	0.00347434	0.0590687	FN3K
74.4417	1.03183	0.353043	2.92268	0.00347031	0.0590687	SASS6
3.69007	2.48126	0.84922	2.92181	0.00348006	0.0590714	ELOVL3
42.4783	1.37566	0.47086	2.92159	0.00348246	0.0590714	PPP1R16B
27.0494	1.29508	0.443369	2.921	0.00348914	0.0591308	LETM2
84.1754	1.13196	0.38757	2.92065	0.00349301	0.0591424	CLDN15
8.39123	2.00515	0.686918	2.91906	0.00351091	0.0593372	LINC02870
962.487	0.886552	0.30369	2.91926	0.0035086	0.0593372	NUDC
961.76	0.917829	0.314589	2.91755	0.00352796	0.0595713	ECE1
496.701	1.17497	0.402819	2.91686	0.00353577	0.0596096	CTSL
105.046	-2.51914	0.863671	-2.91678	0.00353665	0.0596096	FXYD4
70.0199	1.85239	0.635363	2.91548	0.00355141	0.0597499	FLNC
83.2176	-2.11805	0.726414	-2.91575	0.00354831	0.0597499	ZDHHC11B
128.866	1.56187	0.535808	2.91498	0.00355714	0.0597922	GRK5
315.256	0.762788	0.261828	2.91332	0.00357605	0.0600014	MRPL14
187.521	0.793395	0.272325	2.91342	0.00357498	0.0600014	NCKIPSD
5.68082	2.25155	0.773095	2.91238	0.00358687	0.0601287	TNFRSF13C
4029.69	1.68279	0.577874	2.91203	0.00359088	0.0601416	SPARC
13.2226	2.16489	0.74351	2.91172	0.00359444	0.060147	PLPP7
131.024	1.55194	0.533154	2.91086	0.0036044	0.0602593	PLXDC1
841.341	0.989609	0.340049	2.9102	0.00361201	0.0603322	EPCAM
223.701	0.800482	0.275091	2.90988	0.00361567	0.0603391	CLPP
56.8196	1.77267	0.609385	2.90894	0.00362651	0.0604657	TNFSF13B
6.06668	3.18702	1.09591	2.90811	0.00363621	0.060573	LINC01614
237.403	0.816578	0.280864	2.90738	0.00364467	0.0606596	WDR18
91.3755	1.48625	0.511337	2.90659	0.00365394	0.0606674	ANTKMT
745.199	-0.832512	0.286377	-2.90705	0.00364854	0.0606674	CDC42BPG
26.3497	-1.82551	0.628079	-2.9065	0.00365494	0.0606674	SYT16
1022.75	1.08271	0.372609	2.90577	0.00366355	0.060756	CDK16
411.01	-1.83595	0.632288	-2.90366	0.00368831	0.0609499	CDH23
464.88	-0.615545	0.211999	-2.90352	0.00368989	0.0609499	N4BP1
198.505	0.824643	0.284006	2.90361	0.00368884	0.0609499	NAGLU
44.1167	-2.00101	0.6892	-2.90337	0.00369165	0.0609499	SLC7A4
230.029	1.65396	0.569482	2.90432	0.00368047	0.0609499	TGFB1I1
2.96546	-1.88723	0.650077	-2.90308	0.00369512	0.060953	POLR2M
24.9785	1.71814	0.592018	2.90218	0.00370574	0.0610199	GPR137C
377.698	-1.29629	0.44663	-2.90238	0.00370341	0.0610199	ZNF737
249.748	1.02553	0.35351	2.90099	0.00371981	0.0611611	IRGQ
182.107	1.20151	0.414211	2.90071	0.00372313	0.0611611	P3H4
1132.25	-1.231	0.424393	-2.90062	0.0037242	0.0611611	ST3GAL4
145.514	0.982601	0.338921	2.8992	0.00374111	0.061255	FLYWCH2
21.4246	2.11113	0.728129	2.89939	0.00373888	0.061255	FXYD1
477.759	1.37761	0.475286	2.89849	0.0037497	0.061255	HTRA1
6.20766	1.62676	0.561192	2.89876	0.00374647	0.061255	LOC101928445
275.851	1.07205	0.36972	2.89964	0.00373596	0.061255	PVR
106.513	1.88832	0.651466	2.89857	0.00374867	0.061255	RBP1
2.73376	3.33678	1.15144	2.89791	0.00375663	0.0613068	LINC00944
29.0371	1.72701	0.596	2.89767	0.00375947	0.0613068	NFAM1
10.2104	2.49246	0.860289	2.89724	0.00376467	0.0613378	SRL
17.1194	1.8177	0.627939	2.89471	0.00379514	0.0617723	H2AC20
388.961	-1.99963	0.69091	-2.89419	0.00380132	0.0617723	KCCAT333
27.9323	-2.85486	0.986367	-2.89432	0.00379977	0.0617723	TBX15
619.475	1.31513	0.45456	2.8932	0.00381341	0.0619146	S100A13
55.0668	1.87414	0.648269	2.89099	0.00384028	0.0619178	ASRGL1
97.2225	-1.94138	0.671519	-2.89103	0.00383985	0.0619178	FSIP2
195.618	-2.41931	0.83663	-2.89173	0.0038313	0.0619178	LINC00930
255.327	1.09219	0.377578	2.89263	0.00382031	0.0619178	LRRC45
831.219	-1.45564	0.503387	-2.89169	0.00383178	0.0619178	OAS1
11.0792	1.86428	0.644681	2.89179	0.00383056	0.0619178	SPTBN4
96.1279	1.53115	0.529535	2.8915	0.00383406	0.0619178	TCF7L1
354.623	-0.707067	0.244467	-2.89229	0.0038245	0.0619178	WDR48
4.70778	3.3093	1.14496	2.89033	0.00384841	0.0619951	PRSS2
885.92	0.995454	0.344514	2.88945	0.00385921	0.0621153	ARFGAP1
2174.02	-0.912556	0.315997	-2.88787	0.00387863	0.0623738	DNM2
7509.41	-1.10732	0.383571	-2.88687	0.0038909	0.062463	TNFAIP2
713.031	1.42165	0.492425	2.88704	0.00388882	0.062463	TUBA1A
6.77338	2.5996	0.901349	2.88412	0.0039251	0.0629377	IQSEC3
19.5067	1.66936	0.578845	2.88395	0.00392725	0.0629377	NLRP3
356.767	0.972458	0.337323	2.88287	0.00394066	0.0630438	ATG9A
5.09507	2.57013	0.891507	2.8829	0.00394031	0.0630438	KLHDC8A
13.5799	1.66734	0.578536	2.88201	0.0039515	0.0631628	CD200R1
201.558	1.10699	0.384226	2.8811	0.00396284	0.0631674	FZD4
1375.23	0.861105	0.298887	2.88104	0.0039636	0.0631674	KDELR2
1190.12	-1.31039	0.454855	-2.8809	0.00396539	0.0631674	MECOM
232.419	-0.825116	0.286381	-2.88118	0.00396189	0.0631674	ZFYVE9
166.06	1.77026	0.614612	2.88029	0.0039731	0.063236	TEAD2
2.34364	-2.58108	0.896218	-2.87997	0.00397709	0.0632453	EEF1DP3
4.61779	1.64873	0.572656	2.87909	0.00398824	0.0633683	ZNF878
57.9088	1.11934	0.388848	2.8786	0.00399444	0.0634127	TPGS1
2.5098	3.79972	1.32014	2.87827	0.00399868	0.0634256	LINC01124
17.7503	1.69431	0.588739	2.87787	0.00400371	0.0634513	CABP1
162.33	0.541564	0.188243	2.87695	0.0040154	0.0635824	TMEM199
82.8113	1.7512	0.609087	2.87513	0.00403859	0.0636241	LIPG
183.004	-1.01902	0.354395	-2.87537	0.00403556	0.0636241	MAML3
25.5278	1.87013	0.650287	2.87586	0.00402929	0.0636241	RTEL1
3728.95	-1.31918	0.458703	-2.87588	0.00402905	0.0636241	S100P
95.9762	-1.3684	0.475755	-2.87627	0.00402411	0.0636241	TBC1D14
107.049	0.735934	0.255919	2.87565	0.00403192	0.0636241	TBPL1
15.3841	1.58294	0.550703	2.8744	0.00404802	0.0637185	HYAL1
101.773	1.12856	0.392793	2.87316	0.0040639	0.0639143	ZNRF3
506.978	0.903414	0.314623	2.87142	0.00408634	0.0642129	CD276
1095.65	-1.08681	0.378709	-2.86978	0.00410763	0.0644929	EPHA2
253.621	0.779482	0.271681	2.86911	0.00411632	0.0645202	ARHGAP17
117.409	1.04646	0.364732	2.86911	0.00411629	0.0645202	DENND1A
5.90448	1.69276	0.590274	2.86775	0.00413404	0.0647434	C8G
5.38373	2.95403	1.03063	2.86624	0.00415381	0.0648889	HAS1
2.22223	3.18347	1.11066	2.8663	0.00415301	0.0648889	LOC401463
13.4501	1.34744	0.470032	2.86669	0.00414791	0.0648889	USP51
10129.3	-1.56387	0.545754	-2.86553	0.00416318	0.0649415	IGFBP3
76.1593	1.37227	0.478901	2.86545	0.00416417	0.0649415	NFATC1
428.912	1.67207	0.583663	2.86478	0.00417293	0.0650234	LAMA4
14.4109	-2.51553	0.879045	-2.86166	0.00421423	0.0656119	ANKRD20A11P
43.2947	-1.11617	0.390126	-2.86106	0.00422233	0.0656831	CCDC113
22.0544	2.24071	0.783379	2.86031	0.00423225	0.0657649	HRH2
296.666	1.63055	0.570095	2.86013	0.00423467	0.0657649	MYBL2
237.972	0.966168	0.337873	2.85956	0.00424234	0.0658289	MOB2
930.997	-0.8442	0.295314	-2.85865	0.00425442	0.0659185	HEXIM1
660.459	0.938488	0.32831	2.85854	0.00425595	0.0659185	TSC22D4
199.293	1.03554	0.362287	2.85833	0.00425876	0.0659185	ZNF429
69.18	1.74423	0.610342	2.85779	0.00426603	0.0659393	FAM43A
88.7704	1.75987	0.615861	2.85758	0.00426885	0.0659393	IL1B
168.806	0.830928	0.290795	2.85744	0.00427075	0.0659393	NFKBIE
209.303	-1.75913	0.615719	-2.85703	0.00427623	0.065969	SIGLEC15
15.5334	2.14674	0.751572	2.85633	0.0042857	0.0660602	WSCD1
404.732	1.07194	0.375377	2.85563	0.00429512	0.0661506	DBN1
175.104	1.05427	0.369318	2.85465	0.00430844	0.0662458	ATOX1
3.17872	1.81662	0.636319	2.85488	0.00430527	0.0662458	PTP4A3
150.878	1.75533	0.615188	2.85332	0.00432649	0.0664683	ODF3B
245.253	1.4528	0.509323	2.85242	0.00433881	0.0666025	PRR11
29.7984	1.78476	0.625928	2.85138	0.00435303	0.0666813	FAXC
31.2548	1.31036	0.459574	2.85125	0.00435471	0.0666813	LOC648987
89.3432	1.26025	0.441928	2.85171	0.00434852	0.0666813	NFKBID
150.764	1.81152	0.635487	2.85061	0.00436355	0.0667616	OLFML3
311.108	-0.579018	0.20321	-2.84937	0.00438065	0.0668581	INO80
15.6147	-2.61134	0.916461	-2.84937	0.0043806	0.0668581	LRP1B
440.527	-0.477032	0.167406	-2.84956	0.00437801	0.0668581	PDCD2
3.53616	-2.91065	1.02218	-2.84749	0.00440652	0.0671976	SNORD12B
239.369	-0.764649	0.268744	-2.84527	0.00443743	0.0675581	CEBPZ
45.6977	1.20448	0.423297	2.84547	0.00443453	0.0675581	TYW1B
988.682	-0.993886	0.349356	-2.8449	0.00444247	0.0675794	SH3YL1
363.595	1.33863	0.470615	2.84444	0.00444896	0.0676227	CAV2
2354.09	0.83507	0.293676	2.84351	0.00446202	0.0676778	CIRBP
94.7578	-1.31824	0.463589	-2.84357	0.00446119	0.0676778	RNF169
168.717	-1.52646	0.536845	-2.8434	0.00446351	0.0676778	TMEM51-AS1
143.836	0.970439	0.341523	2.8415	0.00449012	0.0680257	ACAT1
189.76	1.58472	0.558428	2.83782	0.00454221	0.068315	ADARB1
207.302	-1.05814	0.372691	-2.83918	0.00452291	0.068315	ARHGEF28
29.4962	1.49919	0.528324	2.83764	0.00454481	0.068315	BRICD5
40.9927	1.14657	0.403912	2.83866	0.00453038	0.068315	GLB1L
258.662	0.967174	0.340832	2.83768	0.00454422	0.068315	MRPL54
715.781	0.984263	0.346714	2.83884	0.00452785	0.068315	PLOD1
262.184	1.76666	0.62215	2.83961	0.00451692	0.068315	SELENOM
89.4143	-1.45958	0.514221	-2.83843	0.00453366	0.068315	SLC44A3-AS1
346.526	0.790457	0.278569	2.83756	0.00454599	0.068315	SMG9
4.60438	2.31576	0.815949	2.83811	0.00453813	0.068315	TMEM190
1665.76	-1.03607	0.365456	-2.83501	0.00458248	0.0684922	CAST
104.405	1.49945	0.528634	2.83647	0.00456148	0.0684922	OXCT1
211.71	1.18493	0.417911	2.83537	0.00457728	0.0684922	POMT1
214.273	-1.31381	0.463322	-2.83562	0.00457363	0.0684922	SAMD9L
646.504	0.908121	0.320333	2.83493	0.0045836	0.0684922	SLC4A2
152.982	0.975171	0.343873	2.83584	0.00457046	0.0684922	TRAM2
27.0599	1.63148	0.575475	2.83501	0.00458236	0.0684922	ZNF469
4.99203	3.40564	1.2017	2.83402	0.00459658	0.0686309	FOXA3
799.111	-1.07263	0.378635	-2.83287	0.00461315	0.0687678	DAB2IP
12.0174	2.13738	0.754471	2.83295	0.00461203	0.0687678	LRRN3
54.7985	2.21542	0.782113	2.83261	0.00461693	0.068769	OLFM1
429.408	1.15631	0.40825	2.83235	0.0046207	0.0687699	ZNF703
2.09543	1.47635	0.52134	2.83185	0.004628	0.0688235	UBOX5-AS1
2.49922	2.43061	0.85872	2.83051	0.00464745	0.0690574	LEF1-AS1
77.7959	1.57155	0.555348	2.82985	0.004657	0.069144	C4orf48
5.77673	3.16007	1.11688	2.82937	0.00466395	0.0691918	STX19
7.4508	2.10711	0.744874	2.82882	0.00467201	0.0692561	GZMM
431.444	-0.999608	0.353487	-2.82785	0.00468622	0.0693815	FERMT1
208.693	-0.749249	0.264965	-2.82773	0.00468794	0.0693815	TBCK
65.0735	1.50583	0.532584	2.8274	0.0046927	0.0693966	MISP3
31.3002	1.61214	0.570285	2.8269	0.00470014	0.0694514	LINC02381
25.5968	1.88021	0.665392	2.82572	0.00471749	0.0696524	PTCH2
44.3224	0.753445	0.266718	2.82488	0.00472986	0.0697795	IQCC
123.329	0.982537	0.347947	2.82382	0.00474557	0.0699022	LGALSL
125.281	1.47241	0.521428	2.82381	0.0047457	0.0699022	TMEM91
3.4097	1.90294	0.674313	2.82205	0.00477176	0.0702304	LOC100505942
60.8081	1.38367	0.490566	2.82056	0.00479399	0.0705017	CENPK
71.6571	1.71797	0.609271	2.81972	0.00480654	0.0706303	LOX
119.182	1.45405	0.515885	2.81856	0.00482398	0.0706629	CDC42EP2
93.9556	0.816495	0.289654	2.81886	0.00481942	0.0706629	METTL21A
28.9072	1.91636	0.679772	2.81912	0.00481548	0.0706629	NPTX2
40.4602	2.17203	0.770566	2.81874	0.00482123	0.0706629	PDE1A
29.6277	3.6587	1.29834	2.81797	0.00483278	0.070736	TFF2
3.76586	2.23058	0.791814	2.81705	0.00484669	0.0708838	LOC105377621
283.01	1.41724	0.503332	2.81571	0.00486688	0.0709	CTSK
1168.02	0.864152	0.306863	2.81608	0.00486131	0.0709	GUK1
142.191	1.11303	0.395177	2.81655	0.00485427	0.0709	PDIA5
806.556	-0.852638	0.302805	-2.8158	0.00486555	0.0709	PIK3C2B
468.404	0.77642	0.275741	2.81576	0.00486616	0.0709	SF3B5
8.28647	2.51754	0.894604	2.81414	0.00489079	0.0711924	SLC5A4-AS1
11.0681	-3.35463	1.19252	-2.81305	0.00490747	0.0713234	HRH3
448.953	-0.766784	0.272568	-2.81318	0.00490539	0.0713234	KDM4A
70.0771	1.62313	0.577134	2.8124	0.00491733	0.0714108	HCAR2
498.652	1.00471	0.357489	2.81045	0.00494722	0.0717889	ETFB
12.6178	1.50623	0.536083	2.8097	0.00495873	0.0718996	FAM184A
790.162	0.736003	0.261995	2.80923	0.00496607	0.0719499	SSU72
132.215	1.47413	0.524903	2.80839	0.00497905	0.0720817	RAB17
2.81053	-2.95105	1.05097	-2.80793	0.00498611	0.0721277	SLC10A1
7.86779	-3.19666	1.13894	-2.80669	0.00500535	0.0723497	CSAG3
1.58917	4.27127	1.52218	2.80602	0.00501571	0.0723717	EPYC
74.3325	1.23924	0.441614	2.80617	0.00501348	0.0723717	SNX10
83.0526	1.06924	0.381075	2.80584	0.00501856	0.0723717	TRIM3
40.9844	1.35906	0.484422	2.80553	0.00502346	0.0723862	EIF5A2
747.54	0.957443	0.34138	2.80462	0.00503756	0.0725331	TECR
15.0969	1.12985	0.403021	2.80344	0.00505601	0.0727424	WDFY3-AS2
296.969	-0.639081	0.228067	-2.80216	0.0050762	0.0729762	AP5M1
178.301	0.911078	0.325283	2.80088	0.00509635	0.0730732	B3GALT6
262.963	0.84323	0.301002	2.80141	0.00508805	0.0730732	CAMK2D
118.844	1.83204	0.654126	2.80074	0.00509856	0.0730732	JAML
60.6426	1.31016	0.467794	2.80073	0.00509868	0.0730732	PRXL2C
14.6213	1.56332	0.558418	2.79955	0.00511739	0.0732849	KHK
295.886	-1.81821	0.649697	-2.79855	0.00513333	0.0734328	BMP3
4831.44	-1.29276	0.461974	-2.79834	0.00513658	0.0734328	FOS
46.6575	-0.966857	0.345534	-2.79815	0.00513958	0.0734328	TTC30B
2671.61	1.88243	0.672831	2.79777	0.00514571	0.0734637	FN1
22.8424	1.4872	0.531782	2.79663	0.00516387	0.0736664	TMPO-AS1
715.224	-1.35268	0.483875	-2.79551	0.00518182	0.0738458	C1orf116
240.8	1.02797	0.367742	2.79535	0.00518439	0.0738458	MFSD12
4.96713	1.69038	0.605283	2.7927	0.005227	0.0743805	GRM2
2.5444	2.07396	0.742685	2.79252	0.00522994	0.0743805	OR2A1-AS1
216.428	-1.66324	0.595663	-2.79225	0.00523435	0.0743862	DUOXA1
300.202	-0.7116	0.254919	-2.79148	0.00524683	0.0745066	CERT1
257.565	0.624876	0.223882	2.7911	0.00525294	0.0745364	ALG8
33891.5	0.733865	0.263053	2.7898	0.00527409	0.0747794	ACTB
634.586	-1.04722	0.375597	-2.78815	0.00530103	0.075104	ALDH4A1
654.705	-1.95101	0.699819	-2.78787	0.00530553	0.0751104	C10orf99
1190	-0.900486	0.323091	-2.7871	0.00531829	0.0752337	SEPTIN8
313.197	0.969582	0.347938	2.78665	0.00532561	0.0752464	BCKDK
19.2436	2.46407	0.884274	2.78655	0.00532729	0.0752464	SLC27A6
101.239	1.21277	0.435345	2.78577	0.00534009	0.0752902	NUDT1
340.605	0.88916	0.31917	2.78585	0.00533877	0.0752902	SOGA1
282.03	-1.38038	0.495537	-2.78562	0.00534255	0.0752902	YOD1
5.82452	2.77143	0.995119	2.78502	0.00535237	0.0753714	ZDHHC19
1691.87	0.690599	0.248018	2.78447	0.00536156	0.0754317	HMGN2
28.5505	-2.59362	0.931525	-2.78427	0.00536477	0.0754317	IFNE
1152.83	-1.26706	0.455118	-2.78402	0.00536901	0.0754342	LRATD1
18.6827	2.80517	1.00779	2.7835	0.00537762	0.075498	SCEL
2.85732	-3.32255	1.19476	-2.78094	0.00542015	0.0760376	CNTN5
205.634	0.976477	0.35117	2.78064	0.0054252	0.0760511	ZNF579
212.901	0.747883	0.269094	2.77927	0.00544819	0.0762227	DCTN3
27.4079	1.66289	0.598341	2.77917	0.00544975	0.0762227	EBF3
58.937	1.58101	0.568822	2.77945	0.00544512	0.0762227	ENO3
328.881	0.726292	0.261439	2.77806	0.00546849	0.0764272	COA3
6.89889	1.69302	0.609616	2.77719	0.0054831	0.0765738	TRIM36
6.22844	2.05675	0.740919	2.77594	0.00550416	0.0767384	MYOM2
45.4324	0.891582	0.321231	2.77552	0.00551141	0.0767384	NKIRAS1
8.02358	2.25748	0.813149	2.77622	0.00549945	0.0767384	SOCS2-AS1
7.64723	2.11154	0.760737	2.77566	0.00550906	0.0767384	TNFRSF9
73.5837	1.5347	0.553016	2.77515	0.0055176	0.076767	WDR62
150.875	1.07992	0.389511	2.77251	0.00556257	0.0769697	ACE
1032.46	0.84127	0.303417	2.77265	0.0055602	0.0769697	ARF5
221.259	1.46535	0.528511	2.77259	0.00556114	0.0769697	BIRC5
35.8093	1.75952	0.634669	2.77235	0.00556532	0.0769697	COL13A1
43.0282	1.77584	0.640434	2.77287	0.0055564	0.0769697	FAM155A
1.77866	3.16119	1.14002	2.77293	0.00555544	0.0769697	LINC02384
7.01251	1.70794	0.615715	2.77391	0.00553865	0.0769697	NYAP1
54.2963	-1.62069	0.584516	-2.77271	0.00555923	0.0769697	SCN5A
9.99554	-2.72049	0.981894	-2.77066	0.00559435	0.0772105	BNIP5
274.295	1.65285	0.596566	2.77061	0.00559506	0.0772105	PXDN
62.9534	1.54797	0.558712	2.77061	0.0055952	0.0772105	RAD51AP1
90.6834	1.64224	0.592986	2.76944	0.00561529	0.0772577	CTSW
380.094	1.25534	0.453296	2.76935	0.0056168	0.0772577	HCFC1R1
380.491	-0.85958	0.310404	-2.76923	0.00561893	0.0772577	MID1
5.48241	1.57748	0.569719	2.76887	0.00562507	0.0772577	MPL
641.975	1.06305	0.383842	2.7695	0.0056143	0.0772577	MRPL12
1.42593	2.74114	0.989922	2.76904	0.00562213	0.0772577	RAB6C
52.3117	1.2801	0.462343	2.76872	0.00562774	0.0772577	THSD1
15.8513	2.03398	0.734698	2.76846	0.00563212	0.0772607	DPP4
25.3843	-2.16401	0.781742	-2.76819	0.00563689	0.0772691	GBP6
20.277	1.50509	0.543948	2.76697	0.00565801	0.0775015	HHIPL1
373.503	1.16397	0.420747	2.76644	0.00566724	0.0775706	ASPSCR1
9.25452	1.89985	0.686902	2.76583	0.00567788	0.0775839	C22orf34
23.2574	1.71167	0.618812	2.76606	0.00567384	0.0775839	CEROX1
45.0111	2.08607	0.754273	2.76566	0.00568074	0.0775839	MEDAG
1281.65	0.752541	0.272183	2.76484	0.00569512	0.0777232	SRSF2
825.643	-0.941447	0.34059	-2.76417	0.00570681	0.0778254	RAB15
327.05	0.52847	0.191227	2.76357	0.00571727	0.0779109	SMIM7
61.3583	0.899488	0.325525	2.76319	0.00572386	0.0779436	FRS3
12.3121	5.46341	1.97767	2.76255	0.00573521	0.0780409	PAGE2B
97.8591	1.76995	0.641058	2.76098	0.00576278	0.0783586	C14orf132
159.272	1.60784	0.582666	2.75945	0.0057898	0.078439	CAVIN3
3.60835	1.93478	0.701115	2.75957	0.00578773	0.078439	DPY19L2P2
42.4771	1.45318	0.52661	2.7595	0.00578901	0.078439	MELTF
487.684	-1.49015	0.5399	-2.76005	0.00577923	0.078439	TMEM154
94.3654	1.74632	0.632696	2.76013	0.00577786	0.078439	TSPAN7
20.3767	1.79182	0.649798	2.75751	0.00582442	0.078793	HRC
318.339	0.817988	0.296618	2.75771	0.00582073	0.078793	MRPL11
165.881	1.09637	0.397663	2.75704	0.00583271	0.0788477	ST3GAL2
11.3246	1.92712	0.699119	2.7565	0.0058423	0.0788625	COCH
267.205	0.61744	0.223976	2.75672	0.00583848	0.0788625	RABGEF1
277.529	0.887454	0.322053	2.75562	0.00585815	0.079019	DHRS13
11.6422	1.70725	0.619628	2.75529	0.00586404	0.0790412	SNORA57
4.85958	-1.59247	0.578118	-2.75458	0.00587682	0.0790728	LOC100505555
396.191	1.11094	0.403261	2.75488	0.0058713	0.0790728	MZT2A
347.664	-1.56076	0.566632	-2.75445	0.00587916	0.0790728	SCNN1G
13.5398	-1.72088	0.624823	-2.75418	0.00588387	0.0790788	ABHD11-AS1
233.795	-1.66644	0.605209	-2.7535	0.00589626	0.079145	HECTD2-AS1
604.782	0.68662	0.249368	2.75344	0.00589731	0.079145	KLHDC3
5.16682	4.67288	1.69786	2.75221	0.00591944	0.0793846	BAAT
280.315	1.24285	0.451634	2.7519	0.00592508	0.0794029	RRAS
7.8131	1.9328	0.702982	2.74943	0.0059699	0.0799459	MIR320E
169.577	1.47673	0.537354	2.74816	0.00599314	0.0801992	ANLN
63.2057	1.31113	0.477139	2.74791	0.00599766	0.080202	ABCB9
352.307	1.29438	0.471244	2.74672	0.00601943	0.0804352	CEBPB
461.462	0.699416	0.254674	2.74632	0.00602677	0.0804753	MRTO4
253.434	1.20639	0.439479	2.74504	0.00605028	0.0807313	ALKBH7
15.0782	1.72921	0.630278	2.74356	0.00607764	0.0810382	NTNG2
37.156	2.12227	0.774023	2.74187	0.00610901	0.0813795	SULT1C4
56.5439	-1.00058	0.364948	-2.74171	0.00611201	0.0813795	ZNF484
303.074	-1.31937	0.481428	-2.74054	0.0061338	0.0816111	SULT1A1
100.328	3.41552	1.24681	2.73941	0.00615496	0.0817171	DPT
44.8229	1.06726	0.389572	2.73956	0.00615206	0.0817171	LAT2
204.327	0.915816	0.334269	2.73976	0.00614843	0.0817171	SNRNP25
361.896	-0.824924	0.301334	-2.73757	0.00618944	0.0821162	TAF1
35.2968	1.50461	0.549841	2.73645	0.00621056	0.0822817	CCM2L
4.80814	1.92105	0.702023	2.73644	0.00621077	0.0822817	TCTEX1D1
106.021	1.72243	0.629667	2.73546	0.00622925	0.0824676	DENND2A
11.472	2.00123	0.731768	2.73479	0.00624198	0.0825185	PCDHGA2
135.334	1.07229	0.392083	2.73485	0.00624078	0.0825185	ZNF589
22.1288	-1.20302	0.439978	-2.73426	0.00625199	0.082592	ALG11
45.4919	1.76615	0.646052	2.73376	0.00626159	0.0826601	LZTS1
354.312	1.51149	0.553275	2.73189	0.00629717	0.0830118	CD93
115.25	1.41531	0.518065	2.73191	0.00629678	0.0830118	CDCA5
13.4762	1.28747	0.471524	2.73045	0.0063248	0.0832356	CLEC4A
4.77042	-1.56794	0.574271	-2.7303	0.00632759	0.0832356	ERCC5
9.16367	2.12328	0.777622	2.73047	0.00632435	0.0832356	STK32B
434.202	-1.16648	0.427305	-2.72986	0.00633611	0.0832886	SMIM22
268.741	-1.33396	0.488848	-2.72879	0.00635677	0.0835012	VWA5A
54.7158	1.71319	0.627957	2.72819	0.00636834	0.083594	PSTPIP1
11.0325	1.8358	0.67299	2.72782	0.00637536	0.0835966	COL23A1
2609.81	-1.00389	0.368033	-2.72771	0.00637754	0.0835966	KIAA1522
1911.49	0.911427	0.334187	2.7273	0.00638553	0.0836423	SAT1
395.205	1.00477	0.368455	2.72699	0.00639148	0.0836613	CANT1
743.159	-0.868995	0.318718	-2.72653	0.00640038	0.0837188	TNFRSF10B
91.3035	1.60363	0.588436	2.72524	0.0064254	0.0839869	IL6R
530.703	1.5474	0.567959	2.72449	0.00644015	0.0841204	DEPP1
118.922	-2.23642	0.820931	-2.72424	0.00644488	0.0841231	MROH2A
6.41677	-3.1968	1.17408	-2.72283	0.00647262	0.0844258	FOXI2
8.00177	2.96044	1.08767	2.72182	0.00649243	0.0845777	LINC01226
115.236	1.60014	0.587904	2.72177	0.00649337	0.0845777	TIE1
215.99	1.53937	0.565707	2.72115	0.00650561	0.0846085	APOLD1
23.9345	-2.2264	0.818314	-2.72072	0.00651395	0.0846085	CFAP47
5.45215	-3.24739	1.19355	-2.72077	0.00651301	0.0846085	FRMPD4
238.554	0.820783	0.301634	2.72112	0.00650609	0.0846085	HSDL1
317.07	-1.16268	0.427403	-2.72034	0.00652151	0.0846474	MSX2
266.906	0.760443	0.279578	2.71997	0.00652883	0.0846508	CAMLG
24.5767	2.1576	0.793275	2.71986	0.00653088	0.0846508	PRDM16
111.258	1.47908	0.544013	2.71883	0.00655135	0.0846573	ATP8B2
59.605	1.51654	0.557789	2.71883	0.00655128	0.0846573	CENPM
113.164	-0.817709	0.300677	-2.71956	0.00653696	0.0846573	COX10
53.347	1.48199	0.545111	2.71869	0.00655417	0.0846573	PAQR4
321.125	0.908738	0.334195	2.71918	0.00654436	0.0846573	TBL3
14.4502	-1.20823	0.44456	-2.71781	0.00657152	0.0846717	ADGRF3
15.3072	1.24676	0.458801	2.71744	0.006579	0.0846717	BEST1
219.638	1.37915	0.507553	2.71725	0.00658264	0.0846717	FSTL3
18.6677	-1.60464	0.590461	-2.7176	0.00657577	0.0846717	KRBA2
7.81644	-2.56244	0.942942	-2.7175	0.00657781	0.0846717	SYT9
2.77566	3.94601	1.45169	2.71822	0.00656348	0.0846717	ZIM2-AS1
195.692	-2.00601	0.738391	-2.71673	0.00659301	0.0847464	ARL14
102.591	-1.69826	0.625227	-2.71622	0.00660313	0.0848178	GJB4
108.905	-2.3856	0.878454	-2.71568	0.00661402	0.0848989	B3GAT1
1026.56	1.92558	0.709197	2.71515	0.00662455	0.0849168	CKB
5.43299	-1.54364	0.568498	-2.71529	0.00662173	0.0849168	HEXA-AS1
390.667	0.877101	0.32308	2.71481	0.00663129	0.0849445	STMP1
479.567	-0.774869	0.285554	-2.71356	0.0066564	0.0849732	ARHGEF18
1024.19	0.920698	0.339283	2.71366	0.00665442	0.0849732	H2AZ1
284.111	-0.739426	0.272481	-2.71367	0.00665414	0.0849732	MNT
163.253	1.00512	0.370352	2.71395	0.00664858	0.0849732	STARD3NL
738.105	1.20946	0.445594	2.71426	0.00664235	0.0849732	STOM
109.155	1.27195	0.468829	2.71303	0.00666709	0.08505	ARHGAP33
212.702	1.02789	0.378902	2.71281	0.00667158	0.08505	SOX12
99.4777	0.859516	0.317015	2.71128	0.00670247	0.0853853	ZNF793
4.45735	-3.55804	1.31261	-2.71066	0.00671492	0.0854681	DUSP27
67.0307	0.893455	0.329627	2.7105	0.00671817	0.0854681	ZNF570
69.8991	1.22381	0.451559	2.71019	0.00672446	0.0854895	MFSD14C
354.929	-1.0194	0.376248	-2.70939	0.00674071	0.0855808	ACO2
539.062	-1.08759	0.401451	-2.70916	0.00674546	0.0855808	INAVA
353.048	1.63416	0.603163	2.70932	0.00674208	0.0855808	SEZ6L2
734.312	0.896988	0.331193	2.70836	0.00676173	0.0857286	C12orf57
506.595	0.806236	0.29776	2.70767	0.0067757	0.0858471	CYBC1
397.905	0.86515	0.319549	2.70741	0.00678108	0.0858567	NSMCE1
24.6202	1.68113	0.62115	2.70649	0.00679995	0.086037	ACHE
1300.13	-0.896689	0.33142	-2.7056	0.0068182	0.0861759	ZMIZ1
13.0438	2.07696	0.76768	2.7055	0.00682021	0.0861759	ZNF541
18.8918	-2.28778	0.845965	-2.70435	0.00684391	0.0864166	TP53AIP1
94.4765	1.0903	0.40323	2.70393	0.00685253	0.0864666	TPST1
1.724	3.87981	1.43514	2.70344	0.00686263	0.0865353	TBX10
87.9225	1.02954	0.380924	2.70275	0.00687681	0.0866552	SUV39H1
187.792	-0.821579	0.304055	-2.70208	0.00689078	0.0867724	APC
626.164	-1.60224	0.593088	-2.70152	0.00690225	0.086858	SERPINB5
115.317	1.37303	0.508327	2.70107	0.00691163	0.0869171	NEK6
578.909	-0.513629	0.190192	-2.70059	0.00692167	0.0869845	MIA3
15.4184	1.75471	0.649979	2.69965	0.00694129	0.0870531	ABLIM2
88.4746	1.00315	0.371645	2.6992	0.00695056	0.0870531	SLC25A33
706.912	-0.827565	0.306543	-2.69967	0.00694081	0.0870531	TMEM181
208.34	-0.959273	0.355388	-2.69923	0.00695008	0.0870531	VGLL4
870.505	-0.491229	0.181965	-2.69958	0.00694279	0.0870531	ZDHHC3
270.643	1.62227	0.601148	2.69863	0.00696263	0.0871455	ATP6V0E2
160.006	1.33003	0.493209	2.6967	0.00700308	0.0875928	SMPDL3A
58.1881	-1.83543	0.68077	-2.6961	0.00701559	0.0876524	ALOX12
4.55512	-3.01252	1.11739	-2.69602	0.00701729	0.0876524	SLED1
0.989361	-2.84378	1.05505	-2.6954	0.0070305	0.0876917	DANT2
2.50671	3.84442	1.42662	2.69477	0.00704374	0.0876917	FEZF1
226.299	-0.70633	0.262135	-2.69453	0.00704876	0.0876917	MCU
327.629	1.39042	0.516015	2.69453	0.0070487	0.0876917	SDC2
74.2689	-1.48415	0.550762	-2.69473	0.00704466	0.0876917	SLC2A9
35.0077	-2.70149	1.00255	-2.69462	0.00704681	0.0876917	UGT1A1
13.7398	2.95466	1.09664	2.69429	0.00705394	0.0876974	CPA4
97.65	-2.19642	0.815362	-2.6938	0.00706431	0.0877116	CPNE7
14.4439	1.37733	0.5113	2.69379	0.00706453	0.0877116	SLC22A4
2.48237	2.55895	0.950267	2.69287	0.00708397	0.0878943	SLAMF9
318.326	1.19171	0.442629	2.69234	0.00709532	0.0879763	BMP1
1108.98	1.30396	0.484595	2.69083	0.00712738	0.088256	FSTL1
1732.15	-1.40307	0.5214	-2.69097	0.00712448	0.088256	TRIM29
50.2913	-1.56738	0.582607	-2.69029	0.007139	0.0882822	BCL2L14
20.7952	1.6154	0.600446	2.69033	0.00713813	0.0882822	LRRC69
315.197	0.746288	0.277455	2.68977	0.00715023	0.0883035	DGCR6L
69.1588	-1.66978	0.620742	-2.68997	0.00714586	0.0883035	SH3BP5
1073.06	0.854435	0.317705	2.6894	0.00715808	0.0883417	PPP4C
321.03	1.01171	0.37631	2.6885	0.00717734	0.0884618	ENTPD1
96.1626	1.22299	0.454874	2.68863	0.00717464	0.0884618	ST6GALNAC4
1.57448	4.47849	1.66603	2.68812	0.0071855	0.0885036	TUBA3E
155.577	1.26059	0.46922	2.68656	0.00721921	0.0888599	FAM126A
24.2914	1.35597	0.504784	2.68623	0.00722629	0.0888881	HCST
25.0183	1.6019	0.596588	2.6851	0.00725082	0.0891309	IL34
39.0558	1.40067	0.521853	2.68404	0.00727387	0.0893551	CBFA2T3
349.446	-0.808049	0.301089	-2.68376	0.00727998	0.089371	AKAP11
15.8179	2.0718	0.77207	2.68343	0.00728715	0.0894	HSPB2
1.14201	-2.71111	1.01062	-2.68262	0.00730476	0.0895568	LINC00598
121.074	0.726165	0.270755	2.682	0.00731833	0.089664	SLC35B4
672.308	1.53408	0.572062	2.68166	0.00732583	0.0896968	AQP1
4.03691	1.77379	0.661683	2.68073	0.00734615	0.0897585	ADCY6-DT
1672.6	0.875808	0.326704	2.68074	0.00734598	0.0897585	LAMP1
2.15144	2.37338	0.885363	2.68068	0.0073472	0.0897585	LINC01730
613.028	0.988657	0.368827	2.68055	0.0073502	0.0897585	PRCP
738.247	-0.960392	0.35838	-2.67982	0.00736628	0.0898957	ARHGAP32
103.42	1.48285	0.553521	2.67894	0.00738565	0.0900332	IL2RG
370.744	-1.23036	0.459285	-2.67886	0.00738724	0.0900332	MCC
201.371	-0.887303	0.331425	-2.67724	0.00742324	0.0901761	ARV1
1.6648	-2.7781	1.03744	-2.67784	0.00740984	0.0901761	KCNK10
388.547	-1.20533	0.450193	-2.67735	0.0074206	0.0901761	NLRP1
17.2956	-2.33474	0.872066	-2.67725	0.00742298	0.0901761	RPL13AP20
9.91379	1.42528	0.532316	2.6775	0.00741739	0.0901761	VN1R1
51.3782	1.66996	0.623884	2.67671	0.00743479	0.0902045	GNG7
21.8174	1.59122	0.594473	2.67669	0.00743529	0.0902045	SNORD38B
237.227	0.972705	0.363476	2.67612	0.00744801	0.0902998	POGLUT3
4.28744	1.94303	0.72644	2.67472	0.00747909	0.0906175	MEFV
379.908	0.648252	0.242464	2.6736	0.00750411	0.0907373	ARAF
1638.68	1.82364	0.682026	2.67385	0.00749864	0.0907373	C3
5.26777	1.36139	0.509181	2.67369	0.00750226	0.0907373	CSMD2
41.1557	1.61407	0.60375	2.67341	0.00750852	0.0907373	PKMYT1
152.192	1.32691	0.49661	2.67194	0.00754142	0.0910756	CSGALNACT1
9.20068	-2.48148	0.928911	-2.67139	0.00755379	0.091084	B3GALT5-AS1
335.728	1.08243	0.405257	2.67096	0.0075634	0.091084	C20orf27
107.769	1.71078	0.640581	2.67067	0.0075701	0.091084	FST
4.52223	2.21105	0.827921	2.6706	0.00757153	0.091084	LOC101929322
48.4422	1.31341	0.491653	2.67141	0.00755331	0.091084	TRPV2
180.626	-0.718499	0.268977	-2.67122	0.0075575	0.091084	TXLNG
6.73548	2.36789	0.886726	2.67037	0.00757678	0.091088	SPDYE10P
10.5266	-1.79557	0.672479	-2.67007	0.00758349	0.0911098	MARCHF8
99.9443	1.59137	0.596073	2.66975	0.00759074	0.091138	GPC3
92.574	1.46652	0.54944	2.66911	0.00760518	0.0912523	ADAMTSL2
5733.58	0.829242	0.310802	2.66808	0.00762868	0.0914752	CALR
54.4294	1.06122	0.397841	2.66745	0.00764301	0.091588	PCCA-DT
1.94772	1.57803	0.591672	2.66707	0.00765151	0.0916306	LINC02585
139.33	0.693507	0.260047	2.66685	0.00765649	0.0916312	C12orf43
12.7017	1.64633	0.617394	2.66659	0.00766259	0.0916451	NOX4
2.72611	3.27886	1.22985	2.66606	0.00767459	0.0917296	LINC01032
14.23	-1.71287	0.64272	-2.66503	0.00769805	0.0919508	NLGN3
15120.2	0.898559	0.337208	2.66471	0.00770555	0.0919813	FTL
216.356	1.99804	0.749975	2.66414	0.00771844	0.092076	CXCL12
336.423	0.865077	0.324777	2.6636	0.00773084	0.0921647	MOB3A
228.104	0.918675	0.345165	2.66155	0.00777813	0.0926095	SNHG6
233.493	0.683955	0.256975	2.66156	0.00777784	0.0926095	SNRNP40
519.642	0.977425	0.367422	2.66022	0.00780895	0.0929002	MAN1B1
167.619	-0.839334	0.315531	-2.66007	0.00781254	0.0929002	TOPORS
18.9511	-2.13769	0.803754	-2.65964	0.00782252	0.0929594	BARX2
26.3859	1.66178	0.625053	2.65862	0.00784625	0.0931817	SP140
240.573	0.748498	0.281573	2.65827	0.00785426	0.0932173	CAMTA1
2.8114	3.09891	1.16612	2.65746	0.00787316	0.0933819	LINC01013
133.798	-0.967301	0.364074	-2.65688	0.00788674	0.0934833	RNASEL
362.624	-0.777528	0.292671	-2.65666	0.00789181	0.0934837	DYRK2
222.469	1.16757	0.439697	2.65539	0.00792157	0.093632	ACAA2
83.2189	2.13146	0.803105	2.65402	0.00795383	0.093632	CLDN3
357.188	-0.537759	0.202615	-2.6541	0.00795209	0.093632	DRAM2
142.8	1.60827	0.605615	2.6556	0.00791686	0.093632	GYPC
798.364	-0.768142	0.289316	-2.65502	0.00793028	0.093632	KLF3
188.639	1.35863	0.511816	2.65453	0.00794199	0.093632	MAP1LC3A
143.677	0.712868	0.268576	2.65425	0.00794856	0.093632	MZT1
71.4777	1.62837	0.613557	2.65399	0.00795473	0.093632	RASAL3
77.6059	1.28381	0.483434	2.6556	0.00791672	0.093632	SH2D3C
156.33	-1.40483	0.529236	-2.65445	0.0079439	0.093632	SRGAP3
245.743	0.998858	0.376625	2.65213	0.0079986	0.0940886	STING1
6.58139	1.90658	0.719057	2.6515	0.00801361	0.0942055	TGFBR3L
171.858	1.10431	0.416566	2.65099	0.00802567	0.0942842	FMNL3
761.856	0.797667	0.300917	2.65079	0.00803045	0.0942842	MAPKAPK2
134.716	1.3958	0.526714	2.65002	0.00804866	0.0943787	ADAMTS9
11.335	-2.68081	1.01158	-2.65012	0.00804624	0.0943787	SMIM31
197.75	1.09101	0.4118	2.64938	0.00806397	0.0944985	RNF166
206.837	1.16928	0.441389	2.6491	0.00807063	0.0945104	AGFG2
575.202	0.858612	0.324138	2.64891	0.00807516	0.0945104	CDIPT
329.86	-0.806764	0.304728	-2.64749	0.00810914	0.0948484	AP3B1
18.7092	1.94296	0.734008	2.64706	0.00811954	0.0949102	BHLHE22
1384.37	-2.25098	0.850462	-2.64677	0.00812648	0.0949316	TNNI2
3.8583	3.14926	1.18999	2.64646	0.00813386	0.0949581	POTEKP
377.79	0.986916	0.373	2.64589	0.00814762	0.095059	MYO1B
261.872	-0.92819	0.350902	-2.64516	0.0081653	0.0952055	NSUN6
5.97593	2.29402	0.867676	2.64387	0.00819647	0.095326	CD300LB
11.6505	-3.10967	1.17596	-2.64437	0.0081842	0.095326	CECR7
1544.75	0.548368	0.207419	2.64377	0.00819872	0.095326	KDELR1
198.935	1.13852	0.430695	2.64346	0.00820644	0.095326	MCRIP2
3.05017	-3.01727	1.14108	-2.64423	0.00818762	0.095326	SLC14A2
247.56	0.663872	0.251122	2.64362	0.0082024	0.095326	THOC5
1.93025	4.0163	1.52083	2.64085	0.00826981	0.0960021	ZIC5
24.1032	-1.75813	0.665823	-2.64054	0.00827735	0.0960297	ARC
2.08174	3.21907	1.21995	2.63869	0.00832264	0.0964346	CEACAM16
310.886	0.789698	0.299273	2.63872	0.00832196	0.0964346	RBM19
95.5469	0.511531	0.193938	2.63759	0.00834964	0.0966872	FAM76A
102.009	0.467332	0.177251	2.63655	0.00837529	0.0969238	LSM6
503.736	0.838657	0.318133	2.63618	0.00838441	0.0969689	SEPHS2
3.01171	-1.69717	0.643904	-2.63576	0.00839498	0.0970307	DSG2-AS1
1143.77	-0.500372	0.189918	-2.63468	0.00842168	0.0970976	ARPP19
6.12474	1.57194	0.59654	2.6351	0.00841125	0.0970976	NANOS3
44.6781	1.37838	0.523134	2.63486	0.0084173	0.0970976	NOTCH2NLC
77.6081	-1.31246	0.49807	-2.6351	0.00841137	0.0970976	ZFYVE28
489.545	0.701683	0.266407	2.63388	0.00844152	0.0972057	OTUD5
122.978	1.92427	0.730582	2.63388	0.00844148	0.0972057	SALL4
362.14	-0.892263	0.339054	-2.63163	0.00849771	0.0977921	MFSD6
31.0895	2.16083	0.82119	2.63134	0.0085048	0.0978053	GFPT2
41.8009	1.66221	0.631741	2.63116	0.00850939	0.0978053	SCNN1D
1113.52	1.00016	0.380157	2.63091	0.00851564	0.0978166	MAP2K2
10263.2	-0.811659	0.308625	-2.62992	0.00854061	0.0980166	KRT8
326.366	0.845936	0.321674	2.6298	0.0085436	0.0980166	STK40
164.72	1.03052	0.391981	2.629	0.00856362	0.098125	ARMC5
547.307	0.978712	0.37227	2.62904	0.00856273	0.098125	EPHB4
6.23109	2.2756	0.865956	2.62785	0.00859267	0.0983262	ARSL
1523.89	-0.900079	0.342509	-2.6279	0.00859133	0.0983262	PPARG
52.4396	1.44716	0.550738	2.62767	0.00859706	0.0983262	SH3RF3
111.195	0.896554	0.341272	2.6271	0.00861173	0.0984334	IFT122
669.172	1.57185	0.598475	2.62643	0.0086285	0.0985645	COL5A1
267.464	1.11277	0.42375	2.626	0.00863953	0.0986298	PRDX4
1.98893	3.41413	1.30079	2.62465	0.00867373	0.0989006	LOC100129603
8.58101	1.50949	0.57512	2.62465	0.0086739	0.0989006	WNT6
7.74651	1.90074	0.724269	2.62436	0.00868128	0.098924	FGF14
313.641	1.06061	0.404504	2.62201	0.00874136	0.0995475	ST6GALNAC6
6.40973	3.18072	1.21325	2.62164	0.00875081	0.0995941	CXCR1
578.337	0.793285	0.302704	2.62066	0.00877591	0.0998185	MRPL51
10.9459	1.60989	0.614495	2.61986	0.00879647	0.0999142	ERICH2
7.17203	1.76927	0.675341	2.61981	0.00879776	0.0999142	NKILA
189.31	0.723715	0.276258	2.61971	0.00880045	0.0999142	TMEM203
56.7375	-1.81992	0.69504	-2.61843	0.00883342	0.100227	MTUS2
261.426	1.3715	0.524175	2.6165	0.00888376	0.10062	GASK1B
196.333	-0.608879	0.232722	-2.61633	0.00888807	0.10062	JMY
19.7752	1.91001	0.729905	2.61679	0.00887612	0.10062	OTX1
310.551	1.03841	0.396907	2.61625	0.00889027	0.10062	SLC27A4
71.3919	1.21226	0.463393	2.61606	0.00889509	0.10062	THEMIS2
52.0496	1.77867	0.680005	2.61566	0.00890543	0.100675	TMEM158
15.3258	-1.75793	0.672526	-2.61391	0.00895114	0.101105	CDH8
670.844	0.968553	0.370554	2.61379	0.00895429	0.101105	FOXP1
197.097	0.649965	0.248742	2.61301	0.00897496	0.101143	AEN
24.287	0.87995	0.336721	2.61329	0.00896747	0.101143	GBA
136.714	-1.13117	0.432899	-2.61301	0.00897484	0.101143	RALGPS1
458.983	0.717885	0.274753	2.61283	0.00897949	0.101143	SNRPE
697.082	-1.49719	0.573244	-2.61178	0.00900711	0.101255	ADGRF1
53.4251	1.85381	0.709724	2.61202	0.00900101	0.101255	CACNA2D1
2.79513	-3.20677	1.22771	-2.612	0.0090014	0.101255	LOC101928358
105.059	0.931017	0.356489	2.61163	0.00901119	0.101255	PSPH
292.96	-1.07681	0.412465	-2.61066	0.00903664	0.101479	RASEF
3.50707	1.72469	0.660702	2.61039	0.00904384	0.101499	FZD4-DT
164.366	0.605139	0.231847	2.61008	0.00905218	0.101531	TSR3
99.7998	0.995998	0.381695	2.60941	0.00906998	0.101669	EFNA4
10.5735	1.67435	0.642257	2.60698	0.0091344	0.102268	HS3ST3B1
142.282	1.12979	0.433343	2.60715	0.00913005	0.102268	NCAPG2
82.4883	-1.94778	0.747313	-2.60638	0.00915044	0.102283	CNTN3
1568.7	0.771067	0.295846	2.60631	0.00915225	0.102283	GNB2
44.4654	-2.12546	0.815413	-2.6066	0.00914454	0.102283	PTPRH
2043.04	0.776964	0.298172	2.60576	0.0091671	0.102326	CD151
221.581	1.81377	0.696059	2.60577	0.00916681	0.102326	SULF1
23.0351	-1.70746	0.655455	-2.605	0.00918749	0.102458	NPIPB2
8.26804	-2.06703	0.793515	-2.6049	0.00919003	0.102458	SLC26A5
57.3979	2.05662	0.789627	2.60454	0.00919966	0.102504	MMP9
49.6157	-1.01197	0.38858	-2.60429	0.00920655	0.102519	CCNK
5.3478	2.37547	0.912341	2.6037	0.00922224	0.102633	SLCO5A1
2.13522	2.28977	0.879767	2.60271	0.00924913	0.10287	ANKRD20A12P
10.1375	2.11396	0.812393	2.60214	0.00926439	0.102925	GOLGA6L4
20.4676	-1.26415	0.485856	-2.60191	0.00927064	0.102925	LINC002481
19.8174	2.36046	0.907148	2.60207	0.00926631	0.102925	TNFAIP6
157.993	1.44208	0.554469	2.60083	0.00929982	0.103143	ASF1B
264.551	1.71608	0.659886	2.60057	0.00930701	0.103143	BIRC3
190.831	0.969845	0.372918	2.60069	0.00930352	0.103143	BORCS7
155.819	1.17403	0.451625	2.59956	0.00933423	0.103383	DCBLD2
8.9528	-2.91418	1.12119	-2.59919	0.0093445	0.103435	MPPED1
398.135	-0.468946	0.180438	-2.59893	0.0093515	0.103451	OSTF1
181.769	-0.721623	0.277796	-2.59768	0.00938573	0.103706	TRIM62
4.00589	2.99833	1.15422	2.5977	0.00938498	0.103706	VNN3
2014.48	0.882711	0.339975	2.5964	0.00942069	0.104031	GABARAP
1.96259	4.13134	1.59153	2.59583	0.00943616	0.10414	PIK3C2G
31.8115	-1.6381	0.631327	-2.59469	0.00946753	0.104424	LINC02541
225.523	1.57517	0.607245	2.59395	0.00948794	0.104525	APOC1
2.25739	1.45567	0.561154	2.59406	0.00948511	0.104525	MYLK-AS1
409.812	0.794912	0.306489	2.5936	0.00949756	0.104569	PAGR1
95.9008	1.0001	0.385645	2.59332	0.00950529	0.104592	LRRC8C
5.72821	1.51454	0.584432	2.59148	0.00955639	0.104912	C3orf36
35.1988	1.69098	0.652545	2.59136	0.00955976	0.104912	COL24A1
29.9152	-2.00639	0.774232	-2.59145	0.00955714	0.104912	LINC01612
14.2447	-2.70769	1.04468	-2.59189	0.009545	0.104912	MUC5AC
10.0728	-2.18035	0.841425	-2.59126	0.00956263	0.104912	SNORD17
594.473	0.624532	0.241063	2.59074	0.00957691	0.105007	PES1
8.62652	1.85158	0.715128	2.58916	0.00962098	0.105428	TMEM132E
7.72573	2.31208	0.893113	2.58878	0.00963154	0.105481	LOC283683
57.6104	1.3641	0.527275	2.58708	0.00967931	0.105942	SMCO4
371.636	0.537721	0.207911	2.58631	0.00970106	0.106118	RALA
319.564	0.688101	0.266117	2.58571	0.00971798	0.10624	CIAO2A
170.247	1.26859	0.490674	2.58539	0.00972676	0.106273	PTTG1
75.4966	1.60248	0.620101	2.58423	0.00975969	0.106393	PDE4B
274.151	-0.915765	0.354327	-2.58452	0.00975154	0.106393	PHLPP1
115.71	1.51683	0.586963	2.5842	0.00976044	0.106393	RHOJ
15.1621	1.10387	0.427161	2.58419	0.00976066	0.106393	ZSCAN16-AS1
362.431	-0.702107	0.271826	-2.58293	0.00979663	0.10671	PIP4K2C
169.287	0.72838	0.282016	2.58276	0.00980122	0.10671	STYX
2.05456	-2.19852	0.851652	-2.58148	0.00983778	0.107046	PLCXD2
2.27281	4.24422	1.6446	2.5807	0.00985988	0.107223	MYH6
73.2201	1.51771	0.588258	2.58001	0.0098796	0.107261	CSF2RB
403.084	-0.736978	0.28572	-2.57937	0.00989797	0.107261	LMTK2
1286.57	0.909275	0.352425	2.58005	0.00987862	0.107261	NDUFV1
269.292	-1.02515	0.397424	-2.57949	0.00989472	0.107261	NMRK1
68.6408	1.37724	0.533909	2.57954	0.00989319	0.107261	RAB3IL1
14.2485	1.44063	0.558518	2.57938	0.00989767	0.107261	TNFAIP8L2
1.36711	-3.20813	1.24422	-2.57842	0.00992541	0.107495	PWRN3
11.57	-2.74609	1.06531	-2.57774	0.00994476	0.107642	TRIM31
856.123	0.552969	0.21454	2.57746	0.00995288	0.107667	SMARCD2
22.9924	1.80551	0.70061	2.57706	0.00996461	0.107703	DNM3OS
2.76614	2.93873	1.14039	2.57695	0.00996773	0.107703	TRPM3
830.976	-0.564437	0.219075	-2.57645	0.009982	0.107731	MSI2
794.753	-0.992968	0.385401	-2.57645	0.00998192	0.107731	MYCL
107.139	1.47808	0.574079	2.5747	0.0100328	0.108217	SOX9
109.291	1.65878	0.644358	2.57431	0.010044	0.108274	HEYL
38.8458	1.45675	0.566076	2.57341	0.0100702	0.108305	CDC25C
19.3981	-2.14432	0.83321	-2.57356	0.0100657	0.108305	LOC389602
97.2606	1.26573	0.491769	2.57383	0.0100579	0.108305	RGCC
2423.42	1.04004	0.404119	2.5736	0.0100645	0.108305	SOX4
16.4776	1.49467	0.580908	2.57299	0.0100824	0.108375	SERTAD4-AS1
764.555	0.784438	0.304922	2.57259	0.0100941	0.108438	ILRUN
381.807	0.526035	0.204585	2.57122	0.010134	0.108802	UBE2B
616.368	0.664914	0.258623	2.57098	0.0101411	0.108816	PSMA2
53.2014	1.86604	0.725883	2.57072	0.0101487	0.108835	NRG1
659.892	1.17871	0.458632	2.57005	0.0101684	0.108984	EPHX1
101.119	-2.00245	0.779427	-2.56914	0.0101952	0.109163	GDPD2
10.0069	1.69519	0.659845	2.56908	0.0101969	0.109163	ZNF571-AS1
517.482	-2.6689	1.03901	-2.5687	0.0102082	0.10922	KRT16
70.7387	1.43137	0.557284	2.56847	0.0102149	0.10923	CHST11
28.3043	1.39926	0.544845	2.56818	0.0102235	0.109241	BEND6
6.28088	1.81774	0.707835	2.56803	0.0102277	0.109241	LINC01315
110.595	-0.791392	0.308194	-2.56783	0.0102336	0.109241	TRMT44
430.885	-0.808374	0.314908	-2.56701	0.0102579	0.109306	ETV3
3185.61	-0.974254	0.379511	-2.56713	0.0102544	0.109306	KLF5
12.814	1.06247	0.413863	2.56721	0.0102521	0.109306	LOC100507002
16.1528	-2.07369	0.807878	-2.56683	0.0102632	0.109306	SCN9A
1111.8	-1.06518	0.41508	-2.5662	0.0102821	0.109381	ABCC5
344.243	-1.33405	0.519826	-2.56633	0.010278	0.109381	ATF7IP2
182.442	0.9772	0.380832	2.56596	0.0102891	0.109393	DSN1
2.98461	-4.3544	1.69753	-2.56514	0.0103134	0.109589	MEI4
174.961	0.913636	0.35628	2.56438	0.0103362	0.109768	FAM126B
141.784	0.824618	0.321779	2.56268	0.0103867	0.110241	ASB1
553.714	0.764247	0.298263	2.56232	0.0103974	0.110272	MRPS34
4.96241	1.60275	0.625587	2.56199	0.0104074	0.110272	RAB44
3.89635	1.62512	0.634306	2.56204	0.0104059	0.110272	SRP54-AS1
10.8617	-0.993901	0.38801	-2.56154	0.010421	0.110354	SMG1P1
12.3053	1.43284	0.559897	2.55912	0.0104939	0.11098	AZIN1-AS1
878.627	1.44915	0.566487	2.55813	0.0105237	0.11098	GPNMB
348.636	-0.734004	0.286909	-2.55832	0.010518	0.11098	HMGCR
3.25952	2.00813	0.785014	2.55808	0.0105251	0.11098	KCNJ2-AS1
302.844	0.875358	0.342216	2.55791	0.0105303	0.11098	KLHL42
56.0023	3.01399	1.17789	2.55881	0.0105032	0.11098	MMP3
2481.93	-1.09163	0.426663	-2.55853	0.0105115	0.11098	RNF213
8.86503	1.78128	0.696412	2.55779	0.010534	0.11098	SHLD2P3
72.7618	1.01658	0.397347	2.55842	0.010515	0.11098	ZNF587B
65.5166	1.09449	0.428227	2.55587	0.0105924	0.111469	ISG20
33.9352	1.23983	0.485061	2.55603	0.0105873	0.111469	MIR600HG
27.6636	-2.15797	0.844619	-2.55496	0.0106201	0.111571	LINC00900
4.61071	2.40586	0.941507	2.55533	0.0106087	0.111571	LINC01215
501.996	-0.721568	0.282414	-2.555	0.0106187	0.111571	ZNF33A
324.642	0.858245	0.336035	2.55404	0.0106482	0.11177	ACSS2
247.177	0.764368	0.29929	2.55394	0.0106511	0.11177	LMBR1
31.6911	0.732904	0.286999	2.55368	0.0106591	0.111791	THAP8
370.302	0.987496	0.386816	2.55288	0.0106836	0.111859	AP5Z1
638.549	-0.664569	0.260293	-2.55315	0.0106753	0.111859	TNKS2
2042.39	0.512349	0.20068	2.55306	0.010678	0.111859	TRIM28
890.39	-0.881777	0.345523	-2.55201	0.0107104	0.112076	ERMP1
4.99463	2.03558	0.797705	2.55179	0.0107171	0.112083	CD164L2
136.095	1.48887	0.583571	2.55131	0.0107319	0.112112	CALCRL
44.6938	1.03228	0.404585	2.55145	0.0107277	0.112112	SAP30
59.3462	1.34595	0.527616	2.551	0.0107414	0.112138	C1orf162
221.712	0.969131	0.379927	2.55083	0.0107465	0.112138	ZNF593
137.998	0.842956	0.330531	2.55031	0.0107626	0.112243	TMEM39B
1458.46	-0.853095	0.334644	-2.54926	0.0107952	0.112457	NCOA4
252.95	0.905988	0.355371	2.54942	0.0107903	0.112457	ZNF580
102.04	1.39235	0.54634	2.5485	0.0108188	0.112472	ARHGEF15
685.099	1.21438	0.476488	2.5486	0.0108157	0.112472	LAPTM5
479.807	0.722335	0.283443	2.54843	0.0108209	0.112472	STX3
34.0861	1.01521	0.398323	2.5487	0.0108125	0.112472	ZNF775
16.623	1.09275	0.428829	2.54821	0.0108276	0.112479	OAZ3
7.91282	0.979304	0.384361	2.54788	0.0108381	0.112515	ATP8B3
10.5553	-1.84747	0.72535	-2.547	0.0108652	0.112515	DCTN1-AS1
145.11	0.824436	0.323637	2.54741	0.0108526	0.112515	HINT2
3.40467	2.18919	0.859608	2.54674	0.0108735	0.112515	LINC00528
10.2962	2.46793	0.969002	2.54688	0.0108692	0.112515	NTNG1
151.042	0.873119	0.342797	2.54705	0.0108638	0.112515	POLE4
1.56001	-2.60036	1.02095	-2.54699	0.0108657	0.112515	SMIM35
205.52	-0.80739	0.317056	-2.54652	0.0108802	0.112522	ABHD17B
7.78749	-1.99267	0.782714	-2.54585	0.0109012	0.112551	ATP1A3
30.5666	2.00448	0.787341	2.54588	0.0109002	0.112551	RYR2
36.2762	1.65678	0.650774	2.54587	0.0109006	0.112551	ZNF521
212.613	-0.63528	0.249603	-2.54516	0.0109228	0.112711	UTP25
160.552	1.20802	0.474842	2.54404	0.0109578	0.113009	CIT
52.259	2.05176	0.806676	2.54348	0.0109755	0.113077	COMP
45.8526	1.56135	0.613874	2.54345	0.0109765	0.113077	WNT5B
28.4827	0.889518	0.349885	2.54232	0.011012	0.11338	ZNF674
160.926	0.649317	0.255452	2.54183	0.0110273	0.113474	NRF1
62.9054	1.39909	0.550764	2.54027	0.0110768	0.113921	SEPTIN1
204.811	1.07446	0.423034	2.5399	0.0110885	0.113978	TONSL
475.824	-0.961193	0.378555	-2.53911	0.0111135	0.114171	DGKH
129.859	-1.60631	0.632832	-2.53828	0.0111398	0.114378	HS6ST2
602.316	-0.593391	0.233856	-2.53742	0.0111671	0.114533	XIAP
13.0154	2.4177	0.952747	2.53761	0.0111611	0.114533	YBX2
155.231	1.11788	0.440594	2.53722	0.0111737	0.114536	LIX1L
1088.54	1.08356	0.427324	2.53569	0.0112226	0.114766	FAM50A
1.80558	1.62409	0.640519	2.53559	0.0112257	0.114766	HSP90B2P
353.023	0.939369	0.370438	2.53583	0.011218	0.114766	PMVK
561.866	0.902994	0.356112	2.5357	0.0112222	0.114766	RPS19BP1
6.13911	-1.28107	0.505241	-2.53555	0.011227	0.114766	SAMD12-AS1
51.0797	-2.60822	1.02898	-2.53476	0.0112525	0.114964	TPTEP1
181.478	0.565824	0.223312	2.53378	0.0112839	0.115221	CISD2
268.187	0.642414	0.253657	2.53261	0.0113215	0.115542	UBE2W
293.38	-0.861403	0.340182	-2.53218	0.0113355	0.115621	TRIM14
13.0778	1.65642	0.654321	2.53151	0.0113574	0.11578	SLC45A1
2.08465	-2.60285	1.02827	-2.53129	0.0113645	0.11579	DCAF12L2
284.315	-1.29483	0.511572	-2.53108	0.0113711	0.115793	GJD3
6.36713	1.83971	0.727013	2.53051	0.0113897	0.115853	ALMS1-IT1
24.546	-2.40339	0.949697	-2.53069	0.0113838	0.115853	NEFM
16.1001	2.59575	1.02585	2.53033	0.0113956	0.115853	PRAP1
6.27208	2.53011	0.999991	2.53013	0.011402	0.115854	MYBPC3
39.4748	1.16447	0.460386	2.52934	0.0114277	0.116001	B3GNT10
66.2525	0.900543	0.356071	2.52911	0.0114352	0.116001	STAG3L4
131.506	-0.878646	0.347391	-2.52927	0.01143	0.116001	ZBTB43
66.6538	1.0656	0.421391	2.52877	0.0114462	0.116006	CNPY4
280.824	0.966412	0.382208	2.5285	0.0114552	0.116006	HIPK2
569.475	0.683558	0.27036	2.52833	0.0114607	0.116006	OAZ2
406.084	1.33782	0.529053	2.52871	0.0114484	0.116006	RECQL4
557.581	0.844081	0.333929	2.52773	0.0114803	0.116013	CLTB
359.134	-1.16073	0.459209	-2.52767	0.0114822	0.116013	CMYA5
7.88683	2.4538	0.9709	2.52735	0.0114927	0.116013	LINC02446
14.7993	1.84053	0.728144	2.5277	0.0114812	0.116013	TMEM233
486.402	-1.21581	0.48104	-2.52746	0.0114892	0.116013	UNC5B
44.0075	-0.796833	0.31535	-2.52682	0.01151	0.116125	MAP4K3-DT
356.843	-0.8822	0.349274	-2.52581	0.0115433	0.116398	SLC25A24
171.712	0.590474	0.233868	2.52482	0.0115759	0.116663	TIMM9
2462.01	-1.37436	0.544398	-2.52455	0.0115846	0.116688	SLC2A1
3.25908	1.48883	0.589936	2.52372	0.0116122	0.116902	CNNM3-DT
39.0817	1.42953	0.566485	2.52351	0.011619	0.116908	CPNE5
1.0819	-2.27595	0.902293	-2.52241	0.0116555	0.117212	LOC100130172
2.59898	-1.83338	0.72716	-2.52129	0.0116925	0.11752	SEMA6A-AS2
118.839	1.3676	0.542718	2.51991	0.0117386	0.11792	TYROBP
3.65347	2.8987	1.15066	2.51917	0.0117633	0.118104	SHISA8
1.80315	2.83161	1.1243	2.51857	0.0117834	0.118177	HOXC5
504.172	1.09991	0.436708	2.51864	0.0117809	0.118177	PLBD2
627.505	-0.652488	0.25924	-2.51693	0.0118384	0.118665	KDM3B
4.73935	1.92032	0.763151	2.51631	0.0118592	0.118745	IL17B
12.667	1.91649	0.761571	2.5165	0.0118529	0.118745	PRSS50
5669.8	-1.46239	0.581306	-2.51569	0.0118799	0.118824	AQP3
187.851	-0.912232	0.362612	-2.51572	0.0118788	0.118824	VDR
233.458	1.19526	0.475246	2.51503	0.0119021	0.118982	AK1
225.101	1.09699	0.436209	2.51484	0.0119087	0.118985	JADE1
7.02774	1.79213	0.71292	2.51379	0.0119443	0.119276	FBXO43
21.7119	-1.73789	0.69142	-2.51351	0.0119537	0.119305	CGB7
10.9796	2.0218	0.804784	2.51223	0.0119972	0.119614	OSBPL6
33.5713	3.1503	1.25399	2.51222	0.0119975	0.119614	PI3
59.5566	1.19929	0.477448	2.51188	0.0120092	0.119666	GPX7
46.7779	0.670883	0.26714	2.51135	0.012027	0.11978	C1orf56
1038.39	-1.14759	0.457132	-2.5104	0.0120593	0.119938	DAPK1
10.003	2.10843	0.839796	2.51064	0.0120511	0.119938	ICAM4
1031.51	0.663644	0.264366	2.51032	0.0120622	0.119938	RNPS1
286.683	-0.809889	0.322719	-2.50958	0.0120875	0.120067	BTBD10
2.87376	-1.92709	0.767901	-2.50956	0.0120882	0.120067	H4C11
1192.68	1.49029	0.594126	2.50838	0.0121288	0.120278	C1R
13.6365	1.59601	0.636272	2.50837	0.0121288	0.120278	PRELID3A
6.84324	1.41777	0.565203	2.50843	0.0121269	0.120278	TMEM249
7.59754	2.01916	0.805097	2.50797	0.0121426	0.120351	TPM1-AS
108.409	1.37261	0.547498	2.50705	0.0121743	0.120564	LMCD1
422.638	-0.902457	0.359979	-2.50697	0.0121772	0.120564	ZNF436
8.78981	2.034	0.811489	2.50651	0.0121931	0.120594	LINC00964
168.585	0.806131	0.321613	2.50653	0.0121924	0.120594	RELB
40.202	1.16206	0.463673	2.5062	0.0122035	0.120633	CMTM8
492.191	-0.910839	0.363493	-2.50579	0.0122177	0.120708	MAP3K5
2.98999	1.78623	0.712895	2.5056	0.0122243	0.120709	NT5DC4
4.66377	-2.34336	0.935712	-2.50436	0.0122675	0.120878	OR11H7
1.78618	-3.06352	1.22309	-2.50473	0.0122545	0.120878	PTMAP11
617.254	-0.767337	0.306361	-2.50468	0.0122561	0.120878	SPG11
7.64425	1.7209	0.68716	2.50436	0.0122673	0.120878	TNFSF9
4.4186	2.55005	1.01864	2.50338	0.0123013	0.121144	PPEF1
648.8	1.12308	0.448658	2.5032	0.0123075	0.121144	TGFBI
33.6996	2.34148	0.93561	2.50262	0.0123276	0.121278	CGREF1
68.3726	1.39327	0.556809	2.50224	0.012341	0.121285	IL11RA
96.3782	1.1266	0.450237	2.50223	0.0123413	0.121285	SLC1A4
37.8132	1.04614	0.41812	2.50201	0.012349	0.121296	MIR762HG
319.74	0.867981	0.347004	2.50136	0.0123718	0.121455	SGSH
6.88933	1.82892	0.731233	2.50115	0.0123791	0.121463	PRKAR1B-AS1
150.621	0.687105	0.274807	2.50032	0.0124082	0.121685	OGFOD2
65.7097	0.821715	0.328702	2.49988	0.0124235	0.121695	CISH
126.54	-1.17207	0.468879	-2.49972	0.012429	0.121695	MEIS3P1
126.977	1.37084	0.548392	2.49974	0.0124285	0.121695	PDGFB
1.32658	2.89013	1.15648	2.49907	0.012452	0.121856	SPINK13
3.27546	2.15849	0.863928	2.49846	0.0124733	0.122	POPDC3
9.04272	-1.34212	0.537264	-2.49807	0.0124871	0.122007	FAM151A
244.978	0.505709	0.20244	2.49808	0.012487	0.122007	LCMT1
106.904	1.43805	0.57572	2.49783	0.0124957	0.122027	GJC1
39.9575	1.44131	0.577238	2.49691	0.0125282	0.12228	TMEM150C
5.42421	-2.06171	0.825945	-2.49618	0.0125538	0.122401	LINC00365
6.15359	1.97613	0.791623	2.4963	0.0125498	0.122401	RBFOX3
84.1203	1.42989	0.573071	2.49514	0.0125907	0.122422	FJX1
38.5494	1.48941	0.596974	2.49493	0.0125981	0.122422	GIPC3
15.4411	1.49378	0.598607	2.49542	0.0125807	0.122422	HK3
30.7456	1.45763	0.584261	2.49482	0.012602	0.122422	SLC25A34
61.4669	2.44034	0.977972	2.49531	0.0125848	0.122422	SULT1E1
107.101	1.22473	0.490798	2.49538	0.0125824	0.122422	TRIB3
2167.86	-1.39548	0.559347	-2.49484	0.0126012	0.122422	UPK2
326.211	2.08806	0.837284	2.49385	0.0126367	0.122593	CCDC80
612.703	1.27877	0.51275	2.49395	0.0126329	0.122593	COL12A1
2.5285	2.32212	0.931167	2.49377	0.0126395	0.122593	GSG1
2.76848	2.42927	0.974427	2.49303	0.0126659	0.122785	ANKRD55
696.268	-0.881606	0.353686	-2.49262	0.0126804	0.122861	OAS3
1496	-0.658891	0.264518	-2.49091	0.0127416	0.12339	MPZL2
24.5083	1.12045	0.449971	2.49004	0.0127728	0.123628	LOC100499489
8.0403	1.53645	0.617218	2.48932	0.0127989	0.123816	PDCD1LG2
350.187	-1.33811	0.537797	-2.48813	0.0128415	0.123927	ADIRF
450.426	1.49447	0.600507	2.48868	0.0128217	0.123927	CCND2
5.41491	-1.82954	0.735299	-2.48816	0.0128405	0.123927	EHD4-AS1
24.8071	-2.44592	0.983057	-2.48807	0.0128437	0.123927	LINC01088
384.362	1.071	0.43042	2.48827	0.0128366	0.123927	TUBA4A
106.919	1.61234	0.648181	2.48748	0.0128651	0.124019	ADAMTS2
24.1561	-2.3414	0.941288	-2.48744	0.0128666	0.124019	AOC1
1262.31	1.21865	0.490102	2.48652	0.0128998	0.124274	COL7A1
342.304	0.745828	0.299982	2.48625	0.0129099	0.124307	IP6K1
27.5011	1.26825	0.510182	2.48587	0.0129234	0.124324	MND1
510.255	0.800716	0.322112	2.48583	0.012925	0.124324	UGGT1
393.508	0.916868	0.368901	2.4854	0.0129405	0.124371	DMAP1
26.0989	1.27797	0.514208	2.48532	0.0129434	0.124371	ZNF366
28.6996	-1.91682	0.771587	-2.48425	0.0129825	0.124683	PWWP3B
9.87415	-1.37957	0.555737	-2.48242	0.0130495	0.124983	ACE2
9.70413	-1.41205	0.568784	-2.48258	0.0130436	0.124983	C1orf220
15.8634	-1.29023	0.519641	-2.48293	0.0130308	0.124983	MIR3916
55.3088	1.1932	0.48064	2.48252	0.0130457	0.124983	NRIP2
82.1913	1.11898	0.450728	2.48261	0.0130422	0.124983	PC
52.3868	1.5347	0.618262	2.48229	0.0130541	0.124983	TRO
1355.01	0.998546	0.402408	2.48143	0.0130857	0.125221	NFKBIA
160.957	-0.668004	0.269228	-2.48118	0.0130948	0.125243	SOCS6
119.158	-1.71887	0.693309	-2.47923	0.0131668	0.125867	FAM83C
211.383	1.92346	0.775999	2.47869	0.0131865	0.125961	CNN1
16.0236	1.29931	0.524214	2.47859	0.0131901	0.125961	SLC16A6
23.898	2.3033	0.929367	2.47835	0.013199	0.125981	NTRK2
333.963	-0.621269	0.250724	-2.4779	0.0132158	0.126076	MACROH2A2
1179.59	0.680437	0.274696	2.47706	0.013247	0.126309	SSR4
1007.22	-0.887342	0.358252	-2.47687	0.013254	0.126311	LIMA1
209.241	1.25743	0.507718	2.47662	0.0132631	0.126333	SLC26A6
91.1466	-1.36238	0.550336	-2.47554	0.0133035	0.126458	HOXA1
26.7384	1.35375	0.546749	2.47599	0.0132867	0.126458	SCN1B
7.42199	-2.77792	1.12208	-2.47569	0.0132981	0.126458	SLITRK4
154.768	-0.664973	0.268578	-2.4759	0.0132901	0.126458	ZNF654
116.092	-2.34665	0.948228	-2.47477	0.0133322	0.126666	CYP1A1
579.437	0.920782	0.372235	2.47366	0.0133737	0.126996	GGCT
452.228	0.63534	0.256868	2.47341	0.0133829	0.127018	EIF4E2
47.1868	1.18508	0.479333	2.47236	0.0134224	0.127328	LAYN
18.798	1.89492	0.766632	2.47174	0.0134456	0.127483	GGT2
127.48	1.34489	0.544167	2.47147	0.0134559	0.127515	NREP
749.719	0.507023	0.205168	2.47125	0.0134641	0.127528	TMEM248
1097.41	0.602704	0.243917	2.47094	0.0134757	0.127573	EI24
172.905	1.7097	0.692083	2.47037	0.0134974	0.127648	ITGA7
31.4482	1.50915	0.61086	2.47054	0.0134909	0.127648	NKG7
145.904	1.03442	0.419021	2.46867	0.0135617	0.128121	ACD
90.9213	0.684763	0.277372	2.46875	0.0135586	0.128121	C17orf58
17.5478	1.44321	0.584652	2.4685	0.0135681	0.128121	LGI2
5.83862	-2.84096	1.15108	-2.46807	0.0135844	0.128209	MYO18B
263.388	0.567108	0.229886	2.46691	0.0136285	0.128561	RFXANK
43.8647	0.914276	0.37067	2.46655	0.0136422	0.128625	C18orf54
366.42	-0.572337	0.232109	-2.46581	0.0136705	0.128787	ESRRA
35.5023	-1.18198	0.479361	-2.46573	0.0136733	0.128787	MCF2L-AS1
294.211	-1.27484	0.517092	-2.46541	0.0136856	0.128837	LINC00673
216.468	1.41628	0.574538	2.46508	0.0136983	0.128891	GMFG
1.2548	1.99612	0.810037	2.46423	0.0137307	0.129131	LINC00471
46.1614	1.40906	0.572047	2.46319	0.0137708	0.129443	FNDC4
162.532	-1.55166	0.630291	-2.46181	0.0138236	0.129873	LOC100507053
6.79813	2.06385	0.838521	2.46129	0.0138438	0.129997	FNDC1
2.96143	1.72695	0.701745	2.46093	0.0138577	0.130012	CLCNKA
489.062	-0.70048	0.284645	-2.46089	0.0138593	0.130012	NSD1
73.6271	1.43041	0.581372	2.4604	0.0138782	0.130123	DSC2
10.8037	0.98304	0.399604	2.46004	0.0138923	0.13019	PRSS36
58.8548	0.519359	0.211194	2.45916	0.0139263	0.130311	BORCS5
9.93688	-3.16461	1.28673	-2.45943	0.013916	0.130311	DMRT2
7.12319	1.46424	0.595385	2.45932	0.0139201	0.130311	PTGER1
531.579	0.94026	0.382381	2.45896	0.013934	0.130317	RRP7A
410.548	-1.37152	0.558154	-2.45725	0.0140004	0.130617	ADAM9
256.797	-2.19448	0.893071	-2.45723	0.0140012	0.130617	GPR78
86.332	1.29387	0.52649	2.45754	0.0139894	0.130617	MSR1
71.23	1.30527	0.531081	2.45777	0.0139805	0.130617	TM4SF18
161.605	1.026	0.417437	2.45786	0.0139767	0.130617	TNRC6C
660.644	-1.13554	0.462191	-2.45686	0.0140156	0.13062	MX2
12.1221	2.10359	0.856168	2.45698	0.0140111	0.13062	TLR10
3.95336	1.97961	0.806119	2.45573	0.0140597	0.130966	DNAAF1
206.058	1.49063	0.607065	2.45546	0.0140702	0.130998	SOCS2
93.2992	1.50567	0.613352	2.45482	0.0140955	0.131167	CYTH4
280.304	-0.975026	0.397273	-2.45429	0.0141161	0.131293	TMC7
16.8651	1.41595	0.577078	2.45366	0.0141412	0.131461	ASB9
4.01083	1.8999	0.774487	2.45311	0.0141627	0.131595	HGFAC
[truncated: 21,656 more rows]

## Sheet: PDL1high_PDL1low
baseMean	log2FoldChange	lfcSE	stat	pvalue	padj	Gene_symbol
22.0881	1.84995	0.282227	6.55482	5.57e-11	1.01e-06	CD274
68.3542	5.21224	0.887408	5.87355	4.27e-09	3.86e-05	CCDC198
62.2239	4.24276	0.740457	5.72992	1e-08	4.55e-05	CXCL2
122.092	2.0941	0.364143	5.75077	8.88e-09	4.55e-05	PLCB2
221.792	3.22891	0.582455	5.54362	2.96e-08	7.67e-05	CCDC80
48.8186	4.58287	0.820509	5.5854	2.33e-08	7.67e-05	LOC284379
286.222	3.88698	0.697947	5.56916	2.56e-08	7.67e-05	PTGDS
36.5263	3.61855	0.67683	5.34633	8.98e-08	0.00018531	LINC01279
8.48658	3.4851	0.652429	5.34172	9.21e-08	0.00018531	SPIB
42.733	6.02155	1.16506	5.16846	2.36e-07	0.000400338	ACTC1
132.871	2.81877	0.545961	5.16294	2.43e-07	0.000400338	CLDN5
210.481	6.01413	1.17111	5.13541	2.82e-07	0.000424999	SFRP2
36.8101	3.17299	0.621186	5.10796	3.26e-07	0.000448165	ADAMTS12
21.5787	4.07774	0.800138	5.0963	3.46e-07	0.000448165	TWIST2
100.496	2.24178	0.441981	5.07211	3.93e-07	0.000475143	EPB41L3
61.6762	3.19686	0.637397	5.0155	5.29e-07	0.000598881	SELP
40.1828	2.42675	0.498345	4.86961	1.12e-06	0.000675182	BOC
24.9101	5.80436	1.18554	4.89594	9.78e-07	0.000675182	CHRDL2
46.1614	2.13566	0.435326	4.90588	9.3e-07	0.000675182	FNDC4
39.0268	2.11422	0.433887	4.87274	1.1e-06	0.000675182	FOLR2
393.044	2.46134	0.503325	4.89015	1.01e-06	0.000675182	ICAM1
96.1456	2.78937	0.572087	4.87579	1.08e-06	0.000675182	ISLR
71.9711	2.76587	0.55872	4.95036	7.41e-07	0.000675182	MRGPRF
37.6208	3.46426	0.702594	4.93067	8.19e-07	0.000675182	MZB1
197.616	2.86614	0.57954	4.94554	7.59e-07	0.000675182	NNMT
29.3644	3.75511	0.755176	4.9725	6.61e-07	0.000675182	NR1H4
70.7443	2.37878	0.488037	4.87417	1.09e-06	0.000675182	SELL
188.381	2.16495	0.439096	4.93047	8.2e-07	0.000675182	SORBS1
103.791	2.14036	0.431101	4.96487	6.87e-07	0.000675182	SYNM
4.08857	4.21754	0.863394	4.88484	1.04e-06	0.000675182	TSSC2
156.418	1.7976	0.369793	4.8611	1.17e-06	0.000682143	AXL
17.2356	1.85264	0.381637	4.85446	1.21e-06	0.000683365	IL2RA
100.649	1.86996	0.388345	4.8152	1.47e-06	0.000761099	CD53
117.656	4.01339	0.83251	4.82083	1.43e-06	0.000761099	CHI3L1
139.039	2.59598	0.538271	4.82282	1.42e-06	0.000761099	RIPOR3
236.794	3.58829	0.747433	4.80081	1.58e-06	0.000795156	HSPB6
808.278	2.34992	0.49218	4.77452	1.8e-06	0.000881936	AEBP1
16.0227	3.1578	0.665273	4.74662	2.07e-06	0.000986034	CYTL1
2049.95	1.80398	0.381925	4.72339	2.32e-06	0.0010248	GSN
23.0561	2.57222	0.544259	4.72609	2.29e-06	0.0010248	HGF
48.2793	3.41974	0.723833	4.72449	2.31e-06	0.0010248	ZNF350-AS1
16.5335	3.60288	0.764373	4.71351	2.43e-06	0.0010502	SLC28A3
69.5132	2.78149	0.594521	4.67855	2.89e-06	0.00121715	FXYD6
58.8935	2.58339	0.553061	4.67108	3e-06	0.00122891	CMAHP
39.5711	3.76807	0.807346	4.66724	3.05e-06	0.00122891	PLN
65.4006	1.96914	0.422591	4.65967	3.17e-06	0.00124244	EDN1
61.9215	2.19481	0.47139	4.65604	3.22e-06	0.00124244	GBP5
20.222	3.18401	0.68494	4.6486	3.34e-06	0.00126126	CD79A
20.8979	2.69395	0.580408	4.64148	3.46e-06	0.00127887	FAP
14.866	4.36018	0.940876	4.63418	3.58e-06	0.00129834	SNAP25
29.3254	3.27747	0.710864	4.61054	4.02e-06	0.00142657	CH25H
42.7171	2.03887	0.442732	4.60519	4.12e-06	0.00143557	CYTIP
35.3907	2.09641	0.455872	4.59867	4.25e-06	0.0014533	FPR3
103.265	2.476	0.539645	4.5882	4.47e-06	0.00147255	CPXM1
52.0318	1.85506	0.404259	4.58879	4.46e-06	0.00147255	ITGA4
272.121	2.07976	0.454217	4.57878	4.68e-06	0.00151293	RARRES2
167.273	3.43124	0.750668	4.57091	4.86e-06	0.00153505	ACKR1
37.2335	2.91816	0.639393	4.56395	5.02e-06	0.00153505	AVPR1A
21.5025	3.12681	0.685157	4.56364	5.03e-06	0.00153505	COL4A3
7.5706	2.91798	0.63973	4.56128	5.08e-06	0.00153505	GPR141
26.007	1.79395	0.393964	4.55359	5.27e-06	0.00156613	CD84
83.1524	1.93486	0.427253	4.52861	5.94e-06	0.00169303	ADAM19
31.4492	2.17138	0.479251	4.53077	5.88e-06	0.00169303	FILIP1
45.1941	2.31889	0.512267	4.52672	5.99e-06	0.00169303	RBPMS2
115.236	2.08477	0.460849	4.52377	6.07e-06	0.00169303	TIE1
149.396	2.91275	0.645806	4.51026	6.47e-06	0.0017283	ADAM33
203.911	2.02356	0.449138	4.50542	6.62e-06	0.0017283	LOXL2
1683.52	2.10876	0.468173	4.50423	6.66e-06	0.0017283	MYL9
160.462	2.34881	0.520402	4.51346	6.38e-06	0.0017283	PODN
767.015	1.81563	0.403144	4.50369	6.68e-06	0.0017283	TGM2
41.7981	2.19699	0.488824	4.49443	6.98e-06	0.00177976	TRPC6
919.281	2.00905	0.448408	4.4804	7.45e-06	0.00184271	CAVIN1
22.877	1.95344	0.436407	4.4762	7.6e-06	0.00184271	GAB3
40.7347	1.87786	0.418908	4.48275	7.37e-06	0.00184271	GLIS3
2.79513	-3.63417	0.812044	-4.47533	7.63e-06	0.00184271	LOC101928358
10.2369	2.5287	0.568205	4.45034	8.57e-06	0.00201701	EBI3
32.7821	2.66907	0.599444	4.45258	8.48e-06	0.00201701	SERPINA1
91.4042	1.89695	0.427259	4.43982	9e-06	0.00209095	ANPEP
199.244	2.30626	0.519953	4.43551	9.19e-06	0.00210623	COL5A3
12.8696	2.95354	0.66676	4.42969	9.44e-06	0.00213686	NAP1L3
19.6123	3.66246	0.82861	4.42	9.87e-06	0.00218044	CSDC2
138.178	1.90692	0.431383	4.42048	9.85e-06	0.00218044	GGT5
17.7867	2.75061	0.623174	4.41386	1.02e-05	0.00221617	FMO3
15.0544	2.52413	0.57413	4.39644	1.1e-05	0.00234513	HSPB7
73.9382	1.68077	0.382143	4.39828	1.09e-05	0.00234513	SNTB1
768.417	1.88548	0.429214	4.39287	1.12e-05	0.00235632	COL18A1
4.72221	3.78849	0.867976	4.36474	1.27e-05	0.00257209	DUSP26
25.1612	2.41662	0.553268	4.3679	1.25e-05	0.00257209	MAMDC2
18.27	2.67388	0.611841	4.37022	1.24e-05	0.00257209	PRDM16
4.93644	3.70771	0.84964	4.36386	1.28e-05	0.00257209	TTR
196.047	2.23067	0.512094	4.35597	1.32e-05	0.00263721	CPAMD8
17.5458	2.83494	0.65178	4.34953	1.36e-05	0.00263816	C16orf89
19.0158	-3.43329	0.788779	-4.35267	1.34e-05	0.00263816	MAP7D2
262.184	2.16549	0.497953	4.34878	1.37e-05	0.00263816	SELENOM
59.1028	1.74334	0.40154	4.34163	1.41e-05	0.00264124	CACNA1C
47.7648	2.03904	0.469321	4.34466	1.39e-05	0.00264124	GNA14
13.6106	2.41311	0.555575	4.34345	1.4e-05	0.00264124	TRPC4
32.4888	2.26956	0.524335	4.32846	1.5e-05	0.0027475	AATK
1080.03	2.06877	0.47793	4.32861	1.5e-05	0.0027475	SPARCL1
122.284	2.62097	0.60591	4.32568	1.52e-05	0.00275462	CLEC3B
142.136	2.36891	0.548433	4.31942	1.56e-05	0.00280591	PTGS1
190.24	2.38537	0.552841	4.31475	1.6e-05	0.00283777	SPON1
16.2186	1.95663	0.454387	4.30609	1.66e-05	0.00288588	FCGR2C
19.6605	2.8089	0.652424	4.30533	1.67e-05	0.00288588	NPY1R
188.892	1.37601	0.319658	4.30462	1.67e-05	0.00288588	SH2B3
88.7153	2.09867	0.488716	4.29426	1.75e-05	0.00296743	GRASP
40.2191	4.72692	1.10074	4.29432	1.75e-05	0.00296743	SFRP4
58.6138	2.02582	0.47231	4.28917	1.79e-05	0.00300811	MAP1A
15.7593	2.0318	0.474483	4.28213	1.85e-05	0.00303988	GFI1
81.323	1.94206	0.453674	4.28074	1.86e-05	0.00303988	JAML
480.214	1.8596	0.43433	4.28153	1.86e-05	0.00303988	SERPINF1
70.0199	2.21629	0.519521	4.26603	1.99e-05	0.00318989	FLNC
9.70011	1.74131	0.408102	4.26685	1.98e-05	0.00318989	TLR6
7.17167	1.8315	0.429642	4.26285	2.02e-05	0.00320723	GNGT2
361.997	2.77436	0.651638	4.25751	2.07e-05	0.00325626	JCHAIN
54.9492	1.95635	0.460308	4.25009	2.14e-05	0.00333694	ADAMTS5
396.367	2.10416	0.495424	4.24719	2.16e-05	0.00335151	COL15A1
16.3974	2.35935	0.557103	4.23504	2.29e-05	0.0035081	ADAMTSL1
7.11603	2.5575	0.604204	4.23285	2.31e-05	0.00351265	RGS9
895.792	2.08277	0.492351	4.23026	2.33e-05	0.00352366	VWF
25.8528	2.44927	0.580144	4.22183	2.42e-05	0.00357878	FGF2
108.071	2.35725	0.558431	4.22121	2.43e-05	0.00357878	HTRA3
221.581	2.34749	0.555654	4.22473	2.39e-05	0.00357878	SULF1
50.6048	1.97029	0.467268	4.21661	2.48e-05	0.00362296	CYTOR
5.87947	3.44407	0.817183	4.21456	2.5e-05	0.00362681	CLEC4E
9.18025	-3.3646	0.799813	-4.20673	2.59e-05	0.00372493	SOX21-AS1
33.3649	-2.95144	0.702305	-4.2025	2.64e-05	0.00376533	HBA1
8.07643	4.84894	1.1563	4.1935	2.75e-05	0.00386758	LINC01251
28.861	1.94048	0.462802	4.19289	2.75e-05	0.00386758	NCF1
41.49	2.24236	0.537249	4.17378	3e-05	0.00417463	PLAC9
16.7277	2.18887	0.524856	4.17041	3.04e-05	0.00420447	IRF4
88.6297	1.9699	0.4728	4.16646	3.09e-05	0.00424561	ITGAX
36.5691	2.28364	0.550023	4.15189	3.3e-05	0.00445761	ANGPT1
178.493	1.83337	0.441537	4.15226	3.29e-05	0.00445761	BIRC3
208.4	2.22296	0.536373	4.14443	3.41e-05	0.00451299	LMOD1
5.47081	3.77007	0.90956	4.14494	3.4e-05	0.00451299	PLCD4
69.5541	1.73601	0.418922	4.14399	3.41e-05	0.00451299	STX2
11.6968	3.09482	0.748227	4.1362	3.53e-05	0.0046351	ANGPTL1
64.6718	3.00762	0.728125	4.13064	3.62e-05	0.00471449	WFDC21P
49.4148	2.59108	0.627645	4.12825	3.66e-05	0.00472966	MMP9
25.7115	3.2785	0.794734	4.12528	3.7e-05	0.00475733	PTPRD
12.3618	2.12115	0.515667	4.11341	3.9e-05	0.00493867	ARHGAP20
53.4303	2.41857	0.587869	4.11414	3.89e-05	0.00493867	EPHA3
146.958	1.90919	0.465639	4.10015	4.13e-05	0.00519406	EMCN
21.9535	2.58421	0.630547	4.09836	4.16e-05	0.00519824	HSD11B1
8.10245	2.53854	0.620395	4.09181	4.28e-05	0.00531073	CR1
5.7721	3.36976	0.824065	4.08919	4.33e-05	0.00533443	GLP2R
366.034	1.76695	0.432939	4.08128	4.48e-05	0.00548204	LYZ
19.0977	3.19864	0.784514	4.07723	4.56e-05	0.00550393	DCLK1
274.295	1.9575	0.480083	4.07743	4.55e-05	0.00550393	PXDN
18.5174	2.29029	0.562397	4.07237	4.65e-05	0.00558283	RYR2
931.279	2.32719	0.57192	4.06908	4.72e-05	0.00558837	ACTA2
78.6733	1.74522	0.42888	4.06925	4.72e-05	0.00558837	GNG2
1191.16	1.85647	0.456412	4.06753	4.75e-05	0.00558917	C1S
134.958	1.43787	0.355148	4.04864	5.15e-05	0.00602078	GNB4
16.9875	2.20142	0.545144	4.03825	5.39e-05	0.00614663	ARSJ
90.6092	1.9817	0.490585	4.03945	5.36e-05	0.00614663	CD200
296.519	1.66381	0.412057	4.03782	5.4e-05	0.00614663	GAS6
32.3216	3.75569	0.929565	4.04026	5.34e-05	0.00614663	MUC5AC
38.5448	1.93482	0.479367	4.0362	5.43e-05	0.00615046	CCDC102B
55.1191	2.04659	0.508741	4.02286	5.75e-05	0.00646919	ECM2
169.673	1.99879	0.49729	4.01936	5.84e-05	0.00652552	CDH11
109.919	1.84367	0.458924	4.01739	5.88e-05	0.00653998	LAMA2
15.3912	2.61937	0.652842	4.01225	6.01e-05	0.00660297	ALPK2
3.38946	2.74396	0.683709	4.01334	5.99e-05	0.00660297	LOC105373311
42.9125	1.43456	0.357927	4.00797	6.12e-05	0.0066831	SLC7A7
4145.02	1.90218	0.475663	3.99901	6.36e-05	0.00681811	COL3A1
28.6939	1.94369	0.485949	3.99978	6.34e-05	0.00681811	ITGB3
7.46772	3.14159	0.785471	3.99963	6.34e-05	0.00681811	STUM
283.01	1.62021	0.405486	3.99572	6.45e-05	0.00683251	CTSK
34.441	1.70918	0.427714	3.99609	6.44e-05	0.00683251	NLRC3
70.6758	2.08519	0.522529	3.99058	6.59e-05	0.00691908	INHBA
88.9378	2.53275	0.634777	3.98998	6.61e-05	0.00691908	KLHDC7B
48.0685	2.1309	0.535656	3.97811	6.95e-05	0.00723202	COX7A1
35.9247	1.90341	0.478896	3.97458	7.05e-05	0.00725665	MYH3
29.9673	2.56177	0.644535	3.9746	7.05e-05	0.00725665	TWIST1
43.8431	1.88707	0.475041	3.97243	7.11e-05	0.00728123	DCLK2
22.5401	2.09785	0.530766	3.9525	7.73e-05	0.00778332	CLEC1A
105.903	1.83281	0.463694	3.95264	7.73e-05	0.00778332	OLFML2B
30.1497	2.37243	0.60016	3.953	7.72e-05	0.00778332	RAMP1
28.16	2.38295	0.603235	3.95029	7.81e-05	0.00781217	ADTRP
34.4268	2.27179	0.575695	3.94617	7.94e-05	0.007904	MSC
19.8431	2.18662	0.554465	3.94365	8.03e-05	0.00794406	PTGIR
155.356	1.3638	0.346202	3.93931	8.17e-05	0.00804491	TNFRSF1B
10.3128	2.08115	0.528855	3.93519	8.31e-05	0.00813994	KCNA3
34.5464	2.22577	0.565945	3.93284	8.39e-05	0.00817591	IL4I1
39.2568	1.67282	0.425605	3.93046	8.48e-05	0.00821315	TNFSF13B
202.537	1.46448	0.374137	3.9143	9.07e-05	0.00867634	C1QC
136.095	1.82929	0.467385	3.91388	9.08e-05	0.00867634	CALCRL
11.7891	3.15143	0.805291	3.91341	9.1e-05	0.00867634	LCN10
6.87972	2.42344	0.619887	3.90949	9.25e-05	0.00877217	LINC02202
5.89018	2.8629	0.732679	3.90744	9.33e-05	0.00880091	ACTA2-AS1
158.664	2.16024	0.553441	3.9033	9.49e-05	0.00890645	MSRB3
14.6234	2.26071	0.579427	3.90163	9.55e-05	0.00892178	TLL1
72.8941	1.9332	0.495856	3.89871	9.67e-05	0.00898373	GPR4
39.2151	2.04861	0.525977	3.89486	9.83e-05	0.00908107	CACNA2D1
43.8733	1.96498	0.50493	3.89159	9.96e-05	0.00915753	INMT
17.7323	1.60891	0.414175	3.88462	0.000102488	0.00937665	GPR137C
5.55572	2.88945	0.744088	3.88322	0.000103084	0.00938377	KCNA5
6.7922	2.46455	0.635528	3.87796	0.000105335	0.00949328	TMEM200C
4.37067	3.0039	0.774521	3.8784	0.000105147	0.00949328	UBE2QL1
45.0738	2.77932	0.717991	3.87097	0.000108402	0.0097213	C2CD4B
27.5954	2.48182	0.641828	3.8668	0.000110272	0.0097443	CLEC10A
877.98	1.09653	0.283405	3.86913	0.000109223	0.0097443	NDRG2
19.9926	1.82825	0.472663	3.86799	0.000109738	0.0097443	RBP7
6.30986	-1.48866	0.38512	-3.86543	0.000110894	0.00975165	SCARNA12
3.2598	2.86336	0.741686	3.8606	0.000113107	0.00989821	LINC00426
9.90223	2.17785	0.564507	3.85798	0.000114329	0.00995702	CHL1
7.07733	2.38292	0.617943	3.85621	0.000115158	0.0099813	PTCHD4
21.7786	2.26208	0.587141	3.8527	0.000116822	0.0100773	GRIP2
15.3841	1.81411	0.471082	3.85095	0.000117662	0.0100946	HYAL1
3.47107	2.6185	0.680138	3.84996	0.000118137	0.0100946	MT1L
2671.61	2.11855	0.550651	3.84736	0.000119398	0.0101284	FN1
16.6911	2.06507	0.536823	3.84684	0.000119651	0.0101284	P2RY6
11.9867	4.25383	1.10894	3.83594	0.000125087	0.0105393	RSPO3
51.2528	1.80302	0.470368	3.83322	0.000126478	0.0106071	TEK
144.791	1.51474	0.395445	3.83046	0.000127904	0.0106773	ACVRL1
9.99052	2.55128	0.666469	3.82806	0.000129157	0.0107325	PCDHGB7
98.0747	2.26428	0.592018	3.82468	0.00013094	0.010831	RASL12
679.94	2.34633	0.613838	3.82239	0.000132166	0.0108827	LCN2
1649.32	1.97092	0.515836	3.82082	0.000133009	0.0109025	COL6A3
29.1102	1.66675	0.436424	3.8191	0.000133939	0.0109293	SYNE3
8.53501	3.37998	0.886198	3.81403	0.000136721	0.0110567	PCDH10
65.133	1.70055	0.445858	3.81412	0.000136672	0.0110567	ST8SIA4
2.35589	2.63648	0.692727	3.80594	0.000141265	0.0113734	DPEP1
115.665	2.0352	0.535857	3.79804	0.000145847	0.0116903	PPP1R14A
160.583	2.51244	0.662969	3.78968	0.000150842	0.0120374	GEM
163.096	3.17829	0.839999	3.78368	0.000154526	0.0122774	C7
34.5614	2.05166	0.542537	3.78161	0.00015582	0.0123261	CCL20
101.173	1.81821	0.481427	3.77671	0.000158911	0.012516	S1PR1
141.843	1.66298	0.440659	3.77385	0.000160747	0.0126058	F2R
5.06316	2.44886	0.649413	3.77088	0.000162676	0.0126475	LAX1
57.3437	1.68541	0.446925	3.77111	0.00016252	0.0126475	NCF2
6.9349	2.8348	0.752185	3.76875	0.000164064	0.0127009	PNMA8A
2473.11	1.73168	0.459903	3.76531	0.00016634	0.0128115	COL4A1
3.2283	2.36838	0.629317	3.76341	0.000167614	0.0128115	LSP1P5
52.7617	2.13246	0.566509	3.76421	0.000167075	0.0128115	PROM1
6.41793	2.30388	0.612871	3.75916	0.000170486	0.0129763	LOC101927069
67.1256	0.995341	0.265237	3.75264	0.000174979	0.0132625	ARSB
300.485	1.17904	0.314294	3.75141	0.000175845	0.0132726	LBH
33.8121	2.1292	0.567817	3.74981	0.000176971	0.0133022	SCUBE1
184.246	1.91303	0.510517	3.74725	0.000178785	0.0133279	COL8A1
15.3826	1.71267	0.457029	3.74741	0.000178669	0.0133279	CXCR6
191.621	1.81759	0.485373	3.74473	0.000180588	0.0133825	ALDH1A3
38.6907	1.57434	0.420485	3.74409	0.000181047	0.0133825	ARHGAP24
104.809	0.830279	0.221923	3.7413	0.000183071	0.0133825	PPP3CC
4.05911	-2.94079	0.786075	-3.74111	0.000183211	0.0133825	RHCE
67.5192	3.36721	0.899832	3.74205	0.000182529	0.0133825	SFRP1
480.448	1.59492	0.427061	3.73465	0.000187975	0.0136754	IFITM2
9.9751	1.84563	0.494675	3.73099	0.000190731	0.0138053	KIF17
5.73986	2.50787	0.672304	3.73026	0.000191285	0.0138053	SRL
38.4961	1.95911	0.525614	3.72727	0.000193562	0.0139142	IDO1
7.8108	2.80486	0.752883	3.7255	0.00019493	0.0139571	RASSF9
1369.37	1.78819	0.480344	3.72274	0.000197072	0.0139999	CALD1
4225.64	1.46088	0.392355	3.72338	0.000196576	0.0139999	FLNA
15.6089	1.9013	0.511093	3.72007	0.00019917	0.0140936	ALDH1L2
11.2673	2.72108	0.732061	3.71701	0.000201595	0.0142097	DKK2
9.08243	-3.32081	0.894224	-3.71363	0.000204311	0.0142375	BARX1
5.72983	3.46713	0.9332	3.71532	0.00020295	0.0142375	COL19A1
59.1644	2.78232	0.749426	3.71261	0.000205133	0.0142375	COL22A1
38.134	1.74559	0.470168	3.71269	0.000205065	0.0142375	SHE
244.762	1.47929	0.398657	3.71068	0.000206702	0.0142916	PALM2AKAP2
65.903	2.24153	0.604424	3.70854	0.00020846	0.014304	ASPN
8.83234	2.25588	0.608176	3.70925	0.00020787	0.014304	FIBIN
39.7497	1.66838	0.450071	3.70693	0.000209786	0.0143406	FAT4
89.9416	1.76333	0.476108	3.70363	0.000212534	0.0144739	HSPA7
220.488	1.98678	0.536999	3.69978	0.000215785	0.0146403	FBN1
45.5377	1.70552	0.461185	3.69813	0.000217192	0.0146807	RIPOR2
65.8717	2.20422	0.596344	3.69622	0.000218834	0.0147367	MOXD1
6.82389	2.4983	0.676504	3.69296	0.000221662	0.0147625	CDH2
423.452	1.31452	0.355855	3.69398	0.000220772	0.0147625	NFKBIZ
19.4521	2.66296	0.721004	3.69341	0.000221265	0.0147625	VIPR2
1832.33	1.76044	0.476872	3.69164	0.000222811	0.0147847	RGS5
7.42597	3.2037	0.869073	3.68634	0.000227499	0.0150406	MT1M
30.1833	1.93943	0.526512	3.68354	0.000230017	0.0151518	MYOM1
1228.26	1.88767	0.512845	3.68079	0.000232515	0.0152529	C3
5.07499	1.91165	0.519471	3.68	0.000233234	0.0152529	GPR84
44.8786	2.14157	0.582208	3.67836	0.000234737	0.0152959	NID2
4.38649	3.21961	0.875605	3.67701	0.000235981	0.0153218	CCL18
5.7841	2.89107	0.786841	3.67427	0.000238528	0.0154319	GLIS1
220.873	1.74424	0.474991	3.67215	0.000240523	0.0154857	LHFPL6
65.211	1.5551	0.423552	3.67157	0.000241068	0.0154857	SLC8A1
4.19705	3.12483	0.851344	3.67047	0.000242106	0.0154949	ANKRD36BP2
148.961	1.74194	0.474695	3.66961	0.000242923	0.0154949	CFI
10.2611	2.92514	0.798031	3.66544	0.000246911	0.015694	NOS2
31.9434	2.04436	0.558903	3.6578	0.00025439	0.016065	MIAT
4.46391	2.08413	0.569799	3.65767	0.000254522	0.016065	VNN1
74.9541	2.14926	0.5881	3.65458	0.000257607	0.0162033	FREM1
812.246	1.67221	0.457713	3.6534	0.000258789	0.0162214	TIMP2
45.8761	1.89418	0.519987	3.64275	0.000269744	0.0167343	FBXL7
10.4785	3.79247	1.04067	3.64425	0.000268173	0.0167343	FGF10
1693.26	1.06943	0.293508	3.64362	0.000268828	0.0167343	SOD2
7.64347	4.2814	1.17615	3.64019	0.000272435	0.0168436	OMD
2.5501	2.47057	0.679018	3.63844	0.000274294	0.0169008	TNIP3
8.12422	2.38931	0.657338	3.63483	0.00027816	0.0170809	SPNS3
121.081	2.3949	0.659953	3.62889	0.00028464	0.0174198	VWA5B1
242.575	1.16485	0.321115	3.62751	0.000286172	0.0174546	DLC1
10.2198	2.92029	0.805868	3.62378	0.000290331	0.0176488	MIR650
12.1472	2.59093	0.715409	3.6216	0.000292783	0.0176792	ATP13A4
331.126	1.60686	0.443606	3.62227	0.000292029	0.0176792	EGFL7
42.0768	1.51114	0.417426	3.62014	0.000294445	0.0177205	NCF4
46.9375	1.71664	0.474441	3.61824	0.000296609	0.0177916	RECK
93.2465	1.91093	0.529069	3.61188	0.00030399	0.0180699	CHN1
33.9441	1.26434	0.350071	3.61167	0.000304233	0.0180699	RNF125
19.2436	2.73344	0.756838	3.61166	0.000304241	0.0180699	SLC27A6
42.9042	2.06621	0.572738	3.60761	0.000309032	0.0182945	RRAD
849.944	1.50723	0.417898	3.60669	0.000310125	0.0182994	PALLD
63.4898	2.36082	0.655172	3.60336	0.000314132	0.0184159	LMO3
267.638	1.41483	0.392618	3.60359	0.000313852	0.0184159	MGLL
118.977	1.26136	0.350278	3.60104	0.000316948	0.018521	CD14
42.3133	2.14361	0.595817	3.59776	0.000320963	0.0186953	ACAN
1.54562	2.96618	0.825277	3.59416	0.000325435	0.0188347	LILRB4
648.8	1.29908	0.361366	3.5949	0.00032451	0.0188347	TGFBI
12.6984	2.02435	0.563513	3.59237	0.000327689	0.0189047	FAM124A
99.7394	1.57271	0.437904	3.59145	0.000328847	0.0189113	SLFN11
58.9864	3.30424	0.920551	3.58941	0.000331422	0.0189991	IL6
38.039	1.58373	0.441439	3.58766	0.000333661	0.0190249	LYL1
993.154	2.25542	0.628704	3.58742	0.000333972	0.0190249	MGP
93.3509	1.19042	0.332277	3.58261	0.000340182	0.0193179	ADCY9
1221.12	0.889407	0.248761	3.57535	0.000349762	0.0197998	VCL
55.5353	1.70088	0.47615	3.57215	0.000354064	0.0199809	CD48
15.413	2.76782	0.775143	3.57072	0.000356001	0.0200278	REEP1
14.1064	2.32578	0.651708	3.56874	0.000358701	0.0201172	SGCA
19.2001	1.88091	0.527287	3.56714	0.000360902	0.0201782	RAB37
186.92	1.13348	0.317948	3.56498	0.000363888	0.0202204	BMS1P20
35.1322	1.4991	0.420485	3.56516	0.000363632	0.0202204	KANK3
14.1497	1.94739	0.546578	3.56287	0.000366815	0.0203207	SUSD5
5.01242	3.48449	0.978934	3.55948	0.000371595	0.0205227	MYOC
130.179	1.33591	0.375844	3.55444	0.000378788	0.0207932	FCGR2A
7.25238	2.28123	0.641717	3.55488	0.000378145	0.0207932	TLR10
121.676	2.5232	0.710426	3.55168	0.000382786	0.0209492	PTGIS
65.7097	0.944826	0.266436	3.54617	0.000390877	0.0211423	CISH
1240.25	1.56603	0.441599	3.54626	0.000390736	0.0211423	IGFBP7
22.1351	2.83291	0.798881	3.5461	0.000390984	0.0211423	SCN11A
5.80564	2.55945	0.721285	3.54846	0.000387491	0.0211423	TMEM130
152.995	1.90511	0.538048	3.54079	0.000398937	0.0212551	ADGRA2
12.8286	1.1799	0.333034	3.54288	0.000395783	0.0212551	CACNA2D4
4.60581	2.69611	0.760977	3.54296	0.000395665	0.0212551	PLA2G2D
9.56329	3.09652	0.874526	3.5408	0.000398912	0.0212551	PRDM16-DT
19.0902	2.22841	0.629141	3.54199	0.000397113	0.0212551	PTH1R
2.93898	3.00701	0.849531	3.53961	0.000400719	0.0212875	GJB1
271.886	1.31922	0.37284	3.53829	0.000402725	0.0213315	HEG1
65.1479	1.36563	0.386258	3.53552	0.000406966	0.0214933	PAPSS2
272.831	1.31853	0.373088	3.5341	0.000409171	0.0215469	SHANK3
354.312	1.60923	0.455517	3.53276	0.000411245	0.0215933	CD93
440.515	1.52217	0.431128	3.53066	0.000414519	0.0217023	NID1
23.3494	2.73003	0.773636	3.52883	0.000417398	0.0217901	NTRK2
6.26002	1.88218	0.533546	3.52769	0.0004192	0.0218213	SIT1
27.0599	1.7254	0.489459	3.52511	0.000423303	0.0219717	ZNF469
28.8639	1.85221	0.525547	3.52435	0.00042453	0.0219725	SNAI1
115.512	1.37479	0.390216	3.52315	0.000426451	0.022009	FCER1G
34.0989	1.44501	0.410418	3.52083	0.000430195	0.0221392	ITGAM
1532.04	1.84161	0.523177	3.52005	0.000431461	0.0221414	BGN
10.1656	1.72108	0.489438	3.51644	0.000437379	0.0223817	SIRPG
10.1375	-2.39231	0.68081	-3.51392	0.000441541	0.022527	GOLGA6L4
17.841	1.71155	0.487175	3.51322	0.000442706	0.022527	PTPN22
53.283	1.44176	0.410501	3.51219	0.000444426	0.0225512	GIMAP7
5.54914	-3.56021	1.01483	-3.50817	0.000451193	0.022761	CACNA1B
106.42	1.94854	0.555479	3.50785	0.000451742	0.022761	GJA4
858.587	1.68397	0.480203	3.50678	0.000453562	0.022761	MCAM
15.8586	1.983	0.565479	3.50677	0.000453586	0.022761	OSM
19.4057	2.46896	0.704541	3.50435	0.000457729	0.0229054	LAMA1
7.2757	2.75785	0.788057	3.49955	0.000466041	0.0232571	GATA5
70.3175	1.52486	0.436072	3.49681	0.000470858	0.0234329	ITGA11
3.15298	2.95065	0.844142	3.49544	0.000473284	0.023457	PLPP4
36.8116	1.36355	0.390135	3.49507	0.000473931	0.023457	WNT4
192.704	1.1236	0.321799	3.49161	0.000480111	0.0236981	ITPRIP
1097.06	2.08242	0.596617	3.49038	0.000482328	0.0237429	TAGLN
2.20157	2.33313	0.668831	3.48837	0.000485967	0.0238571	WAKMAR2
77.6059	1.3918	0.399349	3.48516	0.000491837	0.0240801	SH2D3C
6.13964	-1.99358	0.572557	-3.4819	0.000497877	0.0243101	CSPG5
25.7739	2.09921	0.603296	3.47956	0.000502237	0.024457	BCL2A1
117.23	1.79525	0.51662	3.47499	0.000510877	0.0247448	GUCY1A1
72.74	2.27646	0.655032	3.47534	0.000510201	0.0247448	TPSAB1
8.04927	3.0974	0.891699	3.47359	0.000513544	0.0248076	GCKR
718.175	1.72515	0.497076	3.4706	0.000519306	0.0249529	ADAMTS1
34.2989	3.13439	0.903011	3.47104	0.000518443	0.0249529	MMP3
130.421	1.43929	0.414892	3.46907	0.000522268	0.0249628	ITGB2
12.6081	2.98196	0.859532	3.46929	0.000521846	0.0249628	KIAA1755
13.2556	2.08261	0.600784	3.46648	0.000527315	0.0251377	CDHR1
4.84948	2.31022	0.666662	3.46535	0.000529538	0.0251774	SLC19A3
92.8176	1.56224	0.451235	3.46215	0.00053588	0.0252798	FLI1
7.31337	1.74385	0.50368	3.46222	0.000535743	0.0252798	GRIK1
33.9485	1.68133	0.485551	3.46273	0.000534725	0.0252798	KLHL13
669.172	1.7013	0.491906	3.45859	0.000543019	0.0255501	COL5A1
45.049	1.98689	0.574806	3.45662	0.000546987	0.0256701	APLN
21.1652	3.09695	0.896789	3.45337	0.000553619	0.0258527	CWH43
5.76209	2.54437	0.736789	3.45332	0.000553732	0.0258527	SYNC
33.1559	2.75387	0.797795	3.45185	0.00055676	0.0259272	CCL11
588.248	1.15859	0.336023	3.44794	0.00056489	0.0261065	ARRDC3
15.52	-1.96672	0.570294	-3.44861	0.000563476	0.0261065	FAM131B
543.785	1.75963	0.510345	3.44791	0.000564932	0.0261065	PDGFRB
14.7268	2.00845	0.58275	3.44651	0.000567878	0.0261759	CHI3L2
112.741	1.90174	0.551902	3.44579	0.00056939	0.0261789	RAMP3
159.606	1.80609	0.524384	3.44421	0.000572736	0.0262661	FRZB
22.7395	1.8568	0.539604	3.44103	0.000579495	0.0264422	ADAMDEC1
228.672	0.897396	0.260765	3.44139	0.000578732	0.0264422	LYN
45.4919	1.86747	0.542996	3.43919	0.000583452	0.0265558	LZTS1
273.329	1.70374	0.495702	3.43702	0.000588146	0.0266357	FILIP1L
23.7022	1.8802	0.547008	3.43725	0.000587648	0.0266357	KCNE4
76.6945	1.94312	0.565585	3.4356	0.000591234	0.0267088	CTHRC1
3.45257	-2.35813	0.686657	-3.43422	0.000594265	0.0267789	ADAM32
29.7294	1.36594	0.398226	3.43007	0.000603417	0.0271238	FOLH1
384.139	1.86462	0.543782	3.42899	0.000605842	0.0271654	UPK3A
32.9217	1.55835	0.454695	3.42725	0.000609722	0.0272719	KATNAL1
32.9965	2.51811	0.735295	3.42462	0.000615657	0.0273349	CXCL6
4.56537	2.71829	0.793638	3.4251	0.000614582	0.0273349	MIR570HG
120.747	1.5759	0.460101	3.42512	0.000614518	0.0273349	PLAGL1
1105.16	0.833325	0.243427	3.4233	0.00061865	0.0274006	LAMC1
16.5191	1.51892	0.444772	3.41504	0.000637715	0.0279337	CCDC170
10.4844	2.2167	0.649155	3.41475	0.000638396	0.0279337	HAND2
16.1434	1.98797	0.582096	3.4152	0.00063735	0.0279337	MASP1
16.5874	1.88114	0.550507	3.41711	0.000632894	0.0279337	MN1
16.6692	1.51213	0.44276	3.41525	0.000637243	0.0279337	RASGRP1
16.0614	2.41269	0.707682	3.40928	0.000651336	0.0284312	P2RX1
26.2125	1.80522	0.530422	3.40337	0.000665599	0.0287764	CNTN4
177.488	0.659978	0.193891	3.40385	0.000664424	0.0287764	MTMR6
205.378	1.63359	0.479787	3.40482	0.000662071	0.0287764	PDK4
70.162	0.992904	0.291659	3.40434	0.00066325	0.0287764	RAB30
1.45967	-2.86299	0.84164	-3.40168	0.000669739	0.0288865	LINC01269
745.554	2.32242	0.683271	3.39897	0.000676404	0.0290357	ACTG2
12.3773	2.23894	0.658703	3.39901	0.000676297	0.0290357	MSC-AS1
52.0377	2.31312	0.681164	3.39584	0.000684187	0.0292312	ADH1C
762.785	-1.90835	0.561939	-3.39601	0.000683759	0.0292312	KRT15
35.41	2.04087	0.601173	3.39481	0.00068677	0.0292726	CPA3
367.97	2.08865	0.615737	3.39211	0.000693574	0.0294495	COL14A1
1.53393	2.89297	0.852932	3.39179	0.000694371	0.0294495	IL22RA2
11.9813	2.81772	0.830885	3.39123	0.000695797	0.0294495	PTGFR
11.8332	1.81762	0.536226	3.38965	0.000699811	0.0295503	RUBCNL
2139.94	1.55541	0.459223	3.38704	0.000706501	0.0297634	COL4A2
35.3064	0.918536	0.271637	3.38149	0.000720943	0.0303013	TCP11L1
152.329	1.3604	0.402463	3.38019	0.000724353	0.0303742	DLL4
128.866	1.5221	0.450642	3.37763	0.000731134	0.0305877	GRK5
23.4776	2.13217	0.631573	3.37596	0.000735581	0.0306135	BABAM2-AS1
3.94005	2.91027	0.862117	3.37572	0.000736217	0.0306135	OR51E2
20.6733	1.51219	0.447991	3.3755	0.000736821	0.0306135	WHAMMP3
2.34868	2.3648	0.701567	3.37074	0.000749663	0.0310049	LOC101928370
4029.69	1.63293	0.484408	3.37098	0.000749025	0.0310049	SPARC
3532.63	-0.85769	0.254569	-3.36919	0.000753895	0.0311089	RPL36
4.57329	2.63383	0.78337	3.36218	0.000773297	0.031837	CSF2
24.6057	1.83334	0.545744	3.35934	0.000781296	0.0320733	ATP1B2
23.538	2.37545	0.707476	3.35764	0.000786118	0.0320733	P4HA3
53.4461	0.882373	0.262753	3.35818	0.000784577	0.0320733	PLXNC1
140.65	1.86278	0.554729	3.35799	0.000785101	0.0320733	SYTL5
3843.03	1.58901	0.473494	3.35592	0.000791017	0.0322006	A2M
22.5698	1.7437	0.520214	3.35189	0.000802623	0.0325447	CYSLTR1
79.7821	1.81274	0.540834	3.35174	0.000803062	0.0325447	SRPX
9.96721	1.99221	0.594541	3.35084	0.000805682	0.032578	LGALS2
7.90089	1.98014	0.591189	3.34942	0.00080982	0.0326724	TRPM6
21.2132	1.74125	0.520326	3.34646	0.000818505	0.0329494	PKNOX2
112.971	2.33064	0.696911	3.34424	0.000825085	0.0331406	FAM107A
43.7933	1.4318	0.428375	3.34239	0.000830592	0.033288	NEXN
31.6206	1.66086	0.497291	3.33983	0.000838309	0.0333778	HDAC9
115.657	1.37944	0.413047	3.33968	0.00083876	0.0333778	LDB2
3.73888	2.88748	0.864269	3.34096	0.000834904	0.0333778	LOC727896
7.42285	2.34661	0.702748	3.3392	0.000840203	0.0333778	TMEM255A
21.2631	2.71202	0.812477	3.33797	0.000843936	0.0333797	IGDCC3
3.62659	1.85852	0.556738	3.33823	0.000843148	0.0333797	TLR8
5.42812	2.44314	0.732401	3.3358	0.000850549	0.033568	SIGLEC6
19.3383	2.7984	0.839169	3.33473	0.000853837	0.0336245	LOC643201
22.2282	2.17895	0.653757	3.33297	0.000859249	0.0337642	GFPT2
18.658	1.99468	0.598967	3.3302	0.000867834	0.0340277	PIWIL4
25.0648	1.29177	0.388117	3.3283	0.000873768	0.0341864	CCR1
2.42734	3.50301	1.0528	3.32734	0.000876783	0.0342305	GREM1
60.1322	2.23609	0.672498	3.32506	0.000884006	0.0344382	JPH2
5.62132	1.75513	0.528147	3.32319	0.000889936	0.0345948	SIGLEC12
24.4967	1.48001	0.445747	3.32029	0.000899246	0.034793	EPHA10
865.885	1.16142	0.349767	3.32055	0.000898396	0.034793	LAMB2
12.7521	2.23918	0.67449	3.31981	0.000900796	0.034793	ZNF300P1
7.87934	1.75422	0.528972	3.31627	0.000912272	0.0351613	RASGRF1
6.86904	-1.59604	0.48164	-3.31375	0.000920523	0.035404	LOC102724301
73.7045	1.68848	0.510491	3.30757	0.000941106	0.0359665	CSF3R
7.39983	3.21244	0.971078	3.30812	0.000939247	0.0359665	LOC100506358
2.9387	1.98658	0.600414	3.30868	0.000937377	0.0359665	SH3RF3-AS1
58.2608	2.41345	0.729966	3.30625	0.000945526	0.0360594	MYCN
133.518	1.31112	0.396874	3.30362	0.000954466	0.0361846	RGL1
6938.51	-0.719364	0.217695	-3.30446	0.000951594	0.0361846	RPL30
109.886	2.13435	0.646084	3.30352	0.000954801	0.0361846	SERPINE2
27.7275	1.47708	0.447423	3.3013	0.000962386	0.0363959	TRIM6
27.8333	1.34591	0.407994	3.29884	0.000970847	0.0366394	FAM189A2
9.89305	1.83066	0.555904	3.29312	0.000990832	0.0367115	BCL2L15
11.8845	2.15764	0.65508	3.29371	0.000988752	0.0367115	CD300E
58.9482	1.50274	0.456333	3.29307	0.000990997	0.0367115	CHST15
14.1234	2.99763	0.909065	3.29749	0.00097554	0.0367115	CXCL5
106.41	1.95234	0.592542	3.29486	0.00098471	0.0367115	ESPN
2.02561	3.70048	1.12269	3.29607	0.000980477	0.0367115	LOC100287387
86.0632	1.75023	0.531288	3.29432	0.000986618	0.0367115	RND1
6.34122	-1.52705	0.463616	-3.29379	0.000988451	0.0367115	SNORA26
5.18946	2.16207	0.655972	3.29598	0.000980788	0.0367115	SYPL2
215.99	1.55303	0.472192	3.28897	0.00100553	0.0369773	APOLD1
23.2668	1.25697	0.382156	3.28915	0.00100491	0.0369773	CLIC5
82.5041	1.43193	0.435404	3.28875	0.00100634	0.0369773	MMD
311.964	1.8273	0.555485	3.28956	0.00100343	0.0369773	TNC
12184.3	-0.683227	0.207793	-3.28801	0.00100898	0.0369993	RPS8
12.5143	1.53463	0.467317	3.28391	0.00102378	0.0374661	TLR1
12.1757	3.37086	1.0269	3.28255	0.00102872	0.0375712	RERGL
136.117	-1.94162	0.591692	-3.28146	0.0010327	0.0376407	FHAD1
2.30186	2.62131	0.799437	3.27894	0.00104198	0.0379026	TBX5-AS1
4.89281	2.83931	0.866323	3.27742	0.00104759	0.0380009	LOC101929599
120.795	1.49784	0.457066	3.27708	0.00104888	0.0380009	PAMR1
6.41804	3.75536	1.14628	3.27611	0.00105246	0.0380545	IGSF10
115.155	0.952249	0.290941	3.273	0.00106414	0.0384003	LATS2
13.4762	1.33812	0.409807	3.26525	0.00109367	0.0391676	CLEC4A
21.4246	2.06726	0.632943	3.26611	0.00109037	0.0391676	FXYD1
4.04169	3.4321	1.05083	3.26609	0.00109044	0.0391676	MT1H
59.433	1.27779	0.391342	3.26515	0.00109406	0.0391676	RORA
123.806	1.67195	0.512456	3.26262	0.00110387	0.039441	ITGA8
4.74049	2.25726	0.69246	3.25977	0.00111504	0.0396846	C3orf80
6.94528	2.32142	0.712145	3.25976	0.00111507	0.0396846	RBM24
192.046	1.59134	0.488833	3.25539	0.00113236	0.040221	OLFML2A
43.2776	2.24605	0.690265	3.2539	0.00113832	0.0402746	ANKFN1
39.1673	2.08978	0.642204	3.25408	0.0011376	0.0402746	LYVE1
62.6139	2.16547	0.665692	3.25296	0.0011421	0.0403296	VTCN1
6.2874	2.74511	0.844317	3.25128	0.00114885	0.0404276	FAM180A
17.4012	1.89077	0.581566	3.25116	0.00114934	0.0404276	SSTR2
450.206	1.90591	0.5865	3.24963	0.00115555	0.0405673	PALM3
8.17933	-2.48879	0.766109	-3.24861	0.00115972	0.040635	VXN
284.371	0.724878	0.223247	3.24698	0.00116639	0.0407897	DENND5A
18.9762	-3.09431	0.953518	-3.24515	0.0011739	0.0409733	MSLN
71.186	1.46172	0.450623	3.24377	0.00117959	0.0410139	CYTH4
21.3537	2.05337	0.632996	3.24389	0.00117911	0.0410139	TNFRSF11B
355.212	-1.73025	0.533853	-3.24106	0.00119087	0.0413268	HBB
12.9129	2.31951	0.716594	3.23686	0.00120854	0.04186	GAS1
53.3654	1.12424	0.347595	3.23433	0.00121927	0.042151	IGSF6
193.427	0.641543	0.198427	3.23314	0.00122436	0.0422462	C19orf12
3.31329	2.77074	0.857256	3.2321	0.00122884	0.0422989	C8orf88
10.5696	2.18112	0.674913	3.2317	0.00123056	0.0422989	LINC00472
58.1616	1.63319	0.50587	3.22848	0.00124451	0.0426167	PDE2A
82.7781	1.11943	0.346697	3.22885	0.00124288	0.0426167	RASGRP3
12.2654	1.93008	0.598452	3.22512	0.00125922	0.0430391	UBD
1.74097	2.91673	0.905686	3.22047	0.00127982	0.043661	LINC00189
2.45949	2.42604	0.753519	3.21962	0.00128362	0.0437083	PPFIA2
33.6304	2.08499	0.648211	3.21654	0.00129748	0.0440455	LINC00482
64.7136	1.97851	0.615144	3.21634	0.00129839	0.0440455	SPHK1
11.1012	1.5802	0.491454	3.21537	0.00130278	0.044112	FGF1
20.0388	2.12225	0.660435	3.21341	0.0013117	0.0443309	KIF12
35.5562	2.04028	0.635794	3.20902	0.00133187	0.0449288	ASPA
49.3453	1.48497	0.463251	3.20553	0.00134812	0.0453927	VSIG4
6.83802	2.25641	0.704297	3.20377	0.00135639	0.0455863	CCBE1
41.5369	1.32968	0.415254	3.2021	0.00136431	0.0457676	ADAM22
49.3183	1.44022	0.449914	3.2011	0.00136903	0.0458411	SIGLEC1
4.79055	1.75598	0.548956	3.19875	0.00138024	0.046131	ADORA1
100.9	1.26912	0.396858	3.19791	0.00138426	0.0461801	CDC42EP2
7.85317	2.08623	0.653214	3.19379	0.00140416	0.0467096	TLL2
6.19068	1.31933	0.413123	3.19356	0.00140528	0.0467096	ZNF658B
5699.5	0.507991	0.159155	3.19181	0.00141386	0.0467935	MYH9
5.36852	2.32229	0.727458	3.19234	0.00141126	0.0467935	PRG2
2.37224	2.30826	0.723261	3.19146	0.00141556	0.0467935	ZNF534
11.9578	-1.77433	0.556525	-3.18824	0.00143143	0.0470181	ANKLE1
23.716	1.6477	0.516758	3.18852	0.00143001	0.0470181	CD52
686.4	1.67261	0.524647	3.18807	0.00143228	0.0470181	SCUBE2
60.5558	1.23246	0.386595	3.18797	0.00143273	0.0470181	SIMC1
323.61	-0.888546	0.278809	-3.18694	0.00143788	0.0471016	FAAP20
2782.19	1.30264	0.408896	3.18575	0.0014438	0.0472101	ZFP36
35.4905	-0.879309	0.27631	-3.18232	0.001461	0.0476865	PEX11G
52.9185	1.56511	0.491918	3.18165	0.0014644	0.0477116	PLSCR4
75.1404	1.59121	0.500206	3.18111	0.00146713	0.0477146	CLEC11A
13.5651	1.80657	0.568279	3.17902	0.00147776	0.0479742	PRTG
14.1959	2.54694	0.801788	3.17658	0.00149024	0.048226	SLC2A4
29.3832	1.38012	0.434483	3.17646	0.00149084	0.048226	TAGAP
13.5748	2.02702	0.639409	3.17014	0.00152366	0.0490079	CCL8
225.049	1.4132	0.445624	3.17127	0.00151774	0.0490079	CXCR4
16.4703	1.83658	0.579506	3.16921	0.00152854	0.0490079	NPR3
312.352	2.0527	0.647666	3.16938	0.00152767	0.0490079	POSTN
16.9501	2.23786	0.7058	3.17067	0.00152087	0.0490079	PPP1R14D
15.3066	1.74588	0.5515	3.1657	0.0015471	0.0495154	GZMH
2.15857	3.29362	1.04075	3.16468	0.00155256	0.0496026	C6
133.499	0.99204	0.313618	3.16322	0.00156037	0.0497116	C11orf95
170.857	-2.30838	0.729923	-3.1625	0.00156421	0.0497116	CPNE7
14.1902	1.97426	0.624234	3.16269	0.00156321	0.0497116	NMNAT2
31.5546	1.25909	0.39833	3.16091	0.00157275	0.049811	C3AR1
47.4202	1.5761	0.498625	3.1609	0.00157284	0.049811	OLFML1
9.32645	2.30129	0.728311	3.15976	0.00157901	0.0498996	LRFN5
4.19634	1.88253	0.595857	3.15936	0.00158114	0.0498996	SNX29P2
362.833	0.923317	0.292309	3.1587	0.00158474	0.0499263	EOGT
92.2168	-1.43126	0.453244	-3.15782	0.00158953	0.0499902	IRX3
1867.82	1.37652	0.436034	3.1569	0.00159457	0.0500616	MMP2
19.9282	1.63663	0.518622	3.15572	0.00160102	0.0501773	RHOH
23.3274	1.63277	0.517698	3.15391	0.00161099	0.0504025	FGF13
8.20829	3.85842	1.2241	3.15203	0.00162138	0.0506402	CADM3
13.0383	2.09662	0.665298	3.1514	0.0016249	0.0506627	NAV3
468.131	1.11987	0.355491	3.15021	0.00163151	0.0506913	BPGM
7.52302	1.84806	0.586572	3.15062	0.00162924	0.0506913	FAM167A
53.5038	1.62025	0.514492	3.14923	0.00163701	0.0506913	IL7R
12.0619	2.64627	0.840269	3.14931	0.00163654	0.0506913	MT1G
75.7778	1.34192	0.426882	3.14355	0.00166913	0.0515976	DOCK4
83.7791	1.52113	0.484079	3.14232	0.00167615	0.0517266	BCL6B
133.613	0.884606	0.281737	3.13983	0.00169045	0.0519124	DNAJB4
350.726	1.61122	0.513239	3.13932	0.0016934	0.0519124	HSPB8
20.3702	1.46762	0.467502	3.13928	0.00169364	0.0519124	KCNN3
53.8263	1.74766	0.556572	3.14005	0.00168919	0.0519124	THSD7A
12.9693	1.6947	0.540027	3.13819	0.00169997	0.0520185	MCOLN2
392.149	1.43937	0.45876	3.13753	0.00170377	0.0520467	RCAN1
20.8582	2.14175	0.683046	3.13558	0.00171512	0.0523054	DPP4
10.296	1.81425	0.578778	3.13462	0.00172078	0.0523897	LTK
414.925	1.25141	0.399445	3.13288	0.00173101	0.0525683	KIFC3
7.72573	2.44889	0.78198	3.13165	0.00173825	0.0525683	LOC283683
34.5001	1.38171	0.441188	3.13179	0.00173742	0.0525683	PLA2G7
6.85826	1.91186	0.61049	3.13169	0.00173804	0.0525683	TRG-AS1
1108.98	1.26589	0.404427	3.13009	0.00174751	0.0527603	FSTL1
4.10521	1.69331	0.541297	3.12826	0.00175847	0.0530029	CXCR3
3.0773	3.06229	0.979266	3.12713	0.0017652	0.0530323	CST2
175.114	1.47217	0.470774	3.12712	0.0017653	0.0530323	NR2F1
64.7745	1.1597	0.370965	3.12617	0.00177101	0.0531157	ARHGAP25
2.28096	1.94927	0.623942	3.12411	0.00178342	0.0533112	LINC02362
7.11163	-2.06055	0.65952	-3.12432	0.00178214	0.0533112	VWA5B2
9.06426	-2.08351	0.667194	-3.1228	0.0017914	0.0534067	LINC02657
82.0331	2.02503	0.648681	3.12177	0.00179769	0.0534067	PRELP
239.059	2.03248	0.650912	3.12251	0.00179315	0.0534067	SOD3
14.5715	-2.28089	0.730667	-3.12165	0.0017984	0.0534067	ST6GAL2
8.93793	1.45845	0.467855	3.11731	0.0018251	0.0536778	CHSY3
8.36141	1.90058	0.609414	3.1187	0.00181648	0.0536778	CTXND1
8.1177	1.95818	0.628082	3.11772	0.00182259	0.0536778	DCLK3
30.8274	1.33601	0.428515	3.11777	0.00182223	0.0536778	IL15
8.35291	1.79663	0.576348	3.11728	0.00182531	0.0536778	PLPP7
20.0888	2.25403	0.72305	3.11739	0.0018246	0.0536778	TMOD1
134.716	1.3745	0.441287	3.11475	0.00184104	0.0537957	ADAMTS9
32.4196	1.91689	0.615179	3.11599	0.00183329	0.0537957	FCN1
117.095	1.34201	0.43093	3.11422	0.00184429	0.0537957	FLT4
32.4595	1.7558	0.563882	3.11377	0.00184714	0.0537957	JAM3
6696.84	-0.714965	0.229512	-3.11515	0.00183853	0.0537957	RPS7
209.969	1.81135	0.581585	3.11451	0.00184251	0.0537957	VCAM1
161.12	1.393	0.448142	3.1084	0.00188105	0.0545274	ARHGAP29
108.817	-0.95682	0.307821	-3.10836	0.0018813	0.0545274	DHRS4
7.87974	1.83017	0.58874	3.10863	0.00187958	0.0545274	FCN3
58.7157	1.64852	0.530557	3.10714	0.00188905	0.0546646	TFPI2
112.054	2.62898	0.846256	3.1066	0.00189254	0.0546783	HLA-DRB5
520.567	1.37578	0.442956	3.1059	0.00189703	0.0547209	ITGA5
4.90117	2.0975	0.675616	3.10457	0.00190554	0.0548789	LINC00996
9.17718	1.55584	0.50143	3.1028	0.00191699	0.0550068	SIRPB2
179.796	1.99502	0.642926	3.10303	0.00191551	0.0550068	STEAP4
51.2672	1.40116	0.451628	3.10248	0.00191909	0.0550068	TSPAN11
12.3053	-1.46193	0.471678	-3.09942	0.00193899	0.0554895	AZIN1-AS1
51.5436	1.16311	0.375475	3.0977	0.00195028	0.0557244	PHF7
8.30432	-2.27728	0.735439	-3.0965	0.00195823	0.0558635	BMS1P22
20.0267	1.79425	0.579627	3.09552	0.00196466	0.0559588	NEGR1
39.296	-1.22632	0.396479	-3.09304	0.00198119	0.056341	PINK1-AS
160.746	1.50152	0.48581	3.09075	0.00199649	0.0565472	ADGRL4
2.1448	2.38405	0.771362	3.0907	0.00199684	0.0565472	MIXL1
82.5691	-1.51912	0.491536	-3.09056	0.00199781	0.0565472	RASGEF1A
492.977	1.11934	0.36229	3.08963	0.00200403	0.056635	NCOA7
20.5833	-1.65638	0.536248	-3.08884	0.00200942	0.0566989	MINAR1
3.97722	3.29017	1.06573	3.08724	0.00202026	0.0568276	CR2
72.7109	1.97381	0.639298	3.08746	0.00201874	0.0568276	IGF2BP2
38.7828	1.36948	0.443764	3.08605	0.00202837	0.0568791	MMP25-AS1
97.9424	1.06615	0.345427	3.08646	0.00202558	0.0568791	STARD13
381.102	-0.63356	0.205339	-3.08544	0.00203252	0.0569074	COMMD6
208.443	1.19939	0.388822	3.08467	0.00203777	0.0569663	ROBO1
159.272	1.5187	0.492686	3.08249	0.00205273	0.0570531	CAVIN3
109.291	1.66739	0.540902	3.08262	0.0020519	0.0570531	HEYL
15.9525	1.39958	0.454088	3.08218	0.00205491	0.0570531	NRROS
39.4399	1.58985	0.51592	3.08158	0.00205904	0.0570531	PDE1B
4.80814	1.9277	0.625576	3.08148	0.00205977	0.0570531	TCTEX1D1
2922.14	1.37271	0.445208	3.08329	0.00204728	0.0570531	VIM
7.34507	1.94946	0.632778	3.0808	0.00206444	0.0570757	PNMA8B
90.4683	0.679253	0.220505	3.08045	0.00206689	0.0570757	PXK
278.033	1.69817	0.551609	3.07857	0.00207994	0.0573488	RGS1
147.981	1.40883	0.457789	3.07747	0.00208767	0.0574743	KIRREL1
684.962	0.897974	0.291852	3.07681	0.00209229	0.0575142	IL6ST
4.41242	1.81712	0.591564	3.07173	0.00212824	0.0584137	KCNK17
120.419	1.22444	0.39885	3.06993	0.00214108	0.0586578	LCP2
9.18408	2.54125	0.827883	3.06958	0.00214361	0.0586578	PCP4
68.0886	1.4459	0.471207	3.0685	0.00215137	0.0586928	CPVL
231.918	0.767604	0.25012	3.06895	0.00214813	0.0586928	STAT5A
4.74596	2.18084	0.711284	3.06606	0.002169	0.0590429	CABCOCO1
4.93027	1.52924	0.498803	3.06582	0.00217072	0.0590429	EID3
279.292	0.723695	0.2361	3.0652	0.00217525	0.0590774	MICAL2
4738.49	1.5644	0.510538	3.06422	0.00218239	0.0591825	COL1A2
103.316	1.73165	0.565642	3.06138	0.00220318	0.0596571	ADAM12
29.447	1.38047	0.451159	3.05984	0.00221454	0.0598752	PIK3R5
151.974	1.72867	0.565262	3.05817	0.00222691	0.0601199	MEG3
13.4563	2.34813	0.768545	3.05529	0.00224843	0.0605205	KCNK3
112.551	1.40558	0.460039	3.05535	0.00224796	0.0605205	PTPRC
40.0337	1.3809	0.452155	3.05403	0.00225788	0.0606848	COL8A2
10.4072	2.01733	0.660683	3.05341	0.00226259	0.0607211	GALNT15
1.89293	-3.55711	1.16515	-3.05292	0.00226626	0.0607299	MEIOB
23.5659	1.76751	0.579239	3.05144	0.00227745	0.0609396	SULT1C4
141.369	1.34716	0.441554	3.05094	0.00228124	0.0609508	EDIL3
1.91796	3.02732	0.992653	3.04972	0.00229053	0.061109	LUCAT1
3.93671	1.72684	0.566525	3.04813	0.00230269	0.0613431	ZBTB32
6.66526	-1.72913	0.567428	-3.04731	0.00230898	0.0614201	LINC01589
2.69144	2.64879	0.869573	3.04608	0.00231849	0.0614925	FPR2
46.0241	1.50727	0.494794	3.04625	0.00231717	0.0614925	SNED1
16.2404	2.56057	0.841195	3.04396	0.00233483	0.0618354	DMRTA2
380.355	1.04092	0.342291	3.04103	0.00235768	0.0623495	IFI30
1005.32	1.36167	0.447905	3.04009	0.0023651	0.0623637	AKR1B1
26.7433	1.77943	0.585282	3.04029	0.00236347	0.0623637	LINC02038
22.3793	2.90599	0.956377	3.03854	0.00237728	0.0625938	SLC39A2
48.4422	1.26183	0.415417	3.03751	0.00238541	0.0627165	TRPV2
395.37	1.96282	0.646295	3.03704	0.00238916	0.062724	PIGR
56.0294	1.5179	0.500021	3.03567	0.00240001	0.0627361	DZIP1L
40.1212	1.71635	0.56524	3.0365	0.00239346	0.0627361	RERG
2.73259	2.06843	0.681284	3.03607	0.00239684	0.0627361	TMEM150B
418.777	1.37583	0.453442	3.0342	0.00241178	0.062953	ITGA1
62.5849	0.989814	0.326282	3.03361	0.00241646	0.0629844	IFIT2
586.612	1.06146	0.350271	3.03041	0.00244225	0.0635127	CNN3
235.897	0.973969	0.321432	3.03009	0.0024448	0.0635127	PHLDB1
7728.02	-0.552322	0.182297	-3.02979	0.00244725	0.0635127	RPL23
70.4627	1.51041	0.498966	3.02708	0.00246929	0.0639932	PREX2
5.12151	1.86439	0.616416	3.02457	0.00248987	0.0644344	LOC100506585
52.0496	1.74367	0.577	3.02196	0.0025114	0.0648988	TMEM158
36.7994	1.75676	0.581635	3.02037	0.00252463	0.0651476	COX4I2
4.83561	2.76453	0.915637	3.01924	0.00253408	0.0652984	PCDH9
29.8994	3.48359	1.15538	3.0151	0.00256894	0.0661028	MFAP5
85.5013	2.22858	0.739417	3.01396	0.00257858	0.0662566	FREM2
12.7017	1.62445	0.53908	3.01337	0.00258365	0.0662931	NOX4
14.3617	1.51917	0.504498	3.01125	0.00260178	0.0665695	LOC339192
33.9493	1.74357	0.579002	3.01135	0.00260091	0.0665695	PRSS12
9.83355	-1.8405	0.611542	-3.00961	0.00261582	0.0668345	MUC12-AS1
4.24042	2.26156	0.752368	3.00592	0.00264778	0.0672928	CNTNAP3B
14.5336	1.52598	0.507643	3.00601	0.00264704	0.0672928	HIGD1B
28.0608	1.07947	0.359127	3.00582	0.00264862	0.0672928	ICAM2
36.5599	1.57531	0.523911	3.00682	0.00263995	0.0672928	PCSK5
154.345	1.32043	0.439455	3.00469	0.0026585	0.0674493	MS4A6A
2.46873	3.29542	1.09698	3.0041	0.00266367	0.0674858	MMP2-AS1
153.043	2.08423	0.694011	3.00317	0.00267186	0.0675989	UGT1A6
76.3819	1.3277	0.442499	3.00046	0.00269574	0.0678363	ALPK3
272.587	0.829519	0.276469	3.0004	0.00269623	0.0678363	ARHGEF40
5.82016	2.01531	0.671533	3.00106	0.00269038	0.0678363	LINC00861
152.643	2.12327	0.707549	3.00088	0.00269203	0.0678363	S100A8
221.462	1.37594	0.458653	2.99995	0.00270027	0.0678438	ZEB2
4.96376	2.29811	0.766324	2.99888	0.00270976	0.0678939	DHH
73.9759	1.17461	0.391637	2.99924	0.00270656	0.0678939	GPRASP1
5.56245	-2.4664	0.822891	-2.99723	0.00272443	0.0680858	GAL
290.12	0.873378	0.2914	2.99718	0.00272493	0.0680858	PEAK1
272.187	0.761341	0.254114	2.99606	0.0027349	0.0682406	RGS3
88.0406	-2.62416	0.876241	-2.99479	0.00274632	0.0684314	CEACAM5
2.70576	1.73975	0.581306	2.99283	0.002764	0.0687401	CD300C
588.869	1.25861	0.420577	2.99258	0.0027663	0.0687401	PTGR1
189.881	0.93695	0.313294	2.99064	0.00278396	0.0688954	BMF
3.73021	2.13335	0.713195	2.99126	0.00277827	0.0688954	IL10
382.029	1.09722	0.366846	2.99097	0.00278094	0.0688954	PLPP3
13.6941	-2.32678	0.778668	-2.98816	0.00280666	0.0691606	CELF5
161.869	1.92794	0.645271	2.9878	0.00280995	0.0691606	CRYAB
5.02691	1.96292	0.656946	2.98795	0.00280852	0.0691606	PABPC5
113.694	1.52447	0.510067	2.98876	0.00280109	0.0691606	TRPA1
7.59467	1.5377	0.514837	2.98677	0.00281944	0.0693	GPR171
10.3525	1.79895	0.603135	2.98267	0.00285747	0.0701398	MYO7B
96.7377	1.47423	0.494617	2.98054	0.00287737	0.0704372	ITGAL
2.87594	2.14417	0.719315	2.98085	0.00287454	0.0704372	RFX8
185.632	-1.07137	0.359605	-2.97931	0.00288898	0.0706261	RPP25
1696.15	0.649238	0.218072	2.97718	0.00290913	0.0708595	EPAS1
15.0371	1.41932	0.476718	2.97727	0.00290824	0.0708595	GPR65
272.941	1.44895	0.486706	2.97706	0.00291026	0.0708595	PARM1
153.191	1.02421	0.344086	2.97662	0.00291446	0.0708663	ITPR1
5.35979	2.04558	0.68795	2.97345	0.00294476	0.0715072	VIM-AS1
2.90393	2.34982	0.790412	2.97291	0.00294995	0.0715372	DNAJC5B
795.907	0.604989	0.203542	2.97231	0.00295567	0.0715802	PLS3
2.19578	2.33146	0.784589	2.97156	0.00296287	0.0716587	LOC643802
6.68152	1.53854	0.518719	2.96603	0.00301671	0.0728636	CXorf21
9.01199	2.07402	0.700028	2.96276	0.00304894	0.073544	KCNIP3
10.182	2.54763	0.860776	2.95969	0.0030795	0.0741823	CCN5
50.3316	1.46394	0.494726	2.95909	0.0030855	0.0742281	IRF8
32.2399	1.78208	0.602548	2.95757	0.00310075	0.0744962	FHL5
5.7209	2.35838	0.797795	2.95613	0.00311529	0.0747463	GAS6-DT
55.9918	2.01619	0.682243	2.95523	0.00312431	0.0748636	LOC283177
335.802	0.769608	0.26048	2.95458	0.00313096	0.0749239	TANC1
62.7317	1.67526	0.567375	2.95265	0.00315057	0.0752936	VSIG1
704.827	1.8586	0.630037	2.94998	0.00317791	0.0757471	MFAP4
266.326	1.00836	0.341781	2.95032	0.00317448	0.0757471	NFATC4
10.8984	1.52995	0.518851	2.94872	0.00319097	0.0759585	ANO2
3.66976	2.00392	0.679762	2.94798	0.00319858	0.0760398	SLC26A4
12.6469	1.98919	0.675448	2.94499	0.00322964	0.0762675	ACADL
3.64445	2.52985	0.858855	2.94561	0.00322321	0.0762675	COL10A1
15.3054	1.93507	0.657242	2.94423	0.00323763	0.0762675	COLGALT2
47.3667	1.40623	0.47724	2.94659	0.00321294	0.0762675	DOCK2
97.7172	1.04287	0.35416	2.94463	0.00323346	0.0762675	HABP4
99.4977	1.06113	0.360168	2.94622	0.00321683	0.0762675	RAPGEF5
5909.7	-0.605474	0.205577	-2.94524	0.00322699	0.0762675	RPL31
70.7387	1.38411	0.470301	2.94303	0.00325017	0.0764634	CHST11
186.285	1.64391	0.559048	2.94056	0.00327621	0.0769758	EDNRB
67.4216	1.64547	0.559653	2.94016	0.00328045	0.0769758	ENPEP
105.958	0.473226	0.161011	2.93909	0.00329177	0.0771415	FAM114A2
14.8568	2.06676	0.703638	2.93725	0.00331138	0.0775009	ADAMTSL3
3.28774	2.77905	0.94668	2.93558	0.00332927	0.0778191	TNFRSF17
83.0812	0.981782	0.334846	2.93204	0.00336744	0.0785087	PIK3CD
25.3799	1.64487	0.560978	2.93214	0.00336632	0.0785087	TNFRSF4
165.101	1.11387	0.379961	2.93153	0.00337301	0.0785373	FKBP5
480.186	1.49654	0.510846	2.92953	0.0033948	0.0789433	VCAN
131.024	1.34273	0.458448	2.92887	0.00340196	0.0790084	PLXDC1
65.944	2.08433	0.712427	2.92568	0.00343704	0.0794159	ADRA2A
28.9121	1.52642	0.521558	2.92665	0.0034263	0.0794159	HMCN2
6.3456	1.85511	0.633976	2.92615	0.00343187	0.0794159	LINC02611
7935.59	-0.749409	0.256117	-2.92604	0.00343304	0.0794159	RPL9
1911.49	0.820558	0.280877	2.92141	0.0034845	0.0804098	SAT1
6279.22	1.4086	0.48225	2.9209	0.00349026	0.0804402	COL1A1
2.51288	3.55175	1.21647	2.91971	0.00350354	0.0806438	PGM5P4
126.541	1.29718	0.444786	2.91642	0.00354072	0.0813962	RASSF4
41.8898	0.673482	0.231071	2.91461	0.00356134	0.0817663	EPM2A
40.3816	-1.25407	0.430387	-2.91382	0.00357033	0.081869	ASCL2
16.1528	1.91733	0.658622	2.91113	0.00360129	0.0824745	SCN9A
91.1876	1.86409	0.640817	2.90893	0.00362673	0.0829524	PIEZO2
6.23109	2.23779	0.769553	2.90791	0.00363849	0.0830116	ARSL
357.083	-1.49159	0.51293	-2.90798	0.00363775	0.0830116	WFDC2
7.72168	-3.16963	1.09022	-2.90731	0.00364547	0.0830662	HPN
279.766	0.918676	0.316151	2.90581	0.00366302	0.0832567	DOCK5
51.9182	0.930352	0.320137	2.9061	0.00365959	0.0832567	LOC100996724
81.3068	2.00584	0.690507	2.90487	0.003674	0.0834017	PRRX1
3995.56	-0.719939	0.247942	-2.90366	0.00368829	0.0836214	RPL34
3.24144	2.25583	0.777617	2.90095	0.00372029	0.0841582	CCDC178
19783.6	-0.616271	0.212464	-2.9006	0.00372454	0.0841582	RPL4
913.807	1.66032	0.572428	2.90048	0.00372591	0.0841582	THY1
5.12931	1.74816	0.602984	2.89918	0.0037414	0.0842454	CHRNE
10900.4	-0.658241	0.226999	-2.89975	0.00373462	0.0842454	RPS24
2.9	2.29551	0.79183	2.89899	0.00374372	0.0842454	TNFRSF13B
60.0379	1.295	0.447112	2.89637	0.00377503	0.0846345	HAAO
45.1867	1.24523	0.429846	2.89692	0.00376847	0.0846345	MBNL1-AS1
13.5729	2.62055	0.904694	2.89662	0.00377209	0.0846345	PI3
55.1835	1.21539	0.419845	2.89486	0.00379331	0.0849391	RAB23
97.9297	1.04888	0.362388	2.89434	0.00379956	0.0849741	ARHGAP31
288.317	0.951388	0.328834	2.89322	0.00381317	0.0850684	NAV1
761.044	-0.436521	0.150862	-2.89351	0.00380958	0.0850684	UBE2N
75.0992	1.68695	0.583252	2.89231	0.00382416	0.0851194	EDNRA
54.3275	1.69079	0.584592	2.89226	0.00382485	0.0851194	LGI4
25.5979	1.21153	0.41927	2.88962	0.00385705	0.0852039	DUBR
7.00122	2.19859	0.760717	2.89016	0.00385046	0.0852039	FAM153A
74.7829	0.972234	0.3365	2.88925	0.00386157	0.0852039	IL18BP
6.06668	2.90818	1.00632	2.8899	0.0038536	0.0852039	LINC01614
3.76323	2.42256	0.838351	2.88968	0.0038564	0.0852039	LRRC2
7.62314	1.99972	0.692021	2.88968	0.00385637	0.0852039	PCDHB3
579.963	1.09909	0.380265	2.89033	0.00384844	0.0852039	SMTN
144.05	0.58749	0.203412	2.88818	0.00387478	0.0852876	INPP5F
237.014	1.07249	0.371313	2.88838	0.00387228	0.0852876	KLHL5
170.974	1.21478	0.420661	2.88779	0.00387961	0.0852902	PLEKHF1
142.852	0.860108	0.297927	2.88698	0.00388958	0.0854058	SMAD1
10.9934	1.43023	0.49548	2.88655	0.00389496	0.0854203	TNFSF14
5.97798	1.92746	0.66794	2.88569	0.00390562	0.085541	C2CD4A
4.42965	3.28899	1.14005	2.88496	0.00391463	0.085541	CYP1A2
3.2227	1.74071	0.603354	2.88506	0.00391335	0.085541	FLT3
89.2294	1.46527	0.508093	2.88386	0.00392838	0.0857382	KALRN
18.8237	1.51255	0.524641	2.88302	0.00393889	0.0858639	ST3GAL6
12.7129	1.97523	0.685476	2.88154	0.00395737	0.0861632	LOC100505851
3.36247	1.66473	0.577827	2.88102	0.00396396	0.086203	LOC100506691
49.0057	1.8298	0.63552	2.87921	0.00398673	0.0865065	EFHD1
64.3371	1.13308	0.393546	2.87915	0.00398746	0.0865065	EXOC3L2
80.0658	1.42645	0.496339	2.87395	0.00405372	0.0877338	DIXDC1
795.769	1.48648	0.517214	2.87401	0.00405298	0.0877338	GADD45B
39.6263	1.706	0.59396	2.87224	0.00407572	0.0880821	DPY19L2
23.6319	2.4358	0.848137	2.87194	0.00407954	0.0880821	MS4A1
47.6171	1.71861	0.598826	2.86996	0.00410525	0.0882167	AGT
127.48	1.31233	0.457115	2.87089	0.00409314	0.0882167	NREP
2020.48	1.10157	0.3838	2.87017	0.00410247	0.0882167	TIMP1
268.877	1.31544	0.458245	2.87061	0.00409679	0.0882167	TMEM176B
294.275	1.60349	0.558866	2.86918	0.00411539	0.0883298	QPRT
150.312	1.21644	0.424052	2.86861	0.00412284	0.0883849	MEF2C
29.1657	1.11793	0.389958	2.86679	0.00414662	0.0885225	CD300A
176.46	-0.765207	0.266978	-2.86618	0.0041546	0.0885225	EXOSC5
38.4992	1.33094	0.464387	2.86601	0.00415685	0.0885225	MS4A4A
122.839	0.860652	0.30031	2.86588	0.00415858	0.0885225	PIM2
6.39457	-1.79448	0.625889	-2.86709	0.00414264	0.0885225	RIPPLY2
4377.9	-0.639098	0.222889	-2.86734	0.00413936	0.0885225	RPL35A
7.52141	2.41172	0.841682	2.86535	0.00416545	0.0885417	IP6K3
19.7086	1.66366	0.580673	2.86506	0.00416926	0.0885417	PRR16
1742.08	1.12464	0.39277	2.86335	0.00419189	0.0889181	WSB1
21.5333	2.51293	0.878196	2.86147	0.00421679	0.0893417	IRX2
72.5054	1.07608	0.376355	2.85921	0.00424703	0.0898773	SRGAP2C
12.7517	2.28482	0.799377	2.85825	0.00425981	0.0900426	NGF
28.2087	1.42221	0.497709	2.85751	0.00426984	0.0901494	SCN4B
120.691	1.77865	0.623251	2.85382	0.0043197	0.09099	KCP
25.6901	1.67302	0.586206	2.85398	0.00431747	0.09099	PDE1A
29.9783	1.09871	0.385102	2.85304	0.00433029	0.0911072	SLC2A13
4.91547	1.72152	0.603682	2.85169	0.00434869	0.0912821	ANKRD53
3.96701	-2.79127	0.978782	-2.85177	0.00434759	0.0912821	LOC101927969
54.8157	1.65137	0.579192	2.85116	0.00435597	0.0913293	ITM2A
258.214	1.23122	0.432198	2.84875	0.00438918	0.091813	C1QB
6.45545	1.2927	0.453779	2.84875	0.00438909	0.091813	CCDC85A
4.45004	2.4569	0.862599	2.84826	0.00439595	0.0918484	IL24
138.617	0.720683	0.253172	2.84661	0.00441871	0.0922176	GAB1
108.887	1.09501	0.384816	2.84554	0.00443363	0.0924225	RNF217
61.3013	1.32269	0.464974	2.84466	0.00444588	0.0925713	CD37
7.04461	1.89809	0.667563	2.84331	0.0044648	0.0928586	EVA1A
97.2606	1.18472	0.416907	2.84168	0.00448764	0.0931199	RGCC
5.557	1.89256	0.665998	2.8417	0.00448741	0.0931199	ZNF831
55.1423	1.41045	0.496545	2.84054	0.00450377	0.0933476	DAAM2
5.21624	1.94873	0.686531	2.83851	0.00453248	0.0938352	GRM8
87.1193	1.26935	0.447435	2.83694	0.00455481	0.09419	PCDH18
2.98809	2.17304	0.766351	2.83556	0.0045745	0.0944893	LINC02397
345.77	1.21208	0.427552	2.83493	0.00458364	0.0945703	DKK3
3.11016	1.8291	0.646042	2.83125	0.00463667	0.0953547	ABCD2
465.437	0.758591	0.267956	2.83103	0.00463989	0.0953547	CREB3L2
13.5171	1.50344	0.530954	2.83158	0.00463186	0.0953547	MAMLD1
16.1982	1.72986	0.61108	2.83083	0.00464272	0.0953547	RUNX1T1
2.69859	2.04798	0.723672	2.82998	0.00465504	0.0954994	MAPT
55.7426	2.54998	0.90128	2.82928	0.00466526	0.0955898	CCL19
272.305	1.40608	0.497032	2.82896	0.00466999	0.0955898	PDGFRA
110.987	0.863255	0.3053	2.82756	0.00469035	0.0958981	JADE3
7.16691	1.69755	0.600869	2.82515	0.00472583	0.0965145	UBASH3A
11.719	1.36604	0.483648	2.82445	0.00473616	0.0965183	ACE2
5.31137	-1.8223	0.645334	-2.82381	0.00474569	0.0965183	ALOX12B
2.17959	1.56303	0.553612	2.82334	0.00475266	0.0965183	CLDN14
76.6109	-1.32353	0.468721	-2.82371	0.00474719	0.0965183	MIRLET7BHG
39.9498	1.99576	0.706843	2.82349	0.00475036	0.0965183	PKHD1
8.84945	1.27555	0.45187	2.82283	0.00476015	0.0965622	CD226
23.4026	1.81926	0.644597	2.82232	0.00476769	0.0966071	PLA1A
228.879	0.713949	0.253243	2.81923	0.00481391	0.0971631	ACO1
829.194	1.41879	0.503298	2.81899	0.00481748	0.0971631	CCN1
213.798	0.95858	0.340079	2.81869	0.00482195	0.0971631	SYNE1
86.5767	0.933297	0.331037	2.81931	0.00481268	0.0971631	WWC2
20.7824	2.25679	0.800248	2.82011	0.00480072	0.0971631	ZNF385D
12.9207	1.77186	0.629095	2.81652	0.00485463	0.0977129	CD38
334.177	0.858721	0.304952	2.81592	0.00486375	0.0977878	SPART
1.69559	-2.28073	0.810096	-2.81539	0.00487184	0.097842	H2AC14
1.78308	2.87461	1.02141	2.81436	0.00488738	0.0980453	XIRP1
16.5009	1.50525	0.535237	2.81231	0.00491873	0.098565	CASC15
1.36645	3.1601	1.12492	2.80918	0.00496681	0.0991993	BVES-AS1
1.39861	1.86668	0.664389	2.80962	0.00496	0.0991993	GLCCI1-DT
46.7845	1.60475	0.571241	2.80923	0.004966	0.0991993	PDE3A
428.912	1.40711	0.500997	2.80861	0.00497553	0.099264	LAMA4
53.925	1.13121	0.402962	2.80724	0.00499687	0.0995801	SFMBT2
7.30364	1.61479	0.575732	2.80476	0.00503539	0.0999081	CKMT2
432.455	1.35935	0.484485	2.80576	0.00501981	0.0999081	IL32
49.1148	1.17446	0.418705	2.80498	0.00503198	0.0999081	NOS3
583.207	0.892313	0.318136	2.80481	0.00503457	0.0999081	OBSL1
181.909	0.735672	0.262517	2.80238	0.00507269	0.100202	ADGRE5
87.611	1.19342	0.425799	2.80278	0.00506635	0.100202	CDK14
2.10927	1.91819	0.684561	2.80207	0.00507751	0.100202	CHRNA1
57.7205	1.13953	0.406659	2.80217	0.00507604	0.100202	GAL3ST4
108.409	1.2948	0.462146	2.80172	0.00508309	0.100202	LMCD1
4.53646	1.86023	0.663962	2.8017	0.00508337	0.100202	LOC105369212
78.0572	1.61398	0.576501	2.79962	0.00511635	0.100633	DMD
68.6682	-0.700081	0.250046	-2.79981	0.00511334	0.100633	SLC25A15
6.07132	1.92506	0.688246	2.79705	0.00515711	0.101324	ACTA1
2.3428	3.47681	1.24508	2.79244	0.00523126	0.102559	GNA14-AS1
115.966	0.985758	0.352995	2.79255	0.00522937	0.102559	MAGIX
8.79748	-1.76955	0.634217	-2.79013	0.00526866	0.102691	BLACAT1
115.163	1.30251	0.466806	2.79026	0.00526662	0.102691	CPM
1.33023	-3.33671	1.19593	-2.79006	0.00526986	0.102691	LINC02212
153.818	1.02173	0.366221	2.78993	0.005272	0.102691	NFIL3
213.138	-0.731211	0.261961	-2.7913	0.00524967	0.102691	NPM3
5.50839	1.58862	0.569172	2.79111	0.0052528	0.102691	SLC38A11
232.157	1.56888	0.562416	2.78953	0.0052784	0.102699	FBLN5
4.12548	-1.6363	0.586655	-2.7892	0.00528376	0.102699	LOC646626
217.973	-0.707407	0.253672	-2.78867	0.00529244	0.102757	PIN4
15.1971	1.61295	0.578595	2.7877	0.00530843	0.102957	ST6GALNAC3
43.8116	1.94468	0.69797	2.7862	0.005333	0.103323	ACKR2
137.846	0.656425	0.235669	2.78537	0.00534662	0.103477	HIVEP1
3.54307	-1.8	0.646515	-2.78417	0.00536655	0.103751	KRTAP4-1
90.5495	1.15005	0.413132	2.78373	0.00537379	0.103781	MRAS
4865.26	-0.617913	0.222188	-2.78104	0.00541849	0.104532	RPS15A
95.0217	1.37154	0.493335	2.78014	0.00543353	0.104711	S1PR3
62.5104	1.65968	0.597477	2.77781	0.00547261	0.105093	APLNR
16.1369	1.48678	0.535288	2.77753	0.00547743	0.105093	EDAR
149.841	0.5958	0.214485	2.77781	0.00547261	0.105093	RAB20
1294.09	-0.774373	0.278779	-2.77773	0.00547403	0.105093	RPS29
14.4976	1.59546	0.574548	2.7769	0.005488	0.105093	SAMD14
83.9655	1.24486	0.448294	2.77689	0.00548816	0.105093	VEGFC
95.829	-1.01663	0.36683	-2.77139	0.00558173	0.106772	BCL7C
3.60616	2.44856	0.883821	2.77043	0.00559826	0.106785	CADPS
162.538	1.36827	0.493966	2.76998	0.00560601	0.106785	ELF5
652.047	0.783742	0.28293	2.77009	0.00560403	0.106785	TBC1D1
507.235	1.24423	0.449107	2.77046	0.00559768	0.106785	TRIM22
2.67964	1.32247	0.47773	2.76824	0.00563592	0.107115	APBA1
101.522	1.05443	0.381004	2.76749	0.00564897	0.107115	FERMT3
3.82478	2.45564	0.887346	2.76739	0.00565063	0.107115	GTSF1
446.255	0.829332	0.299649	2.76768	0.00564568	0.107115	INPP4A
1571.91	1.68937	0.61054	2.76701	0.00565739	0.107115	PGGHG
21.3607	1.67791	0.606417	2.76692	0.00565881	0.107115	PRUNE2
447.262	2.52377	0.912887	2.7646	0.00569921	0.107768	SELE
1907.24	1.67776	0.607109	2.76353	0.00571798	0.10801	DCN
581.588	0.914454	0.331148	2.76146	0.00575427	0.108282	ANTXR1
35.8093	1.52333	0.551645	2.76143	0.00575491	0.108282	COL13A1
248.017	-1.25334	0.453889	-2.76135	0.00575631	0.108282	SLC45A3
4.3779	3.00681	1.08882	2.76154	0.0057529	0.108282	ZSCAN5C
332.523	1.17925	0.427237	2.76018	0.00577687	0.108444	COL4A6
40.33	1.71152	0.620052	2.76028	0.0057751	0.108444	KCNMB1
92.574	1.29603	0.470312	2.75567	0.00585714	0.109198	ADAMTSL2
114.54	1.27072	0.460884	2.75714	0.00583094	0.109198	CYYR1
34.1368	1.75825	0.638035	2.75573	0.00585604	0.109198	GPC6
116.746	0.953674	0.346034	2.75601	0.00585104	0.109198	JAK2
8.76909	1.71084	0.620827	2.75575	0.00585583	0.109198	LRRN3
54.1771	1.375	0.498627	2.75758	0.00582311	0.109198	SAMSN1
14.2614	1.43968	0.522465	2.75556	0.00585926	0.109198	SOX6
3.17485	1.69646	0.615954	2.7542	0.00588358	0.109426	FGF18
48.3876	0.897654	0.325898	2.7544	0.00588	0.109426	FLT3LG
250.88	0.904229	0.328564	2.75206	0.00592219	0.109919	ANTXR2
24.1162	1.63306	0.59338	2.75213	0.00592097	0.109919	PLCL1
8.0403	1.48794	0.540888	2.75092	0.00594275	0.110187	PDCD1LG2
18.528	1.47093	0.53537	2.74751	0.00600497	0.110696	CALHM5
291.698	1.81924	0.662407	2.74641	0.0060252	0.110696	FBLN2
4.94878	1.88957	0.687764	2.74741	0.00600671	0.110696	FCRL6
19.909	1.30613	0.475148	2.74888	0.00597995	0.110696	GREB1
2.25579	2.46389	0.896734	2.74762	0.00600286	0.110696	LOC100128108
10.0725	2.39305	0.870698	2.74843	0.00598814	0.110696	PLCXD3
13.6683	1.85844	0.676591	2.74677	0.00601844	0.110696	RPL13AP20
146.753	0.823671	0.29988	2.74667	0.00602032	0.110696	SNX29
16.4705	1.93951	0.70615	2.7466	0.00602158	0.110696	TNFAIP8L3
2.18394	2.00576	0.730514	2.74568	0.00603852	0.110829	BTLA
2.27118	1.93223	0.703957	2.74481	0.00605461	0.110975	LILRB2
2.72296	-2.10364	0.766573	-2.74422	0.00606555	0.110975	LINC01399
9.05821	1.60055	0.583309	2.74392	0.00607102	0.110975	NTF3
1048.21	-0.521708	0.190109	-2.74426	0.00606476	0.110975	RPL36AL
43.2661	1.85436	0.675943	2.74337	0.00608115	0.111048	RHOXF1-AS1
636.401	1.23336	0.449794	2.74205	0.00610578	0.111161	APOE
8.85789	-1.47616	0.538345	-2.74203	0.00610599	0.111161	C6orf52
25.1127	1.40269	0.511433	2.74266	0.00609429	0.111161	CEACAM19
49.8303	1.30558	0.476191	2.74172	0.00611188	0.111161	TMEM273
1.30923	2.22769	0.812957	2.74023	0.00613965	0.111555	ADGRE3
9.93688	-2.74033	1.00104	-2.73748	0.00619122	0.112379	DMRT2
80.8605	1.53724	0.56184	2.73608	0.00621764	0.112745	EBF1
71.0623	1.16062	0.424447	2.73444	0.00624863	0.113081	KCNE3
54.8166	2.2736	0.831405	2.73464	0.0062448	0.113081	SULT1E1
4021.86	-0.621863	0.227448	-2.73409	0.00625536	0.11309	RPS15
4.81125	1.60856	0.58849	2.73336	0.00626917	0.113171	FAM124B
44.3904	1.44057	0.527069	2.73318	0.00627262	0.113171	LRCH2
125.14	0.968742	0.354497	2.73272	0.00628141	0.113171	RELL1
492.741	0.705405	0.25815	2.73254	0.00628483	0.113171	SYNE2
39.8809	1.37784	0.504496	2.73113	0.00631182	0.113455	EVI2A
12204.9	-0.777774	0.284789	-2.73106	0.00631313	0.113455	RPL12
897.047	-0.937788	0.343513	-2.73	0.00633353	0.113708	GAS5
303.821	-0.838152	0.307069	-2.72952	0.00634264	0.113759	NOP16
21.528	1.59846	0.585803	2.72866	0.00635916	0.113856	BVES
68.1902	1.63345	0.598642	2.72859	0.00636062	0.113856	EGFLAM
2.85885	-2.70361	0.991313	-2.7273	0.00638551	0.114189	LCN15
99.0045	1.28528	0.471537	2.72573	0.00641592	0.114507	ERG
138.428	1.34825	0.494586	2.72601	0.00641042	0.114507	NRP2
8.85746	1.7194	0.631461	2.7229	0.0064712	0.115267	LY9
222.471	1.69995	0.624392	2.72257	0.0064776	0.115267	PDLIM3
14.2485	1.34031	0.492254	2.7228	0.0064732	0.115267	TNFAIP8L2
49.7345	-0.990476	0.364002	-2.72107	0.00650709	0.115678	PRR7
527.324	-0.997238	0.366636	-2.71997	0.0065288	0.115789	ISG15
2.45751	2.01028	0.739134	2.71978	0.0065325	0.115789	TPSG1
11.7551	2.02545	0.744629	2.72008	0.00652671	0.115789	VTN
38.6673	1.47624	0.543169	2.71784	0.00657106	0.116018	KCNJ2
81.37	0.979242	0.36024	2.71831	0.00656172	0.116018	ORAI1
18.6899	1.39968	0.514977	2.71795	0.00656881	0.116018	PCAT19
192.537	-0.79035	0.290787	-2.71797	0.00656831	0.116018	ZNF581
10.7135	1.77911	0.655032	2.71607	0.00660624	0.116526	METTL24
54.9017	1.08918	0.401154	2.71512	0.00662522	0.116607	ABI3
629.497	0.512739	0.188824	2.71543	0.00661889	0.116607	CALCOCO2
234.788	0.800318	0.294791	2.71487	0.00663018	0.116607	MGAT4A
6.91328	1.64228	0.605118	2.71398	0.006648	0.116807	TMEM156
36.5778	1.55396	0.572655	2.71361	0.00665538	0.116824	KCNJ8
126.977	1.26129	0.464944	2.71279	0.00667203	0.116895	PDGFB
2.9221	2.01815	0.743945	2.71277	0.00667236	0.116895	TNRC18P1
95.6378	1.39853	0.516082	2.7099	0.0067303	0.117502	CD163
36.5087	1.69436	0.62512	2.71045	0.00671915	0.117502	HSD17B6
31.2791	1.54622	0.57056	2.71001	0.00672818	0.117502	MAATS1
2.06991	-3.46004	1.27687	-2.70977	0.00673293	0.117502	SYT13
22.4686	-1.4312	0.528305	-2.70903	0.00674795	0.117538	AURKC
355.906	-0.577475	0.213155	-2.70918	0.00674494	0.117538	DESI1
56.5439	0.829627	0.3063	2.70854	0.00675791	0.117598	ZNF484
84.9984	1.48048	0.546677	2.70815	0.00676596	0.117625	GUCY1B1
1110.37	1.52005	0.561402	2.70761	0.00677703	0.117705	UPK1A
3.27345	2.30345	0.851019	2.70669	0.00679568	0.117803	LINC00937
11.7279	-1.21557	0.44908	-2.7068	0.00679351	0.117803	SNHG4
4.28744	1.77934	0.657784	2.70505	0.00682947	0.11821	MEFV
5.85332	1.76866	0.653945	2.7046	0.00683877	0.11821	SULT1B1
52.4326	0.888001	0.328329	2.70461	0.00683846	0.11821	ZDHHC1
2.1205	2.23253	0.825729	2.70371	0.006857	0.118401	LOC100506725
1312.3	1.54689	0.572197	2.70343	0.00686289	0.118401	LUM
5406	-0.511716	0.189309	-2.70307	0.00687015	0.118414	RPS16
150.189	-0.892588	0.330476	-2.70092	0.00691484	0.119071	YBEY
45.938	1.03574	0.383523	2.70059	0.00692164	0.119075	LCK
224.37	1.20697	0.447051	2.69985	0.00693709	0.119114	FERMT2
62.5311	0.955213	0.353787	2.69996	0.00693468	0.119114	TMEM131L
82.2438	1.46108	0.541536	2.69804	0.00697496	0.119651	JAM2
10306.6	-0.587734	0.2179	-2.69727	0.00699112	0.119815	RPS3
60.2103	0.854076	0.316919	2.69494	0.00704019	0.120331	ADPRH
7.12328	2.43142	0.902653	2.69363	0.00706777	0.120331	CSAG3
2.0056	-2.03456	0.755241	-2.69393	0.0070616	0.120331	GUCY2D
40.72	3.74013	1.38777	2.69507	0.00703744	0.120331	OGN
2.07704	2.30578	0.855815	2.69425	0.00705473	0.120331	PRND
33.991	1.22751	0.45569	2.69375	0.00706541	0.120331	RFTN2
3.31055	2.37715	0.882438	2.69385	0.00706325	0.120331	SCN3B
4.60438	-1.95585	0.726444	-2.69236	0.00709494	0.120681	TMEM190
145.623	1.16928	0.434358	2.69197	0.00710303	0.120705	DYSF
22.3365	1.38622	0.515306	2.6901	0.00714312	0.121272	CORO2B
41.4738	1.21154	0.450657	2.68839	0.00717975	0.121667	CRACD
138.322	0.742456	0.276171	2.68839	0.00717979	0.121667	GLRX
79.6301	1.83051	0.68115	2.68738	0.0072014	0.121919	A2ML1
54.3812	1.56505	0.582622	2.68622	0.00722655	0.122231	GPR183
4.80999	1.63632	0.609823	2.68327	0.00729051	0.123197	GFRA2
70.7997	1.00043	0.373133	2.68117	0.00733654	0.123633	FRMD3
75.4305	1.10528	0.412238	2.68116	0.00733675	0.123633	LINC-PINT
11130.7	-0.561513	0.209425	-2.68121	0.00733554	0.123633	RPL6
11.3282	2.08769	0.77988	2.67694	0.0074297	0.125083	SAA1
16.6402	-1.10964	0.414604	-2.6764	0.00744187	0.125171	DNAH3
132.825	1.10948	0.415162	2.67239	0.00753125	0.126557	DCHS1
1351.91	0.717686	0.26861	2.67185	0.00754338	0.126643	TLN1
194.693	1.45347	0.544189	2.6709	0.00756488	0.126887	CACNA1D
3.98756	-2.28683	0.856754	-2.66919	0.00760356	0.127418	LINC01559
24.5334	3.58141	1.34218	2.66835	0.00762241	0.127582	CSF3
29.9499	1.27948	0.479599	2.66782	0.00763448	0.127582	LRRC4B
3.89811	2.17819	0.816457	2.66786	0.00763363	0.127582	RAB3C
22.5265	1.30812	0.490471	2.66707	0.00765153	0.127749	SEMA5B
35.52	1.17709	0.441428	2.66656	0.00766321	0.127826	STARD8
3.27546	2.08166	0.780857	2.66587	0.00767893	0.12797	POPDC3
10434	-0.664048	0.249363	-2.66298	0.00774516	0.128955	RPS3A
27.3623	0.881169	0.330997	2.66216	0.00776404	0.129033	BBOF1
318.729	-0.680447	0.255579	-2.66237	0.00775924	0.129033	HPRT1
124.338	0.815577	0.306405	2.66176	0.00777329	0.129068	CCDC71L
2.6823	-2.82428	1.06192	-2.65959	0.00782352	0.129783	PCDHA2
665.49	1.12655	0.423633	2.65925	0.0078314	0.129795	HSPG2
7.01251	1.48952	0.560258	2.65864	0.00784565	0.129912	NYAP1
181.878	1.17548	0.442234	2.65805	0.00785945	0.130022	KDR
400.373	0.609429	0.229366	2.65701	0.00788369	0.130304	ZSWIM8
41.8914	1.5261	0.57451	2.65634	0.00789939	0.130444	LINGO1
17.057	1.21367	0.456968	2.65593	0.00790906	0.13045	LOC729970
30.236	1.41785	0.533885	2.65571	0.00791415	0.13045	SEMA3E
16.8347	1.53878	0.57989	2.65357	0.00796464	0.131163	ITGBL1
47.1868	1.08441	0.408731	2.65311	0.00797541	0.131221	LAYN
331.293	0.896772	0.338166	2.65187	0.00800475	0.131584	BTN3A1
8.04434	1.27377	0.480385	2.65156	0.00801215	0.131587	CCDC184
1.57567	-1.69937	0.641061	-2.65087	0.00802841	0.131734	SNHG22
14.5503	1.65145	0.623381	2.64918	0.00806879	0.132038	HRH2
7.73039	2.19699	0.829166	2.64964	0.00805781	0.132038	LRRC4C
2.79947	2.43976	0.920878	2.64938	0.00806392	0.132038	SLC5A5
1.57471	-4.05388	1.53084	-2.64815	0.00809347	0.132322	NKX2-1
77.8889	0.918862	0.347035	2.64775	0.00810296	0.132358	PDLIM2
224.979	-0.849297	0.320808	-2.64737	0.00811209	0.132388	SPR
15.3072	1.06315	0.401761	2.64622	0.00813974	0.132715	BEST1
18.2569	1.20765	0.456417	2.64593	0.00814676	0.132715	GPR132
347.205	0.673343	0.254618	2.64452	0.00818073	0.133058	PLEKHA5
951.402	-0.728507	0.275486	-2.64444	0.00818252	0.133058	ZFAS1
4.70555	1.90321	0.720043	2.6432	0.00821275	0.13343	CDKN2B-AS1
116.527	1.13766	0.430474	2.64282	0.00822193	0.133459	TMC8
163.356	1.27088	0.481072	2.64177	0.00824746	0.133753	SORBS2
2.28714	2.30249	0.872158	2.64	0.00829068	0.134094	COL6A6
10.4459	1.66913	0.632191	2.64023	0.00828502	0.134094	DIRAS3
3.28947	1.69491	0.642012	2.64	0.0082906	0.134094	TNFRSF8
1.26683	1.87348	0.709954	2.63887	0.00831826	0.134172	CASP5
9621.83	-0.664987	0.251985	-2.639	0.00831517	0.134172	RPSA
21.1566	1.27534	0.483214	2.63929	0.00830811	0.134172	SOCS1
12.0972	1.45314	0.550727	2.63859	0.0083251	0.134172	TMEM71
32.2828	0.916066	0.347315	2.63756	0.00835043	0.134341	EIF5A2
7.89637	1.20425	0.456533	2.63781	0.0083443	0.134341	SIGLEC9
28.5626	-1.2113	0.459493	-2.63616	0.00838501	0.134778	IRX5
245.743	0.84707	0.321395	2.63561	0.00839867	0.134878	STING1
11.5287	1.66623	0.632648	2.63374	0.0084449	0.135272	CD1C
4.34301	1.82604	0.693218	2.63415	0.00843473	0.135272	LINC01668
499.203	-0.470292	0.178586	-2.63342	0.0084531	0.135272	PRELID3B
5.32593	1.93229	0.73371	2.63359	0.00844881	0.135272	SERPINB13
3.41402	3.00908	1.14343	2.63162	0.008498	0.135871	LCNL1
12.2486	1.30776	0.497071	2.63093	0.00851509	0.135904	CLEC5A
926.122	0.604707	0.229822	2.6312	0.00850851	0.135904	STAT3
3.21093	1.84458	0.701222	2.63052	0.0085254	0.135949	ADGRG3
11.2037	1.04036	0.395571	2.63002	0.00853786	0.136028	ILK
152.938	1.61248	0.613355	2.62896	0.00856474	0.136336	SMOC2
10.7667	1.201	0.457571	2.62472	0.00867202	0.137922	LOC653513
22.4894	1.15724	0.441012	2.62406	0.0086888	0.138068	GZMA
2.98113	2.50821	0.95627	2.62291	0.00871832	0.138294	APCDD1L
5.26152	3.27373	1.24809	2.62299	0.00871624	0.138294	GUCA2A
9.18301	2.50169	0.95404	2.62221	0.0087362	0.138336	FOLR1
8.19712	1.44402	0.550651	2.62239	0.00873153	0.138336	KMO
64.0356	1.05925	0.404058	2.62154	0.00875336	0.138487	GLIPR1
273.964	0.97633	0.372476	2.62119	0.00876238	0.138508	ESAM
19.5362	1.42746	0.545114	2.61865	0.00882776	0.139009	CST6
10.7727	1.57321	0.600685	2.61903	0.00881795	0.139009	DNAJC22
6.79813	1.96945	0.752138	2.61847	0.00883244	0.139009	FNDC1
2.24771	1.97489	0.753985	2.61927	0.00881193	0.139009	RAB39A
166.06	1.39665	0.533305	2.61886	0.00882247	0.139009	TEAD2
20.0959	-1.59005	0.607491	-2.61741	0.00885987	0.139294	ASIC1
4.30115	1.88051	0.718524	2.61718	0.00886589	0.139294	SRSF12
2.5285	-2.17883	0.832633	-2.61679	0.00887605	0.139332	GSG1
2.99348	-2.49594	0.954381	-2.61525	0.00891623	0.139842	LOC284581
3.86007	1.8291	0.699726	2.61402	0.00894846	0.140226	KLHL14
1.31955	2.21682	0.848886	2.61144	0.00901617	0.141123	FAM163A
317.369	1.02522	0.392616	2.61125	0.00902126	0.141123	SPRY1
70.0091	1.49105	0.571135	2.61068	0.00903622	0.141235	ZAP70
400.393	0.886211	0.339653	2.60917	0.00907629	0.141598	GRAMD1A
376.975	0.910675	0.349102	2.60862	0.00909073	0.141598	RAB31
2.50946	2.92667	1.12186	2.60878	0.00908657	0.141598	STXBP5L
1571.04	1.20161	0.460495	2.60939	0.00907044	0.141598	TPM2
1.91587	2.95555	1.13347	2.60753	0.00911976	0.141928	SOX11
11.335	1.83548	0.704044	2.60705	0.00913269	0.142007	VAT1L
50.4471	1.11644	0.428372	2.60625	0.00915408	0.142218	GALNT18
770.187	0.719418	0.276093	2.60571	0.00916834	0.142318	RAP1B
13.0963	1.83187	0.703283	2.60475	0.00919423	0.142597	PAK3
232.32	1.00254	0.385108	2.60327	0.00923394	0.14309	SMAD7
11084.7	-0.640777	0.246228	-2.60237	0.00925813	0.143343	RPLP1
242.039	0.607972	0.233668	2.60186	0.00927197	0.143434	PRKD3
4.818	1.67309	0.643469	2.60011	0.00931949	0.14398	MIR3142HG
337.295	1.06529	0.409729	2.59997	0.0093231	0.14398	MXRA8
12.3252	1.31342	0.505274	2.59941	0.00933829	0.144091	PDGFRL
8.77907	1.88476	0.725188	2.59899	0.00934978	0.144146	AK5
26.1208	1.03388	0.398226	2.59622	0.00942567	0.145192	IRF1-AS1
8073.3	-0.571038	0.220005	-2.59557	0.00944342	0.145342	RPL11
17.2224	1.36256	0.525205	2.59433	0.00947745	0.145742	SPEF2
3.28972	4.55574	1.75646	2.59371	0.00949463	0.145882	ASB5
44.4788	1.82852	0.705209	2.59287	0.00951783	0.146056	HLA-F
4.67959	1.63639	0.631148	2.59272	0.00952203	0.146056	LOC101928674
10.0951	1.72028	0.663592	2.59237	0.00953168	0.14608	ASPG
22461.4	-0.551042	0.212786	-2.58966	0.0096072	0.147113	RPL3
2.71786	1.3996	0.540713	2.58843	0.00964144	0.147264	CD40LG
133.989	1.16987	0.451954	2.58847	0.00964029	0.147264	QPCT
2.5589	-1.70162	0.657392	-2.58844	0.00964128	0.147264	RRS1-AS1
76.1593	1.08077	0.417909	2.58614	0.00970583	0.147998	NFATC1
441.479	1.01503	0.392448	2.58642	0.00969801	0.147998	TNS2
1.93426	-2.72383	1.05395	-2.5844	0.0097548	0.148494	LSAMP-AS1
29.1243	-0.837252	0.323935	-2.58462	0.0097485	0.148494	OSGIN1
74.0636	0.934511	0.36171	2.58359	0.00977772	0.148593	ANKRD44
3.72788	-2.57778	0.997668	-2.5838	0.00977176	0.148593	DUSP27
80.189	0.920544	0.356354	2.58323	0.00978805	0.148626	CLIC2
1.66323	3.10933	1.20386	2.58281	0.00979994	0.148682	LOC102724050
14840	-0.568781	0.220335	-2.58144	0.00983888	0.149147	RPL19
323.181	0.922432	0.357583	2.57963	0.00989051	0.149805	ARHGEF17
68.9961	1.08961	0.422479	2.57908	0.00990645	0.149921	IL10RA
14.5867	1.23529	0.47907	2.57852	0.00992252	0.150039	TMIGD3
14.0066	-1.22905	0.476786	-2.57777	0.00994393	0.150237	PRRT3-AS1
56.9352	0.891498	0.34619	2.57517	0.010019	0.15112	DIPK1A
30.458	1.51024	0.586414	2.57538	0.0100129	0.15112	NTN1
449.499	0.64449	0.250328	2.57459	0.010036	0.15125	SH3D19
67.6804	1.60406	0.623163	2.57406	0.0100514	0.151356	CARMIL2
1.70838	-1.59818	0.621087	-2.5732	0.0100764	0.151481	LCTL
136.392	0.827147	0.321446	2.57321	0.0100761	0.151481	NLRX1
102.04	1.20434	0.46815	2.57256	0.010095	0.151508	ARHGEF15
62.2676	1.30392	0.506839	2.57266	0.0100921	0.151508	GUCY1A2
33.5942	1.41625	0.550598	2.5722	0.0101053	0.15151	LPL
18.0036	0.993018	0.386179	2.57139	0.010129	0.15151	LTC4S
1.40982	-4.17669	1.62418	-2.57156	0.010124	0.15151	NXPH1
9.7621	1.61343	0.627518	2.57112	0.0101369	0.15151	P2RY14
8.37865	2.06732	0.803932	2.57151	0.0101257	0.15151	PLEKHD1
1.55885	2.88464	1.12323	2.56817	0.0102237	0.152679	RIMS1
76.4744	1.35045	0.5259	2.56789	0.010232	0.152679	SECTM1
191.441	0.839677	0.327507	2.56384	0.010352	0.154195	DENND3
87.7284	0.718463	0.280232	2.56382	0.0103527	0.154195	MAFB
5.47446	-2.11242	0.824004	-2.5636	0.0103591	0.154195	MATN4
24.0921	1.33907	0.522456	2.56303	0.0103763	0.154325	TMEM200A
17.0251	1.16713	0.455605	2.56172	0.0104154	0.154779	CCR5
48.6961	1.14425	0.446798	2.561	0.0104372	0.154955	IKZF1
7.03029	1.04161	0.406759	2.56076	0.0104444	0.154955	IL10RB-DT
22.5563	1.62458	0.634816	2.55914	0.010493	0.155214	FPR1
2.98435	2.68695	1.04986	2.55935	0.0104867	0.155214	IGF2BP3
679.911	1.82591	0.713308	2.55977	0.0104741	0.155214	IGLL5
10.0728	-1.70576	0.666563	-2.55904	0.0104961	0.155214	SNORD17
75.2174	1.45661	0.569293	2.55862	0.0105088	0.155276	STRA6
5.13609	1.60307	0.626762	2.55771	0.0105364	0.155556	LOC102723996
6.68609	-1.70579	0.667115	-2.55696	0.0105591	0.155764	GNGT1
30.774	1.23403	0.482699	2.55653	0.0105722	0.15583	USHBP1
71.6675	0.950809	0.372355	2.55351	0.0106645	0.157062	FKBP7
147.119	0.825277	0.323366	2.55214	0.0107062	0.15755	CSRP2
43.3044	1.21097	0.474697	2.55103	0.0107405	0.157925	SOBP
825.668	1.18538	0.464809	2.55026	0.0107644	0.158148	SERPING1
5.43166	-1.5853	0.62184	-2.54937	0.0107919	0.158423	STRCP1
904.631	-0.859243	0.33708	-2.54908	0.0108009	0.158427	FAM162A
26.2691	0.825055	0.323964	2.54675	0.0108732	0.159359	ZC2HC1C
79.562	1.18199	0.464299	2.54575	0.0109042	0.159684	MTMR9LP
1.41843	1.92867	0.75771	2.54539	0.0109156	0.159722	MAGEL2
19.5397	2.15616	0.847435	2.54434	0.0109485	0.159926	CHRM2
2.9073	2.29061	0.900362	2.5441	0.010956	0.159926	CXorf65
57.1791	-1.14631	0.450535	-2.54434	0.0109484	0.159926	MPP6
114.664	0.736797	0.289718	2.54315	0.0109857	0.160151	ATP9B
710.686	0.903434	0.355257	2.54305	0.0109891	0.160151	PHLDA1
10.6518	1.54315	0.606887	2.54274	0.0109988	0.160163	ERFE
24.4532	1.19056	0.468294	2.54233	0.0110118	0.160223	ZNF815P
72.4076	1.0357	0.407575	2.54114	0.0110492	0.16064	SLAMF7
150.875	0.858734	0.338073	2.54008	0.0110827	0.160739	ACE
13.7647	1.3783	0.542522	2.54055	0.0110678	0.160739	FSD1L
4.02786	1.22703	0.483044	2.54021	0.0110786	0.160739	PCDHGA11
4.53261	2.18829	0.862253	2.53787	0.0111529	0.161241	RGS13
4635.76	-0.763821	0.300896	-2.53849	0.0111334	0.161241	RPL39
155.737	0.580873	0.228854	2.53819	0.0111429	0.161241	TBC1D30
2.30989	1.70998	0.673729	2.53808	0.0111463	0.161241	ZBED2
77.608	1.51245	0.596368	2.5361	0.0112095	0.161929	SPEG
8.78351	-1.6108	0.635311	-2.53545	0.0112303	0.162101	LOC100379224
207.768	1.02018	0.40245	2.53492	0.0112473	0.16213	MBOAT1
193.601	0.603762	0.238186	2.53483	0.0112502	0.16213	NAB2
581.871	1.04493	0.412575	2.5327	0.0113187	0.162987	PLXND1
132.459	1.32162	0.522004	2.53181	0.0113475	0.163273	RHBG
7.67242	2.10981	0.833721	2.5306	0.0113869	0.163709	RMST
71.4088	0.645458	0.255218	2.52905	0.0114373	0.16377	ARNTL
16.5144	1.68222	0.665153	2.52908	0.0114363	0.16377	CILP
43.3446	1.07406	0.424733	2.5288	0.0114454	0.16377	IL2RB
68.5817	1.10521	0.4369	2.52965	0.0114176	0.16377	LOC100288175
1.38848	-2.21685	0.876516	-2.52916	0.0114335	0.16377	ODAPH
4.02539	-1.51195	0.597777	-2.52928	0.0114296	0.16377	VSTM5
261.481	-0.507007	0.200564	-2.52791	0.0114745	0.164057	MPI
4.01186	2.87304	1.13676	2.5274	0.0114909	0.164101	PTPRZ1
8.7743	1.45383	0.575258	2.52726	0.0114957	0.164101	RXFP1
527.155	1.00373	0.397361	2.52598	0.0115375	0.164568	LTBP1
3.28536	2.84456	1.1263	2.52558	0.0115509	0.164629	HS3ST4
3.50469	1.40287	0.555782	2.52414	0.0115983	0.165176	LOC101929331
53.8439	1.30716	0.517958	2.52368	0.0116135	0.165262	ABCB1
15.7755	1.25174	0.496083	2.52324	0.0116277	0.165335	KLRB1
5.28167	1.43435	0.568594	2.52262	0.0116484	0.165499	RNF224
3.08066	1.59854	0.633757	2.52232	0.0116583	0.16551	FAM27B
333.563	0.919893	0.364752	2.52197	0.01167	0.165546	DAB2
6.23559	1.68236	0.667263	2.52129	0.0116925	0.165709	LINC00964
311.672	0.781848	0.310125	2.52107	0.0116998	0.165709	TXNRD1
3.05017	-2.14721	0.851843	-2.52066	0.0117136	0.165774	SLC14A2
16.9384	2.09609	0.831918	2.51959	0.0117491	0.165889	CASQ2
51.2263	1.15364	0.45786	2.51962	0.011748	0.165889	CD3E
1872.13	-0.504127	0.200072	-2.51972	0.0117447	0.165889	EIF3D
3.59299	1.84737	0.73359	2.51827	0.0117934	0.166384	LINC00475
2.16905	-1.46738	0.582869	-2.51751	0.0118186	0.166542	EXOSC10-AS1
1.93941	1.97918	0.786204	2.51738	0.011823	0.166542	HYAL4
67.5671	0.998287	0.396629	2.51693	0.0118383	0.166552	IRAK3
7.91431	2.28402	0.907506	2.51682	0.0118421	0.166552	MIR99AHG
4.734	-1.70762	0.678712	-2.51597	0.0118704	0.166821	GABRQ
2.2763	-2.33908	0.930085	-2.51491	0.0119064	0.166938	LINC00634
25.8007	1.48479	0.590355	2.51507	0.0119007	0.166938	MICU3
47.4077	-1.33217	0.529678	-2.51506	0.0119013	0.166938	SLC13A3
7.5152	1.56425	0.622576	2.51255	0.0119863	0.167929	SH2D1A
95.6634	1.18338	0.47111	2.51189	0.0120085	0.16798	LINC00893
531.627	1.05659	0.420604	2.51208	0.0120024	0.16798	TNFAIP3
44.0704	1.63699	0.652153	2.51014	0.0120684	0.168688	DACT3
50.8617	1.72243	0.6868	2.50791	0.0121447	0.169623	IGF1
63.4495	1.0237	0.408401	2.50661	0.0121894	0.170117	GIMAP8
260.701	0.435428	0.173743	2.50617	0.0122048	0.1702	FBXO3
254.199	1.34202	0.535711	2.50512	0.0122411	0.170475	APOBR
6.03047	1.74071	0.694881	2.50505	0.0122434	0.170475	PLAAT2
51.1737	1.28379	0.512606	2.50444	0.0122645	0.170479	GPM6B
6.1889	-1.90344	0.760091	-2.50423	0.0122718	0.170479	SLC5A4-AS1
5.77773	1.2755	0.509297	2.50443	0.0122648	0.170479	TBX21
21.5724	1.62174	0.647829	2.50335	0.0123024	0.170597	CCL17
33.7984	1.26846	0.50674	2.50317	0.0123086	0.170597	HEY2
45.7716	1.20633	0.481819	2.5037	0.0122903	0.170597	RASL11A
7.54934	1.40986	0.563422	2.50232	0.0123382	0.170877	PKD1L2
120.403	-0.709166	0.283617	-2.50044	0.0124039	0.171276	COA6
9.01748	1.49891	0.599326	2.50098	0.0123849	0.171276	MYRIP
54.3678	-1.34066	0.536136	-2.50059	0.0123986	0.171276	PITPNM3
914.428	0.989731	0.395827	2.50041	0.0124048	0.171276	TPCN1
9979.03	-0.543026	0.217199	-2.50013	0.0124148	0.171283	RPL15
261.913	0.541727	0.216832	2.49837	0.0124766	0.171743	ABHD4
549.404	-0.490514	0.196314	-2.49863	0.0124676	0.171743	ATP5PF
15.5821	1.19597	0.47865	2.49862	0.0124677	0.171743	NOD2
257.807	1.3978	0.559834	2.49682	0.0125313	0.172364	MAP1B
76.1636	0.763195	0.305769	2.49598	0.0125608	0.17264	MTARC2
3.2313	2.1427	0.858555	2.4957	0.0125707	0.172645	FAM87A
803.633	-0.354478	0.142057	-2.49533	0.0125841	0.172698	OCIAD1
30.3494	2.44562	0.980338	2.49467	0.0126074	0.172887	SH3GL2
1.59147	1.9758	0.792103	2.49438	0.0126179	0.1729	GRASP-AS1
397.471	-0.47686	0.191322	-2.49245	0.0126865	0.173709	MRPL19
2.51603	2.12771	0.854367	2.4904	0.0127599	0.173794	ASXL3
68.4063	-0.631849	0.253603	-2.49149	0.0127208	0.173794	GDPGP1
25.0183	1.30256	0.522926	2.49091	0.0127417	0.173794	IL34
193.805	1.43432	0.575885	2.49063	0.0127516	0.173794	LIMS2
154.778	1.07484	0.431545	2.49067	0.0127502	0.173794	MERTK
8.51725	1.68634	0.676922	2.49119	0.0127318	0.173794	NECAB1
435.695	0.843162	0.338548	2.49052	0.0127555	0.173794	UACA
57.0532	1.26439	0.507781	2.49002	0.0127734	0.173847	FAM167B
1349.68	-0.503762	0.202348	-2.48958	0.0127892	0.173932	CYCS
6.5348	-1.36738	0.549732	-2.48735	0.0128699	0.174897	CASC8
2.64065	-2.20005	0.884707	-2.48676	0.0128914	0.174986	MESP2
11.244	1.62833	0.654857	2.48655	0.0128989	0.174986	PTX3
21.4714	1.35735	0.545917	2.48637	0.0129054	0.174986	TSLP
183.028	1.28265	0.516134	2.48511	0.0129511	0.175474	WFDC1
69.9382	1.2596	0.506971	2.48456	0.0129712	0.175616	PARVG
35.9998	1.02159	0.411266	2.48401	0.0129913	0.175756	HERC5
2.47519	-2.13955	0.861536	-2.48341	0.0130132	0.175849	LOC101927322
287.96	-0.766476	0.308654	-2.48329	0.0130176	0.175849	RPL22L1
3.45117	1.79236	0.722014	2.48244	0.0130485	0.176136	VSTM2L
405.151	1.03656	0.417661	2.48182	0.0130713	0.17618	FLT1
796.027	-0.738948	0.297726	-2.48198	0.0130656	0.17618	MRPL3
68.6408	1.14141	0.459979	2.48145	0.013085	0.176233	RAB3IL1
3.41452	1.44151	0.581192	2.48027	0.0131283	0.176686	ACSM5
1.84179	-3.89479	1.5707	-2.47966	0.0131507	0.176856	SLC6A10P
35.1988	1.4128	0.56984	2.4793	0.0131641	0.176905	COL24A1
158.222	1.67989	0.678019	2.47765	0.013225	0.177067	APOD
530.703	1.21392	0.489809	2.47835	0.0131992	0.177067	DEPP1
1697.89	0.835974	0.337379	2.47785	0.0132176	0.177067	LAMB1
19.9813	1.84903	0.746253	2.47776	0.0132211	0.177067	SMTNL2
68.1224	1.20871	0.487786	2.47796	0.0132137	0.177067	SVEP1
268.747	0.79155	0.319529	2.47724	0.0132403	0.17714	TSPAN9
416.616	0.814859	0.329036	2.4765	0.0132677	0.177375	GBP1
226.87	0.578903	0.233862	2.4754	0.0133086	0.17766	ADNP2
1.64737	-3.38462	1.3673	-2.47541	0.0133084	0.17766	PNMA5
12.4054	1.31792	0.532575	2.47463	0.0133376	0.177916	P2RY13
17.1132	0.974731	0.394083	2.47342	0.0133828	0.178387	GPR146
308.721	1.10742	0.447846	2.47277	0.0134069	0.178578	CLEC2D
25.2765	1.06306	0.429961	2.47245	0.013419	0.178608	SNX20
15.8019	1.32198	0.534771	2.47205	0.0134342	0.178678	TFAP2A-AS1
1.67114	2.28412	0.925161	2.46889	0.0135534	0.180079	LOC101927495
235.332	1.31747	0.533665	2.46873	0.0135594	0.180079	MRVI1
146.538	-1.63863	0.663974	-2.46791	0.0135906	0.180263	GRIN2D
31.4538	-1.37948	0.559036	-2.46761	0.0136019	0.180263	KLF3-AS1
29.8128	-0.887802	0.359787	-2.46758	0.013603	0.180263	METTL27
31.9265	-1.16249	0.471335	-2.46638	0.0136485	0.180733	ACBD7
5.52114	1.73684	0.704287	2.4661	0.0136595	0.180747	ACP7
136.431	0.688273	0.27915	2.4656	0.0136783	0.180863	POLK
1125.98	0.784597	0.318533	2.46316	0.013772	0.181969	CSRP1
46.7817	1.21856	0.495085	2.46131	0.013843	0.182285	ETV1
4.67997	1.94698	0.790929	2.46163	0.0138306	0.182285	GALNT17
2.96946	2.5073	1.01865	2.4614	0.0138394	0.182285	LOC101929748
407.066	0.501125	0.203522	2.46226	0.0138064	0.182285	SPTLC1
2.20273	2.85199	1.15877	2.46123	0.0138462	0.182285	TCL1A
248.883	1.35073	0.548869	2.46093	0.0138577	0.182304	CPE
65.9456	1.40612	0.571483	2.46048	0.0138751	0.1824	ANKRD19P
306.223	1.19813	0.487127	2.45959	0.0139097	0.182689	CD34
316.767	-0.567758	0.230853	-2.45939	0.0139172	0.182689	MOB1B
40.618	1.03874	0.422474	2.4587	0.013944	0.182776	SLC16A14
6.51092	2.47905	1.00821	2.45885	0.0139382	0.182776	TAC1
4.351	1.74049	0.70799	2.45835	0.0139578	0.182824	ABCG4
111.318	0.6468	0.263144	2.45797	0.0139726	0.182885	ARHGAP42
3.97653	2.11876	0.862374	2.45689	0.0140145	0.18306	GPR17
8.88489	1.85258	0.753945	2.45718	0.0140034	0.18306	GRM3
2.05359	1.72311	0.701351	2.45685	0.0140162	0.18306	NBL1
318.326	0.938326	0.38219	2.45513	0.0140832	0.183803	BMP1
384.042	1.30633	0.532172	2.45472	0.0140995	0.183882	MATN2
8.26137	1.17431	0.478899	2.45209	0.0142028	0.184962	CAPN11
515.214	1.36342	0.556016	2.45213	0.0142013	0.184962	MYLK
3.50324	-1.50168	0.612483	-2.4518	0.0142145	0.184982	MIR6887
7227.72	-0.672502	0.27438	-2.45099	0.0142464	0.185264	RPL18
110.818	-1.72131	0.702815	-2.44917	0.0143186	0.185861	CACNA1I
25072.6	-0.558283	0.22794	-2.44925	0.0143154	0.185861	RPL13A
2.52918	2.42154	0.988765	2.44906	0.014323	0.185861	TBC1D27P
1.98427	-2.22772	0.909888	-2.44834	0.0143516	0.186004	KRT77
934.974	0.506646	0.206963	2.448	0.0143651	0.186004	MACF1
11.3517	1.09592	0.447727	2.44775	0.0143751	0.186004	PCED1B-AS1
168.172	1.26928	0.518471	2.44812	0.0143603	0.186004	STEAP2
8.21568	1.33175	0.544172	2.44729	0.0143936	0.18611	CETP
23.6031	-2.1898	0.895292	-2.44591	0.0144487	0.186431	C6orf223
72.9259	0.650492	0.265952	2.44589	0.0144493	0.186431	KIAA1586
14.2829	-1.70826	0.698402	-2.44595	0.0144469	0.186431	TBX15
217.097	0.938751	0.384151	2.4437	0.0145374	0.187434	ZNF44
319.421	0.66371	0.271663	2.44314	0.0145602	0.187594	SUOX
13.4329	1.37323	0.562213	2.44255	0.0145837	0.187764	GHR
72.805	1.2045	0.493536	2.44056	0.0146647	0.188673	CLMP
1.64835	2.68034	1.09853	2.43993	0.0146899	0.188863	ARRDC5
81.1567	0.893762	0.366478	2.43879	0.0147367	0.189109	FAS
81.4779	1.21256	0.49713	2.43911	0.0147234	0.189109	HIC1
41.7386	1.21364	0.497661	2.4387	0.0147404	0.189109	HSPA12B
54.4972	1.04301	0.427757	2.43833	0.0147555	0.189169	IL16
13.6543	1.27875	0.524852	2.43641	0.0148338	0.190038	CORIN
325.03	0.695955	0.285718	2.43581	0.0148583	0.190218	UXS1
121.749	0.812151	0.333479	2.43539	0.0148758	0.190227	RASA3
11.8551	1.04393	0.42867	2.43529	0.01488	0.190227	SLC2A5
9.77227	1.45511	0.597577	2.43502	0.0148909	0.190232	UTS2
440.527	-0.347133	0.142634	-2.43374	0.0149437	0.19064	PDCD2
1179.59	-0.565697	0.23244	-2.43374	0.0149439	0.19064	SSR4
2.44451	2.50631	1.03034	2.43252	0.0149943	0.191148	LINC01857
69.9983	1.26008	0.518097	2.43213	0.0150104	0.191219	GLT8D2
1.55484	2.67742	1.10102	2.43177	0.0150254	0.191276	ART4
77.968	1.22082	0.502339	2.43027	0.0150876	0.191933	CNRIP1
292.184	0.656896	0.270415	2.42922	0.0151315	0.192221	BTN2A1
664.996	-0.240469	0.098989	-2.42925	0.0151299	0.192221	UBE2K
6.70802	1.04094	0.428712	2.42807	0.0151792	0.192692	MROH8
106.248	1.81662	0.748814	2.426	0.0152663	0.193662	GABBR2
580.557	0.887149	0.3658	2.42523	0.0152985	0.193883	PRSS23
6.68145	1.1942	0.49249	2.42482	0.0153159	0.193883	SOWAHD
156.264	0.630449	0.259992	2.42488	0.0153134	0.193883	UBLCP1
26.0989	1.08086	0.445993	2.4235	0.0153719	0.194457	ZNF366
174.288	1.23271	0.50896	2.42202	0.0154344	0.195066	ANGPTL2
71.23	1.10467	0.456128	2.42185	0.0154416	0.195066	TM4SF18
10.2196	-1.06578	0.440274	-2.42073	0.0154894	0.195534	ERICH6-AS1
5.57898	-1.47571	0.609695	-2.4204	0.0155034	0.195573	TAF7L
6.6555	-2.29199	0.947355	-2.41936	0.0155479	0.195999	HORMAD1
287.708	-0.3049	0.126056	-2.41877	0.0155731	0.19618	MRPL35
37.5048	1.48915	0.615829	2.41812	0.0156011	0.196396	SLC6A1
157.47	1.16808	0.483131	2.41774	0.0156173	0.196463	RIMKLB
469.477	1.69476	0.701145	2.41713	0.0156433	0.196653	HLA-DRB1
1322.29	1.17712	0.4871	2.41659	0.0156665	0.196809	SOCS3
244.382	-0.304867	0.126189	-2.41595	0.0156942	0.197021	SFT2D1
257.154	1.06638	0.441678	2.41439	0.0157616	0.197187	CDH5
152.123	1.02051	0.422681	2.41438	0.0157619	0.197187	ITGB8
19.2519	0.88072	0.364772	2.41444	0.0157594	0.197187	PMEL
2.53917	1.72576	0.714784	2.41438	0.0157618	0.197187	SLC9B1
8.3314	2.22983	0.923192	2.41535	0.0157202	0.197187	TMEM35A
192.792	1.12098	0.464521	2.4132	0.0158131	0.197282	ANGPT2
8.26845	-1.49865	0.620932	-2.41354	0.0157982	0.197282	ATP1A3
223.41	1.20044	0.497295	2.41394	0.0157811	0.197282	KLF9
86.5862	1.10495	0.457843	2.41337	0.0158057	0.197282	SLCO2B1
5.92074	1.65515	0.686011	2.41272	0.0158341	0.197409	FCRL3
9.24145	1.9099	0.793105	2.40813	0.0160343	0.199219	ADGRB3
55.7703	1.25345	0.520417	2.40856	0.0160157	0.199219	LOXL4
31.4096	1.20959	0.502292	2.40814	0.0160342	0.199219	MAP2
283.014	-0.458115	0.190167	-2.40901	0.0159957	0.199219	MRPL13
190.059	1.05884	0.439583	2.40873	0.016008	0.199219	PIGZ
3.47628	1.84315	0.765509	2.40775	0.0160511	0.199291	NPFFR2
111.775	-0.566413	0.235271	-2.4075	0.0160623	0.199294	FAM98C
9.51857	1.80049	0.748328	2.40601	0.0161277	0.19985	CCDC144NL-AS1
6.56642	1.18969	0.49447	2.40598	0.0161292	0.19985	REP15
665.815	1.15525	0.480277	2.40539	0.0161554	0.200038	UNC13D
6.74391	1.40767	0.585467	2.40435	0.0162011	0.200467	RBM20
6.59608	1.84942	0.769638	2.40298	0.0162622	0.200905	FOXC2
16.5404	1.40533	0.584869	2.40281	0.0162698	0.200905	KL
1.3529	2.25842	0.93972	2.40329	0.0162484	0.200905	UNC45B
2.21889	2.81096	1.17022	2.40207	0.0163025	0.201171	FCRL1
12.0899	1.17955	0.491385	2.40045	0.0163748	0.201923	SLA2
42.4235	0.909871	0.37908	2.40021	0.0163857	0.201923	TNFRSF11A
1.36704	3.07181	1.2804	2.39911	0.016435	0.202347	SERTM2
3.76548	1.60585	0.669399	2.39894	0.0164425	0.202347	TMC1
6.50323	1.58945	0.662859	2.39788	0.0164904	0.202524	HMGCLL1
20.6962	1.29815	0.541363	2.39793	0.016488	0.202524	SOX5
205.53	1.07822	0.449608	2.39814	0.0164784	0.202524	ZEB1
40.9527	1.32752	0.553852	2.39689	0.0165348	0.202932	MYLK4
11.1778	1.06141	0.442961	2.39618	0.0165671	0.203191	CHST7
51.2335	0.657049	0.274334	2.39507	0.0166173	0.203531	OPHN1
28.7475	1.33097	0.555705	2.3951	0.0166156	0.203531	RNF180
22.5209	1.45201	0.606552	2.39388	0.0166712	0.203916	ITK
18.3374	1.185	0.494978	2.39405	0.0166637	0.203916	LRRC70
681.312	-0.891984	0.372669	-2.39351	0.0166882	0.203986	SERF2
13.3227	1.44284	0.603055	2.39256	0.0167315	0.204012	ATP1A2
2350.59	-0.703533	0.294062	-2.39247	0.0167354	0.204012	BCAM
171.099	0.644121	0.269208	2.39265	0.0167272	0.204012	MAP3K3
1.90424	2.29266	0.958061	2.39303	0.0167101	0.204012	NTRK1
591.412	0.687399	0.287474	2.39117	0.0167948	0.204262	CRIM1
33.8339	2.17618	0.910037	2.3913	0.0167887	0.204262	DPT
31.5695	1.14995	0.480942	2.39103	0.016801	0.204262	PLCL2
124.738	0.609175	0.254703	2.3917	0.0167704	0.204262	WDR19
794.833	1.00289	0.419546	2.39042	0.0168293	0.204469	BICDL2
3.27866	3.01808	1.26294	2.38972	0.0168613	0.204582	A1CF
15.3743	1.56719	0.655773	2.38984	0.0168556	0.204582	ALKAL2
153.714	1.21778	0.509672	2.38933	0.0168789	0.20466	ADCY4
293.043	1.02568	0.429339	2.38898	0.0168954	0.204722	ARHGAP4
81.8578	1.00647	0.421498	2.38785	0.0169474	0.205215	ADAP2
110.776	-0.541002	0.226597	-2.38751	0.016963	0.205266	NDUFAF2
304.467	1.27082	0.532427	2.38684	0.0169937	0.205501	EMILIN1
48.3362	1.04319	0.437196	2.38609	0.0170288	0.205788	PRR5L
2611.61	-0.397888	0.166776	-2.38577	0.0170436	0.205829	AP2M1
2.87376	-1.33363	0.559194	-2.38492	0.0170829	0.205898	H4C11
5.2996	1.66285	0.69724	2.38491	0.0170834	0.205898	LRRN2
461.462	-0.525096	0.220147	-2.3852	0.0170696	0.205898	MRTO4
351.336	-0.852405	0.357483	-2.38446	0.017104	0.20601	TST
489.552	1.21521	0.509722	2.38406	0.017123	0.206101	ME3
119.158	-1.3744	0.576627	-2.38351	0.0171484	0.20627	FAM83C
37.3485	1.3891	0.582965	2.38281	0.017181	0.206525	ZDBF2
443.443	0.971789	0.4079	2.38242	0.0171994	0.20661	STAB1
87.0723	1.03467	0.43435	2.3821	0.017214	0.206648	GPX8
1143.63	0.760335	0.319225	2.38182	0.0172275	0.206672	HIP1R
7256.32	-0.684361	0.287518	-2.38024	0.0173015	0.207423	RPS19
338.703	0.834842	0.351013	2.37838	0.0173888	0.207841	CDC42EP3
116.424	0.522268	0.219541	2.37891	0.0173639	0.207841	CLUAP1
318.233	1.60534	0.675002	2.37828	0.0173937	0.207841	FMO9P
3.41117	1.43509	0.603378	2.37842	0.0173868	0.207841	HPD
76.5626	1.18274	0.497306	2.37829	0.0173933	0.207841	SOX18
21.7284	0.983823	0.413726	2.37795	0.017409	0.207886	GPR85
310.167	1.20196	0.505557	2.3775	0.0174307	0.208008	CYBRD1
10.5433	1.63905	0.689721	2.37639	0.0174829	0.208494	ARLNC1
216.429	0.747173	0.314465	2.37602	0.0175007	0.208569	RNF144B
1355.01	0.815665	0.343386	2.37536	0.0175319	0.208804	NFKBIA
1192.68	1.20598	0.508257	2.37278	0.0176548	0.209853	C1R
3.25952	1.73558	0.731434	2.37285	0.0176515	0.209853	KCNJ2-AS1
38.4236	-0.750199	0.316166	-2.3728	0.0176537	0.209853	MIR4426
214.912	0.951295	0.401122	2.37158	0.017712	0.210396	CD4
35.5561	-0.640726	0.270293	-2.37049	0.0177646	0.210744	LOC389641
2.99867	1.54855	0.65325	2.37054	0.0177621	0.210744	LURAP1
10.147	1.47178	0.621045	2.36984	0.0177957	0.210974	DHRS9
723.611	0.598558	0.25268	2.36884	0.0178441	0.21141	CASC3
23.3951	1.20962	0.511358	2.3655	0.0180055	0.211542	ANKRD33B
239.388	0.866762	0.366336	2.36603	0.0179798	0.211542	AOPEP
1037.64	-0.663903	0.28072	-2.365	0.0180299	0.211542	ARPC4
9.25452	1.47702	0.624319	2.36581	0.0179905	0.211542	C22orf34
6.8476	-0.92044	0.389033	-2.36597	0.017983	0.211542	CATSPER2P1
1073.33	-0.719077	0.303998	-2.3654	0.0180106	0.211542	COX6C
162.302	0.529574	0.223905	2.36517	0.0180219	0.211542	CREBRF
19.1504	1.3304	0.562076	2.36695	0.0179355	0.211542	DUOXA2
1.53689	1.60307	0.67697	2.368	0.0178844	0.211542	ERFL
97.3058	2.35813	0.996813	2.36567	0.0179975	0.211542	FGF7
57.0718	1.60703	0.678959	2.3669	0.0179375	0.211542	GLDC
226.065	-0.783334	0.331071	-2.36606	0.0179786	0.211542	NOL12
5.45082	1.71376	0.724636	2.36499	0.0180304	0.211542	PRSS30P
192.17	0.692444	0.292422	2.36796	0.0178864	0.211542	RASAL2
9022.91	-0.638469	0.269675	-2.36755	0.0179061	0.211542	RPL27A
319.564	-0.54077	0.228717	-2.36436	0.0180612	0.211766	CIAO2A
3.04586	1.57658	0.666954	2.36385	0.0180859	0.211782	FER1L5
726.509	1.18853	0.502785	2.36389	0.0180842	0.211782	TNS1
150.448	-1.82933	0.773978	-2.36354	0.0181011	0.211822	TFF1
3.41045	1.58851	0.672199	2.36315	0.0181202	0.211909	CD80
16.0373	0.978255	0.414283	2.36132	0.01821	0.212637	CASC2
458.317	0.980336	0.415108	2.36164	0.0181943	0.212637	MXRA7
128.196	0.759311	0.321583	2.36116	0.0182176	0.212637	WDR4
1.99097	1.93424	0.819321	2.36079	0.0182363	0.212717	HID1-AS1
74.2704	0.922432	0.390847	2.36009	0.0182707	0.212982	DENND2C
132.664	0.822661	0.348775	2.35871	0.0183385	0.213635	SLC26A11
4.23952	1.34253	0.569246	2.35844	0.0183519	0.213653	EOMES
167.754	0.641348	0.272057	2.35741	0.0184031	0.214072	LPIN2
191.63	-0.527493	0.223776	-2.35724	0.0184115	0.214072	TRMT10C
3.40467	1.85928	0.789034	2.3564	0.0184529	0.214416	LINC00528
1.32033	2.26389	0.961302	2.35503	0.0185212	0.215072	PNOC
86.2574	1.02497	0.435609	2.35296	0.0186245	0.215994	BMP4
6.76861	1.96453	0.834871	2.35309	0.018618	0.215994	PSD2
385.566	-0.553905	0.235472	-2.35232	0.0186567	0.216039	CCNB1IP1
31.161	1.17197	0.498251	2.35217	0.0186642	0.216039	COLEC11
7.51001	1.20454	0.512054	2.35237	0.018654	0.216039	TMEM26
10.3524	1.49738	0.636928	2.35095	0.0187256	0.216612	WDR46
65.0735	1.10588	0.470467	2.3506	0.0187432	0.216677	MISP3
3.27067	-1.75907	0.748718	-2.34944	0.0188018	0.217216	CPNE9
42.5614	0.783407	0.333777	2.3471	0.0189204	0.217777	ADCY7
5.45001	1.56285	0.665843	2.34717	0.0189164	0.217777	CD3G
29.5616	-1.16236	0.495136	-2.34756	0.018897	0.217777	F12
38.1032	1.15723	0.492923	2.34768	0.0188906	0.217777	MNDA
26.3509	0.814149	0.346881	2.34705	0.0189225	0.217777	SGTB
156.323	0.631663	0.269016	2.34805	0.0188722	0.217777	SNRK
32.5413	1.20019	0.511702	2.34548	0.0190025	0.218559	ANKRD36
533.103	0.558695	0.238353	2.34398	0.0190793	0.219302	PTPN12
7712.29	-0.532698	0.227539	-2.34113	0.0192254	0.220842	RPS14
69.9392	1.22704	0.524569	2.33913	0.0193287	0.220975	B4GALT6
89.2194	1.64511	0.703184	2.33952	0.0193085	0.220975	CXCL1
82.6778	1.60299	0.685643	2.33793	0.0193908	0.220975	CYP2S1
38.493	0.946799	0.404925	2.33821	0.0193764	0.220975	FAM78A
323.979	-0.444051	0.18996	-2.33761	0.0194077	0.220975	GNPNAT1
4.34825	2.30667	0.986297	2.33872	0.01935	0.220975	HCG26
687.25	0.971671	0.415435	2.33893	0.0193393	0.220975	HDAC6
3.38253	2.71903	1.16305	2.33785	0.0193951	0.220975	KRT24
55.9292	1.29916	0.555588	2.33836	0.0193686	0.220975	LEAP2
4.55352	-2.51275	1.07396	-2.3397	0.0192991	0.220975	SLCO6A1
228.41	1.07461	0.459703	2.33762	0.0194072	0.220975	SULF2
10.7142	1.60737	0.687254	2.33882	0.0193445	0.220975	TDRD10
2.10756	3.10926	1.32872	2.34004	0.0192815	0.220975	TEX15
766.031	0.602053	0.25727	2.34016	0.0192755	0.220975	TSC2
612.703	1.02605	0.438994	2.33728	0.0194245	0.221008	COL12A1
231.364	0.568712	0.243343	2.33708	0.019435	0.221008	PHTF2
98.7409	-1.67412	0.716725	-2.33579	0.019502	0.22163	IQCA1
183.629	-1.07666	0.46103	-2.33533	0.019526	0.221764	IRS2
6.29966	1.31639	0.564114	2.33355	0.0196195	0.222686	GBAT2
10.2346	-0.805417	0.345386	-2.33193	0.0197043	0.223509	GEMIN8P4
3.54773	2.45518	1.05318	2.33122	0.0197418	0.223595	ECEL1P2
4.37813	1.53285	0.657485	2.33138	0.0197334	0.223595	NIBAN3
5.36486	1.2276	0.526623	2.33108	0.019749	0.223595	SERPINB9P1
883.529	-1.3908	0.596909	-2.33001	0.0198059	0.223953	EEF1A2
1.24453	-2.07079	0.888863	-2.32971	0.0198214	0.223953	LINC01842
392.446	0.85608	0.367488	2.32955	0.01983	0.223953	PDE8A
1742.42	-0.693957	0.29789	-2.32958	0.0198286	0.223953	RPS27A
136.196	1.24475	0.534413	2.32919	0.0198488	0.224026	NFASC
21.0927	1.27797	0.548801	2.32866	0.019877	0.224204	CDA
5.90378	1.29216	0.555261	2.32712	0.019959	0.224989	LOC101929719
261.388	0.515114	0.221407	2.32655	0.0199893	0.22505	SEC24D
24.7389	1.27604	0.548416	2.32676	0.0199778	0.22505	XK
1.58917	3.52125	1.51393	2.32589	0.0200243	0.225304	EPYC
125.841	0.769589	0.330933	2.32551	0.0200445	0.225392	UHRF1BP1L
235.258	-0.467068	0.200891	-2.32499	0.0200727	0.225569	NDUFC1
40.4432	1.16895	0.502902	2.32441	0.0201033	0.225773	APBB1IP
145.553	0.457147	0.196733	2.32369	0.020142	0.226067	SP2
8.01753	1.57689	0.678819	2.323	0.0201792	0.226345	TRPC3
10.5849	1.11699	0.481028	2.32209	0.0202283	0.226741	ADORA3
48.7008	1.1059	0.476295	2.32188	0.0202396	0.226741	ZNF423
191.054	1.20337	0.518343	2.32157	0.0202561	0.226786	KLF2
357.545	0.641032	0.276258	2.32041	0.0203186	0.227076	GIT2
8.6362	1.19677	0.515894	2.31979	0.0203522	0.227076	L3MBTL2-AS1
23.5754	1.59506	0.687749	2.31925	0.0203816	0.227076	MAOB
3.39063	1.83073	0.78937	2.31923	0.0203823	0.227076	PIWIL2
3.69473	1.60186	0.690421	2.32012	0.0203344	0.227076	SCN3A
88.9528	1.36285	0.587515	2.31969	0.0203576	0.227076	SGK2
7.73893	1.57725	0.679631	2.32075	0.0203004	0.227076	SLC35F4
3.14536	1.58833	0.684763	2.31953	0.0203663	0.227076	TM6SF2
630.538	0.828712	0.357694	2.31682	0.0205136	0.228398	TLE2
1.57454	-1.92141	0.829414	-2.31659	0.0205263	0.2284	SLC7A11-AS1
7.30798	1.16105	0.501259	2.31627	0.0205434	0.228421	GPBAR1
7.47857	1.49389	0.645006	2.31609	0.0205535	0.228421	LOC100130872
71.6571	1.24362	0.537684	2.31291	0.0207275	0.230203	LOX
206.494	0.446156	0.192916	2.3127	0.0207392	0.230203	SAP130
4.61366	1.69442	0.732975	2.3117	0.0207943	0.230673	FAM43B
13.2584	1.47788	0.639373	2.31146	0.0208076	0.230679	LINC00654
46.9543	1.17037	0.506434	2.311	0.0208328	0.230777	ARHGAP15
2.64453	2.06499	0.893612	2.31084	0.0208419	0.230777	KLHL4
60.76	1.01976	0.44151	2.30971	0.0209044	0.231184	MCTP1
20.5154	1.15583	0.500469	2.30949	0.0209162	0.231184	TFEC
133.453	0.809549	0.350533	2.30948	0.0209169	0.231184	USP35
137.502	1.14843	0.497375	2.30898	0.0209449	0.231352	ROBO4
1.96601	3.04881	1.3207	2.30849	0.0209718	0.231507	OR7E12P
17.9335	1.48754	0.644599	2.3077	0.021016	0.231616	FOXP2
50.3691	1.68251	0.728964	2.30808	0.0209947	0.231616	MMRN1
71.3919	0.931152	0.403551	2.3074	0.0210328	0.231616	THEMIS2
239.015	0.871776	0.377806	2.30747	0.0210287	0.231616	TRANK1
134.694	0.501299	0.217356	2.30635	0.0210912	0.23173	ARL3
9.05006	1.29881	0.563053	2.30673	0.0210697	0.23173	GXYLT2
27.152	-1.44564	0.626748	-2.30657	0.021079	0.23173	OGDHL
8.78789	1.33055	0.57692	2.30629	0.0210943	0.23173	SNORD10
1.33272	2.76784	1.20025	2.30605	0.0211076	0.231735	SLITRK2
163.369	1.01739	0.441252	2.30569	0.021128	0.231819	FCGBP
38.5494	1.19379	0.51785	2.30528	0.0211507	0.231928	GIPC3
117.52	0.738648	0.320485	2.30478	0.0211789	0.232097	OSBPL10
8.49051	1.71687	0.744998	2.30453	0.021193	0.232111	GFRA3
652.522	0.958632	0.416069	2.30402	0.0212213	0.23214	ENG
28.3712	-1.27784	0.554569	-2.30421	0.0212107	0.23214	PNMT
2.17982	2.0501	0.889952	2.30361	0.0212444	0.232253	HYMAI
121.802	1.49027	0.647024	2.30326	0.021264	0.232326	CXCL9
108.822	-0.567018	0.246226	-2.30284	0.0212879	0.232448	BLOC1S4
47.3902	1.12716	0.489571	2.30234	0.021316	0.232474	GPR68
146.528	-1.09457	0.475369	-2.30257	0.0213033	0.232474	GSTA4
1.89644	2.46892	1.07346	2.29997	0.0214502	0.233797	LINC00693
234.446	0.879032	0.382368	2.29891	0.0215098	0.234127	FMNL2
14202.9	-0.586669	0.255227	-2.29862	0.0215266	0.234127	RPL8
211.29	0.689778	0.300065	2.29876	0.0215183	0.234127	SLC25A25
67.4211	1.22845	0.534453	2.29852	0.0215322	0.234127	SUSD2
9.05985	0.958677	0.417264	2.29753	0.0215887	0.2346	SYP
4.00937	1.4826	0.645542	2.29668	0.0216373	0.234988	FTCDNL1
71.0096	0.791676	0.344817	2.29593	0.0216798	0.235167	KLF12
341.716	0.933695	0.406662	2.296	0.0216759	0.235167	LTBP2
307.012	0.935476	0.407524	2.29551	0.0217039	0.235288	PKIG
10.094	-0.884531	0.385529	-2.29433	0.0217714	0.235738	LOC101927770
272.079	1.31914	0.574925	2.29446	0.0217642	0.235738	PMP22
23.2333	-0.99566	0.434393	-2.29207	0.0219015	0.236857	ARL11
8.31264	1.42833	0.623293	2.29159	0.0219292	0.236857	LOC441204
31.0913	0.975936	0.425911	2.29141	0.0219398	0.236857	MDGA1
1.7693	2.05612	0.897006	2.2922	0.0218939	0.236857	PURG
413.692	0.575285	0.251063	2.2914	0.0219402	0.236857	SMURF1
11.005	1.80641	0.78855	2.2908	0.0219749	0.237091	DNASE1L3
31.2625	0.760237	0.331992	2.28993	0.0220254	0.237495	SRGAP2B
34.3794	1.64449	0.718312	2.28938	0.0220574	0.237698	PKDCC
4.62947	1.85314	0.809738	2.28857	0.0221044	0.237921	NBAT1
167.222	0.972066	0.424738	2.28863	0.022101	0.237921	NIBAN1
9.44364	-0.814621	0.356207	-2.28693	0.0221999	0.238807	LINC00852
524.072	0.552511	0.241675	2.28617	0.022244	0.238998	FNDC3A
17.7711	1.61804	0.707691	2.28637	0.0222329	0.238998	MYOM3
107.36	-1.87498	0.820446	-2.28532	0.022294	0.239251	AKR1B10
71.204	0.849692	0.371802	2.28534	0.0222931	0.239251	CACHD1
16.9454	3.39713	1.48679	2.28488	0.0223199	0.239298	CHRDL1
4.61365	1.32969	0.581973	2.2848	0.0223248	0.239298	TNFRSF9
54.7326	1.19638	0.523802	2.28402	0.0223703	0.239644	C5AR1
33.7834	0.903346	0.395833	2.28214	0.0224809	0.240651	HAVCR2
3.03477	2.3308	1.0214	2.28197	0.0224908	0.240651	INSYN2B
5.10643	-1.25772	0.551368	-2.2811	0.0225426	0.24092	FRMD6-AS1
12.0924	-1.49947	0.657328	-2.28116	0.022539	0.24092	TMEM52
274.067	0.922961	0.404924	2.27935	0.0226465	0.241176	ADGRF5
17.223	1.97703	0.867109	2.28003	0.0226061	0.241176	ANKRD29
112.784	0.619201	0.271635	2.27953	0.0226356	0.241176	INVS
1.87595	2.00347	0.878712	2.28001	0.0226072	0.241176	LGALS12
5.30676	2.01271	0.882993	2.27942	0.0226423	0.241176	MIR1-1HG-AS1
10.4683	0.881474	0.38656	2.28031	0.0225895	0.241176	RAB9B
99.5251	1.03032	0.452102	2.27895	0.0226699	0.241283	DPYD
7.8131	-1.4251	0.62653	-2.2746	0.0229302	0.243911	MIR320E
378	0.562521	0.247402	2.27372	0.022983	0.24433	ANKRD13A
205.452	1.39805	0.61498	2.27333	0.0230062	0.244433	FOXF1
7.34595	-1.72609	0.759924	-2.2714	0.0231228	0.245008	CLDN18
16.2209	0.99516	0.438186	2.27109	0.0231416	0.245008	HNRNPA1P10
53.6332	0.661812	0.291398	2.27116	0.0231373	0.245008	LINC00294
951.194	0.65349	0.287721	2.27126	0.023131	0.245008	SHC1
413.985	0.538068	0.23681	2.27215	0.0230772	0.245008	TEAD1
2.83047	-1.5702	0.691125	-2.27195	0.0230894	0.245008	TTLL9
9.26075	1.05515	0.464682	2.27068	0.0231661	0.245125	GLIS2
183.907	0.964014	0.425035	2.26808	0.0233241	0.245612	ACKR3
315.286	0.94648	0.417012	2.26967	0.0232274	0.245612	CERCAM
60.8822	0.854784	0.376906	2.2679	0.0233356	0.245612	CGAS
27.3451	1.47363	0.650066	2.26689	0.023397	0.245612	GSDMA
1.25361	2.67415	1.17886	2.26842	0.0233038	0.245612	LINC02422
71.0609	0.599415	0.264202	2.26878	0.023282	0.245612	MPHOSPH9
9.63645	1.25758	0.554529	2.26783	0.0233394	0.245612	MS4A2
19.7064	1.68379	0.742716	2.26707	0.023386	0.245612	PRSS3
12956.7	-0.627142	0.276402	-2.26895	0.0232713	0.245612	RPL7A
1.29123	-1.58799	0.700439	-2.26713	0.0233821	0.245612	STEAP3-AS1
246.627	0.672217	0.296468	2.26742	0.0233646	0.245612	TLE1
24.0714	1.3374	0.589605	2.26831	0.0233106	0.245612	TNFRSF19
94.3654	1.2573	0.554648	2.26685	0.0233995	0.245612	TSPAN7
3.30666	-0.867341	0.38263	-2.26679	0.0234033	0.245612	TTLL13P
347.916	1.00472	0.443274	2.26659	0.0234155	0.245612	VGLL3
10565.8	-0.553723	0.244401	-2.26564	0.0234735	0.246078	RPL7
146.669	0.75233	0.332263	2.26426	0.0235581	0.246095	GAB2
14.3754	-2.05416	0.907695	-2.26305	0.0236324	0.246095	IGFL2-AS1
5.73291	1.78359	0.787842	2.26389	0.0235806	0.246095	IGSF21
1874.74	-0.513011	0.226699	-2.26296	0.0236381	0.246095	IMPDH2
3.00742	1.72353	0.761545	2.2632	0.0236232	0.246095	LINC00639
6.27196	-1.8299	0.807868	-2.26509	0.0235069	0.246095	MIR3972
224.095	0.977601	0.431861	2.26369	0.023593	0.246095	PLXDC2
20.4598	1.24213	0.548594	2.2642	0.0235619	0.246095	ROBO2
32.9987	1.60288	0.708075	2.26372	0.0235914	0.246095	ROR2
7.57522	-1.24218	0.548548	-2.26449	0.0235442	0.246095	SNORA73B
272.774	0.769046	0.339807	2.26318	0.0236245	0.246095	UPP1
27.5351	1.22991	0.543295	2.2638	0.0235867	0.246095	ZNF781
2.49922	1.86278	0.823654	2.26161	0.0237217	0.246185	LEF1-AS1
20.4484	1.26417	0.558744	2.26251	0.0236658	0.246185	LINC01140
523.428	0.813107	0.359497	2.26179	0.0237104	0.246185	PCBP4
152.068	1.16748	0.516077	2.26221	0.0236843	0.246185	PDPN
133.17	0.708523	0.313298	2.2615	0.0237283	0.246185	RAB11FIP2
98.3509	0.426352	0.188508	2.26172	0.0237149	0.246185	TBC1D12
1.63294	2.7894	1.23368	2.26105	0.0237564	0.246335	LOC101928731
116.828	0.58691	0.25969	2.26004	0.0238188	0.24684	SEPTIN6
155.231	0.859169	0.38026	2.25942	0.023857	0.247095	LIX1L
1.42367	2.30686	1.02113	2.25912	0.0238758	0.247148	LOC101929130
59.5624	1.09658	0.485451	2.25889	0.0238902	0.247156	SNPH
3.45579	-1.10471	0.489176	-2.25831	0.0239266	0.247392	OGFRP1
11.0691	1.75305	0.776452	2.25777	0.02396	0.247455	CLDN9
3.43773	1.78178	0.789139	2.25788	0.023953	0.247455	PKD1L3
28.5064	0.635275	0.281462	2.25705	0.0240049	0.247777	ARSK
117.673	-1.19459	0.529694	-2.25525	0.0241177	0.2488	S1PR5
8.41078	1.56113	0.692508	2.25431	0.0241764	0.249015	POM121L9P
613.578	0.481346	0.213527	2.25426	0.0241798	0.249015	RSRC2
354.194	0.740789	0.328579	2.25452	0.0241632	0.249015	SAMHD1
494.717	-0.347436	0.15414	-2.25402	0.0241949	0.249029	KCMF1
193.553	0.660211	0.293008	2.25322	0.0242453	0.249406	APBB2
477.969	-0.365056	0.162037	-2.25292	0.0242644	0.249461	VAPB
2.9248	1.71665	0.762082	2.25258	0.0242854	0.249535	UPB1
3.14069	1.53822	0.683193	2.25151	0.0243531	0.250088	LINC01686
78.1902	0.977958	0.434629	2.2501	0.0244426	0.250739	JAZF1
60.9283	1.04262	0.463372	2.25008	0.0244441	0.250739	PRRG1
12.8847	0.985301	0.437982	2.24964	0.0244721	0.250884	CUBN
37.5636	-1.11508	0.495753	-2.24927	0.0244955	0.250981	LOC400499
3.13745	1.45844	0.648528	2.24884	0.0245227	0.251118	RPL23AP87
2002.27	-0.737298	0.32789	-2.24861	0.024537	0.251123	RPS21
4.66377	-1.62998	0.725329	-2.24722	0.0246257	0.251888	OR11H7
415.93	0.522758	0.232792	2.2456	0.0247296	0.252808	PIK3C2A
1170.16	1.16421	0.518794	2.24408	0.0248275	0.25338	ATF3
247.721	0.721025	0.32128	2.24422	0.024818	0.25338	IGHMBP2
25.735	1.77668	0.791696	2.24415	0.0248229	0.25338	SEMA3D
133.779	1.07632	0.479721	2.24364	0.0248556	0.253524	BIN1
2.33955	1.40131	0.624648	2.24336	0.0248735	0.253564	TRAT1
464.576	0.610627	0.272303	2.24246	0.024932	0.253874	DENND2B
34.2447	0.653359	0.291356	2.24248	0.0249304	0.253874	NOCT
355.642	0.928987	0.414352	2.24202	0.0249598	0.254015	EFEMP2
236.668	0.407745	0.18191	2.24146	0.0249964	0.254245	TGFBRAP1
132.459	0.71474	0.318914	2.24117	0.025015	0.254292	LPAR1
12.1163	1.77715	0.79346	2.23975	0.0251073	0.255087	HLA-DOA
44.8113	0.95956	0.428601	2.23882	0.0251676	0.255288	DOCK11
355.278	0.686141	0.30642	2.23922	0.0251417	0.255288	GABARAPL1
748.526	1.00545	0.449105	2.23879	0.0251695	0.255288	MYO15B
421.51	0.762331	0.340625	2.23804	0.0252186	0.255643	PAM
98.6823	0.421454	0.188387	2.23717	0.025275	0.255933	STK17A
103.67	1.10184	0.492517	2.23717	0.0252754	0.255933	TGFB3
2.5098	-2.82648	1.26355	-2.23694	0.0252902	0.25594	LINC01124
6.43628	2.17607	0.972904	2.23668	0.0253074	0.25597	BCORP1
547.04	0.916759	0.409993	2.23604	0.0253494	0.256253	PPP1R12B
73.1767	0.616749	0.275912	2.23531	0.025397	0.25659	ZNF407
66.5963	-0.931859	0.417016	-2.23459	0.0254444	0.256926	NUDT8
23.9207	0.937272	0.419525	2.23413	0.0254747	0.256937	RNF150
59.878	0.840871	0.376339	2.23434	0.0254605	0.256937	S1PR2
18.4573	0.653437	0.292506	2.23392	0.025488	0.256937	TCEANC
534.906	0.875663	0.392082	2.23337	0.0255247	0.257021	KANK2
11.2798	1.11592	0.499633	2.23347	0.0255179	0.257021	LOC101927811
107.083	1.04276	0.467094	2.23244	0.025586	0.257317	ACAP1
155.819	0.875551	0.392223	2.23228	0.0255967	0.257317	DCBLD2
109.16	1.12195	0.5026	2.23229	0.0255955	0.257317	SEMA3G
48.8833	0.634264	0.284289	2.23105	0.0256778	0.257651	ATL1
2.21959	3.43038	1.53739	2.2313	0.0256614	0.257651	C1QTNF1-AS1
187.551	0.974267	0.436595	2.23151	0.0256472	0.257651	CORO1A
6.46082	1.55868	0.698673	2.23091	0.0256869	0.257651	TGM5
61.2161	1.07047	0.480024	2.23003	0.0257452	0.258093	PDGFC
18.798	1.5044	0.674734	2.22962	0.0257729	0.258133	GGT2
67.4804	0.869507	0.390048	2.22923	0.0257987	0.258133	RAPGEF4
7.34038	0.996139	0.446833	2.22933	0.025792	0.258133	SMIM10L2B
94.4765	0.788972	0.35394	2.22912	0.0258062	0.258133	TPST1
737.417	0.550144	0.246883	2.22836	0.0258565	0.258494	CLIP1
32.7732	-1.03411	0.464183	-2.22782	0.0258927	0.258713	KLHL31
98.7844	1.26009	0.565673	2.2276	0.0259071	0.258714	G0S2
237.929	0.782542	0.351354	2.22722	0.0259328	0.258828	SUSD6
212.399	0.473112	0.212453	2.22691	0.0259536	0.258893	DHX57
460.788	-0.573348	0.257516	-2.22646	0.0259836	0.259049	TTLL12
13.6633	1.27576	0.573315	2.22523	0.0260656	0.259724	CARMN
57.7818	1.51555	0.681142	2.22502	0.0260802	0.259726	NLGN4Y
250.576	0.630497	0.283405	2.22472	0.0260998	0.259779	RNF19B
289.881	0.719307	0.32338	2.22434	0.0261255	0.259888	DDHD1
2.12984	1.84511	0.829825	2.22349	0.0261825	0.259888	ISLR2
604.616	-0.53789	0.241885	-2.22375	0.0261656	0.259888	NDUFA1
340.084	0.753023	0.338665	2.2235	0.0261819	0.259888	RASSF3
72.7618	-0.764692	0.34382	-2.22411	0.0261411	0.259888	ZNF587B
314.031	0.849385	0.382114	2.22286	0.0262254	0.260068	DOCK8
3.65211	2.05448	0.924454	2.22237	0.026258	0.260068	FMO2
77.376	-1.47661	0.664423	-2.22239	0.0262572	0.260068	MMP10
60.0371	0.684411	0.307952	2.22246	0.0262522	0.260068	PRDM11
4.41722	1.3166	0.592761	2.22113	0.0263424	0.260619	GZMM
624.585	1.06452	0.47926	2.22118	0.0263387	0.260619	SPIRE2
2.54441	1.43263	0.645181	2.2205	0.0263846	0.260894	FCGR1B
207.213	0.833617	0.375647	2.21915	0.0264767	0.261661	DRAM1
255.128	0.385323	0.173682	2.21856	0.0265167	0.261914	ELF2
101.993	-0.546821	0.24652	-2.21816	0.0265441	0.261987	C12orf45
64.7322	0.90696	0.408904	2.21803	0.026553	0.261987	PDE7B
1286.18	-0.397906	0.179417	-2.21777	0.0265705	0.262016	FBL
42.5395	0.851904	0.384212	2.21728	0.0266042	0.262206	CEP112
358.566	0.495088	0.223387	2.21628	0.0266725	0.262701	RAB12
235.761	0.921266	0.415711	2.21612	0.0266834	0.262701	TUBB6
2.80825	1.6407	0.741101	2.21387	0.026838	0.264079	CNGA4
14.2253	1.48916	0.672868	2.21315	0.0268873	0.264277	GPR15
1.95952	1.93181	0.872838	2.21325	0.0268804	0.264277	HFM1
877.247	0.689785	0.311796	2.2123	0.0269461	0.264337	JAG1
43.4532	0.976854	0.441573	2.21222	0.0269518	0.264337	PDE8B
6406.12	-0.668631	0.302243	-2.21223	0.0269505	0.264337	RPL24
2.15138	1.72911	0.781493	2.21258	0.0269266	0.264337	SLC28A1
7.33605	1.52754	0.690919	2.21088	0.0270442	0.2651	SLC6A12
567.89	-0.637274	0.288316	-2.21033	0.0270823	0.26533	TPD52
22.8775	1.01626	0.459883	2.20983	0.0271167	0.265523	SPN
3.79112	1.32457	0.59957	2.20921	0.0271602	0.265663	SIGLEC7
88.4746	-0.719529	0.325679	-2.20932	0.0271525	0.265663	SLC25A33
9.51793	1.20169	0.54435	2.20757	0.0272743	0.266634	LBX2
8.76687	-0.984202	0.446508	-2.20422	0.0275087	0.268502	BACE1-AS
168.846	0.708263	0.321436	2.20343	0.0275643	0.268502	CYTH3
2.87904	-2.55861	1.16106	-2.20369	0.0275462	0.268502	EN1
52.9927	0.627285	0.284537	2.20458	0.0274835	0.268502	IQCG
110.035	0.966392	0.438453	2.2041	0.0275175	0.268502	MIR4435-2HG
14.8252	1.52032	0.689999	2.20336	0.0275691	0.268502	NCAM1
6.01788	1.58035	0.717058	2.20394	0.0275285	0.268502	TARP
27.6424	-2.0123	0.913436	-2.203	0.0275947	0.268607	CRCT1
68.43	0.556673	0.25274	2.20256	0.027626	0.268624	MSANTD3
113.756	0.742637	0.337143	2.20273	0.0276135	0.268624	SHROOM4
130.664	0.693126	0.314856	2.20141	0.0277071	0.268802	FZD7
13.2634	1.15224	0.523517	2.20096	0.0277387	0.268802	LDB3
3.76261	-1.08028	0.490599	-2.20196	0.0276679	0.268802	LINC02428
160.702	0.570833	0.259396	2.20062	0.0277631	0.268802	MAML2
2.49164	-1.99285	0.905227	-2.2015	0.0277009	0.268802	MUCL1
17.6289	-0.93223	0.423556	-2.20096	0.0277388	0.268802	SLC16A8
19.6905	1.11525	0.506745	2.20082	0.0277491	0.268802	TRAF3IP3
165.648	-0.474146	0.215362	-2.20163	0.0276917	0.268802	TRAPPC2
1.78292	1.49523	0.67975	2.19967	0.02783	0.269147	LOC100287036
67.7365	1.35798	0.617406	2.19949	0.0278433	0.269147	OLR1
1.40202	-2.52228	1.14675	-2.19951	0.0278414	0.269147	PGLYRP3
2.43524	3.7535	1.70679	2.19915	0.0278672	0.269235	CLEC2L
334.36	-0.719077	0.327067	-2.19856	0.0279092	0.269496	TRUB2
306.678	-0.564897	0.257009	-2.19797	0.0279515	0.269761	NDUFAB1
221.561	0.525961	0.239358	2.19739	0.0279928	0.270005	CWC22
786.638	-0.573155	0.260858	-2.19719	0.0280066	0.270005	IRAK1
65.6265	1.14335	0.520428	2.19693	0.0280254	0.270042	CGNL1
59.4971	-1.27781	0.581711	-2.19664	0.0280465	0.270102	CPT1C
70.1269	1.07745	0.490909	2.1948	0.0281777	0.270806	CYP7B1
54.3522	0.828912	0.377746	2.19436	0.0282092	0.270806	LCA5
12.6275	-1.86264	0.848545	-2.1951	0.0281564	0.270806	MUC4
5.98534	1.76728	0.805352	2.19441	0.0282056	0.270806	NTNG1
316.007	0.54282	0.247312	2.19488	0.0281725	0.270806	SBF2
607.885	0.888975	0.405043	2.19477	0.0281801	0.270806	SHROOM1
21.6214	-1.18545	0.540277	-2.19416	0.0282242	0.270806	HNF4G
1.97196	1.64891	0.751685	2.19362	0.0282626	0.270938	HUS1B
3.66948	1.59566	0.727435	2.19355	0.0282679	0.270938	LINC00924
98.6683	-0.709351	0.32349	-2.19281	0.0283212	0.271162	LIAS
681.938	1.62064	0.739015	2.19297	0.0283094	0.271162	PLA2G2A
10.5707	0.854759	0.389983	2.19178	0.0283952	0.271727	LOC730268
4.15899	1.53389	0.699975	2.19136	0.0284261	0.271879	CXCR2P1
170.511	0.863571	0.394206	2.19066	0.0284764	0.27209	CSF1
19.1682	1.10727	0.505457	2.19064	0.0284782	0.27209	SYT12
18.4673	1.21526	0.554803	2.19043	0.0284933	0.27209	DOK6
2810.51	1.23863	0.565626	2.18984	0.0285355	0.272351	COL6A2
79.8407	1.25381	0.572687	2.18935	0.0285715	0.272551	MYCT1
1.55927	2.78569	1.27255	2.18905	0.0285929	0.27261	VWC2
6.17981	2.07015	0.945807	2.18876	0.0286141	0.27267	CADM2
192.116	0.885011	0.404399	2.18846	0.0286359	0.272734	LMO2
60.6235	0.575466	0.26311	2.18717	0.0287301	0.273487	RTTN
112.837	1.04809	0.479281	2.18681	0.0287567	0.273596	SELENOP
1.54353	-1.31459	0.601391	-2.18592	0.0288216	0.273926	LOC101927051
14.0447	1.94713	0.890725	2.18601	0.0288148	0.273926	TMEM132C
290.026	0.58796	0.269041	2.18539	0.0288602	0.274024	DAPK3
1514.95	0.329302	0.150685	2.18536	0.0288621	0.274024	MAP4
2.49976	2.63007	1.20389	2.18464	0.0289156	0.274115	CAMK2A
132.054	1.3113	0.600426	2.18395	0.0289658	0.274115	CAVIN2
7.12443	1.26747	0.580202	2.18453	0.0289236	0.274115	CCR2
43.1608	0.95991	0.439339	2.1849	0.0288964	0.274115	FAM198B-AS1
1.54018	-1.25408	0.574266	-2.1838	0.0289772	0.274115	LINC01301
1.77515	-2.79895	1.28164	-2.18388	0.0289713	0.274115	LOC105374042
9470.28	-0.680748	0.311728	-2.18379	0.0289776	0.274115	RPL29
11.068	-2.12485	0.973226	-2.18331	0.0290132	0.274165	FER1L6
178.639	1.45306	0.665477	2.18349	0.029	0.274165	LINC01451
163.187	1.47723	0.677197	2.18139	0.0291548	0.274619	ABI3BP
192.199	-0.592241	0.271516	-2.18123	0.0291661	0.274619	C11orf1
1.4236	1.92401	0.882187	2.18096	0.0291866	0.274619	CCL26
41.1772	1.2474	0.571925	2.18105	0.0291799	0.274619	EPDR1
704.674	0.487455	0.223363	2.18234	0.0290842	0.274619	ESYT2
2.26829	1.85624	0.850979	2.18131	0.0291608	0.274619	FBXW10
458.557	-0.822533	0.377105	-2.18118	0.0291704	0.274619	LRATD2
1.26522	-2.11794	0.970662	-2.18195	0.0291132	0.274619	PNLDC1
183.98	0.661065	0.303129	2.18081	0.0291977	0.274619	PTPN21
4.19081	1.6003	0.734076	2.18001	0.0292564	0.274886	ENPP6
1207.73	-0.852357	0.39098	-2.18005	0.0292535	0.274886	NQO1
2.74839	1.0899	0.50002	2.17971	0.0292786	0.274952	GRAP
2.5024	1.70921	0.784339	2.17917	0.0293193	0.275191	GCK
514.048	-0.551918	0.253314	-2.17879	0.0293472	0.275235	ATP5MPL
6.73184	-1.03062	0.473045	-2.17869	0.0293544	0.275235	RSPH9
183.168	0.543498	0.249568	2.17776	0.0294242	0.275748	CSGALNACT2
4.49095	1.61268	0.740718	2.17718	0.0294672	0.276007	SCML4
33.7746	0.88943	0.408619	2.17667	0.0295051	0.276077	FBXL22
261.426	0.99266	0.456045	2.17667	0.0295049	0.276077	GASK1B
5.88653	1.67454	0.769658	2.17569	0.0295785	0.276335	AGTR1
52.3117	0.889886	0.408938	2.17609	0.0295483	0.276335	THSD1
10.1976	1.11416	0.512056	2.17585	0.0295664	0.276335	TMEM225B
6.62186	1.36179	0.626124	2.17495	0.0296335	0.276564	MYOT
1590.54	-0.47172	0.216871	-2.17512	0.029621	0.276564	SOD1
2.25803	2.15291	0.990239	2.17413	0.0296956	0.27662	ABCC8
4.91778	1.53893	0.707926	2.17386	0.029716	0.27662	LOC105375218
477.793	0.868944	0.399726	2.17385	0.0297166	0.27662	MFGE8
178.659	0.817169	0.375926	2.17375	0.0297238	0.27662	RTKN
47.2682	0.978919	0.450356	2.17365	0.0297311	0.27662	SGSM1
17.3769	-0.665419	0.30605	-2.17421	0.0296891	0.27662	TMEM238
13.5139	1.10859	0.51011	2.17325	0.0297616	0.276762	FBXW4P1
402.718	-0.409012	0.188239	-2.17284	0.0297927	0.276909	ENOPH1
147.468	0.837232	0.385393	2.17241	0.0298245	0.276929	PRDM1
98.3323	1.01523	0.467332	2.1724	0.0298254	0.276929	SH2B2
535.329	-0.634881	0.292409	-2.17121	0.0299153	0.277621	ATP5MD
2.75931	-1.8674	0.860592	-2.1699	0.0300144	0.278398	DNAH10
11.5772	1.38036	0.63622	2.16962	0.0300355	0.278451	B4GALNT1
1.34229	-1.55543	0.717087	-2.1691	0.0300754	0.278678	LINC02601
30.8897	-1.24619	0.574614	-2.16875	0.0301018	0.27878	ALOX15
80.0023	-0.500593	0.230843	-2.16855	0.0301172	0.27878	MOCS3
618.493	0.543302	0.250663	2.16746	0.0301998	0.279402	BMPR2
167.063	0.502005	0.231641	2.16717	0.0302222	0.279444	SSH2
166.812	0.671425	0.309841	2.167	0.0302352	0.279444	ZNF823
432.588	0.4508	0.20809	2.16637	0.0302832	0.279745	UBR2
218.305	1.21789	0.562279	2.16599	0.0303122	0.279829	EPOR
31.2231	1.22862	0.567271	2.16584	0.0303232	0.279829	SNCAIP
47.6356	-1.02598	0.473793	-2.16546	0.0303522	0.279954	JPH1
15.4243	1.10822	0.511972	2.16461	0.0304179	0.280255	ANOS1
26.1028	-0.654925	0.302756	-2.16321	0.0305251	0.280255	IMMP1L
3.19389	2.20224	1.01823	2.16282	0.030555	0.280255	ISL1
1226.31	0.399362	0.184642	2.1629	0.0305489	0.280255	IST1
1.43366	-1.81987	0.840901	-2.1642	0.0304493	0.280255	LOC105372990
2.78139	2.39886	1.10899	2.16309	0.0305341	0.280255	LOC441081
98.0584	0.964719	0.445856	2.16375	0.0304839	0.280255	MFAP2
1489.46	-0.266766	0.123328	-2.16306	0.0305365	0.280255	PAPOLA
59.2921	1.14198	0.527687	2.16413	0.0304543	0.280255	RASGRP2
140.427	0.749921	0.346416	2.1648	0.0304031	0.280255	SUSD1
150.68	-0.490249	0.22664	-2.16312	0.0305323	0.280255	XPNPEP3
210.42	0.638987	0.29549	2.16247	0.0305822	0.280363	APOL3
2.78091	1.49452	0.691253	2.16205	0.0306142	0.280514	CD70
125.698	0.967421	0.447521	2.16173	0.0306388	0.280597	GIMAP4
9.84363	1.46556	0.67813	2.16118	0.0306816	0.280847	NPTX1
193.67	0.559535	0.258929	2.16096	0.0306983	0.280858	WDR60
25.7782	0.80064	0.370629	2.16022	0.0307556	0.281241	ZNF788P
59.2128	1.11463	0.516123	2.15962	0.0308022	0.281525	SCD5
2.47069	-3.58149	1.65867	-2.15926	0.0308301	0.281638	PURPL
94.0977	1.92785	0.892992	2.15887	0.0308606	0.281774	SERPINB3
1.80025	2.1112	0.978723	2.1571	0.0309978	0.282032	CFAP221
3950.54	-0.787137	0.364886	-2.15721	0.0309891	0.282032	CSTB
4.53116	1.09431	0.507093	2.158	0.0309275	0.282032	CYSLTR2
183.176	-0.46018	0.213307	-2.15736	0.0309776	0.282032	EARS2
5.79749	1.03114	0.477872	2.15777	0.0309457	0.282032	IL21R
20.9619	0.762094	0.353213	2.1576	0.0309588	0.282032	IL7
268.797	0.650557	0.301424	2.15828	0.030906	0.282032	PLK2
124.803	0.598078	0.277302	2.15678	0.0310228	0.282118	DNAJB9
7960.28	-0.506428	0.234831	-2.15657	0.0310395	0.282128	RPL5
35.0304	0.994392	0.461171	2.15623	0.0310655	0.282223	STX11
8.67638	1.37242	0.636684	2.15558	0.0311168	0.282546	MIR155HG
1.84623	1.65599	0.768564	2.15465	0.0311891	0.283061	MYBPC3
8.33418	1.43439	0.665936	2.15394	0.0312446	0.283281	AXDND1
55.9913	0.754975	0.350477	2.15414	0.0312294	0.283281	ZNF81
1.42287	-2.76943	1.28597	-2.15357	0.0312736	0.283402	ACTL8
[truncated: 21,656 more rows]
