# Supplementary material for: Integrative multi-omics analysis depicts the methylome and hydroxymethylome in recurrent bladder cancers and identifies biomarkers for predicting PD-L1 expression
Source: Biomark Res. 2023 May 3;11:47. doi: 10.1186/s40364-023-00488-3 (PMC10155358; doi:10.1186/s40364-023-00488-3)
Supplement: Supplementary file 3 — Additional file 3: Table S2. Significant 5mC differentially methylated regions in bladder cancers, recurrent bladder cancers and PD-L1 highly expressed bladder cancers. [file 40364_2023_488_MOESM3_ESM.xlsx]

## Sheet: BladderCancer_VS_paracancerous
Chr	Start	End	meth_dif	mean_a	mean_b	qvalue	Annotation	Detailed.Annotation	Distance.to.TSS	Gene.Name
chr20	35601570	35601764	0.481619	0.61625	0.13463	6.04033e-96	exon (NR_119376, exon 14 of 43)	-exon (NR_119376, exon 14 of 43)	5895	FER1L4
chr2	38073739	38074465	0.440152	0.68599	0.24584	1.21294e-97	intron (NM_000104, intron 2 of 2)	-intron (NM_000104, intron 2 of 2)	2079	CYP1B1
chr5	176366138	176366240	0.439037	0.54858	0.10954	9.58134e-25	intron (NM_001317948, intron 1 of 2)	-intron (NM_001317948, intron 1 of 2)	702	ARL10
chr22	45971463	45971653	0.43781	0.65851	0.2207	3.12238e-47	intron (NM_058238, intron 1 of 3)	-intron (NM_058238, intron 1 of 3)	5604	WNT7B
chr19	38869338	38869631	0.433557	0.65344	0.21988	5.47311e-25	intron (NM_001195833, intron 10 of 11)	-intron (NM_001195833, intron 10 of 11)	8790	RINL
chr17	40191364	40191819	0.429803	0.5479	0.1181	4.0085e-76	exon (NM_001303533, exon 10 of 15)	-exon (NM_001303533, exon 10 of 15)	-2005	MIR6867
chr17	57874633	57874973	0.41746	0.67077	0.25331	9.54012e-34	intron (NM_001271875, intron 3 of 10)	-intron (NM_001292025, intron 3 of 10)	-24759	MRPS23
chr19	45398522	45398732	0.416607	0.64807	0.23146	6.38171e-20	intron (NM_001142502, intron 1 of 12)	-intron (NM_001142502, intron 1 of 12)	6442	PPP1R13L
chr22	45972051	45972615	0.411574	0.65438	0.24281	4.59497e-109	intron (NM_058238, intron 1 of 3)	-intron (NM_058238, intron 1 of 3)	4829	WNT7B
chr10	122163104	122164366	0.411168	0.62917	0.21801	3.58314e-112	exon (NM_006997, exon 1 of 17)	-exon (NM_001291878, exon 1 of 17)	105	TACC2
chr15	45135152	45135641	0.410849	0.67702	0.26617	1.85401e-79	intron (NM_017434, intron 6 of 34)	-intron (NM_175940, intron 5 of 33)	5403	DUOX1
chr2	218871527	218871601	0.410591	0.61826	0.20767	9.70916e-21	exon (NM_006522, exon 3 of 4)	-exon (NM_006522, exon 3 of 4)	-9288	WNT10A
chr5	142551628	142551960	0.410376	0.57013	0.15975	1.21473e-22	Intergenic	Intergenic	69540	FGF1
chr4	139735567	139735835	0.403313	0.60632	0.20301	5.22638e-32	intron (NM_018717, intron 2 of 4)	-intron (NM_018717, intron 2 of 4)	69882	MGST2
chr2	170823080	170824026	0.401198	0.58122	0.18002	5.83505e-80	intron (NM_013445, intron 3 of 6)	-intron (NM_000817, intron 3 of 16)	6666	GAD1
chr19	15551132	15551397	0.399619	0.58146	0.18184	4.32802e-29	intron (NM_173483, intron 13 of 13)	-intron (NM_173483, intron 13 of 13)	42740	CYP4F22
chr5	55223232	55223605	0.398923	0.64106	0.24213	8.1741e-51	intron (NM_001190787, intron 3 of 6)	-intron (NM_001190787, intron 3 of 6)	3896	MCIDAS
chr6	1387735	1388377	0.397739	0.59291	0.19517	1.79295e-24	Intergenic	Intergenic	-1520	FOXF2
chr7	155805573	155806711	0.397335	0.64851	0.25118	1.31815e-107	intron (NM_000193, intron 2 of 2)	-intron (NR_132318, intron 3 of 4)	3021	SHH
chr2	218873587	218873888	0.395421	0.64504	0.24962	2.74278e-72	exon (NM_006522, exon 4 of 4)	-exon (NM_006522, exon 4 of 4)	-7114	WNT10A
chr17	75753537	75754155	0.394944	0.67453	0.27958	4.52127e-102	exon (NM_000213, exon 33 of 40)	-exon (NM_000213, exon 33 of 40)	11346	GALK1
chr2	66439284	66439567	0.394734	0.55035	0.15562	7.90565e-32	exon (NR_046625, exon 2 of 2)	-exon (NR_046625, exon 2 of 2)	904	MEIS1-AS2
chr3	128496618	128496839	0.38889	0.79559	0.4067	7.74834e-40	intron (NR_125398, intron 2 of 2)	-intron (NR_125398, intron 2 of 2)	-3528	GATA2
chr14	37602079	37602182	0.388522	0.70908	0.32056	9.02281e-26	intron (NM_001310135, intron 1 of 32)	-intron (NM_001310135, intron 1 of 32)	6502	TTC6
chr2	66440719	66440956	0.387905	0.57811	0.19021	1.25314e-19	promoter-TSS (NR_046625)	-promoter-TSS (NR_046625)	-508	MEIS1-AS2
chr9	69173720	69174677	0.387045	0.57972	0.19268	1.83127e-128	promoter-TSS (NM_001369872)	-promoter-TSS (NM_001369873)	-78	TJP2
chr7	155804018	155804191	0.38576	0.59522	0.20946	1.0894e-28	intron (NM_000193, intron 2 of 2)	-intron (NR_132318, intron 3 of 4)	5058	SHH
chr19	15899689	15900079	0.385593	0.65496	0.26937	5.29536e-43	Intergenic	Intergenic	-1810	CYP4F2
chr17	64778391	64779105	0.384595	0.67752	0.29292	7.67357e-140	exon (NR_027487, exon 3 of 3)	-exon (NR_027487, exon 3 of 3)	-2011	MIR6080
chr7	155802461	155803683	0.383974	0.67295	0.28897	5.47334e-185	exon (NM_000193, exon 3 of 3)	-exon (NM_000193, exon 3 of 3)	6091	SHH
chr8	48555572	48555802	0.382585	0.73939	0.3568	2.96247e-21	intron (NR_105002, intron 2 of 3)	-intron (NR_105002, intron 2 of 3)	4120	LOC101929268
chr6	100447698	100447991	0.381993	0.64304	0.26105	4.80933e-28	intron (NM_005068, intron 8 of 11)	-intron (NM_001374769, intron 8 of 11)	16611	SIM1
chr7	97003459	97003661	0.380783	0.64155	0.26076	2.43324e-15	intron (NR_015448, intron 1 of 2)	-intron (NR_015448, intron 1 of 2)	-1993	DLX6
chr5	146339960	146340019	0.377156	0.51594	0.13878	3.72955e-19	exon (NM_002700, exon 2 of 2)	-exon (NM_002700, exon 2 of 2)	1151	POU4F3
chr10	117532742	117532849	0.375849	0.55909	0.18324	6.13836e-26	intron (NR_002791, intron 2 of 3)	-intron (NR_002791, intron 2 of 3)	-9649	EMX2
chr17	39165267	39165745	0.374916	0.59215	0.21723	6.02097e-51	intron (NM_001143968, intron 1 of 5)	-intron (NM_001143968, intron 1 of 5)	655	ARL5C
chr15	96341682	96342079	0.374693	0.64896	0.27426	6.6746e-39	Intergenic	Intergenic	8116	NR2F2
chr8	95073185	95073411	0.374524	0.54457	0.17005	1.51298e-36	promoter-TSS (NR_037484)	-promoter-TSS (NR_037484)	-116	MIR3150BHG
chr15	84817087	84817462	0.374224	0.64152	0.2673	5.04928e-59	promoter-TSS (NM_020778)	-promoter-TSS (NM_020778)	-81	ALPK3
chr16	67162957	67163226	0.373485	0.59825	0.22476	3.8871e-51	promoter-TSS (NM_001538)	-promoter-TSS (NM_001538)	-669	HSF4
chr19	13104477	13104719	0.372536	0.62159	0.24905	2.76574e-39	TTS (NM_001351760)	-TTS (NM_001351762)	-1740	LYL1
chr6	1393532	1394251	0.37234	0.61535	0.24301	5.85533e-58	intron (NM_001452, intron 1 of 1)	-intron (NM_001452, intron 1 of 1)	-3481	MIR6720
chr15	96323246	96323557	0.370661	0.71252	0.34186	2.44812e-35	intron (NR_102744, intron 1 of 1)	-intron (NR_125738, intron 1 of 4)	-2644	NR2F2
chr12	124457242	124457858	0.370473	0.6584	0.28793	5.31397e-27	intron (NM_006312, intron 7 of 48)	-intron (NM_001077261, intron 7 of 47)	110062	NCOR2
chr19	4326953	4327559	0.369264	0.55806	0.1888	8.08211e-62	intron (NM_017720, intron 7 of 12)	-intron (NM_001013841, intron 7 of 12)	11571	STAP2
chr2	98822521	98823356	0.369246	0.63675	0.2675	1.43486e-144	exon (NM_207362, exon 7 of 10)	-exon (NM_207362, exon 7 of 10)	-51041	LINC02611
chr2	170822185	170822473	0.369243	0.60604	0.2368	2.07418e-28	intron (NM_013445, intron 3 of 6)	-intron (NM_000817, intron 3 of 16)	5442	GAD1
chr16	23694815	23695185	0.367719	0.64886	0.28115	7.66677e-18	intron (NM_001308220, intron 15 of 20)	-intron (NM_001308220, intron 15 of 20)	16111	PLK1
chr2	176164929	176165122	0.367634	0.5799	0.21227	4.47533e-28	intron (NM_006898, intron 2 of 3)	-intron (NM_006898, intron 2 of 3)	7719	HOXD3
chr12	117876103	117876330	0.365558	0.55522	0.18967	1.043e-23	intron (NM_173598, intron 1 of 19)	-intron (NM_173598, intron 1 of 19)	92773	KSR2
chr10	117536398	117536584	0.364689	0.60365	0.23896	3.31601e-19	intron (NR_002791, intron 2 of 3)	-intron (NR_002791, intron 2 of 3)	-5954	EMX2
chr16	54935494	54935640	0.363533	0.58812	0.22459	6.22949e-20	Intergenic	Intergenic	4368	IRX5
chr2	170821518	170821784	0.363121	0.54186	0.17874	1.14493e-17	intron (NM_013445, intron 2 of 6)	-intron (NM_000817, intron 2 of 16)	4764	GAD1
chr19	52535756	52536181	0.362697	0.56673	0.20403	1.22841e-50	intron (NM_001321424, intron 2 of 4)	-intron (NM_001321425, intron 1 of 3)	8260	ZNF808
chr12	65881803	65882431	0.361626	0.53452	0.17289	1.13726e-28	promoter-TSS (NR_120478)	-promoter-TSS (NR_120478)	208	HMGA2-AS1
chr12	6555369	6556462	0.361146	0.60243	0.24128	1.21922e-80	TTS (NM_001258308)	-TTS (NM_001258310)	126	IFFO1
chr8	144274628	144275123	0.360353	0.62087	0.26052	2.10145e-30	intron (NM_015201, intron 3 of 15)	-intron (NM_015201, intron 3 of 15)	8423	SCX
chr10	79243195	79243902	0.359552	0.50694	0.14739	2.18444e-131	intron (NM_020338, intron 7 of 24)	-intron (NM_020338, intron 7 of 24)	-103920	PPIF
chr7	155804702	155805257	0.358971	0.52482	0.16585	1.9294e-67	intron (NM_000193, intron 2 of 2)	-intron (NR_132318, intron 3 of 4)	4183	SHH
chr19	38870123	38870194	0.357233	0.50481	0.14757	2.65988e-16	exon (NM_198445, exon 9 of 12)	-exon (NM_001195833, exon 9 of 12)	8116	RINL
chr1	2443409	2444268	0.356593	0.52031	0.16371	5.6847e-118	Intergenic	Intergenic	-23612	PLCH2
chr1	226425599	226425896	0.3563	0.64636	0.29006	2.65504e-19	Intergenic	Intergenic	-17655	PARP1
chr1	2300711	2301398	0.356252	0.6084	0.25215	3.27311e-43	intron (NM_003036, intron 1 of 6)	-intron (NM_003036, intron 1 of 6)	51606	LOC100129534
chr20	63488001	63488417	0.355836	0.54254	0.1867	4.22699e-61	exon (NM_001958, exon 8 of 8)	-exon (NM_001958, exon 8 of 8)	10874	EEF1A2
chr1	29259711	29260408	0.355158	0.53664	0.18149	4.22699e-61	intron (NM_133178, intron 6 of 29)	-intron (NM_001195001, intron 6 of 29)	23538	PTPRU
chr4	52076693	52077055	0.355136	0.62232	0.26719	2.20684e-35	exon (NM_001346103, exon 3 of 9)	-exon (NM_001346102, exon 5 of 11)	25570	SPATA18
chr15	45116647	45117294	0.355126	0.59926	0.24413	2.09753e-67	TTS (NM_001276264)	-TTS (NM_001276267)	2645	DUOXA2
chr19	45152055	45152390	0.354458	0.6316	0.27714	4.09928e-58	exon (NM_198478, exon 4 of 4)	-exon (NM_198478, exon 4 of 4)	7927	NKPD1
chr19	55086641	55087425	0.354008	0.60009	0.24608	5.12053e-75	intron (NM_017729_2, intron 13 of 14)	-intron (NM_133180_4, intron 18 of 19)	6641	EPS8L1
chr7	97020759	97021442	0.353716	0.65779	0.30408	6.69352e-68	intron (NM_005221, intron 2 of 2)	-intron (NM_005221, intron 2 of 2)	3730	DLX5
chr19	13013766	13014444	0.353611	0.53276	0.17915	7.76227e-38	intron (NM_001365902, intron 1 of 10)	-intron (NM_001365982, intron 1 of 8)	-9867	NFIX
chr1	27403466	27403824	0.353338	0.61583	0.26249	1.21431e-16	TTS (NM_001201404)	-TTS (NM_006990)	11023	GPR3
chr14	24171612	24172205	0.352946	0.59688	0.24394	7.52105e-60	promoter-TSS (NM_005132_2)	-promoter-TSS (NM_005132_2)	-171	REC8
chr6	163335817	163336041	0.352424	0.65793	0.30551	5.9535e-24	Intergenic	Intergenic	11104	DKFZp451B082
chr18	26547725	26547928	0.352317	0.4312	0.078884	2.43708e-32	exon (NM_001142730, exon 1 of 5)	-exon (NM_001142730, exon 1 of 5)	726	KCTD1
chr19	6753351	6753624	0.351218	0.58967	0.23846	3.14958e-40	exon (NM_005490, exon 9 of 10)	-exon (NM_005490, exon 9 of 10)	13808	TRIP10
chr2	85134867	85135151	0.350385	0.68308	0.3327	1.35369e-22	intron (NM_031283, intron 3 of 11)	-intron (NM_031283, intron 3 of 11)	1617	TCF7L1
chr2	38074519	38074625	0.350258	0.55139	0.20113	1.25474e-14	exon (NM_000104, exon 2 of 3)	-exon (NM_000104, exon 2 of 3)	1609	CYP1B1
chr5	174731685	174732571	0.349644	0.69123	0.34159	2.06688e-76	Intergenic	Intergenic	7546	MSX2
chr14	103279007	103279817	0.34939	0.57325	0.22386	1.44057e-96	Intergenic	Intergenic	-37872	LOC105378183
chr19	13978853	13979489	0.349192	0.57592	0.22673	1.56207e-50	intron (NM_002918, intron 7 of 20)	-intron (NM_002918, intron 7 of 20)	-25779	PODNL1
chr15	96343664	96343956	0.347887	0.73992	0.39204	5.48968e-24	Intergenic	Intergenic	10045	NR2F2
chr10	127736146	127737114	0.347549	0.53825	0.1907	6.9766e-79	promoter-TSS (NM_207426)	-promoter-TSS (NM_207426)	-555	FOXI2
chr2	38075042	38075227	0.347247	0.60223	0.25498	3.6868e-32	exon (NM_000104, exon 2 of 3)	-exon (NM_000104, exon 2 of 3)	1046	CYP1B1
chr15	96345780	96345946	0.3469	0.46262	0.11572	5.02126e-39	Intergenic	Intergenic	12098	NR2F2
chr15	45704372	45704528	0.346897	0.6157	0.26881	4.42018e-20	promoter-TSS (NR_135680)	-promoter-TSS (NR_135680)	-745	LOC105370802
chr9	22006054	22006229	0.346297	0.69398	0.34769	1.53821e-14	exon (NM_078487, exon 2 of 2)	-exon (NM_078487, exon 2 of 2)	3163	CDKN2B
chr21	43916927	43917309	0.345667	0.68083	0.33516	2.11954e-24	intron (NM_001369880, intron 1 of 8)	-intron (NM_020132, intron 2 of 9)	330	AGPAT3
chr10	11742408	11742924	0.345402	0.55292	0.20752	4.52712e-106	exon (NM_024693, exon 1 of 5)	-exon (NM_024693, exon 1 of 5)	284	ECHDC3
chr19	3670881	3671392	0.34515	0.5547	0.20955	7.0316e-26	intron (NM_001300849, intron 1 of 16)	-intron (NM_012398, intron 1 of 17)	29331	PIP5K1C
chr5	3602040	3602467	0.344955	0.57588	0.23092	2.74411e-58	TTS (NM_024337)	-TTS (NM_024337)	6422	IRX1
chr11	70826312	70827107	0.34447	0.63056	0.28609	2.46274e-35	intron (NM_012309, intron 10 of 24)	-intron (NM_012309, intron 10 of 24)	-36080	SHANK2-AS3
chr19	2095432	2095774	0.343447	0.60055	0.2571	1.73469e-39	intron (NM_130807, intron 1 of 4)	-intron (NM_130807, intron 1 of 4)	723	MOB3A
chr14	103274119	103274406	0.343354	0.7139	0.37054	2.27121e-34	Intergenic	Intergenic	-43021	LOC105378183
chr4	153488581	153488851	0.343305	0.68078	0.33748	4.62276e-16	intron (NM_015196, intron 3 of 34)	-intron (NM_001131007, intron 3 of 34)	22356	TMEM131L
chr17	50468634	50469532	0.343142	0.57818	0.23504	3.72628e-106	promoter-TSS (NM_001267)	-promoter-TSS (NM_001267)	-203	CHAD
chr17	7383879	7384532	0.342624	0.58087	0.23824	6.71101e-77	exon (NM_003985_2, exon 6 of 13)	-exon (NM_001251902_2, exon 6 of 13)	3117	TNK1
chr1	111270657	111271164	0.342524	0.60529	0.26276	2.87793e-35	Intergenic	Intergenic	-9613	CHIAP2
chr20	23086215	23086544	0.342519	0.63776	0.29524	4.9396e-23	promoter-TSS (NM_012072)	-promoter-TSS (NM_012072)	-56	CD93
chr10	97321047	97321385	0.342434	0.63219	0.28975	3.41268e-32	exon (NM_005479, exon 1 of 1)	-exon (NM_005479, exon 1 of 1)	1945	FRAT1
chr4	2763728	2763987	0.341852	0.60248	0.26063	5.61767e-22	Intergenic	Intergenic	-7522	TNIP2
chr16	54289448	54289827	0.341345	0.66	0.31865	1.58108e-34	Intergenic	Intergenic	-2851	IRX3
chr12	114735791	114736028	0.341006	0.7769	0.43589	8.55231e-36	Intergenic	Intergenic	-51735	TBX3
chr1	6466012	6466122	0.34027	0.67128	0.33102	9.06825e-21	TTS (NM_001265592)	-TTS (NM_001265594)	128	TNFRSF25
chr6	50843001	50843227	0.339594	0.5829	0.24331	3.1373e-20	exon (NM_003221, exon 7 of 7)	-exon (NM_003221, exon 7 of 7)	24243	TFAP2B
chr2	25276648	25277529	0.339165	0.62604	0.28687	1.66188e-62	intron (NM_022552, intron 4 of 22)	-intron (NM_175629, intron 4 of 22)	-24774	DNMT3A
chr7	128915606	128916164	0.339164	0.60626	0.2671	1.76397e-30	Intergenic	Intergenic	-5176	KCP
chr17	17783334	17783885	0.338707	0.42321	0.084505	1.20073e-75	intron (NM_030665, intron 2 of 5)	-intron (NM_030665, intron 2 of 5)	-4081	SMCR5
chr21	41725679	41726123	0.338246	0.62074	0.28249	3.43464e-31	Intergenic	Intergenic	9465	LINC00112
chr19	10513882	10514292	0.337371	0.67061	0.33324	1.29619e-55	exon (NM_001166215, exon 2 of 2)	-exon (NM_001166215, exon 2 of 2)	3360	S1PR5
chr16	54932308	54933886	0.337181	0.62182	0.28463	7.90616e-115	exon (NM_001252197, exon 3 of 3)	-exon (NM_001252197, exon 3 of 3)	1898	IRX5
chr20	37384410	37384520	0.33627	0.64771	0.31144	2.76926e-25	intron (NM_198291, intron 4 of 13)	-intron (NM_198291, intron 4 of 13)	38337	SRC
chr16	54290329	54290550	0.336267	0.64976	0.31349	1.72627e-25	Intergenic	Intergenic	-3653	IRX3
chr3	65597093	65597707	0.33598	0.56681	0.23083	6.41873e-25	intron (NM_001365904, intron 2 of 24)	-intron (NM_001365903, intron 2 of 24)	-296416	MAGI1-AS1
chr5	2748330	2748750	0.334865	0.60061	0.26575	3.58079e-58	exon (NM_001134222, exon 3 of 5)	-exon (NM_033267, exon 3 of 4)	3137	IRX2
chr7	5695271	5695498	0.334002	0.70691	0.37291	1.69025e-18	intron (NM_207116, intron 13 of 16)	-intron (NM_207116, intron 13 of 16)	-14924	RNF216-IT1
chr1	1033832	1034668	0.333574	0.68837	0.3548	2.34938e-72	exon (NM_001364727, exon 1 of 36)	-exon (NM_001364727, exon 1 of 36)	257	AGRN
chr6	50823397	50823838	0.33322	0.54998	0.21676	8.45146e-33	exon (NM_003221, exon 2 of 7)	-exon (NM_003221, exon 2 of 7)	4747	TFAP2B
chr17	77372786	77373065	0.332791	0.48019	0.1474	1.72128e-30	promoter-TSS (NM_001113493)	-promoter-TSS (NM_001113493)	-411	SEPTIN9
chr11	125167372	125167478	0.332484	0.63146	0.29898	4.27338e-14	intron (NM_022062, intron 1 of 12)	-intron (NM_022062, intron 1 of 12)	2674	PKNOX2
chr7	2641707	2641916	0.331268	0.5901	0.25883	2.34551e-17	intron (NM_025250, intron 1 of 13)	-intron (NM_025250, intron 1 of 13)	9826	TTYH3
chr1	2290792	2291047	0.331124	0.39662	0.0655	5.28259e-20	intron (NM_003036, intron 1 of 6)	-intron (NM_003036, intron 1 of 6)	61741	LOC100129534
chr16	73063079	73063478	0.330969	0.68266	0.35169	1.98354e-32	Intergenic	Intergenic	-4258	ZFHX3
chr6	158516253	158516524	0.330943	0.56895	0.238	6.20316e-34	Intergenic	Intergenic	-20251	TMEM181
chr17	48995891	48996027	0.330607	0.48085	0.15025	2.68278e-26	Intergenic	Intergenic	-1426	IGF2BP1
chr10	59177152	59177207	0.330406	0.52937	0.19896	7.52945e-16	promoter-TSS (NR_131782)	-promoter-TSS (NR_131782)	-287	PHYHIPL
chr16	54936368	54936492	0.330129	0.56166	0.23153	2.69916e-18	Intergenic	Intergenic	5231	IRX5
chrX	77447426	77448180	0.329215	0.64774	0.31852	2.16972e-80	exon (NM_003868, exon 1 of 3)	-exon (NM_003868, exon 1 of 3)	414	FGF16
chr6	1383948	1384545	0.329062	0.53819	0.20913	9.31386e-65	Intergenic	Intergenic	-5329	FOXF2
chr1	118993101	118993314	0.328843	0.57891	0.25007	9.33691e-29	Intergenic	Intergenic	-3698	TBX15
chr17	77451275	77452036	0.328773	0.47248	0.14371	1.20402e-52	intron (NM_001293697, intron 1 of 9)	-intron (NM_001293697, intron 1 of 9)	172	SEPTIN9
chr17	2056535	2057788	0.328601	0.61264	0.28404	7.07771e-147	exon (NM_001098202, exon 2 of 2)	-exon (NM_001098202, exon 2 of 2)	852	HIC1
chr6	100449342	100449732	0.328202	0.63504	0.30684	7.80303e-47	intron (NM_005068, intron 5 of 11)	-intron (NM_001374769, intron 5 of 11)	14919	SIM1
chr1	2126966	2127351	0.327769	0.76495	0.43718	2.31921e-29	intron (NM_001033582, intron 1 of 14)	-intron (NM_001350806, intron 1 of 14)	22443	PRKCZ
chr6	137495475	137495706	0.327419	0.49393	0.16651	2.09014e-12	Intergenic	Intergenic	-1197	OLIG3
chr17	77373318	77374104	0.32693	0.47873	0.1518	1.41891e-76	intron (NM_001113493, intron 1 of 10)	-intron (NM_001113491, intron 2 of 11)	374	SEPTIN9
chr14	37598317	37598730	0.326825	0.48497	0.15814	2.94686e-38	intron (NM_001310135, intron 1 of 32)	-intron (NM_001310135, intron 1 of 32)	2895	TTC6
chr17	77405086	77405467	0.326726	0.63791	0.31119	2.88612e-14	intron (NM_001293696, intron 1 of 9)	-intron (NM_001293696, intron 1 of 9)	200	SEPTIN9
chr19	2093852	2094338	0.326627	0.71031	0.38368	2.55435e-17	intron (NM_130807, intron 1 of 4)	-intron (NM_130807, intron 1 of 4)	2231	MOB3A
chr17	48633571	48634259	0.325871	0.58763	0.26175	1.47181e-55	Intergenic	Intergenic	-1356	MIR196A1
chr4	183906686	183907271	0.32565	0.53539	0.20974	2.71859e-54	intron (NM_020225, intron 1 of 3)	-intron (NM_020225, intron 1 of 3)	1672	STOX2
chr2	66445316	66446825	0.325407	0.61983	0.29443	7.13511e-96	intron (NM_002398, intron 6 of 12)	-intron (NM_002398, intron 6 of 12)	-5741	MEIS1-AS2
chr11	70661702	70662465	0.325174	0.63618	0.31101	2.38792e-64	promoter-TSS (NM_133266)	-promoter-TSS (NR_110766)	-243	SHANK2
chr14	36666229	36667093	0.325145	0.63957	0.31442	2.19059e-63	intron (NM_006194, intron 4 of 4)	-intron (NM_001372076, intron 3 of 3)	4801	PAX9
chr13	20177298	20177428	0.325096	0.61161	0.28651	4.825e-21	Intergenic	Intergenic	15575	GJB2
chr2	74499310	74499894	0.324079	0.568	0.24392	1.10374e-45	promoter-TSS (NM_001282430)	-promoter-TSS (NM_001282430)	1	LBX2
chr2	176171639	176172431	0.323953	0.67088	0.34693	2.67479e-98	exon (NM_006898, exon 4 of 4)	-exon (NM_006898, exon 4 of 4)	6094	HAGLR
chr1	151839013	151839120	0.323468	0.58413	0.26066	3.41795e-16	exon (NM_001136003, exon 2 of 2)	-exon (NR_024237, exon 2 of 5)	790	C2CD4D-AS1
chr3	65356470	65357047	0.322591	0.75038	0.42779	5.43671e-87	exon (NM_015520, exon 25 of 25)	-exon (NM_001365903, exon 25 of 25)	-537057	MAGI1-AS1
chr15	96347514	96347738	0.32249	0.69788	0.37539	4.03802e-14	Intergenic	Intergenic	13861	NR2F2
chr10	75396257	75397124	0.322309	0.57389	0.25159	4.16837e-80	intron (NR_120651, intron 1 of 3)	-intron (NR_120651, intron 1 of 3)	-4837	ZNF503-AS2
chr19	4328815	4329602	0.322071	0.71062	0.38855	4.59011e-45	intron (NM_017720, intron 5 of 12)	-intron (NM_001013841, intron 5 of 12)	9618	STAP2
chrX	40009041	40009793	0.321578	0.6186	0.29702	1.37323e-54	Intergenic	Intergenic	88541	BCOR
chr18	75204705	75205146	0.321369	0.58362	0.26225	7.50353e-53	intron (NM_175907, intron 1 of 1)	-intron (NM_001306093, intron 1 of 1)	587	ZADH2
chr10	117534437	117535716	0.320863	0.4458	0.12493	1.81718e-101	intron (NR_002791, intron 2 of 3)	-intron (NR_002791, intron 2 of 3)	-7368	EMX2
chr12	120368018	120368142	0.320439	0.42872	0.10828	1.51256e-22	exon (NM_002442, exon 4 of 15)	-exon (NM_002442, exon 4 of 15)	1084	MSI1
chr3_KI270924v1_alt	33097	33262	0.31988	0.46329	0.14341	1.67846e-29	exon (NM_001322468, exon 23 of 34)	-exon (NM_001322468, exon 23 of 34)	12868	MUC4
chr11_KI270832v1_alt	169941	170013	0.319393	0.62891	0.30952	9.55041e-14	exon (NM_000797_2, exon 3 of 4)	-exon (NM_000797_2, exon 3 of 4)	2835	DRD4
chr1	217139701	217139783	0.319164	0.67978	0.36062	2.31324e-21	Intergenic	Intergenic	-2040	ESRRG
chr19	52536650	52536961	0.319002	0.76704	0.44803	1.17493e-19	intron (NM_001321424, intron 2 of 4)	-intron (NM_001321425, intron 1 of 3)	9097	ZNF808
chr6	41547969	41548697	0.318989	0.58703	0.26804	1.4766e-54	promoter-TSS (NR_126416)	-promoter-TSS (NR_126416)	288	FOXP4-AS1
chr2	20665249	20666389	0.317976	0.46441	0.14643	3.06149e-85	Intergenic	Intergenic	-1325	GDF7
chr7	56174755	56174908	0.317627	0.67659	0.35897	2.6418e-28	Intergenic	Intergenic	-58415	NUPR2
chr14	73713249	73713514	0.317482	0.48572	0.16823	1.97852e-12	exon (NM_006029, exon 1 of 1)	-exon (NM_006029, exon 1 of 1)	1002	PNMA1
chr5	140829517	140829595	0.317415	0.80413	0.48671	5.03165e-15	exon (NM_018909, exon 1 of 4)	-exon (NM_031848, exon 1 of 1)	1596	PCDHA6
chr1	6208607	6209256	0.316972	0.67682	0.35985	4.75109e-64	exon (NM_207396, exon 4 of 18)	-exon (NM_207396, exon 4 of 18)	2813	RNF207
chr10	21500318	21500518	0.316805	0.70427	0.38746	5.27004e-20	Intergenic	Intergenic	-3158	MIR1915HG
chr1	41381637	41382813	0.316259	0.48883	0.17257	5.06142e-106	exon (NM_001291281_2, exon 3 of 3)	-exon (NM_001291281_2, exon 3 of 3)	-6556	FOXO6-AS1
chr5	141215894	141216100	0.31621	0.73518	0.41897	4.29588e-28	exon (NM_018933, exon 1 of 1)	-exon (NM_018933, exon 1 of 1)	2078	PCDHB13
chr9	21970914	21971190	0.316131	0.57846	0.26233	2.91744e-27	exon (NM_001363763, exon 2 of 3)	-exon (NM_058195, exon 2 of 3)	3775	CDKN2A
chr11	64206974	64207575	0.316001	0.69958	0.38357	7.01785e-36	intron (NM_178443, intron 1 of 14)	-intron (NM_031471, intron 1 of 14)	554	FERMT3
chr2	202035484	202036099	0.315788	0.67585	0.36006	2.47112e-41	exon (NM_003507, exon 1 of 1)	-exon (NM_003507, exon 1 of 1)	1205	FZD7
chr22	50184791	50185108	0.315162	0.64537	0.33021	2.37828e-33	promoter-TSS (NM_001320485)	-promoter-TSS (NM_001320485)	-963	TRABD
chr8	54459640	54459857	0.315007	0.54021	0.22521	5.41531e-24	exon (NM_022454, exon 2 of 2)	-exon (NM_022454, exon 2 of 2)	1814	SOX17
chr17	29612972	29613284	0.314553	0.61359	0.29903	1.3225e-22	intron (NM_152345, intron 14 of 14)	-intron (NM_152345, intron 14 of 14)	4989	CORO6
chr9	113062596	113062691	0.314445	0.66485	0.3504	9.87886e-18	Intergenic	Intergenic	-5920	ZFP37
chr5	139848039	139848676	0.314108	0.51353	0.19943	4.24803e-99	exon (NM_001184935, exon 8 of 8)	-exon (NM_004883, exon 10 of 10)	52550	PSD2
chr20	35600639	35600832	0.313874	0.60813	0.29426	1.23009e-15	exon (NR_119376, exon 15 of 43)	-exon (NR_119376, exon 15 of 43)	6826	FER1L4
chr15	96365799	96365961	0.313871	0.63296	0.31909	2.17494e-15	Intergenic	Intergenic	32115	NR2F2
chr19	15177549	15178024	0.313806	0.48112	0.16731	1.42024e-79	exon (NM_000435, exon 24 of 33)	-exon (NM_000435, exon 24 of 33)	1563	MIR6795
chr11	710832	711145	0.313643	0.61498	0.30134	1.63419e-16	intron (NM_022772, intron 4 of 20)	-intron (NM_022772, intron 4 of 20)	-3906	DEAF1
chr20	35601167	35601537	0.31364	0.52923	0.21559	3.11906e-29	intron (NR_119376, intron 14 of 42)	-intron (NR_119376, intron 14 of 42)	6210	FER1L4
chr10	117536920	117537345	0.313236	0.4806	0.16736	7.33547e-31	intron (NR_002791, intron 2 of 3)	-intron (NR_002791, intron 2 of 3)	-5312	EMX2
chr19	15911702	15912032	0.313073	0.43577	0.1227	3.24986e-30	TTS (NM_001128932)	-TTS (NM_001128932)	-13793	CYP4F2
chr5	116576430	116576597	0.312772	0.44284	0.13007	1.1322e-17	intron (NR_147170, intron 1 of 2)	-intron (NR_147170, intron 1 of 2)	-1691	SEMA6A
chr2	176162562	176163223	0.312756	0.66268	0.34992	1.90005e-38	intron (NM_006898, intron 1 of 3)	-intron (NM_006898, intron 1 of 3)	5586	HOXD3
chr21	46297944	46298081	0.312491	0.41771	0.10522	1.23366e-20	TTS (NM_001314022)	-TTS (NM_001314024)	11671	YBEY
chr5	42995080	42995425	0.311711	0.50369	0.19198	5.32083e-22	Intergenic	Intergenic	-1920	FLJ32255
chr6	42104241	42104889	0.311707	0.53016	0.21845	3.26196e-53	exon (NM_001164446, exon 4 of 5)	-exon (NM_001164446, exon 4 of 5)	38055	C6orf132
chr12	53945037	53945379	0.311532	0.55183	0.2403	1.60434e-25	exon (NM_017410, exon 2 of 2)	-exon (NM_017410, exon 2 of 2)	-5565	HOXC13-AS
chr1	110068288	110068424	0.311353	0.65665	0.3453	3.61083e-18	intron (NM_006492, intron 1 of 3)	-intron (NM_006492, intron 1 of 3)	2316	ALX3
chr2	19350372	19350979	0.311256	0.71021	0.39895	1.36826e-40	TTS (NM_145260)	-TTS (NM_145260)	2247	MIR4757
chr18	47248376	47248439	0.310862	0.54155	0.23068	2.69012e-17	exon (NM_001278063, exon 2 of 9)	-exon (NM_001278063, exon 2 of 9)	3252	SKOR2
chr22	39685414	39686283	0.3097	0.57795	0.26825	9.65677e-91	exon (NM_021096, exon 37 of 37)	-exon (NM_001003406, exon 36 of 36)	115096	CACNA1I
chr17	78358642	78359522	0.309156	0.49188	0.18273	2.79635e-76	exon (NM_003955, exon 2 of 2)	-exon (NM_003955, exon 2 of 2)	997	SOCS3
chr1	118979744	118980303	0.309007	0.5498	0.2408	1.96923e-33	intron (NM_152380, intron 1 of 7)	-intron (NM_152380, intron 1 of 7)	8319	TBX15
chr7	27239375	27239754	0.308928	0.51278	0.20385	2.28578e-32	Intergenic	Intergenic	-3237	EVX1
chr5	132822819	132823354	0.308604	0.73474	0.42614	7.73033e-58	exon (NM_001172700, exon 10 of 10)	-exon (NM_001172700, exon 10 of 10)	3223	SHROOM1
chr19	45398210	45398309	0.308555	0.49235	0.18379	5.24022e-18	intron (NM_006663, intron 2 of 12)	-intron (NM_001142502, intron 2 of 12)	6809	PPP1R13L
chr2	45005131	45005311	0.308388	0.6437	0.33532	8.36771e-13	TTS (NM_016932)	-TTS (NM_016932)	4231	SIX2
chr11	720858	722258	0.308003	0.60724	0.29924	4.82951e-83	intron (NM_022772, intron 9 of 20)	-intron (NM_022772, intron 9 of 20)	-14475	DEAF1
chr19	45815642	45816235	0.307812	0.6555	0.34769	2.20143e-33	promoter-TSS (NM_030785)	-promoter-TSS (NM_030785)	-631	RSPH6A
chr2	170819906	170820348	0.307728	0.65344	0.34572	3.98845e-39	intron (NM_013445, intron 2 of 6)	-intron (NM_000817, intron 2 of 16)	3240	GAD1
chr9	68302790	68302994	0.307691	0.53444	0.22675	6.47667e-18	promoter-TSS (NM_199135)	-promoter-TSS (NM_199135)	25	FOXD4L3
chr10	103660959	103661491	0.306794	0.73506	0.42827	1.17038e-44	intron (NM_001365079, intron 1 of 8)	-intron (NM_001365079, intron 1 of 8)	16990	SH3PXD2A
chr20	35602110	35602238	0.306742	0.72055	0.41381	2.53796e-16	exon (NR_119376, exon 12 of 43)	-exon (NR_119376, exon 12 of 43)	5388	FER1L4
chr20	19758668	19759091	0.306503	0.41556	0.10906	3.03761e-30	Intergenic	Intergenic	-127641	RIN2
chr10	86536413	86536554	0.30635	0.62448	0.31813	3.39501e-19	Intergenic	Intergenic	-14692	WAPL
chr18	48441528	48441891	0.306312	0.46906	0.16274	1.6299e-12	Intergenic	Intergenic	-29125	ZBTB7C
chr11	70662930	70663260	0.305434	0.67229	0.36686	1.54895e-15	intron (NM_012309, intron 14 of 24)	-intron (NM_012309, intron 14 of 24)	-1254	SHANK2
chr10	71963596	71963855	0.304763	0.6969	0.39214	4.43757e-18	promoter-TSS (NM_004273)	-promoter-TSS (NM_004273)	-669	CHST3
chr9	129337078	129337380	0.304269	0.48427	0.18	5.12198e-18	intron (NR_120685, intron 1 of 3)	-intron (NR_120685, intron 1 of 3)	306	LINC01503
chr1	15836962	15837614	0.303912	0.71516	0.41124	2.75577e-29	intron (NR_024279, intron 1 of 1)	-intron (NR_024279, intron 1 of 1)	-10419	SPEN
chr2	112140417	112140842	0.303338	0.68541	0.38207	6.19082e-24	intron (NM_001128165, intron 1 of 6)	-intron (NM_153214, intron 1 of 7)	2245	FBLN7
chr10	8033765	8034551	0.303167	0.6549	0.35173	3.3417e-55	Intergenic	Intergenic	18333	GATA3-AS1
chr19	3179247	3179428	0.303092	0.72342	0.42033	6.52304e-19	exon (NM_003775, exon 1 of 1)	-exon (NM_003775, exon 1 of 1)	569	S1PR4
chr2	233939101	233939251	0.302297	0.52924	0.22694	6.35075e-17	intron (NM_024080, intron 5 of 25)	-intron (NM_024080, intron 5 of 25)	21803	TRPM8
chr6	10113368	10113505	0.302229	0.65826	0.35603	2.19316e-14	Intergenic	Intergenic	-291065	TFAP2A-AS2
chr1	41739044	41739239	0.301831	0.513	0.21117	5.0006e-14	intron (NM_024503, intron 1 of 8)	-intron (NM_001127714, intron 1 of 7)	179780	HIVEP3
chr4	185638798	185639206	0.301772	0.63397	0.3322	1.88021e-31	exon (NM_001145673, exon 12 of 23)	-exon (NM_001145671, exon 12 of 23)	17744	SORBS2
chr7	102425670	102426058	0.301722	0.71101	0.40929	1.91955e-15	exon (NM_024653, exon 6 of 6)	-exon (NM_024653, exon 6 of 6)	-7666	ORAI2
chr14	103189313	103189541	0.30157	0.50777	0.2062	4.69183e-18	promoter-TSS (NR_033938)	-promoter-TSS (NR_033938)	-399	LINC00605
chr12	121578473	121579180	0.301454	0.53315	0.23169	1.57053e-52	exon (NM_001005366, exon 2 of 23)	-exon (NM_032590, exon 2 of 23)	1419	KDM2B
chr6	100469452	100469585	0.301325	0.58262	0.28129	1.89141e-18	Intergenic	Intergenic	-4598	SIM1
chr17	63700840	63701539	0.300846	0.53584	0.235	3.42503e-40	exon (NR_046273, exon 1 of 1)	-exon (NR_046273, exon 1 of 1)	852	LOC729683
chr10	103692580	103693226	0.300779	0.53126	0.23048	7.8204e-47	intron (NM_014631, intron 6 of 13)	-intron (NM_014631, intron 6 of 13)	-14688	SH3PXD2A
chr9	35791420	35791969	0.300457	0.58022	0.27976	7.89586e-37	promoter-TSS (NM_003995)	-promoter-TSS (NM_003995)	-714	NPR2
chr19	51601314	51601710	0.300391	0.54058	0.24019	4.27518e-54	Intergenic	Intergenic	-7132	LINC01530
chr12	54370285	54370504	0.300275	0.66108	0.36081	4.16448e-31	exon (NM_001290004, exon 9 of 9)	-exon (NM_001130967, exon 8 of 8)	-5909	GPR84
chr19	13702551	13702784	0.300023	0.62815	0.32813	1.29335e-39	Intergenic	Intergenic	-29084	CCDC130
chr15	74958819	74959406	0.299877	0.43351	0.13363	6.4394e-38	Intergenic	Intergenic	-2341	RPP25
chr14	99245544	99246580	0.299727	0.4508	0.15107	2.99654e-76	intron (NM_001282237, intron 2 of 3)	-intron (NM_001282237, intron 2 of 3)	26135	BCL11B
chr2	95024939	95025306	0.299404	0.52622	0.22681	2.37595e-18	promoter-TSS (NM_022439)	-promoter-TSS (NM_022440)	-532	MAL
chr5	135027437	135029358	0.298811	0.63829	0.33948	3.34706e-158	exon (NM_002653, exon 3 of 3)	-exon (NM_002653, exon 3 of 3)	-4876	C5orf66
chr15	32313330	32313425	0.298793	0.46678	0.16799	1.23205e-16	intron (NR_038253_2, intron 2 of 7)	-intron (NR_038253_2, intron 2 of 7)	29299	LINC02249
chr15	45111361	45111905	0.297836	0.52904	0.2312	8.86506e-42	intron (NM_001363711, intron 5 of 33)	-intron (NM_014080, intron 5 of 33)	2528	DUOX2
chr11	70073910	70074126	0.297276	0.55987	0.26259	4.61775e-12	intron (NR_103835, intron 2 of 2)	-intron (NR_103835, intron 2 of 2)	1330	LINC02584
chr19	15584567	15584684	0.297267	0.4629	0.16563	1.44256e-16	Intergenic	Intergenic	-30592	CYP4F8
chr7	74480525	74480731	0.297124	0.46664	0.16952	1.90876e-17	intron (NM_016328, intron 1 of 26)	-intron (NM_005685, intron 1 of 26)	26722	GTF2IRD1
chr17	28711790	28712380	0.296806	0.45511	0.1583	6.73651e-27	promoter-TSS (NM_001304954)	-promoter-TSS (NM_001304953)	-197	PROCA1
chr5	93587529	93588671	0.296326	0.5902	0.29388	9.02567e-85	exon (NM_005654, exon 2 of 3)	-exon (NM_005654, exon 2 of 3)	4878	NR2F1
chr13	53200733	53200909	0.296199	0.56153	0.26533	3.76484e-24	Intergenic	Intergenic	-48921	LINC01065
chr12	52258372	52258846	0.295704	0.56065	0.26494	2.06265e-47	promoter-TSS (NR_146088)	-promoter-TSS (NR_146088)	-101	KRT87P
chr18	80159763	80160120	0.295677	0.77196	0.47628	2.02756e-44	exon (NM_032510, exon 3 of 3)	-exon (NM_032510, exon 3 of 3)	12018	PARD6G-AS1
chr1	16648293	16648398	0.29562	0.57175	0.27613	5.0614e-23	exon (NR_027504, exon 7 of 14)	-exon (NR_027504, exon 7 of 14)	2772	MST1P2
chr19	18007939	18008402	0.295495	0.38193	0.086431	4.22119e-66	promoter-TSS (NM_001286826)	-promoter-TSS (NM_015683)	1	ARRDC2
chr8	144526864	144527369	0.294763	0.46677	0.17201	1.58896e-59	promoter-TSS (NM_001024678)	-promoter-TSS (NM_001024678)	-84	LRRC24
chr14	28774464	28774532	0.294566	0.47704	0.18247	8.59758e-15	intron (NR_026731, intron 2 of 2)	-intron (NR_026732, intron 2 of 3)	1794	LINC01551
chr8	70070353	70070453	0.293997	0.54441	0.25041	1.16508e-10	intron (NM_024504, intron 1 of 7)	-intron (NM_024504, intron 1 of 7)	849	PRDM14
chr4	187996497	187996730	0.293502	0.60405	0.31055	4.64868e-16	intron (NM_001304358, intron 1 of 2)	-intron (NM_174900, intron 1 of 3)	843	ZFP42
chr1	145872132	145872523	0.293205	0.55242	0.25922	7.64544e-14	exon (NM_144698, exon 10 of 14)	-exon (NM_001280799, exon 8 of 12)	-13247	PIAS3
chr2	112432739	112432902	0.293066	0.56033	0.26726	3.56604e-19	intron (NM_005054_3, intron 1 of 22)	-intron (NM_005054_3, intron 1 of 22)	793	RGPD5
chr20	21507886	21507954	0.292867	0.43583	0.14296	6.18238e-15	Intergenic	Intergenic	6144	NKX2-2
chr6	36030424	36030555	0.29233	0.76914	0.47681	1.26112e-12	intron (NM_139014, intron 1 of 10)	-intron (NM_139014, intron 1 of 10)	2682	MAPK14
chr1	43565511	43566181	0.292234	0.52651	0.23428	1.09687e-48	intron (NM_130440, intron 5 of 32)	-intron (NM_130440, intron 5 of 32)	34963	PTPRF
chr4	46724460	46724492	0.292182	0.54075	0.24857	3.55726e-09	Intergenic	Intergenic	184769	COX7B2
chr2	44768491	44768670	0.291838	0.70679	0.41495	2.23512e-16	intron (NM_024766, intron 10 of 10)	-intron (NM_024766, intron 10 of 10)	170307	LINC01833
chr22	29313364	29313486	0.291797	0.59798	0.30618	2.29475e-21	TTS (NM_006478)	-TTS (NM_152236)	2272	RASL10A
chr22	19758598	19759019	0.29179	0.66166	0.36987	1.52679e-28	intron (NM_005992, intron 1 of 9)	-intron (NM_005992, intron 1 of 9)	2106	TBX1
chr16	54288911	54289101	0.291781	0.67503	0.38325	9.26129e-20	Intergenic	Intergenic	-2219	IRX3
chr6	87122671	87122784	0.291761	0.65658	0.36482	9.33747e-25	Intergenic	Intergenic	-27622	CGA
chr1	10638539	10639245	0.2917	0.73845	0.44675	7.07771e-147	exon (NM_001079843, exon 21 of 21)	-exon (NM_001079843, exon 21 of 21)	157754	CASZ1
chr5	140787793	140787973	0.291113	0.65598	0.36487	6.3272e-19	exon (NM_031411, exon 1 of 4)	-exon (NM_031411, exon 1 of 4)	1747	PCDHA1
chr17	58487533	58488352	0.291108	0.68672	0.39561	1.0147e-84	exon (NM_001080439, exon 1 of 6)	-exon (NM_001080439, exon 1 of 6)	465	HSF5
chr6	106510362	106510813	0.290699	0.38341	0.092708	5.9877e-26	intron (NM_001371242, intron 2 of 21)	-intron (NM_001371242, intron 2 of 21)	-1267	CRYBG1
chr7	74094663	74094830	0.290527	0.54044	0.24991	3.27046e-09	intron (NM_001204426, intron 1 of 14)	-intron (NM_002314, intron 2 of 15)	1530	LIMK1
chr1	1174192	1174401	0.290507	0.64874	0.35823	8.21126e-15	exon (NM_001371649, exon 2 of 16)	-exon (NM_001371649, exon 2 of 16)	417	TTLL10
chr20	21391564	21391707	0.290376	0.58162	0.29125	3.63516e-16	Intergenic	Intergenic	5890	NKX2-4
chr2	176082059	176082550	0.290141	0.53539	0.24525	3.73332e-44	exon (NM_001080458, exon 2 of 3)	-exon (NM_001080458, exon 2 of 3)	1657	EVX2
chr6	9399020	9399146	0.290131	0.5568	0.26667	4.55889e-10	Intergenic	Intergenic	746874	HULC
chr6	1383492	1383618	0.289954	0.39715	0.1072	3.84135e-23	Intergenic	Intergenic	-6021	FOXF2
chr7	4265081	4265734	0.289765	0.81392	0.52416	1.09853e-59	exon (NM_152744, exon 45 of 45)	-exon (NM_152744, exon 45 of 45)	-130571	LOC105375131
chr15	96368161	96368535	0.289622	0.4817	0.19208	5.64271e-21	Intergenic	Intergenic	34583	NR2F2
chr4	1406217	1407184	0.289455	0.49334	0.20388	1.19225e-122	promoter-TSS (NM_001290079)	-promoter-TSS (NM_001290079)	-259	NKX1-1
chr16	88936826	88937118	0.289449	0.57538	0.28593	2.00662e-11	intron (NM_005187, intron 1 of 11)	-intron (NM_175931, intron 1 of 10)	-3065	LOC100129697
chr19	45153485	45154012	0.289274	0.42908	0.13981	5.27988e-49	exon (NM_198478, exon 4 of 4)	-exon (NM_198478, exon 4 of 4)	6401	NKPD1
chr17	42683789	42684118	0.289214	0.58813	0.29891	2.01642e-18	intron (NM_003632, intron 2 of 23)	-intron (NM_003632, intron 2 of 23)	1423	CNTNAP1
chr12	75207451	75207916	0.289187	0.46564	0.17645	2.32667e-54	exon (NM_001260498, exon 2 of 5)	-exon (NM_139137, exon 2 of 5)	2064	KCNC2
chr6	137488843	137488903	0.289098	0.48877	0.19967	2.02158e-13	Intergenic	Intergenic	5521	OLIG3
chr1	36320996	36321611	0.288685	0.48733	0.19864	5.54079e-52	TTS (NM_024676)	-TTS (NM_001304762)	2341	EVA1B
chr14	37622244	37622384	0.288446	0.45939	0.17095	1.92056e-19	exon (NM_001310135, exon 3 of 33)	-exon (NM_001310135, exon 3 of 33)	26685	TTC6
chr5	73119817	73120198	0.2882	0.49252	0.20432	9.36863e-25	promoter-TSS (NM_001161342)	-promoter-TSS (NM_173490)	-567	TMEM171
chr5	3599307	3600899	0.288196	0.52501	0.23681	1.9631e-126	exon (NM_024337, exon 2 of 4)	-exon (NM_024337, exon 2 of 4)	4271	IRX1
chr18	79379123	79379194	0.288114	0.34461	0.056491	9.44534e-21	TTS (NM_001306085)	-TTS (NR_148360)	-16771	NFATC1
chr13	78595617	78596196	0.288044	0.49638	0.20833	1.44733e-32	promoter-TSS (NR_158457)	-promoter-TSS (NR_158457)	-215	LOC780529
chr12	6951483	6951746	0.28788	0.76523	0.47735	2.33743e-18	exon (NM_080549, exon 2 of 16)	-exon (NM_080548, exon 2 of 16)	259	PTPN6
chr6	1392624	1393515	0.287746	0.56795	0.2802	3.61075e-63	intron (NM_001452, intron 1 of 1)	-intron (NM_001452, intron 1 of 1)	-2659	MIR6720
chr1	44238347	44238546	0.287673	0.70498	0.4173	9.01603e-13	intron (NR_110056, intron 2 of 3)	-intron (NM_001301698, intron 7 of 7)	5836	ERI3-IT1
chr1	217138202	217138342	0.287584	0.4991	0.21151	9.0635e-14	promoter-TSS (NM_001350124)	-promoter-TSS (NM_001243511)	-570	ESRRG
chr15	76339716	76340866	0.287387	0.43715	0.14977	2.2251e-90	exon (NM_145805, exon 4 of 6)	-exon (NM_145805, exon 4 of 6)	3518	ISL2
chr21	36697064	36697640	0.28728	0.53135	0.24407	1.05014e-31	Intergenic	Intergenic	-1763	SIM2
chrX	153647764	153648205	0.287243	0.62809	0.34085	4.51864e-62	exon (NM_001395, exon 2 of 4)	-exon (NM_001395, exon 2 of 4)	782	DUSP9
chr16	57479044	57479547	0.286683	0.65841	0.37173	1.3181e-27	intron (NM_001330556, intron 1 of 6)	-intron (NM_001369619, intron 2 of 8)	461	DOK4
chr2	20670360	20671558	0.286674	0.73406	0.44738	5.93402e-181	exon (NM_182828, exon 2 of 2)	-exon (NM_182828, exon 2 of 2)	3815	GDF7
chr19	14480249	14480413	0.286631	0.52696	0.24033	3.25354e-14	exon (NM_202470, exon 4 of 7)	-exon (NM_202494, exon 3 of 6)	-4977	PTGER1
chr15	45187277	45187568	0.285956	0.47727	0.19131	3.96711e-17	intron (NM_138356, intron 2 of 7)	-intron (NM_001301169, intron 1 of 5)	543	SHF
chr1	2434305	2434603	0.285944	0.66546	0.37951	1.44407e-11	Intergenic	Intergenic	-20627	PEX10
chr17	79942977	79943156	0.285888	0.71326	0.42737	1.20797e-14	TTS (NM_001271846)	-TTS (NM_001271846)	7786	TBC1D16
chr7	149415192	149415339	0.2852	0.56408	0.27888	2.21849e-18	Intergenic	Intergenic	45796	ZNF777
chr14	36579838	36580129	0.285026	0.49564	0.21061	9.45381e-12	TTS (NM_014360)	-TTS (NM_014360)	2630	NKX2-8
chr3	67655927	67656126	0.284463	0.79249	0.50803	3.93648e-15	intron (NR_109993, intron 1 of 3)	-intron (NR_109993, intron 1 of 3)	1330	SUCLG2-AS1
chr14	95360367	95360699	0.284416	0.62252	0.3381	5.10827e-31	Intergenic	Intergenic	30949	LINC02292
chr15	96321656	96321861	0.284261	0.44769	0.16343	2.68429e-11	intron (NR_102744, intron 1 of 1)	-intron (NR_125738, intron 1 of 4)	-4287	NR2F2
chr19	3688175	3688569	0.284245	0.58221	0.29797	2.47501e-26	intron (NM_001300849, intron 1 of 16)	-intron (NM_012398, intron 1 of 17)	12096	PIP5K1C
chr19	11406233	11406700	0.284072	0.76063	0.47656	4.33767e-38	exon (NM_001161616, exon 7 of 19)	-exon (NM_001035223, exon 7 of 19)	12847	RGL3
chr10	21509971	21510485	0.28403	0.69701	0.41298	3.31655e-43	Intergenic	Intergenic	-12968	MIR1915HG
chr2	131300307	131300458	0.28373	0.62153	0.3378	6.65481e-16	TTS (NR_030728)	-TTS (NR_030728)	21093	LOC440910
chr13	99972024	99972070	0.283537	0.59867	0.31514	4.58275e-16	promoter-TSS (NM_033132)	-promoter-TSS (NR_146224)	-138	ZIC5
chr2	131460781	131461189	0.28326	0.50527	0.22201	1.60697e-36	Intergenic	Intergenic	-15134	TUBA3D
chr20	32457063	32458005	0.283093	0.56898	0.28589	6.7503e-54	intron (NM_080616, intron 2 of 7)	-intron (NM_001256798, intron 5 of 10)	25956	NOL4L
chr7	73768766	73769004	0.282804	0.69563	0.41282	1.01973e-13	TTS (NM_001306)	-TTS (NM_001306)	1385	CLDN3
chr10	101237061	101237327	0.282583	0.48558	0.20299	2.72392e-12	intron (NR_029380, intron 2 of 2)	-intron (NR_029380, intron 2 of 2)	7600	LBX1-AS1
chr13	20301443	20301950	0.282473	0.61088	0.32841	2.75772e-46	Intergenic	Intergenic	-69302	GJB6
chr17	42548146	42548618	0.2822	0.61236	0.33016	3.97305e-48	Intergenic	Intergenic	-4541	HSD17B1
chr19	47545168	47545765	0.281923	0.56996	0.28804	8.13884e-36	exon (NM_001277075, exon 5 of 17)	-exon (NM_001277075, exon 5 of 17)	27681	ZNF541
chrY	15456216	15456374	0.281576	0.41658	0.135	4.40267e-19	Intergenic	Intergenic	-652262	NLGN4Y-AS1
chr18	47260898	47261226	0.281226	0.50103	0.21981	4.77304e-40	Intergenic	Intergenic	-9402	SKOR2
chr19	58043017	58043149	0.281156	0.67872	0.39756	2.00116e-14	intron (NM_182572, intron 4 of 5)	-intron (NM_182572, intron 4 of 5)	9058	ZSCAN1
chr2	19361563	19361772	0.28092	0.58327	0.30235	1.66846e-17	Intergenic	Intergenic	-3045	OSR1
chr2	104863621	104864267	0.280064	0.48502	0.20496	1.96271e-46	Intergenic	Intergenic	8651	LINC01159
chr10	116270993	116271407	0.279985	0.54465	0.26466	1.59956e-24	intron (NM_001348098, intron 2 of 10)	-intron (NM_001348096, intron 2 of 9)	1025	GFRA1
chr16	1533808	1534515	0.279934	0.65304	0.37311	5.54335e-50	exon (NM_024600, exon 1 of 3)	-exon (NM_001256541, exon 2 of 4)	496	TMEM204
chr19	5229483	5229589	0.27988	0.54175	0.26187	9.18994e-18	exon (NM_002850, exon 15 of 38)	-exon (NM_002850, exon 15 of 38)	111276	PTPRS
chr5	77628062	77628676	0.279818	0.52154	0.24172	8.48762e-37	TTS (NM_032109)	-TTS (NM_032109)	10344	OTP
chr17	15749450	15749785	0.279618	0.74479	0.46517	1.31048e-28	Intergenic	Intergenic	-15085	CDRT15P2
chr15	89814195	89814378	0.279327	0.6117	0.33237	2.35975e-16	intron (NM_001150, intron 1 of 20)	-intron (NM_001150, intron 1 of 20)	565	ANPEP
chr22	20438269	20438497	0.279295	0.5058	0.2265	8.45186e-14	promoter-TSS (NM_182895)	-promoter-TSS (NM_182895)	-558	SCARF2
chr11_KI270832v1_alt	169208	169438	0.279185	0.62843	0.34924	1.28994e-18	exon (NM_000797_2, exon 2 of 4)	-exon (NM_000797_2, exon 2 of 4)	2181	DRD4
chr7	29565901	29566646	0.279036	0.46939	0.19035	2.46226e-33	exon (NM_001329997, exon 2 of 2)	-exon (NM_175887, exon 2 of 2)	741	PRR15
chr3	111859457	111859557	0.27893	0.32575	0.046816	4.68934e-21	promoter-TSS (NM_001134439)	-promoter-TSS (NM_001134439)	242	PHLDB2
chr11	68374007	68374235	0.278813	0.61769	0.33888	1.83365e-13	intron (NM_002335, intron 5 of 22)	-intron (NM_001291902, intron 5 of 22)	61530	LRP5
chr6	10381395	10382052	0.278617	0.6182	0.33958	7.9248e-32	Intergenic	Intergenic	-22778	TFAP2A-AS2
chr7	27087929	27088451	0.278306	0.72167	0.44336	1.69527e-49	Intergenic	Intergenic	7810	HOXA1
chr7	28955559	28955694	0.277736	0.63079	0.35305	3.17781e-12	exon (NM_014817, exon 1 of 1)	-exon (NM_014817, exon 1 of 1)	2703	TRIL
chr19	17323701	17324067	0.277656	0.57289	0.29523	6.27254e-37	TTS (NM_024050)	-TTS (NM_024050)	10971	ANO8
chr9	117504	118394	0.277631	0.51029	0.23265	8.8682e-53	exon (NM_207305, exon 1 of 1)	-exon (NM_207305, exon 1 of 1)	468	FOXD4
chr15	31483792	31483887	0.277461	0.51657	0.23911	2.29475e-21	exon (NM_130901, exon 14 of 14)	-exon (NM_130901, exon 14 of 14)	157005	KLF13
chr17	4004774	4004947	0.277399	0.48888	0.21148	4.82511e-11	exon (NM_015113, exon 55 of 55)	-exon (NM_015113, exon 55 of 55)	27758	LINC01975
chr1	213979958	213980227	0.277369	0.48727	0.20991	2.0052e-17	intron (NR_037850, intron 1 of 5)	-intron (NR_037850, intron 1 of 5)	6060	PROX1-AS1
chr6	108119441	108119941	0.27726	0.48676	0.2095	1.3085e-16	Intergenic	Intergenic	-3942	OSTM1-AS1
chr6	163630550	163630910	0.277255	0.65048	0.37322	4.09196e-31	Intergenic	Intergenic	40754	LOC102724152
chr14	60485272	60485630	0.277188	0.44544	0.16825	4.44068e-22	intron (NM_174978, intron 1 of 17)	-intron (NM_174978, intron 1 of 17)	612	C14orf39
chr15	84817577	84817701	0.277033	0.78309	0.50606	7.58736e-14	intron (NM_020778, intron 1 of 13)	-intron (NM_020778, intron 1 of 13)	283	ALPK3
chr6	109979369	109979647	0.27703	0.52582	0.24879	1.29842e-18	exon (NM_005284, exon 2 of 2)	-exon (NM_001286099, exon 3 of 3)	1197	GPR6
chr10	86536685	86536956	0.276702	0.6902	0.4135	1.20525e-20	Intergenic	Intergenic	-15029	WAPL
chr12	50763269	50763487	0.276595	0.32164	0.04504	1.16668e-13	promoter-TSS (NM_005171)	-promoter-TSS (NM_005171)	-723	ATF1
chr19	19540145	19540232	0.276538	0.65855	0.38201	2.55811e-12	intron (NM_153221, intron 2 of 7)	-intron (NM_153221, intron 2 of 7)	1924	CILP2
chr11	65640556	65641159	0.276534	0.67302	0.39649	8.67839e-27	exon (NM_153253, exon 2 of 16)	-exon (NM_153253, exon 2 of 16)	737	SIPA1
chr16	84194611	84194881	0.276357	0.67225	0.39589	5.52359e-12	intron (NR_147175, intron 3 of 4)	-intron (NR_147175, intron 3 of 4)	2307	LOC654780
chr5	88685129	88685408	0.276232	0.42972	0.15349	4.61152e-28	promoter-TSS (NR_152234)	-promoter-TSS (NR_015436)	-444	LINC00461
chr17	48607898	48608086	0.276193	0.60162	0.32543	1.67295e-18	exon (NM_004502, exon 2 of 2)	-exon (NM_004502, exon 2 of 2)	-3006	HOXB6
chr5	3602944	3603192	0.27589	0.46152	0.18563	1.01147e-26	Intergenic	Intergenic	7236	IRX1
chr4	1309462	1309881	0.275776	0.51982	0.24404	3.53849e-16	promoter-TSS (NM_001297433)	-promoter-TSS (NM_001297433)	-119	MAEA
chr14	36522903	36523043	0.275766	0.56489	0.28912	1.84198e-11	TTS (NR_103710)	-TTS (NR_103710)	-2741	NKX2-1
chr1	212514557	212515100	0.275756	0.64354	0.36779	7.97468e-32	Intergenic	Intergenic	-30865	LINC01740
chr10	17229379	17229596	0.275751	0.4351	0.15935	2.64362e-20	exon (NM_003380, exon 2 of 10)	-exon (NM_003380, exon 2 of 10)	497	VIM-AS1
chr8	10729103	10729413	0.275357	0.5883	0.31294	1.22874e-21	promoter-TSS (NR_146188)	-promoter-TSS (NR_146188)	-33	LOC102723313
chr19	2084958	2085298	0.275195	0.77211	0.49692	1.80268e-17	intron (NM_130807, intron 2 of 4)	-intron (NM_130807, intron 2 of 4)	11198	MOB3A
chr6	100467264	100467929	0.275063	0.53339	0.25832	1.99234e-23	Intergenic	Intergenic	-2676	SIM1
chr10	99531163	99531420	0.274924	0.41135	0.13643	4.15188e-20	promoter-TSS (NR_120618)	-promoter-TSS (NR_120618)	-115	LINC01475
chr7	27102178	27102304	0.274826	0.58534	0.31051	5.04827e-17	exon (NM_006735, exon 1 of 2)	-exon (NM_006735, exon 1 of 2)	442	HOXA2
chr2	86809525	86809693	0.274745	0.52115	0.24641	5.92161e-19	Intergenic	Intergenic	-1213	CD8A
chr3	147391996	147392329	0.27459	0.44654	0.17195	5.48046e-22	exon (NR_033119, exon 1 of 3)	-exon (NR_033119, exon 1 of 3)	267	ZIC4
chrX	20268124	20268599	0.27448	0.63822	0.36374	4.61707e-35	Intergenic	Intergenic	-1453	RPS6KA3
chr17	77389862	77390246	0.274109	0.53579	0.26168	1.05847e-16	intron (NM_001113494, intron 1 of 10)	-intron (NM_001113491, intron 2 of 11)	7000	MIR4316
chr15	76341639	76341783	0.274055	0.5202	0.24614	3.04128e-11	intron (NM_145805, intron 5 of 5)	-intron (NM_145805, intron 5 of 5)	4938	ISL2
chr22	44729514	44730218	0.273869	0.66726	0.39339	2.98259e-37	intron (NM_181334, intron 4 of 14)	-intron (NM_001017528, intron 5 of 8)	-22692	ARHGAP8
chr2	104862319	104862375	0.273758	0.55453	0.28077	1.12798e-08	Intergenic	Intergenic	8232	POU3F3
chr19	50358307	50358721	0.273589	0.54773	0.27414	7.35717e-40	TTS (NM_004851)	-TTS (NM_004851)	7125	NAPSA
chr21	37006043	37006239	0.272981	0.53444	0.26146	3.26926e-13	promoter-TSS (NM_001317768)	-promoter-TSS (NM_018962)	-9	RIPPLY3
chr11	64853762	64853991	0.272563	0.78316	0.5106	7.43176e-19	exon (NM_001282445, exon 6 of 6)	-exon (NM_001282444, exon 7 of 7)	-9224	CDC42BPG
chr5	88672829	88673023	0.272557	0.45633	0.18377	3.85504e-22	intron (NR_152237, intron 1 of 2)	-intron (NR_024383, intron 2 of 3)	413	LINC00461
chr14	64541105	64541523	0.272527	0.63539	0.36286	4.67166e-25	promoter-TSS (NR_110550)	-promoter-TSS (NR_110550)	846	HSPA2
chr15	37103525	37103692	0.27234	0.65238	0.38004	1.11363e-10	Intergenic	Intergenic	-2298	MEIS2
chr6	1619209	1620654	0.272318	0.52523	0.25292	2.42752e-71	Intergenic	Intergenic	10017	FOXC1
chr19	36032380	36033164	0.272163	0.47412	0.20196	2.51694e-16	promoter-TSS (NM_001199570)	-promoter-TSS (NM_001199570)	101	CLIP3
chr2	42492751	42493646	0.272062	0.58189	0.30983	1.87954e-93	exon (NM_133329, exon 1 of 2)	-exon (NM_172344, exon 1 of 2)	783	KCNG3
chr18	50268197	50268625	0.27191	0.47946	0.20755	3.31386e-34	TTS (NM_015846)	-TTS (NM_001323954)	-1916	CFAP53
chr17	39867988	39868243	0.271847	0.61716	0.34531	8.73566e-37	promoter-TSS (NM_198844)	-promoter-TSS (NM_199321)	-86	ZPBP2
chr9	32782959	32783012	0.271823	0.48177	0.20995	1.85795e-15	promoter-TSS (NM_212558)	-promoter-TSS (NM_212558)	-554	TMEM215
chr22	50299411	50299610	0.271787	0.46807	0.19628	2.29435e-18	intron (NM_001376879, intron 1 of 38)	-intron (NM_001376879, intron 1 of 38)	824	PLXNB2
chr3	62377313	62377424	0.271688	0.5931	0.32141	2.40556e-13	Intergenic	Intergenic	-3819	FEZF2
chr7	155813988	155814208	0.271613	0.51949	0.24788	2.04805e-11	Intergenic	Intergenic	-1635	SHH
chr7	155763895	155764055	0.27145	0.77783	0.50638	2.67973e-15	exon (NM_053043, exon 15 of 18)	-exon (NM_053043, exon 15 of 18)	45188	SHH
chr1	110068896	110069071	0.271173	0.4728	0.20162	3.67382e-19	intron (NM_006492, intron 1 of 3)	-intron (NM_006492, intron 1 of 3)	1688	ALX3
chr19	18659188	18659730	0.27092	0.70107	0.43015	1.00992e-15	intron (NM_001345983, intron 1 of 2)	-intron (NM_001345984, intron 1 of 3)	14821	KLHL26
chr7	27251500	27251790	0.270812	0.61718	0.34637	2.26901e-20	Intergenic	Intergenic	-4416	EVX1-AS
chr5	140828364	140828480	0.270755	0.56804	0.29729	7.7038e-11	exon (NM_018909, exon 1 of 4)	-exon (NM_031848, exon 1 of 1)	462	PCDHA6
chr12	6647168	6647487	0.270167	0.49199	0.22182	1.31547e-31	exon (NM_032489, exon 1 of 10)	-exon (NM_032489, exon 1 of 10)	104	ACRBP
chr2	45000338	45000879	0.270052	0.63484	0.36479	3.80521e-29	Intergenic	Intergenic	8843	SIX2
chr1	181482025	181482398	0.269989	0.53461	0.26462	2.15658e-13	Intergenic	Intergenic	-1305	CACNA1E
chr7	24284415	24284632	0.269788	0.40927	0.13948	5.82426e-18	intron (NM_000905, intron 1 of 3)	-intron (NM_000905, intron 1 of 3)	334	NPY
chr12	7872734	7873175	0.269775	0.55678	0.28701	2.16145e-32	promoter-TSS (NM_001286236)	-promoter-TSS (NM_153449)	-40	SLC2A14
chr1	112956819	112957086	0.269443	0.41033	0.14088	3.902e-14	promoter-TSS (NM_003051)	-promoter-TSS (NM_003051)	538	SLC16A1-AS1
chr1	182056690	182057171	0.269314	0.56661	0.2973	2.7007e-29	exon (NM_001009992, exon 2 of 2)	-exon (NM_001009992, exon 2 of 2)	4781	ZNF648
chr2	30230788	30231009	0.269168	0.42353	0.15436	2.11799e-12	promoter-TSS (NM_030915)	-promoter-TSS (NM_030915)	-635	LBH
chr7	4792117	4792357	0.269127	0.66072	0.39159	3.12084e-24	exon (NM_014855, exon 17 of 17)	-exon (NM_014855, exon 17 of 17)	-3598	MIR4656
chr10	101829749	101829927	0.268908	0.41437	0.14546	7.08636e-10	TTS (NR_045118)	-TTS (NR_045118)	10033	KCNIP2
chr5	32712106	32712184	0.268794	0.42061	0.15182	1.76937e-10	exon (NM_001204375, exon 1 of 8)	-exon (NM_001204375, exon 1 of 8)	824	NPR3
chr17	44210346	44210642	0.268612	0.35802	0.089408	1.98163e-35	intron (NM_001076683, intron 12 of 19)	-intron (NR_045058, intron 13 of 20)	-2655	MIR6782
chr8	143245900	143246019	0.268586	0.60166	0.33307	2.75958e-11	promoter-TSS (NM_001271156)	-promoter-TSS (NM_173832)	-979	ZFP41
chr10	103661878	103661994	0.268566	0.77349	0.50492	3.72556e-19	intron (NM_001365079, intron 1 of 8)	-intron (NM_001365079, intron 1 of 8)	16279	SH3PXD2A
chr17	72383137	72383467	0.268558	0.61675	0.34819	8.86485e-10	Intergenic	Intergenic	40491	LINC02003
chr3	158094380	158094709	0.268287	0.54382	0.27553	2.13345e-28	Intergenic	Intergenic	11618	SHOX2
chr11	396864	397451	0.268068	0.65908	0.39101	6.0182e-47	exon (NM_007183, exon 3 of 13)	-exon (NM_001303029, exon 4 of 14)	2949	PKP3
chr3	48561078	48561366	0.267862	0.41377	0.14591	8.22576e-10	promoter-TSS (NM_001317136)	-promoter-TSS (NM_001317136)	-93	PFKFB4
chr5	151770542	151770810	0.267044	0.42946	0.16242	2.04983e-13	exon (NR_132345, exon 2 of 2)	-exon (NR_132346, exon 2 of 2)	832	LOC100652758
chr8	123160943	123161385	0.267033	0.42917	0.16213	3.61265e-24	intron (NM_001363151, intron 19 of 19)	-intron (NM_001363151, intron 19 of 19)	-17883	FAM83A
chr19	3367643	3367901	0.266998	0.50838	0.24138	1.06726e-11	intron (NM_001245004, intron 1 of 9)	-intron (NM_001245002, intron 1 of 10)	1189	NFIC
chr1	52843788	52843975	0.266986	0.63277	0.36578	1.06728e-09	intron (NM_001307931, intron 1 of 12)	-intron (NM_001004339, intron 1 of 13)	1122	ZYG11A
chr7	124764159	124764502	0.266932	0.51748	0.25055	3.01025e-15	exon (NM_005302, exon 1 of 2)	-exon (NM_005302, exon 1 of 2)	1461	GPR37
chr5	2740303	2741084	0.26692	0.5703	0.30338	8.11243e-37	Intergenic	Intergenic	10983	IRX2
chr17	48718741	48719492	0.26689	0.41982	0.15293	2.94741e-44	Intergenic	Intergenic	3401	PRAC1
chr14	37611092	37611472	0.266833	0.58957	0.32274	2.97211e-43	intron (NM_001310135, intron 2 of 32)	-intron (NM_001310135, intron 2 of 32)	15653	TTC6
chr16	54291348	54291583	0.266817	0.54135	0.27454	3.10321e-13	Intergenic	Intergenic	-4679	IRX3
chr5	3597577	3597739	0.26619	0.42649	0.1603	2.34502e-09	intron (NM_024337, intron 1 of 3)	-intron (NM_024337, intron 1 of 3)	1826	IRX1
chr19	7730754	7730826	0.266127	0.39274	0.12662	1.5917e-10	exon (NM_198492, exon 5 of 9)	-exon (NM_001244856, exon 5 of 9)	1381	CLEC4G
chr7	155510074	155510350	0.266003	0.45369	0.18769	8.06536e-18	promoter-TSS (NM_001369821)	-promoter-TSS (NR_163162)	-50	CNPY1
chr3	147409791	147409966	0.265829	0.50196	0.23613	5.90361e-16	exon (NM_003412, exon 1 of 3)	-exon (NM_003412, exon 1 of 3)	514	ZIC1
chr14	60637440	60638132	0.265714	0.54653	0.28081	3.63441e-32	Intergenic	Intergenic	-1430	SALRNA1
chr2	19351335	19351741	0.26571	0.74077	0.47506	2.52277e-20	TTS (NM_145260)	-TTS (NM_145260)	3109	MIR4757
chr10	97975031	97975422	0.265647	0.67672	0.41107	1.57159e-22	intron (NM_018058, intron 2 of 14)	-intron (NM_018058, intron 2 of 14)	55394	CRTAC1
chr16	54281690	54282129	0.265557	0.5827	0.31715	8.12472e-25	Intergenic	Intergenic	4877	IRX3
chr16	46844367	46844574	0.265495	0.75435	0.48886	3.57136e-31	Intergenic	Intergenic	-13291	C16orf87
chr1	18632802	18633091	0.265464	0.49807	0.2326	1.57929e-20	intron (NM_002584, intron 1 of 7)	-intron (NM_002584, intron 1 of 7)	2101	PAX7
chr1	156646725	156647012	0.265417	0.57411	0.30869	1.41558e-31	exon (NM_198427, exon 3 of 8)	-exon (NM_021948, exon 3 of 14)	4752	BCAN
chr14	100297454	100297836	0.265284	0.51054	0.24525	2.75636e-12	intron (NM_001352823, intron 2 of 5)	-intron (NM_001352823, intron 2 of 5)	8799	SLC25A29
chr19	18869810	18870637	0.265201	0.61801	0.3528	4.33767e-38	exon (NM_001492, exon 7 of 8)	-exon (NM_021267, exon 7 of 8)	25934	GDF1
chr7	97007318	97007570	0.264781	0.62358	0.3588	9.87886e-18	intron (NM_005222, intron 1 of 2)	-intron (NM_005222, intron 1 of 2)	1891	DLX6
chr2	176147263	176147456	0.26475	0.67946	0.41471	4.62919e-12	Intergenic	Intergenic	-2943	MIR10B
chr9	121370518	121370743	0.264713	0.46205	0.19734	4.68872e-10	promoter-TSS (NM_004099)	-promoter-TSS (NM_004099)	-327	STOM
chr1	182952721	182953069	0.264656	0.54494	0.28028	2.65577e-35	exon (NM_001345928, exon 1 of 11)	-exon (NM_001345928, exon 1 of 11)	271	SHCBP1L
chr6	108167418	108167624	0.264451	0.52224	0.25779	7.01809e-18	promoter-TSS (NM_001286102)	-promoter-TSS (NM_001286102)	-502	NR2E1
chr13	52847221	52848305	0.264308	0.54395	0.27964	2.51413e-101	exon (NM_032949, exon 1 of 3)	-exon (NM_032949, exon 1 of 3)	877	PCDH8
chr20	22576987	22577333	0.264134	0.43075	0.16662	4.7786e-28	intron (NR_001558, intron 1 of 3)	-intron (NR_001558, intron 1 of 3)	1482	LINC00261
chr22	46288085	46288440	0.263984	0.73838	0.47439	4.13446e-11	intron (NM_017931, intron 10 of 13)	-intron (NM_017931, intron 10 of 13)	8397	GTSE1-DT
chr11	67991042	67991776	0.263921	0.70719	0.44327	3.73479e-68	exon (NM_030930, exon 11 of 11)	-exon (NM_030930, exon 11 of 11)	12688	UNC93B1
chr11	134471286	134471544	0.263895	0.66599	0.40209	4.25661e-19	intron (NR_033852, intron 3 of 5)	-intron (NR_033852, intron 3 of 5)	34933	LOC283177
chr2	181457645	181458258	0.26389	0.35661	0.092722	8.69935e-21	intron (NM_001316312, intron 1 of 4)	-intron (NM_000885, intron 1 of 27)	566	ITGA4
chr1	156076567	156077110	0.263867	0.73245	0.46859	2.49903e-44	exon (NM_001093725, exon 2 of 2)	-exon (NM_001093725, exon 2 of 2)	5626	MEX3A
chr3	32467537	32467839	0.263846	0.51625	0.2524	1.13347e-08	Intergenic	Intergenic	35164	CMTM6
chr1	234970003	234970184	0.26384	0.3688	0.10496	8.19026e-21	Intergenic	Intergenic	-6095	LOC101927851
chr17	7445002	7445347	0.263782	0.36028	0.096499	3.01743e-17	TTS (NM_001303460_2)	-TTS (NM_004112)	114	CHRNB1
chr10	119541684	119542313	0.263769	0.42186	0.15809	1.85588e-30	intron (NM_001005339, intron 1 of 4)	-intron (NM_001005339, intron 1 of 4)	720	RGS10
chr17	72123410	72124219	0.263458	0.71328	0.44983	3.36347e-72	exon (NM_000346, exon 3 of 3)	-exon (NM_000346, exon 3 of 3)	2795	SOX9
chr1	121008958	121009527	0.263316	0.44322	0.17991	1.41677e-12	intron (NR_135813, intron 2 of 2)	-intron (NR_135813, intron 2 of 2)	42924	LOC101929798
chr19	12766110	12766387	0.263059	0.49774	0.23468	9.29275e-22	intron (NM_001100176, intron 14 of 21)	-intron (NM_001100176, intron 14 of 21)	9303	HOOK2
chr5	3595845	3596690	0.262902	0.48424	0.22134	3.81242e-71	exon (NM_024337, exon 1 of 4)	-exon (NM_024337, exon 1 of 4)	436	IRX1
chr9	107491219	107491624	0.262884	0.41841	0.15553	5.65981e-12	Intergenic	Intergenic	-1653	KLF4
chr10	132784091	132785490	0.262754	0.53021	0.26745	8.86487e-108	exon (NM_177400, exon 3 of 3)	-exon (NM_177400, exon 3 of 3)	1356	NKX6-2
chr7	20784352	20784859	0.262753	0.48107	0.21832	3.32222e-66	exon (NM_198956, exon 3 of 3)	-exon (NM_182700, exon 2 of 2)	2280	SP8
chr4	173509411	173509806	0.26255	0.42139	0.15884	1.18918e-29	intron (NM_001329597, intron 1 of 3)	-intron (NM_001329597, intron 1 of 3)	9535	SCRG1
chr8	75404083	75404547	0.26235	0.47654	0.21419	1.4317e-14	Intergenic	Intergenic	-3334	HNF4G
chr2	111118459	111119332	0.262337	0.49677	0.23443	1.1108e-41	TTS (NM_001142807)	-TTS (NM_001142807)	-2018	BCL2L11
chr4	48490791	48491268	0.262028	0.50479	0.24277	8.82068e-64	exon (NM_175619, exon 1 of 4)	-exon (NM_175619, exon 1 of 4)	778	ZAR1
chr9	126500889	126501090	0.261904	0.31541	0.053511	2.73868e-10	intron (NM_033446, intron 9 of 9)	-intron (NM_033446, intron 9 of 9)	-90486	NRON
chr5	2748777	2749994	0.261882	0.60613	0.34425	1.02356e-81	exon (NM_001134222, exon 2 of 5)	-exon (NM_033267, exon 2 of 4)	2291	IRX2
chr4	1405017	1405417	0.261821	0.49308	0.23126	1.73338e-17	intron (NM_001290079, intron 1 of 1)	-intron (NM_001290079, intron 1 of 1)	1225	NKX1-1
chr2	63051784	63052099	0.261805	0.65028	0.38847	4.95035e-23	intron (NM_014562, intron 2 of 4)	-intron (NM_001199770, intron 2 of 4)	1112	OTX1
chr19	1851624	1852150	0.2618	0.64613	0.38433	2.59051e-32	TTS (NM_031918)	-TTS (NM_031918)	-3404	REXO1
chr8	56445603	56446325	0.261797	0.44943	0.18764	2.21357e-42	exon (NR_125813, exon 1 of 4)	-exon (NR_125813, exon 1 of 4)	157	LOC101929415
chr2	66444532	66444746	0.261723	0.626	0.36428	3.43127e-15	intron (NM_002398, intron 6 of 12)	-intron (NM_002398, intron 6 of 12)	-4309	MEIS1-AS2
chr16	2124497	2124775	0.261695	0.7067	0.445	2.31469e-13	intron (NM_000296, intron 1 of 45)	-intron (NM_001009944, intron 1 of 45)	-8483	MIR4516
chr5	3605655	3606719	0.261577	0.50361	0.24204	7.23865e-45	Intergenic	Intergenic	10355	IRX1
chrX	40084034	40084151	0.261536	0.46779	0.20625	1.67022e-13	intron (NM_001123383, intron 1 of 14)	-intron (NM_001123384, intron 1 of 13)	13865	BCOR
chr7	155449832	155449925	0.261493	0.45216	0.19066	1.82552e-16	Intergenic	Intergenic	-8250	EN2
chr20	57390110	57390359	0.26138	0.53186	0.27048	3.00379e-14	intron (NR_149006, intron 1 of 1)	-intron (NR_149006, intron 1 of 1)	-1161	RBM38
chr18	22167134	22167246	0.261294	0.51689	0.2556	4.48697e-13	exon (NR_102763, exon 2 of 2)	-exon (NR_102763, exon 2 of 2)	1778	GATA6-AS1
chr10	84237447	84237529	0.261261	0.58127	0.32001	3.68716e-11	exon (NM_015613, exon 2 of 4)	-exon (NM_015613, exon 2 of 4)	4058	LRIT1
chr8	70072330	70072518	0.260979	0.4497	0.18872	4.89447e-11	Intergenic	Intergenic	-1172	PRDM14
chr1	143451081	143451376	0.260718	0.5256	0.26488	1.44646e-16	Intergenic	Intergenic	-26545	LSP1P5
chr22	42432170	42432405	0.260582	0.55841	0.29783	6.64868e-13	exon (NM_145912, exon 1 of 6)	-exon (NM_145912, exon 1 of 6)	115	NFAM1
chr1	27349904	27350571	0.260547	0.5822	0.32165	3.76509e-54	intron (NM_001193308, intron 9 of 14)	-intron (NM_001193308, intron 9 of 14)	8216	SYTL1
chr12	2794180	2794458	0.260435	0.4295	0.16907	9.75932e-18	promoter-TSS (NM_002014)	-promoter-TSS (NM_002014)	-651	FKBP4
chr21	34202654	34202860	0.260338	0.63746	0.37713	1.44265e-10	Intergenic	Intergenic	22080	LINC00310
chr8	11680117	11680553	0.260306	0.48358	0.22328	4.35179e-31	intron (NM_001308094, intron 1 of 6)	-intron (NM_001308094, intron 1 of 6)	3400	GATA4
chr2	176082929	176083634	0.260095	0.4711	0.21101	7.69921e-42	intron (NM_001080458, intron 1 of 2)	-intron (NM_001080458, intron 1 of 2)	680	EVX2
chr19	10287482	10287685	0.260052	0.48624	0.22619	7.39237e-09	TTS (NM_000201)	-TTS (NM_000201)	629	ICAM4
chr10	102240643	102241074	0.260021	0.54936	0.28934	1.82975e-23	intron (NM_005029, intron 1 of 3)	-intron (NM_005029, intron 1 of 3)	653	PITX3
chr1	50421413	50421500	0.259942	0.42368	0.16374	4.13021e-20	exon (NM_032110, exon 2 of 3)	-exon (NM_032110, exon 2 of 3)	1986	DMRTA2
chr19	58440740	58440857	0.25989	0.56093	0.30104	2.38072e-12	promoter-TSS (NM_003433)	-promoter-TSS (NM_003433)	-646	ZNF132
chr1	226736661	226737392	0.25984	0.57917	0.31933	1.81842e-27	exon (NM_002221, exon 2 of 8)	-exon (NM_002221, exon 2 of 8)	2148	ITPKB
chr9	127777655	127777892	0.259756	0.61167	0.35192	2.49655e-10	intron (NM_170600, intron 1 of 11)	-intron (NM_170600, intron 1 of 11)	892	SH2D3C
chrX	133413721	133413876	0.259586	0.37918	0.11959	4.58924e-16	intron (NM_001448, intron 1 of 8)	-intron (NM_001448, intron 1 of 8)	1690	GPC4
chr5	42994566	42994826	0.259452	0.4635	0.20405	7.36172e-15	Intergenic	Intergenic	-1363	FLJ32255
chr22	30080085	30080432	0.259358	0.59466	0.3353	8.34174e-25	promoter-TSS (NR_110541)	-promoter-TSS (NM_001329458)	-2	HORMAD2-AS1
chr5	43034154	43034294	0.259347	0.6782	0.41886	1.16921e-10	intron (NR_104651, intron 2 of 2)	-intron (NR_104651, intron 2 of 2)	6121	ANXA2R
chr7	78040390	78040529	0.259211	0.52594	0.26673	1.05431e-08	intron (NM_001301128, intron 20 of 20)	-intron (NM_001301128, intron 20 of 20)	200330	PHTF2
chr9	133844970	133845227	0.259061	0.69511	0.43605	6.11104e-13	intron (NM_003371, intron 3 of 26)	-intron (NM_001134398, intron 3 of 29)	-105144	SARDH
chr5	132825421	132826175	0.258956	0.68722	0.42826	1.23988e-72	exon (NM_001172700, exon 4 of 10)	-exon (NM_001172700, exon 4 of 10)	512	SHROOM1
chr5	177332113	177332284	0.258888	0.85107	0.59218	8.4388e-16	exon (NM_006816, exon 8 of 8)	-exon (NM_006816, exon 8 of 8)	19469	LMAN2
chr19	10514965	10515081	0.258844	0.68968	0.43084	1.08737e-18	exon (NM_001166215, exon 2 of 2)	-exon (NM_001166215, exon 2 of 2)	2424	S1PR5
chr1	145460472	145460559	0.25878	0.56036	0.30158	1.30462e-10	Intergenic	Intergenic	-54738	NBPF20
chr19	48895770	48896015	0.258709	0.4883	0.22959	4.85202e-11	intron (NM_003323, intron 4 of 12)	-intron (NM_003323, intron 4 of 12)	2851	TULP2
chr19	18002538	18002873	0.258621	0.70494	0.44632	3.19271e-18	intron (NM_001025604, intron 1 of 7)	-intron (NM_001025604, intron 1 of 7)	1582	ARRDC2
chr20	40690575	40690877	0.258418	0.46866	0.21024	6.23816e-20	Intergenic	Intergenic	-1490	MAFB
chr2	111117353	111118131	0.258415	0.42918	0.17076	2.69392e-46	exon (NM_001142807, exon 18 of 18)	-exon (NM_001142807, exon 18 of 18)	-2154	ACOXL-AS1
chr7	57868349	57868481	0.258354	0.38732	0.12896	8.88282e-13	Intergenic	Intergenic	418238	ZNF716
chr14	74610986	74611211	0.25823	0.69025	0.43202	2.03434e-19	intron (NM_000428, intron 1 of 35)	-intron (NM_000428, intron 1 of 35)	1138	LTBP2
chr10	22336829	22336883	0.258167	0.38631	0.12814	7.13891e-10	Intergenic	Intergenic	-8589	SPAG6
chr7	79454318	79454722	0.258136	0.38898	0.13084	1.28084e-18	promoter-TSS (NM_001301128)	-promoter-TSS (NM_001301128)	560	MAGI2-AS3
chr2	106065435	106065489	0.25813	0.49487	0.23674	2.23352e-11	promoter-TSS (NM_032411)	-promoter-TSS (NM_032411)	-226	ECRG4
chr19	35673316	35673551	0.258082	0.38364	0.12556	8.45604e-18	promoter-TSS (NR_046420)	-promoter-TSS (NR_046420)	-143	UPK1A-AS1
chr19	58356151	58357010	0.258026	0.56079	0.30277	1.0011e-67	exon (NM_198458, exon 3 of 3)	-exon (NM_001207009, exon 2 of 2)	-3089	A1BG
chr7	27246497	27246777	0.258019	0.62928	0.37126	1.84696e-16	exon (NM_001989, exon 3 of 3)	-exon (NM_001989, exon 3 of 3)	592	EVX1-AS
chr5	3595124	3595226	0.257949	0.37405	0.1161	4.02381e-11	promoter-TSS (NM_024337)	-promoter-TSS (NM_024337)	-657	IRX1
chr19	29529872	29530089	0.257938	0.43788	0.17994	8.29557e-27	exon (NM_001146339, exon 4 of 5)	-exon (NM_001146339, exon 4 of 5)	3397	VSTM2B
chr2	161427098	161427255	0.257718	0.46443	0.20671	9.7751e-17	Intergenic	Intergenic	10880	TBR1
chr4	1216714	1217157	0.257616	0.72985	0.47223	4.52598e-26	exon (NR_104331, exon 6 of 6)	-exon (NR_104331, exon 6 of 6)	6816	CTBP1-AS
chr9	134456058	134456232	0.257588	0.36614	0.10855	1.42891e-15	Intergenic	Intergenic	49585	RXRA
chr1	211479008	211479371	0.257573	0.71092	0.45335	4.516e-15	exon (NM_001164688, exon 3 of 3)	-exon (NM_183059, exon 3 of 3)	13727	RD3
chr12	129904357	129904417	0.257508	0.53253	0.27502	6.1704e-14	promoter-TSS (NM_133448)	-promoter-TSS (NM_133448)	-362	TMEM132D
chr9	77016214	77016305	0.257115	0.36131	0.10419	1.11659e-12	Intergenic	Intergenic	-3395	FOXB2
chr8	98949137	98949196	0.256989	0.67919	0.4222	1.29311e-11	exon (NM_053001, exon 2 of 4)	-exon (NM_053001, exon 2 of 4)	4725	OSR2
chr16	88703339	88703755	0.256918	0.64743	0.39051	3.7987e-18	promoter-TSS (NM_001171816)	-promoter-TSS (NM_001171816)	34	RNF166
chr17	47847400	47847875	0.256837	0.54136	0.28452	7.07377e-39	exon (NM_199262, exon 2 of 2)	-exon (NM_199262, exon 2 of 2)	3525	SP6
chr16	11225478	11225665	0.25675	0.37572	0.11897	2.63073e-11	Intergenic	Intergenic	30610	SOCS1
chr1	39771268	39771663	0.256617	0.50291	0.24629	8.55547e-19	promoter-TSS (NM_022120)	-promoter-TSS (NM_022120)	-118	OXCT2
chr17	26962795	26963023	0.256568	0.70022	0.44365	7.2885e-31	Intergenic	Intergenic	126332	LOC105371703
chr14	24172615	24172940	0.256159	0.79096	0.5348	2.92271e-25	exon (NM_005132_2, exon 3 of 20)	-exon (NM_005132_2, exon 3 of 20)	698	REC8
chr2	222304855	222305020	0.256053	0.45249	0.19644	4.90309e-11	exon (NR_161172, exon 2 of 2)	-exon (NR_161172, exon 2 of 2)	-5940	PAX3
chr8	144273057	144273195	0.255916	0.75736	0.50144	1.84821e-29	intron (NM_015201, intron 3 of 15)	-intron (NM_015201, intron 3 of 15)	6673	SCX
chr18	47251398	47251525	0.255915	0.40235	0.14644	5.78526e-19	exon (NM_001278063, exon 1 of 9)	-exon (NM_001278063, exon 1 of 9)	198	SKOR2
chr17	35345693	35345953	0.255862	0.47248	0.21662	4.53269e-12	Intergenic	Intergenic	27798	SLFN11
chr1	20343220	20343509	0.255742	0.47152	0.21578	1.57871e-21	exon (NM_001039500, exon 16 of 22)	-exon (NM_001039500, exon 16 of 22)	52490	VWA5B1
chr10	79242210	79243179	0.255552	0.34804	0.092487	3.89862e-50	intron (NM_020338, intron 7 of 24)	-intron (NM_020338, intron 7 of 24)	-104774	PPIF
chr7	129778062	129778399	0.255503	0.752	0.49649	4.15029e-13	Intergenic	Intergenic	-3217	MIR183
chr21	36693198	36693641	0.255328	0.54029	0.28496	1.62458e-28	Intergenic	Intergenic	-5695	SIM2
chr2	8575509	8575931	0.255312	0.59263	0.33732	1.40704e-09	intron (NR_110257, intron 4 of 5)	-intron (NR_110257, intron 4 of 5)	8072	LINC01814
chr7	604215	604780	0.255303	0.60594	0.35063	1.03459e-14	intron (NR_110055, intron 1 of 1)	-intron (NR_110055, intron 1 of 1)	1100	PRKAR1B-AS1
chr5	42993675	42994108	0.255287	0.50594	0.25065	2.4966e-18	promoter-TSS (NR_104643)	-promoter-TSS (NR_104643)	-559	FLJ32255
chr19	55703831	55703960	0.255033	0.69233	0.43729	3.34282e-15	exon (NM_001130072, exon 11 of 11)	-exon (NM_001130072, exon 11 of 11)	27271	EPN1
chr12	54030935	54031180	0.254998	0.46122	0.20623	5.23994e-17	TTS (NM_004503)	-TTS (NM_153693)	-1990	HOXC5
chr17	8151096	8151685	0.254991	0.40091	0.14592	4.73343e-25	intron (NM_002616, intron 1 of 22)	-intron (NM_002616, intron 1 of 22)	1013	PER1
chr5	179530235	179530526	0.254989	0.60843	0.35344	2.29707e-13	intron (NM_001305388, intron 3 of 5)	-intron (NM_001305388, intron 3 of 5)	7924	C5orf60
chr8	118074470	118074622	0.254935	0.70872	0.45379	5.13447e-10	intron (NM_000127, intron 1 of 10)	-intron (NM_000127, intron 1 of 10)	37273	EXT1
chr4	183097373	183097720	0.254869	0.75954	0.50467	1.17361e-19	exon (NR_024008, exon 1 of 1)	-exon (NR_024008, exon 1 of 1)	1652	WWC2-AS2
chr17	44559161	44559391	0.254829	0.68376	0.42893	4.24992e-16	exon (NM_001466, exon 1 of 1)	-exon (NM_001466, exon 1 of 1)	1792	FZD2
chr1	47443878	47444110	0.254721	0.64258	0.38786	1.68351e-10	Intergenic	Intergenic	5950	FOXD2
chr1	90717696	90717955	0.254603	0.3775	0.1229	1.05512e-26	promoter-TSS (NM_020063)	-promoter-TSS (NM_020063)	-524	BARHL2
chr21	36695930	36696601	0.254274	0.58584	0.33156	1.98849e-31	Intergenic	Intergenic	-2849	SIM2
chr19	18291331	18291572	0.254198	0.4496	0.19541	1.19559e-08	Intergenic	Intergenic	9375	MIR3188
chr7	602057	602490	0.254041	0.4993	0.24526	3.50266e-11	promoter-TSS (NR_110054)	-promoter-TSS (NR_110054)	-571	PRKAR1B-AS1
chr6	6003300	6004104	0.25396	0.44208	0.18812	2.43204e-39	intron (NM_001278711, intron 1 of 3)	-intron (NM_001278711, intron 1 of 3)	342	NRN1
chr13	112068179	112068297	0.253949	0.48859	0.23465	2.10515e-22	exon (NM_005986, exon 1 of 1)	-exon (NM_005986, exon 1 of 1)	1089	SOX1
chr13	57633571	57633977	0.253821	0.43552	0.1817	1.26317e-36	exon (NM_001040429, exon 1 of 4)	-exon (NM_001040429, exon 1 of 4)	2030	PCDH17
chr3	147410143	147410892	0.253803	0.47287	0.21906	6.28185e-67	exon (NM_003412, exon 1 of 3)	-exon (NM_003412, exon 1 of 3)	1153	ZIC1
chr6	10417303	10417745	0.253716	0.53958	0.28587	1.27155e-15	intron (NM_001042425, intron 1 of 6)	-intron (NM_001042425, intron 1 of 6)	-2450	TFAP2A
chr5	3116378	3116509	0.253478	0.52833	0.27486	5.90802e-08	Intergenic	Intergenic	-61391	LINC01377
chr3	128497442	128498048	0.253452	0.31879	0.065341	2.02e-29	intron (NR_125398, intron 2 of 2)	-intron (NR_125398, intron 2 of 2)	-4544	GATA2
chr2	91686039	91686232	0.253322	0.43245	0.17912	5.54714e-21	Intergenic	Intergenic	-26187	LSP1P4
chr7	1232922	1233010	0.253295	0.42235	0.16906	2.68766e-11	promoter-TSS (NM_001080461)	-promoter-TSS (NM_001080461)	94	UNCX
chr9	35490403	35490887	0.253273	0.42434	0.17107	2.6649e-17	intron (NM_001330740, intron 1 of 10)	-intron (NR_052015, intron 1 of 11)	534	RUSC2
chr2	130916045	130916541	0.253169	0.6171	0.36393	5.50619e-36	exon (NM_001367493, exon 2 of 14)	-exon (NM_001367493, exon 2 of 14)	-47362	ARHGEF4
chr7	96989577	96989776	0.252962	0.5843	0.33133	4.08877e-12	intron (NR_015448, intron 1 of 2)	-intron (NR_015448, intron 1 of 2)	-15876	DLX6
chr14	36583940	36584396	0.25286	0.51315	0.26029	1.40033e-21	Intergenic	Intergenic	-1554	NKX2-8
chr19	51719376	51719906	0.252843	0.39979	0.14694	1.58059e-53	exon (NM_001297436, exon 2 of 5)	-exon (NM_001297436, exon 2 of 5)	4350	HAS1
chr17	17782104	17783315	0.252839	0.33883	0.085986	1.3503e-82	intron (NM_030665, intron 2 of 5)	-intron (NM_030665, intron 2 of 5)	-3181	SMCR5
chr16_KI270856v1_alt	1839	1913	0.252783	0.70162	0.44884	4.99294e-14	Intergenic	Intergenic	12486	LINC00254
chr18	48781195	48781528	0.252674	0.51888	0.26621	1.13946e-12	intron (NM_014772, intron 9 of 11)	-intron (NM_014772, intron 9 of 11)	110762	MIR4743
chr5	141421346	141421487	0.252663	0.57585	0.32319	5.53523e-13	TTS (NM_032101)	-TTS (NM_032101)	366	PCDHGA11
chr17	57045934	57046311	0.252559	0.44637	0.19382	6.56949e-19	exon (NR_002818, exon 1 of 1)	-exon (NR_002818, exon 1 of 1)	645	RNF126P1
chr15	58065031	58065480	0.252504	0.47136	0.21886	6.23966e-25	promoter-TSS (NR_147215)	-promoter-TSS (NR_147215)	31	LOC283665
chr19	49554908	49555183	0.252408	0.71007	0.45766	1.14991e-11	TTS (NM_001363649)	-TTS (NM_015953)	25510	NOSIP
chr12	52007385	52008038	0.252264	0.43163	0.17937	2.91787e-19	promoter-TSS (NR_146770)	-promoter-TSS (NR_146770)	-57	GRASP-AS1
chr5	77638829	77638974	0.252238	0.42983	0.17759	1.52829e-15	promoter-TSS (NM_032109)	-promoter-TSS (NM_032109)	-189	OTP
chr6	149482307	149482551	0.252235	0.45884	0.20661	1.27679e-09	intron (NM_207360, intron 1 of 5)	-intron (NM_207360, intron 1 of 5)	2585	ZC3H12D
chr8	41567403	41567733	0.252099	0.62324	0.37114	2.09044e-23	intron (NR_125824, intron 1 of 2)	-intron (NR_125824, intron 1 of 2)	-10632	GPAT4
chr2	207681461	207681696	0.252001	0.54567	0.29367	7.25253e-25	Intergenic	Intergenic	19149	LINC01857
chr7	91265967	91266530	0.251734	0.72329	0.47155	1.57863e-26	exon (NM_003505, exon 1 of 1)	-exon (NM_003505, exon 1 of 1)	1816	FZD1
chr19	46494184	46494518	0.251671	0.71817	0.4665	2.13128e-27	exon (NM_020709, exon 1 of 1)	-exon (NM_020709, exon 1 of 1)	1516	PNMA8B
chr2	170818873	170819013	0.251513	0.41357	0.16206	7.12688e-12	intron (NM_013445, intron 2 of 6)	-intron (NM_000817, intron 2 of 16)	2056	GAD1
chr6	100457342	100457875	0.251495	0.57174	0.32024	1.3478e-19	intron (NM_005068, intron 2 of 11)	-intron (NM_001374769, intron 2 of 11)	6847	SIM1
chr21	45590089	45590357	0.251489	0.49764	0.24615	1.96244e-23	Intergenic	Intergenic	-3431	LINC01694
chr11	55872876	55873197	0.25138	0.54897	0.29759	7.15885e-21	Intergenic	Intergenic	-10260	TRIM51
chr19	45815055	45815253	0.251354	0.77426	0.52291	1.75987e-14	TTS (NM_004819)	-TTS (NM_004819)	154	RSPH6A
chr10	100519482	100520139	0.251296	0.58061	0.32932	2.80761e-26	promoter-TSS (NM_015490)	-promoter-TSS (NM_015490)	50	SEC31B
chr5	141225004	141225113	0.251097	0.64926	0.39816	2.26951e-11	exon (NM_018934, exon 1 of 1)	-exon (NM_018934, exon 1 of 1)	2733	PCDHB14
chr19	50414879	50415128	0.251017	0.38672	0.1357	1.49364e-16	intron (NM_002691, intron 20 of 26)	-intron (NM_001256849, intron 20 of 26)	-3934	SPIB
chr7	35257727	35257821	0.250966	0.51994	0.26897	5.23976e-20	Intergenic	Intergenic	-3674	TBX20
chr21	36704250	36705461	0.25063	0.50861	0.25798	5.90437e-40	intron (NM_009586, intron 1 of 9)	-intron (NM_005069, intron 1 of 10)	5741	SIM2
chr19	7788284	7788658	0.250306	0.441	0.19069	3.48562e-19	intron (NR_002931, intron 3 of 6)	-intron (NR_002931, intron 3 of 6)	987	CLEC4GP1
chr19	13010019	13010445	0.250202	0.6391	0.3889	9.8886e-25	intron (NM_001365902, intron 1 of 10)	-intron (NM_001365982, intron 1 of 8)	-13740	NFIX
chr11	68750179	68751016	0.250201	0.72423	0.47403	5.97658e-70	exon (NM_004923, exon 2 of 10)	-exon (NM_001039656, exon 2 of 6)	922	TESMIN
chr5	2750410	2750835	0.250118	0.47179	0.22167	1.01893e-51	intron (NM_033267, intron 1 of 3)	-intron (NM_033267, intron 1 of 3)	1054	IRX2
chr20	56005374	56005420	0.250067	0.47783	0.22776	1.69917e-09	exon (NM_080617, exon 1 of 3)	-exon (NM_080617, exon 1 of 3)	122	CBLN4
chr10	75395485	75396235	0.249957	0.61796	0.368	3.90971e-39	intron (NR_120651, intron 1 of 3)	-intron (NR_120651, intron 1 of 3)	-5668	ZNF503-AS2
chr3	130517192	130517358	0.249851	0.38775	0.1379	1.58983e-23	Intergenic	Intergenic	-43059	COL6A6
chr19	12513459	12513744	0.249749	0.60755	0.3578	1.86124e-22	Intergenic	Intergenic	-28786	ZNF709
chr7	149692632	149692884	0.249743	0.52924	0.2795	2.52355e-23	Intergenic	Intergenic	-22253	KRBA1
chr1	1630757	1631481	0.249538	0.484	0.23446	3.37021e-57	TTS (NM_001170688)	-TTS (NM_001170688)	-1054	MMP23B
chr7	27160024	27160393	0.249504	0.57631	0.3268	1.89995e-25	Intergenic	Intergenic	-3534	HOXA7
chr21	36707763	36707914	0.249371	0.51282	0.26345	2.81656e-09	intron (NM_009586, intron 1 of 9)	-intron (NM_005069, intron 1 of 10)	8724	SIM2
chr3	159839964	159840207	0.249313	0.78712	0.53781	4.11142e-25	exon (NM_001197109, exon 1 of 7)	-exon (NM_001197109, exon 1 of 7)	225	SCHIP1
chr4	84496838	84497540	0.249253	0.5216	0.27235	1.10209e-30	intron (NM_006168, intron 1 of 2)	-intron (NM_006168, intron 1 of 2)	1045	NKX6-1
chr2	130213298	130213759	0.248961	0.56047	0.31151	1.91681e-22	Intergenic	Intergenic	-15090	TUBA3E
chr19	17328209	17329068	0.248802	0.39909	0.15029	2.27234e-47	exon (NM_020959, exon 13 of 18)	-exon (NM_020959, exon 13 of 18)	6216	ANO8
chr8	86069456	86069538	0.2484	0.59614	0.34774	5.57284e-13	exon (NM_033126, exon 1 of 3)	-exon (NM_033126, exon 1 of 3)	171	PSKH2
chr2	89767893	89768053	0.248397	0.42712	0.17872	2.45439e-15	Intergenic	Intergenic	-130066	LOC101927050
chr17	74444545	74444839	0.248393	0.70352	0.45513	2.21618e-09	intron (NM_018653, intron 3 of 3)	-intron (NM_022036, intron 3 of 3)	10995	GPRC5C
chr4	84483323	84483526	0.248368	0.5101	0.26173	5.43653e-08	Intergenic	Intergenic	14809	NKX6-1
chr8	26440789	26441321	0.248299	0.68743	0.43913	8.68881e-15	Intergenic	Intergenic	50642	BNIP3L
chr11	129372722	129373505	0.248278	0.38959	0.14131	2.85716e-49	Intergenic	Intergenic	-2734	BARX2
chr17	61451452	61452211	0.248025	0.53354	0.28552	4.33767e-38	promoter-TSS (NM_001321120)	-promoter-TSS (NM_001321120)	-590	TBX4
chr22_KI270733v1_random	125364	125455	0.247984	0.45277	0.20479	9.34102e-10	promoter-TSS (NR_146152_4)	-promoter-TSS (NR_145820_4)	35	MIR10396A
chr10	124091672	124091763	0.247864	0.44059	0.19273	1.59205e-08	intron (NM_001270765, intron 1 of 5)	-intron (NM_015892, intron 1 of 7)	688	CHST15
chr6	1377328	1377556	0.247837	0.66032	0.41248	1.8462e-16	Intergenic	Intergenic	-12134	FOXF2
chr5	140821855	140821956	0.247796	0.67097	0.42317	8.09368e-10	exon (NM_031501, exon 1 of 1)	-exon (NM_031501, exon 1 of 1)	130	PCDHA5
chr18	57427622	57429025	0.247515	0.50025	0.25273	5.3891e-82	Intergenic	Intergenic	-7050	ONECUT2
chr7	27164845	27165647	0.247497	0.35045	0.10295	2.66478e-44	exon (NM_152739, exon 1 of 2)	-exon (NM_152739, exon 1 of 2)	291	HOXA9
chr3	194487602	194487801	0.24746	0.41305	0.16559	4.13172e-14	promoter-TSS (NM_001374836)	-promoter-TSS (NM_001367549)	562	LINC00884
chr13	112105197	112105237	0.24726	0.37881	0.13155	1.13819e-10	intron (NR_120392, intron 3 of 3)	-intron (NR_120392, intron 3 of 3)	-1902	SOX1-OT
chr2	231614940	231615441	0.247075	0.52646	0.27938	1.76868e-15	Intergenic	Intergenic	22327	TEX44
chr14	36504020	36504238	0.246985	0.37754	0.13056	1.66423e-17	intron (NR_161364, intron 1 of 4)	-intron (NR_138601, intron 1 of 4)	9406	SFTA3
chr7	1123819	1123996	0.246929	0.75567	0.50874	3.60591e-18	intron (NM_001350970, intron 2 of 2)	-intron (NM_001350970, intron 2 of 2)	14339	C7orf50
chr17	49470021	49470113	0.246755	0.46284	0.21609	5.31574e-07	Intergenic	Intergenic	-8318	LINC02075
chr2	10042759	10043149	0.246576	0.37657	0.12999	4.60589e-16	promoter-TSS (NM_001177716)	-promoter-TSS (NM_001177716)	447	LOC101929882
chr19	16283554	16283827	0.246318	0.43927	0.19295	5.88788e-13	Intergenic	Intergenic	-41135	KLF2
chr12	114400412	114400632	0.24613	0.43244	0.18631	4.3157e-14	intron (NM_080717, intron 2 of 7)	-intron (NM_080717, intron 2 of 7)	5622	TBX5
chr8	144473105	144473277	0.246056	0.46523	0.21917	5.21507e-09	TTS (NM_003923)	-TTS (NM_003923)	2658	FOXH1
chr17	4900343	4901148	0.246041	0.61914	0.3731	5.69536e-38	exon (NM_001145536, exon 3 of 3)	-exon (NM_001145536, exon 3 of 3)	1210	C17orf107
chr9	136821322	136821858	0.245995	0.63531	0.38932	2.28496e-42	intron (NM_024718, intron 1 of 14)	-intron (NM_001173989, intron 1 of 7)	-9367	MIR4292
chr12	124466039	124466671	0.245883	0.70652	0.46064	4.63734e-21	intron (NM_001206654, intron 6 of 47)	-intron (NM_001077261, intron 6 of 47)	101257	NCOR2
chrY	15455605	15455875	0.245855	0.63081	0.38496	1.50274e-20	Intergenic	Intergenic	-651707	NLGN4Y-AS1
chr10	75407371	75408785	0.245741	0.43707	0.19133	6.01774e-60	exon (NR_024422, exon 2 of 2)	-exon (NR_024422, exon 2 of 2)	-1079	LOC101929234
chr7	1224369	1224490	0.245688	0.41653	0.17084	1.97207e-15	Intergenic	Intergenic	-8442	UNCX
chr6	41561011	41561305	0.24561	0.55743	0.31182	1.91955e-14	intron (NM_001012427, intron 1 of 16)	-intron (NM_138457, intron 1 of 16)	-12537	FOXP4-AS1
chr17	3535556	3535799	0.24529	0.38428	0.13899	6.02564e-20	exon (NM_145068, exon 7 of 18)	-exon (NM_145068, exon 7 of 18)	-21826	SPATA22
chr2	176112559	176113194	0.245272	0.64825	0.40298	4.79988e-24	Intergenic	Intergenic	-3901	HOXD10
chr1	47444904	47445564	0.245253	0.46965	0.22439	1.10273e-30	Intergenic	Intergenic	7190	FOXD2
chr12	54034543	54034843	0.245158	0.53252	0.28736	1.45893e-20	TTS (NR_030753)	-TTS (NR_030753)	743	MIR615
chr16	6483236	6483382	0.245146	0.54327	0.29813	6.28136e-24	intron (NM_001142333, intron 2 of 14)	-intron (NM_001308117, intron 2 of 15)	-290500	RBFOX1
chr11	67276809	67277311	0.245131	0.49735	0.25222	2.95123e-08	intron (NM_001619, intron 1 of 20)	-intron (NM_001619, intron 1 of 20)	10587	GRK2
chr6	169961857	169962430	0.245063	0.43851	0.19345	1.26476e-28	promoter-TSS (NR_027434)	-promoter-TSS (NR_027434)	-479	LOC100131532
chr17_GL000258v2_alt	120128	120252	0.244986	0.71404	0.46905	1.7479e-16	exon (NM_174919_2, exon 4 of 4)	-exon (NM_174919_2, exon 4 of 4)	605	ARHGAP27
chr15	52791247	52791663	0.244952	0.53117	0.28622	1.75959e-22	Intergenic	Intergenic	-1119	ONECUT1
chr7	97002206	97002444	0.244951	0.65811	0.41316	2.12514e-12	intron (NR_015448, intron 1 of 2)	-intron (NR_015448, intron 1 of 2)	-3228	DLX6
chr6	170023208	170023597	0.244947	0.58449	0.33955	6.9353e-30	Intergenic	Intergenic	60780	LOC100131532
chr16	2125178	2126183	0.244892	0.70681	0.46192	2.39924e-22	intron (NM_000296, intron 1 of 45)	-intron (NM_001009944, intron 1 of 45)	-7438	MIR4516
chr6	108174584	108175179	0.244838	0.53581	0.29097	7.41273e-19	exon (NM_001286102, exon 3 of 9)	-exon (NM_001286102, exon 3 of 9)	6859	NR2E1
chr12	107775408	107775485	0.244786	0.36985	0.12506	2.00464e-09	exon (NM_203436, exon 1 of 1)	-exon (NM_203436, exon 1 of 1)	1062	ASCL4
chr20	2800536	2800621	0.244727	0.28011	0.035379	3.80947e-13	promoter-TSS (NM_019609)	-promoter-TSS (NM_019609)	48	CPXM1
chr1	1539553	1540813	0.24469	0.45722	0.21253	5.03786e-64	intron (NM_001114748, intron 1 of 3)	-intron (NM_001114748, intron 1 of 3)	441	TMEM240
chr7	1233144	1233302	0.244675	0.37393	0.12925	4.04573e-20	exon (NM_001080461, exon 1 of 3)	-exon (NM_001080461, exon 1 of 3)	351	UNCX
chr9	77014049	77014351	0.244586	0.42305	0.17846	1.43226e-19	Intergenic	Intergenic	-5455	FOXB2
chr4	2040388	2040928	0.244486	0.47238	0.2279	7.07095e-29	Intergenic	Intergenic	-1335	C4orf48
chr4	1405788	1406210	0.244419	0.46439	0.21997	2.06143e-23	exon (NM_001290079, exon 1 of 2)	-exon (NM_001290079, exon 1 of 2)	443	NKX1-1
chr19	1876866	1877064	0.244414	0.73777	0.49335	1.8763e-10	exon (NM_001130111, exon 5 of 5)	-exon (NM_031213, exon 6 of 6)	8531	ABHD17A
chr14	28767554	28768150	0.244382	0.52587	0.28149	1.18502e-40	exon (NM_005249, exon 1 of 1)	-exon (NM_005249, exon 1 of 1)	1065	FOXG1
chrX	48826437	48827280	0.244262	0.72938	0.48511	6.70194e-75	intron (NM_181532, intron 1 of 1)	-intron (NM_181532, intron 1 of 1)	346	ERAS
chr10	101843472	101843906	0.244188	0.55068	0.30649	1.53238e-21	exon (NM_173197, exon 1 of 6)	-exon (NM_173197, exon 1 of 6)	111	KCNIP2
chr7	19112497	19112623	0.243935	0.43137	0.18743	2.49693e-15	TTS (NR_149001)	-TTS (NR_149001)	5076	TWIST1
chr10	22252983	22253629	0.243894	0.4422	0.19831	9.03486e-37	exon (NR_038921, exon 1 of 1)	-exon (NR_038921, exon 1 of 1)	1234	LOC100130992
chr6	136923761	136923997	0.243693	0.49237	0.24868	2.21849e-18	intron (NM_001008783, intron 1 of 1)	-intron (NM_001008783, intron 1 of 1)	1578	SLC35D3
chr8	64369391	64369643	0.243649	0.43829	0.19464	2.04237e-21	promoter-TSS (NR_125826)	-promoter-TSS (NR_125826)	-959	LINC01414
chr11	9004355	9004614	0.243524	0.36774	0.12422	1.01808e-14	promoter-TSS (NM_020645)	-promoter-TSS (NM_020645)	-484	NRIP3
chr16	30650082	30650256	0.243454	0.63585	0.3924	9.89169e-09	promoter-TSS (NM_024031)	-promoter-TSS (NM_001320464)	-609	PRR14
chr9	93059502	93059675	0.243419	0.57884	0.33542	2.47561e-10	intron (NM_001287007, intron 1 of 2)	-intron (NM_001287008, intron 1 of 3)	888	SUSD3
chr2	63054247	63054664	0.243385	0.51077	0.26738	1.31464e-07	intron (NM_014562, intron 4 of 4)	-intron (NM_001199770, intron 4 of 4)	3626	OTX1
chr19	3457620	3457800	0.243375	0.73735	0.49397	3.86988e-13	intron (NM_001245005, intron 9 of 9)	-intron (NM_001245002, intron 10 of 10)	22815	SMIM24
chr15	76337751	76338621	0.243218	0.42292	0.17971	3.11715e-48	intron (NM_145805, intron 2 of 5)	-intron (NM_145805, intron 2 of 5)	1413	ISL2
chr1	17149232	17149420	0.243191	0.61532	0.37213	1.43453e-15	Intergenic	Intergenic	-29875	PADI2
chr9	136628276	136628584	0.24292	0.61632	0.3734	4.69278e-19	Intergenic	Intergenic	-11249	LINC01451
chr21	8396160	8396242	0.242891	0.61944	0.37655	4.25363e-11	promoter-TSS (NR_146154)	-promoter-TSS (NR_146154)	594	RNA5-8SN4
chr2	70904735	70905026	0.242881	0.61051	0.36763	2.30735e-16	intron (NM_012476, intron 1 of 2)	-intron (NM_012476, intron 1 of 2)	4305	VAX2
chr19	2769935	2770054	0.242807	0.79807	0.55527	2.84458e-13	intron (NM_003021, intron 1 of 11)	-intron (NM_003021, intron 1 of 11)	13278	SGTA
chr14	105033540	105033665	0.242716	0.42232	0.17961	4.03926e-08	Intergenic	Intergenic	-12520	CDCA4
chr13	112067936	112068065	0.242324	0.45224	0.20991	1.74179e-11	exon (NM_005986, exon 1 of 1)	-exon (NM_005986, exon 1 of 1)	852	SOX1
chr17	17700713	17700781	0.242292	0.77808	0.53579	4.71241e-18	intron (NM_030665, intron 1 of 5)	-intron (NM_030665, intron 1 of 5)	19289	RAI1
chr9	127121742	127122373	0.242263	0.61245	0.37019	2.76511e-18	intron (NM_012098, intron 1 of 4)	-intron (NM_001322324, intron 8 of 17)	577	ANGPTL2
chr14	99231193	99231409	0.242206	0.46732	0.22512	1.19262e-07	intron (NM_022898, intron 2 of 2)	-intron (NM_022898, intron 2 of 2)	40896	BCL11B
chr5	141399893	141400091	0.242138	0.6657	0.42356	4.12917e-19	exon (NM_032099, exon 1 of 1)	-exon (NM_032099, exon 1 of 1)	1864	PCDHGB5
chr13	99997470	99997728	0.242104	0.56609	0.32399	5.22094e-11	exon (NR_047483, exon 1 of 1)	-exon (NR_047483, exon 1 of 1)	310	LINC00554
chr9	123339531	123339782	0.242102	0.5186	0.27649	4.30586e-12	Intergenic	Intergenic	-16540	CRB2
chr13	27793818	27794252	0.242081	0.40736	0.16528	2.2554e-28	exon (NM_145657, exon 2 of 2)	-exon (NM_145657, exon 2 of 2)	1552	GSX1
chr7	593307	593577	0.241798	0.72195	0.48015	4.64672e-14	intron (NM_001164758, intron 7 of 10)	-intron (NM_001164760, intron 7 of 10)	-9403	PRKAR1B-AS1
chr11	64863657	64864507	0.241774	0.74219	0.50042	2.1304e-15	intron (NM_001282445, intron 3 of 5)	-intron (NM_001282444, intron 4 of 6)	14527	MIR10392
chr16	54936840	54937874	0.241757	0.41589	0.17413	1.42753e-37	Intergenic	Intergenic	6158	IRX5
chr1	217924998	217925268	0.241752	0.3933	0.15155	1.26433e-21	Intergenic	Intergenic	32233	LINC00210
chr18	59969488	59969719	0.241643	0.6612	0.41955	2.44938e-32	Intergenic	Intergenic	69608	PMAIP1
chr13	112062536	112063064	0.241484	0.40068	0.1592	4.30903e-30	intron (NR_120392, intron 1 of 3)	-intron (NR_120392, intron 1 of 3)	-4349	SOX1
chr2	63052850	63053303	0.241411	0.73421	0.4928	2.34117e-27	exon (NM_014562, exon 3 of 5)	-exon (NM_001199770, exon 3 of 5)	2247	OTX1
chr3	62368708	62368809	0.241015	0.4412	0.20018	4.05488e-10	TTS (NM_018008)	-TTS (NM_018008)	4791	FEZF2
chr9	126499844	126500065	0.240898	0.46909	0.22819	2.58076e-08	intron (NM_033446, intron 9 of 9)	-intron (NM_033446, intron 9 of 9)	-89451	NRON
chr20	38728195	38728573	0.240851	0.452	0.21115	7.80306e-25	exon (NM_080552, exon 2 of 2)	-exon (NM_080552, exon 2 of 2)	3898	SLC32A1
chr5	150671387	150671791	0.240621	0.33141	0.09079	1.43041e-17	intron (NM_133371, intron 3 of 6)	-intron (NM_133371, intron 3 of 6)	10338	MYOZ3
chr5	73298434	73298668	0.24045	0.46283	0.22238	1.13912e-20	Intergenic	Intergenic	-39355	LINC02230
chr7	1920183	1920320	0.240279	0.82334	0.58306	2.90099e-14	intron (NM_001304525, intron 2 of 3)	-intron (NM_001304523, intron 16 of 17)	20319	MAD1L1
chr4	20254695	20255092	0.24027	0.36819	0.12792	1.93239e-28	intron (NM_004787, intron 1 of 36)	-intron (NM_004787, intron 1 of 36)	2989	SLIT2
chr14	60509906	60510180	0.240255	0.42338	0.18312	8.51757e-16	intron (NM_007374, intron 1 of 1)	-intron (NM_007374, intron 1 of 1)	897	SIX6
chr4	1414892	1415062	0.240232	0.45478	0.21455	5.80181e-15	Intergenic	Intergenic	-8535	NKX1-1
chr7	60992109	60992503	0.240128	0.73957	0.49944	1.02807e-24	Intergenic	Intergenic	2311750	ZNF733P
chr3	147393287	147393915	0.240045	0.46695	0.22691	1.14248e-28	intron (NM_001243256, intron 2 of 3)	-intron (NM_032153, intron 3 of 4)	-1171	ZIC4
chr1	118989208	118990405	0.239957	0.55938	0.31943	7.82352e-33	promoter-TSS (NM_152380)	-promoter-TSS (NM_152380)	-297	TBX15
chr18	12911250	12911626	0.239712	0.59404	0.35433	2.2625e-19	Intergenic	Intergenic	-27103	PTPN2
chr20	38727400	38727724	0.239653	0.48889	0.24923	3.54844e-25	exon (NM_080552, exon 2 of 2)	-exon (NM_080552, exon 2 of 2)	3076	SLC32A1
chr11	32433402	32433517	0.23961	0.40057	0.16096	6.01536e-10	intron (NM_024426, intron 1 of 9)	-intron (NM_000378, intron 1 of 8)	-2058	WT1-AS
chr12	127456143	127456413	0.239487	0.47547	0.23598	1.36485e-14	Intergenic	Intergenic	-116206	LINC02375
chr5	176366277	176366397	0.239343	0.70527	0.46592	1.49673e-10	intron (NM_001317948, intron 1 of 2)	-intron (NM_001317948, intron 1 of 2)	850	ARL10
chr1	10835213	10835776	0.23919	0.52761	0.28842	7.91273e-09	Intergenic	Intergenic	-38849	CASZ1
chr17	44558773	44558971	0.239053	0.74385	0.50479	1.03804e-18	exon (NM_001466, exon 1 of 1)	-exon (NM_001466, exon 1 of 1)	1388	FZD2
chr9	1042201	1042616	0.238984	0.46224	0.22326	2.26247e-15	Intergenic	Intergenic	-5734	LINC01230
chr22	46674252	46674823	0.238965	0.69075	0.45178	2.39985e-17	intron (NM_015124, intron 15 of 18)	-intron (NM_015124, intron 15 of 18)	54152	GRAMD4
chr19	16326330	16327252	0.238943	0.68686	0.44792	4.79843e-50	intron (NM_016270, intron 2 of 2)	-intron (NM_016270, intron 2 of 2)	1965	KLF2
chr12	130105860	130106126	0.238931	0.79461	0.55568	1.76881e-06	Intergenic	Intergenic	34658	LINC02419
chr16	3160040	3160224	0.238818	0.46298	0.22416	2.47484e-08	Intergenic	Intergenic	15841	CASP16P
chr2	202036119	202036365	0.238781	0.78173	0.54295	3.6277e-22	exon (NM_003507, exon 1 of 1)	-exon (NM_003507, exon 1 of 1)	1655	FZD7
chr19	38770015	38770364	0.238722	0.36468	0.12596	5.32004e-32	TTS (NM_002307)	-TTS (NM_002307)	3327	LGALS7
chr10	93060279	93061584	0.238719	0.67026	0.43154	1.31235e-71	exon (NM_183374, exon 1 of 6)	-exon (NM_183374, exon 1 of 6)	134	CYP26C1
chr9	129451203	129451438	0.238522	0.70356	0.46503	3.47615e-13	Intergenic	Intergenic	-37339	LINC00963
chr5	141123623	141123714	0.238444	0.77297	0.53452	4.84245e-16	exon (NM_018938, exon 1 of 1)	-exon (NM_018938, exon 1 of 1)	1851	PCDHB4
chr14	20653071	20653337	0.23836	0.32672	0.088363	1.43449e-13	Intergenic	Intergenic	-11513	OR6S1
chr10	117139979	117140369	0.238346	0.49077	0.25242	1.84492e-22	Intergenic	Intergenic	-1904	VAX1
chr17	4901942	4902167	0.238246	0.79928	0.56104	1.67424e-21	exon (NM_000080, exon 5 of 12)	-exon (NM_000080, exon 5 of 12)	1043	CHRNE
chr13	112067161	112067717	0.237995	0.46409	0.2261	7.05999e-32	exon (NM_005986, exon 1 of 1)	-exon (NM_005986, exon 1 of 1)	290	SOX1
chr14	56795077	56795459	0.237983	0.43256	0.19457	4.41429e-17	Intergenic	Intergenic	10399	OTX2
chr17	48641913	48642143	0.237871	0.66015	0.42228	1.82066e-14	Intergenic	Intergenic	-9469	MIR196A1
chr9	97851723	97851852	0.237792	0.45208	0.21429	1.45668e-08	intron (NR_147055, intron 1 of 10)	-intron (NR_147055, intron 1 of 10)	1292	PTCSC2
chr1	155320933	155321156	0.23756	0.44801	0.21045	3.17622e-15	TTS (NM_001135821)	-TTS (NM_001242824)	151	RUSC1
chr14	75334100	75334350	0.237516	0.58491	0.34739	7.7654e-13	Intergenic	Intergenic	39821	LINC01220
chr16	90106296	90106436	0.237347	0.57182	0.33447	3.28473e-11	exon (NR_126161, exon 2 of 4)	-exon (NR_126161, exon 2 of 4)	4102	FAM157C
chr12	54060378	54060567	0.237219	0.59092	0.3537	5.35955e-12	intron (NR_026655, intron 1 of 1)	-intron (NR_026655, intron 1 of 1)	2219	FLJ12825
chr2	222296966	222297088	0.237189	0.44591	0.20872	4.88367e-11	exon (NM_013942, exon 2 of 5)	-exon (NM_181460, exon 2 of 9)	-1120	CCDC140
chr3	181720305	181720473	0.237189	0.4277	0.19051	1.92211e-08	intron (NR_004053, intron 4 of 4)	-intron (NR_075093, intron 4 of 4)	8464	SOX2
chr2	72924817	72925138	0.237109	0.39386	0.15675	7.66066e-14	intron (NM_004097, intron 2 of 2)	-intron (NM_004097, intron 2 of 2)	7459	EMX1
chr17	45121220	45121336	0.237106	0.78124	0.54413	5.69206e-22	exon (NM_133373, exon 2 of 15)	-exon (NM_133373, exon 2 of 15)	-6845	MIR6784
chr2	110806148	110806306	0.236974	0.73894	0.50196	8.55776e-16	intron (NM_001365487, intron 9 of 10)	-intron (NM_001142807, intron 9 of 17)	73654	ACOXL
chr20	22582352	22582475	0.236853	0.46144	0.22459	2.04809e-09	exon (NM_021784, exon 2 of 2)	-exon (NM_021784, exon 2 of 2)	2049	FOXA2
chr13	112104380	112104991	0.236774	0.4386	0.20183	1.06307e-36	intron (NR_120392, intron 3 of 3)	-intron (NR_120392, intron 3 of 3)	-2433	SOX1-OT
chr10	131982511	131982792	0.236555	0.32007	0.08351	1.26556e-23	promoter-TSS (NM_004052)	-promoter-TSS (NM_004052)	-639	BNIP3
chr5	123095106	123095796	0.23648	0.47856	0.24208	2.34524e-27	intron (NM_001136239, intron 2 of 7)	-intron (NM_001136239, intron 2 of 7)	-5135	LOC105379152
chr4	41873428	41873858	0.236476	0.42433	0.18785	7.48448e-20	Intergenic	Intergenic	8968	LINC00682
chr9	114504563	114504704	0.236399	0.36942	0.13302	1.70585e-16	exon (NM_001173425, exon 1 of 12)	-exon (NM_015404, exon 1 of 12)	839	WHRN
chr10	72334710	72335093	0.236358	0.51216	0.2758	5.71667e-10	exon (NM_001002762, exon 8 of 8)	-exon (NM_001002762, exon 8 of 8)	20017	DNAJB12
chr2	156329080	156329842	0.236343	0.71273	0.47639	3.7491e-43	exon (NM_006186, exon 3 of 8)	-exon (NM_006186, exon 3 of 8)	3260	NR4A2
chr16	1535882	1536304	0.236294	0.69155	0.45526	3.01256e-24	intron (NM_024600, intron 1 of 2)	-intron (NM_001256541, intron 2 of 3)	2427	TMEM204
chr19	15233152	15233693	0.236208	0.45038	0.21417	2.5185e-24	promoter-TSS (NM_024794)	-promoter-TSS (NM_001142886)	-376	EPHX3
chr1	21814497	21814795	0.23606	0.5003	0.26424	1.50932e-08	exon (NM_001013693, exon 2 of 5)	-exon (NM_001013693, exon 2 of 5)	2381	LDLRAD2
chr1	4711632	4711816	0.235949	0.47762	0.24167	7.0078e-10	intron (NM_001042478, intron 1 of 5)	-intron (NM_001042478, intron 1 of 5)	57115	AJAP1
chr1	145475396	145475888	0.235805	0.4511	0.2153	5.74217e-17	Intergenic	Intergenic	-69864	NBPF20
chr12	7440188	7440402	0.235699	0.41783	0.18213	2.4837e-28	intron (NM_001297650, intron 2 of 19)	-intron (NM_174941, intron 2 of 19)	3890	CD163L1
chr14	95714299	95714422	0.23565	0.597	0.36135	2.33585e-14	promoter-TSS (NM_021966)	-promoter-TSS (NM_021966)	-236	TCL1A
chr13	112068678	112069215	0.235577	0.50344	0.26786	5.76761e-27	exon (NM_005986, exon 1 of 1)	-exon (NM_005986, exon 1 of 1)	1798	SOX1
chr9	131273100	131273377	0.235547	0.66704	0.4315	1.70512e-12	intron (NM_033387, intron 1 of 1)	-intron (NM_033387, intron 1 of 1)	3271	FAM78A
chr3	160449876	160450388	0.235402	0.63632	0.40092	8.81417e-19	promoter-TSS (NR_148401)	-promoter-TSS (NM_173084)	-294	TRIM59-IFT80
chr18	57441306	57441423	0.23526	0.27736	0.042097	5.45362e-14	intron (NM_004852, intron 1 of 1)	-intron (NM_004852, intron 1 of 1)	5991	ONECUT2
chr17	29706878	29707069	0.235222	0.71389	0.47867	8.9101e-21	intron (NM_001282129, intron 3 of 15)	-intron (NM_001282129, intron 3 of 15)	54458	SSH2
chr15	67829874	67829941	0.23519	0.57147	0.33628	6.78636e-12	intron (NM_001365915, intron 3 of 8)	-intron (NM_001365915, intron 3 of 8)	4399	SKOR1
chr13	50133491	50133608	0.235166	0.76883	0.53366	1.51295e-19	intron (NR_109974, intron 2 of 6)	-intron (NR_109974, intron 2 of 6)	-8009	DLEU2
chr17	8965351	8965517	0.235045	0.35346	0.11841	1.27219e-13	intron (NM_001251853, intron 1 of 17)	-intron (NM_001251852, intron 1 of 17)	273	PIK3R5
chr9	137320837	137321029	0.23504	0.51644	0.2814	2.47669e-08	intron (NM_017820, intron 19 of 21)	-intron (NM_017820, intron 19 of 21)	-18662	NRARP
chr6	134176301	134176489	0.235016	0.35776	0.12275	3.50322e-11	promoter-TSS (NM_001143678)	-promoter-TSS (NM_001143678)	-681	SGK1
chr17	76498162	76498307	0.235008	0.45153	0.21652	1.72241e-10	intron (NR_164786, intron 1 of 19)	-intron (NR_164786, intron 1 of 19)	3188	RHBDF2
chr15_KI270905v1_alt	3769818	3769952	0.234933	0.61631	0.38137	4.44923e-24	exon (NM_130901_2, exon 14 of 17)	-exon (NM_130901_2, exon 14 of 17)	157226	KLF13
chr1_KI270713v1_random	4299	4624	0.23489	0.44533	0.21044	2.60035e-18	intron (NR_135824, intron 1 of 10)	-intron (NR_135824, intron 1 of 10)	257	LOC102724562
chr2	45170297	45171021	0.23486	0.68753	0.45267	4.05772e-30	Intergenic	Intergenic	84282	LINC01121
chr19	17235279	17236224	0.234758	0.36268	0.12792	3.78067e-57	exon (NM_005234, exon 3 of 4)	-exon (NM_005234, exon 3 of 4)	9526	OCEL1
chr19	37551240	37551674	0.234722	0.43328	0.19856	5.22704e-35	promoter-TSS (NM_152606)	-promoter-TSS (NR_038249)	83	ZNF540
chr17	75827949	75828256	0.234692	0.63897	0.40427	1.52517e-11	intron (NM_199242, intron 31 of 31)	-intron (NM_199242, intron 31 of 31)	16614	UNC13D
chr3	169666583	169666622	0.234562	0.49695	0.26239	2.31699e-10	Intergenic	Intergenic	-2891	MECOM
chr10	117131565	117132205	0.234475	0.39458	0.1601	4.22415e-21	exon (NM_199131, exon 4 of 4)	-exon (NM_199131, exon 4 of 4)	-5299	SHTN1
chr3	143121060	143121398	0.234342	0.34479	0.11045	3.82429e-22	exon (NM_004267, exon 2 of 2)	-exon (NM_004267, exon 2 of 2)	1458	CHST2
chr8	144529934	144530281	0.234192	0.51463	0.28044	2.42612e-18	promoter-TSS (NM_001001795)	-promoter-TSS (NM_001001795)	-997	C8orf82
chr10	75043859	75043946	0.234013	0.61917	0.38516	8.54693e-09	exon (NM_001003892, exon 2 of 3)	-exon (NM_001003892, exon 2 of 3)	14680	DUPD1
chr6	27260343	27260541	0.233805	0.55703	0.32322	7.80013e-11	Intergenic	Intergenic	12741	PRSS16
chr22	23181515	23182182	0.233606	0.52503	0.29142	4.17921e-36	exon (NM_021574, exon 1 of 22)	-exon (NM_004327, exon 1 of 23)	1340	BCR
chr12	43551604	43552398	0.233511	0.39094	0.15743	1.10299e-40	exon (NM_025003, exon 1 of 39)	-exon (NM_025003, exon 1 of 39)	202	ADAMTS20
chr6	50849426	50849626	0.23349	0.42999	0.1965	2.47245e-08	Intergenic	Intergenic	30655	TFAP2B
chr8	104466533	104466593	0.23348	0.55183	0.31835	1.19565e-10	intron (NM_001385, intron 1 of 9)	-intron (NM_001385, intron 1 of 9)	492	DPYS
chr8	42179836	42180107	0.233342	0.63811	0.40477	1.16618e-12	exon (NM_000930, exon 12 of 14)	-exon (NM_001319189, exon 10 of 12)	26909	AP3M2
chr19	3428556	3428953	0.233288	0.553	0.31972	1.71111e-11	intron (NM_205843, intron 3 of 10)	-intron (NM_001245002, intron 3 of 10)	51770	SMIM24
chr6	43645167	43645316	0.233252	0.4823	0.24904	9.84483e-14	exon (NM_001193341, exon 1 of 6)	-exon (NM_001193341, exon 1 of 6)	206	RSPH9
chr9	136846432	136846832	0.233125	0.43167	0.19854	3.12321e-25	exon (NM_001080482, exon 3 of 3)	-exon (NM_001080482, exon 3 of 3)	-2777	PHPT1
chr17	14309215	14309300	0.233088	0.3718	0.13871	2.08081e-12	intron (NR_130138, intron 1 of 2)	-intron (NM_006041, intron 1 of 1)	5518	MGC12916
chr8	52100012	52100460	0.233029	0.62179	0.38876	4.28892e-12	Intergenic	Intergenic	-94126	LOC101929341
chr2	207766959	207767258	0.23298	0.65155	0.41857	3.76759e-29	exon (NM_003468, exon 2 of 2)	-exon (NM_003468, exon 2 of 2)	2797	FZD5
chr11	725638	725815	0.232882	0.44876	0.21588	4.57582e-18	intron (NM_022772, intron 16 of 20)	-intron (NM_022772, intron 16 of 20)	-18644	DEAF1
chr18	45838564	45838812	0.232847	0.63962	0.40677	4.25219e-18	intron (NM_213602, intron 3 of 5)	-intron (NM_213602, intron 3 of 5)	13013	SIGLEC15
chr14	56808971	56809645	0.232755	0.47169	0.23893	1.60438e-35	intron (NM_001270523, intron 2 of 4)	-intron (NM_021728, intron 2 of 4)	1171	OTX2
chr14	100726587	100726758	0.232725	0.36891	0.13618	1.91119e-10	promoter-TSS (NM_001317172)	-promoter-TSS (NM_003836)	-192	DLK1
chr5	141241580	141242034	0.23257	0.55092	0.31835	5.32829e-18	exon (NR_001282, exon 1 of 1)	-exon (NR_001282, exon 1 of 1)	1686	PCDHB19P
chr2	235492986	235493256	0.232472	0.48793	0.25546	3.25422e-10	promoter-TSS (NM_001244888)	-promoter-TSS (NM_014914)	-922	AGAP1
chr11	2826302	2826465	0.232425	0.55835	0.32593	1.97471e-08	intron (NM_000218, intron 15 of 15)	-intron (NM_000218, intron 15 of 15)	35185	KCNQ1-AS1
chr7	1819317	1819545	0.232371	0.70227	0.4699	3.62965e-12	intron (NM_001304524, intron 16 of 16)	-intron (NM_001304525, intron 3 of 3)	24822	MIR4655
chr11	830103	831142	0.232071	0.37143	0.13936	1.20742e-49	exon (NM_001286606, exon 6 of 9)	-exon (NM_173584, exon 6 of 8)	-2329	CD151
chr3	170419301	170420441	0.232042	0.43467	0.20263	1.60198e-33	intron (NM_005602, intron 1 of 2)	-intron (NM_005602, intron 1 of 2)	1003	CLDN11
chr17	6574973	6575250	0.232001	0.63755	0.40555	9.788e-08	Intergenic	Intergenic	-18557	PITPNM3
chr4	110633674	110634221	0.231977	0.43449	0.20251	1.76107e-21	intron (NM_001204399, intron 1 of 3)	-intron (NM_153427, intron 2 of 4)	8175	PITX2
chr7	8441943	8443046	0.231834	0.42489	0.19306	4.67775e-46	intron (NM_152745, intron 2 of 2)	-intron (NM_152745, intron 2 of 2)	8886	NXPH1
chr19	1856888	1857142	0.231791	0.39093	0.15914	5.42489e-11	intron (NM_031918, intron 1 of 1)	-intron (NM_031918, intron 1 of 1)	6564	KLF16
chr19	3179844	3180380	0.231756	0.72606	0.4943	4.11723e-25	exon (NM_003775, exon 1 of 1)	-exon (NM_003775, exon 1 of 1)	1343	S1PR4
chr1	63319622	63320407	0.231741	0.4691	0.23736	2.22435e-38	TTS (NR_121637)	-TTS (NR_121634)	2443	FOXD3-AS1
chr7	150341236	150341541	0.231662	0.49794	0.26627	7.9504e-14	intron (NM_002889, intron 1 of 5)	-intron (NM_002889, intron 1 of 5)	240	RARRES2
chr14	23575931	23576546	0.231618	0.56861	0.337	1.21778e-47	exon (NM_032452, exon 4 of 7)	-exon (NM_032452, exon 4 of 7)	2551	JPH4
chr10	103693229	103693460	0.231601	0.30995	0.078352	5.0354e-20	intron (NM_014631, intron 5 of 13)	-intron (NM_014631, intron 5 of 13)	-15130	SH3PXD2A
chr13	110306346	110306609	0.231525	0.32053	0.089009	3.67282e-10	promoter-TSS (NM_001846)	-promoter-TSS (NM_001846)	679	COL4A1
chr18	22165514	22166493	0.231415	0.46801	0.2366	5.02126e-39	TTS (NR_102763)	-TTS (NR_102763)	2964	GATA6-AS1
chr15	96361184	96361883	0.231393	0.70449	0.47309	4.55519e-21	Intergenic	Intergenic	27769	NR2F2
chr7	64181750	64181964	0.231278	0.70391	0.47263	2.79827e-24	Intergenic	Intergenic	-25346	ZNF735
chr10	123142439	123142940	0.231215	0.38618	0.15496	2.13547e-23	Intergenic	Intergenic	-5432	HMX2
chr7	64182097	64182383	0.231182	0.67063	0.43945	7.00449e-29	Intergenic	Intergenic	-24963	ZNF735
chr3	113441260	113441583	0.231127	0.64411	0.41298	1.00607e-15	promoter-TSS (NM_018338)	-promoter-TSS (NM_001164496)	71	CFAP44
chrX	120309241	120309481	0.231111	0.30487	0.073755	5.81439e-09	intron (NM_001104545, intron 1 of 6)	-intron (NM_001104544, intron 1 of 8)	2175	TMEM255A
chr2	222312218	222312612	0.231103	0.42609	0.19499	1.61199e-18	Intergenic	Intergenic	-6056	CT75
chr18	46757799	46758124	0.231064	0.40372	0.17265	7.76667e-15	promoter-TSS (NM_013305)	-promoter-TSS (NM_013305)	-909	ST8SIA5
chr8	141266187	141266468	0.231054	0.70155	0.4705	4.97254e-15	Intergenic	Intergenic	-11699	SLC45A4
chr4	110611248	110612173	0.231013	0.40939	0.17837	3.94086e-36	intron (NR_147204, intron 1 of 3)	-intron (NR_147203, intron 1 of 1)	3747	PANCR
chr13	52845894	52847219	0.23095	0.44189	0.21094	2.69947e-84	exon (NM_032949, exon 1 of 3)	-exon (NM_032949, exon 1 of 3)	2083	PCDH8
chr9	91421012	91421555	0.230944	0.40764	0.1767	2.41289e-25	intron (NM_001290000, intron 1 of 1)	-intron (NM_001290000, intron 1 of 1)	2548	NFIL3
chr5	141492392	141492632	0.23092	0.70218	0.47126	5.06179e-23	TTS (NM_032407)	-TTS (NM_032407)	3271	PCDHGC5
chr20	46057751	46057996	0.230868	0.57829	0.34742	1.82885e-12	exon (NM_020708, exon 26 of 26)	-exon (NM_001134771, exon 26 of 26)	28659	SLC12A5
chr13	35478433	35478928	0.230845	0.6184	0.38756	8.88292e-27	intron (NM_001204197, intron 1 of 17)	-intron (NM_001204197, intron 1 of 17)	1932	NBEA
chr8	11702438	11702558	0.230614	0.37301	0.1424	3.03321e-09	intron (NM_001308094, intron 2 of 6)	-intron (NM_001308094, intron 2 of 6)	-1704	GATA4
chr19	18711332	18711663	0.230511	0.702	0.47149	2.12851e-07	intron (NM_015321, intron 1 of 13)	-intron (NM_001098482, intron 1 of 14)	27818	CRTC1
chr19	48480310	48480966	0.230406	0.38298	0.15257	1.0016e-29	exon (NM_004228, exon 12 of 12)	-exon (NM_004228, exon 12 of 12)	11269	CYTH2
chr22	20965293	20965496	0.230324	0.3437	0.11337	2.02246e-13	TTS (NR_110537)	-TTS (NR_110537)	223	AIFM3
chr15	76342174	76343381	0.230321	0.46743	0.2371	6.36609e-60	TTS (NM_145805)	-TTS (NM_145805)	6005	ISL2
chr19	3404844	3405206	0.230267	0.7176	0.48733	3.02846e-15	intron (NM_005597, intron 2 of 8)	-intron (NM_001245002, intron 2 of 10)	38442	NFIC
chr10	111078592	111079005	0.230225	0.61405	0.38383	1.8111e-33	exon (NM_000681, exon 1 of 1)	-exon (NM_000681, exon 1 of 1)	1770	ADRA2A
chr7	104941019	104941379	0.230205	0.79566	0.56545	1.74788e-30	Intergenic	Intergenic	-14554	LHFPL3-AS2
chr8	143977906	143978085	0.23015	0.60067	0.37052	3.21398e-20	exon (NR_134234, exon 10 of 11)	-exon (NM_032789, exon 10 of 11)	-1251	PLEC
chr1	148033604	148033691	0.230124	0.57888	0.34875	1.78855e-09	Intergenic	Intergenic	5268	RNVU1-7
chr8	71843580	71844431	0.229996	0.34535	0.11535	9.58391e-54	promoter-TSS (NR_033651)	-promoter-TSS (NR_033651)	-110	MSC-AS1
chr9	133789303	133789743	0.229924	0.76366	0.53373	1.95361e-16	intron (NM_001134398, intron 13 of 29)	-intron (NM_001134398, intron 13 of 29)	-49568	SARDH
chr10	123891304	123891503	0.229792	0.43321	0.20342	4.12844e-13	exon (NM_198148, exon 1 of 14)	-exon (NM_198148, exon 1 of 14)	403	CPXM2
chr13	111066655	111066883	0.229787	0.70152	0.47174	2.41624e-12	Intergenic	Intergenic	-29069	LINC00368
chr3	50276266	50276498	0.229724	0.63098	0.40126	1.89936e-34	exon (NM_004636, exon 18 of 18)	-exon (NM_001290062, exon 11 of 11)	-2705	LSMEM2
chr20	25081182	25081740	0.229708	0.40862	0.17892	7.45648e-26	intron (NR_045951, intron 1 of 4)	-intron (NM_001256272, intron 1 of 4)	918	VSX1
chr22	49966950	49967592	0.229407	0.63219	0.40278	5.47629e-19	Intergenic	Intergenic	4405	MIR6821
chr17	42312299	42313183	0.229361	0.478	0.24864	1.11214e-17	TTS (NM_213662)	-TTS (NM_001369520)	24685	STAT5A
chr4	8858212	8858269	0.22936	0.40573	0.17637	1.57271e-09	intron (NM_001306142, intron 1 of 1)	-intron (NM_001306142, intron 1 of 1)	13598	HMX1
chr19	55452418	55453086	0.229355	0.48634	0.25698	1.76292e-14	TTS (NM_001136201)	-TTS (NM_001136201)	8890	ISOC2
chr17	31559797	31560509	0.229235	0.54279	0.31355	5.2936e-29	TTS (NR_029710)	-TTS (NR_029710)	157	MIR193A
chr14	103102505	103102822	0.229117	0.50147	0.27235	1.78233e-25	exon (NM_001077594, exon 2 of 11)	-exon (NM_001077594, exon 2 of 11)	2520	EXOC3L4
chr1	3073558	3073808	0.229052	0.38512	0.15607	4.05845e-21	intron (NM_022114, intron 1 of 16)	-intron (NM_022114, intron 1 of 16)	4480	PRDM16
chr20	1313304	1313534	0.228758	0.64613	0.41737	3.06557e-11	exon (NR_037661, exon 6 of 10)	-exon (NR_037661, exon 6 of 10)	254	SDCBP2
chr8	70071073	70071313	0.22871	0.36739	0.13868	1.01957e-16	promoter-TSS (NM_024504)	-promoter-TSS (NM_024504)	59	PRDM14
chr5	73299844	73299947	0.228658	0.37417	0.14551	1.01735e-12	Intergenic	Intergenic	-38010	LINC02230
chr8	38650816	38651115	0.228635	0.61323	0.3846	1.49667e-20	Intergenic	Intergenic	-49709	RNF5P1
chr1	155016381	155016548	0.22823	0.80792	0.57969	5.20972e-12	exon (NM_001256455, exon 3 of 3)	-exon (NM_001256455, exon 3 of 3)	13835	ZBTB7B
chr7	105678859	105679039	0.228204	0.48811	0.25991	4.12603e-09	intron (NM_001318229, intron 1 of 9)	-intron (NM_138495, intron 1 of 9)	206	ATXN7L1
chr19	58204184	58204547	0.228099	0.71845	0.49036	2.28698e-33	intron (NM_001278734, intron 4 of 7)	-intron (NM_133502, intron 4 of 7)	21305	ZNF274
chr11	67437221	67437724	0.228049	0.69181	0.46376	1.18084e-12	TTS (NM_001018070)	-TTS (NM_001018070)	209	PTPRCAP
chr1	110673986	110674608	0.227953	0.40829	0.18034	2.55255e-33	promoter-TSS (NR_109845)	-promoter-TSS (NR_109845)	643	KCNA3
chr16	51153688	51153964	0.227912	0.50146	0.27355	9.7031e-16	intron (NR_039672, intron 2 of 6)	-intron (NR_039672, intron 2 of 6)	-2556	SALL1
chr12	132768619	132768743	0.22783	0.41622	0.18839	1.66457e-08	TTS (NM_005895)	-TTS (NM_005895)	-6849	ANKLE2
chr7	155375011	155375134	0.227667	0.37201	0.14434	4.75269e-15	Intergenic	Intergenic	-7003	LOC100286906
chr22	42340964	42341116	0.227662	0.58411	0.35645	3.07009e-11	Intergenic	Intergenic	28168	LINC01315
chr11	20156343	20156551	0.227637	0.41941	0.19178	2.31469e-13	exon (NM_001029865, exon 4 of 4)	-exon (NM_001029865, exon 4 of 4)	4028	DBX1
chr9	23824293	23824408	0.227453	0.4329	0.20545	1.83026e-07	intron (NM_001351462, intron 2 of 8)	-intron (NM_001351457, intron 1 of 7)	-1219	ELAVL2
chr11	67409430	67409649	0.227439	0.65724	0.4298	4.5458e-12	exon (NM_001369498, exon 9 of 9)	-exon (NM_198517, exon 10 of 10)	5457	TBC1D10C
chr16	68356287	68356808	0.227322	0.74002	0.51269	2.99482e-16	intron (NM_001351143, intron 17 of 19)	-intron (NR_147057, intron 18 of 19)	45434	PRMT7
chr8	131041464	131041534	0.227298	0.31035	0.08305	5.77677e-08	promoter-TSS (NM_001115)	-promoter-TSS (NM_001115)	-590	ADCY8
chr5	140842769	140842992	0.227141	0.75479	0.52765	4.4203e-22	exon (NM_018911, exon 1 of 4)	-exon (NM_031856, exon 1 of 1)	1559	PCDHA8
chr1	145168933	145169066	0.227088	0.84615	0.61906	4.92861e-16	exon (NR_111956, exon 3 of 3)	-exon (NR_111955, exon 2 of 2)	-1393	LOC644634
chr17	79815625	79816024	0.226902	0.56498	0.33807	3.48701e-28	Intergenic	Intergenic	-7627	LINC01977
chr5	36066282	36066838	0.226892	0.33913	0.11224	4.18558e-13	intron (NM_174914, intron 1 of 6)	-intron (NR_031764, intron 1 of 5)	322	UGT3A2
chr7	27168434	27168601	0.226824	0.40299	0.17617	5.85958e-08	promoter-TSS (NR_046609)	-promoter-TSS (NR_046609)	-381	HOXA10-AS
chr12	53961074	53961249	0.226722	0.40383	0.17711	8.29303e-18	Intergenic	Intergenic	6259	HOXC12
chr7	155372001	155372067	0.226625	0.3395	0.11288	1.38346e-05	Intergenic	Intergenic	-4101	BLACE
chr1	161462822	161463183	0.226446	0.3675	0.14105	2.2093e-09	Intergenic	Intergenic	-42454	FCGR2A
chr17	61454472	61454978	0.22643	0.50099	0.27456	8.39165e-33	intron (NM_001321120, intron 1 of 8)	-intron (NM_001321120, intron 1 of 8)	-1763	TBX4
chr14	105060776	105061207	0.226376	0.62882	0.40244	1.29747e-17	intron (NM_001278694, intron 1 of 4)	-intron (NM_013345, intron 1 of 3)	4438	GPR132
chr9	21968233	21968470	0.226373	0.43649	0.21012	2.02693e-08	TTS (NR_024274)	-TTS (NR_024274)	1213	CDKN2A-DT
chr19	13002591	13002749	0.226345	0.75711	0.53077	8.45186e-09	intron (NM_001365902, intron 1 of 10)	-intron (NM_001365982, intron 1 of 8)	7195	NFIX
chrX	119273310	119273543	0.226275	0.59499	0.36871	2.67421e-20	Intergenic	Intergenic	-18102	LOC101928336
chr2	70888837	70888900	0.226272	0.42271	0.19644	7.9383e-10	intron (NR_126384, intron 2 of 3)	-intron (NR_126384, intron 2 of 3)	998	LINC01143
chr1	36322447	36322786	0.226011	0.53366	0.30765	2.56386e-26	exon (NM_001304762, exon 3 of 3)	-exon (NM_001304762, exon 3 of 3)	1028	EVA1B
chr15	96491016	96491189	0.225924	0.64748	0.42155	0.000156626	Intergenic	Intergenic	157338	NR2F2
chr2	68774666	68775059	0.225924	0.63336	0.40744	3.22801e-12	promoter-TSS (NM_014882)	-promoter-TSS (NM_001166276)	-47	ARHGAP25
chr2	174336365	174336432	0.225539	0.32745	0.10191	1.02864e-11	exon (NM_001145250, exon 2 of 2)	-exon (NM_001145250, exon 2 of 2)	1445	SP9
chr5	135038695	135039110	0.225494	0.48457	0.25908	2.11853e-21	TTS (NR_105050)	-TTS (NR_105050)	1144	C5orf66-AS1
chr14	28766469	28767197	0.225446	0.35582	0.13037	9.45658e-40	promoter-TSS (NM_005249)	-promoter-TSS (NM_005249)	46	FOXG1
chr8	96157961	96158368	0.225301	0.42054	0.19524	6.25474e-19	intron (NM_001001557, intron 1 of 1)	-intron (NM_001001557, intron 1 of 1)	2641	GDF6
chr14	56811350	56811502	0.225204	0.41782	0.19261	5.73913e-12	promoter-TSS (NM_001270524)	-promoter-TSS (NM_021728)	-580	OTX2-AS1
chr1	1170171	1170390	0.225178	0.56035	0.33517	5.82938e-10	Intergenic	Intergenic	1276	MIR429
chr5	42949789	42949994	0.225158	0.30745	0.082289	1.80751e-08	Intergenic	Intergenic	43441	FLJ32255
chr14	103274410	103274591	0.225056	0.755	0.52994	2.33311e-16	Intergenic	Intergenic	-42783	LOC105378183
chr4	4866380	4866792	0.224994	0.3274	0.10241	5.62375e-18	Intergenic	Intergenic	6921	MSX1
chr20	63657745	63658093	0.224955	0.51448	0.28953	2.91894e-11	promoter-TSS (NM_016434)	-promoter-TSS (NM_016434)	109	RTEL1-TNFRSF6B
chr5	141417666	141417966	0.224951	0.47659	0.25164	7.87384e-06	exon (NM_032101, exon 1 of 1)	-exon (NM_018927, exon 1 of 4)	139	PCDHGB7
chr22	49925567	49926089	0.224897	0.77781	0.55291	7.58618e-13	intron (NM_001135101, intron 10 of 10)	-intron (NM_024324, intron 9 of 9)	7194	CRELD2
chr8	71548019	71548207	0.224845	0.41037	0.18552	6.41213e-12	promoter-TSS (NM_172059)	-promoter-TSS (NM_001370334)	-19	EYA1
chr21	34669061	34669865	0.224791	0.3609	0.13611	6.35235e-31	exon (NM_053277, exon 1 of 6)	-exon (NM_001317009, exon 1 of 7)	469	CLIC6
chr9	62800153	62800411	0.224781	0.41904	0.19425	1.01749e-22	Intergenic	Intergenic	-1183	LINC01410
chr1	148048531	148049023	0.2245	0.46551	0.24101	2.44101e-09	promoter-TSS (NR_146087)	-promoter-TSS (NR_146087)	-525	PDE4DIPP1
chr8	70034683	70034755	0.224433	0.45989	0.23546	1.48942e-06	Intergenic	Intergenic	36533	PRDM14
chr3	42265248	42265795	0.224282	0.43666	0.21238	9.64357e-21	intron (NM_000729, intron 1 of 4)	-intron (NM_000729, intron 1 of 4)	663	CCK
chr7	1912856	1912964	0.224153	0.74164	0.51749	1.11818e-15	intron (NM_001304525, intron 2 of 3)	-intron (NM_001304523, intron 16 of 17)	27661	MAD1L1
chr1	27360657	27361194	0.22395	0.79511	0.57116	2.7139e-45	exon (NM_001297609, exon 13 of 28)	-exon (NM_004672, exon 14 of 29)	6035	MAP3K6
chr5	141201621	141201801	0.223867	0.70436	0.48049	9.36124e-16	exon (NM_018931, exon 1 of 1)	-exon (NM_018931, exon 1 of 1)	2084	PCDHB11
chr15	96369452	96369957	0.223861	0.80669	0.58283	7.10475e-20	Intergenic	Intergenic	35940	NR2F2
chr5	141430896	141431583	0.223834	0.57047	0.34664	3.31832e-38	exon (NM_032094, exon 1 of 1)	-exon (NM_003735, exon 1 of 4)	733	PCDHGA12
chr8	139703262	139704149	0.223796	0.33007	0.10627	4.03541e-71	promoter-TSS (NR_104210)	-promoter-TSS (NM_001282534)	-583	KCNK9
chr19	45901395	45901685	0.223782	0.45744	0.23365	3.11458e-19	exon (NM_001012643, exon 2 of 3)	-exon (NM_001012643, exon 2 of 3)	1073	MYPOP
chr7	27187815	27188220	0.223699	0.33576	0.11206	7.87346e-18	intron (NR_002795, intron 1 of 1)	-intron (NR_002795, intron 1 of 1)	2610	HOXA11-AS
chr1	16226884	16227959	0.223694	0.60106	0.37736	2.80445e-42	Intergenic	Intergenic	9761	CPLANE2
chr11	65355694	65356159	0.223473	0.58963	0.36616	4.68513e-17	exon (NM_145719, exon 2 of 2)	-exon (NM_145719, exon 2 of 2)	1176	TIGD3
chr8	95073412	95073595	0.223435	0.56139	0.33796	7.54925e-12	promoter-TSS (NR_037484)	-promoter-TSS (NR_037484)	-322	MIR3150BHG
chr4	155208713	155208907	0.22333	0.36145	0.13812	5.09299e-07	exon (NM_001370180, exon 1 of 2)	-exon (NM_001370180, exon 1 of 2)	174	NPY2R
chr13	27924141	27924989	0.223264	0.3915	0.16823	1.04284e-38	exon (NM_000209, exon 2 of 2)	-exon (NM_000209, exon 2 of 2)	4565	PDX1
chr3	172447890	172448404	0.223248	0.47347	0.25023	3.49544e-22	exon (NM_198407, exon 1 of 2)	-exon (NM_004122, exon 1 of 1)	309	GHSR
chr14	56807783	56807903	0.223152	0.45156	0.22841	1.94208e-05	intron (NM_001270523, intron 2 of 4)	-intron (NM_021728, intron 2 of 4)	-2176	OTX2
chr18	57352538	57352626	0.223106	0.45245	0.22935	7.81222e-11	promoter-TSS (NM_015879)	-promoter-TSS (NM_015879)	25	ST8SIA3
chr14	99118083	99118330	0.222974	0.39515	0.17218	1.32763e-11	Intergenic	Intergenic	153990	BCL11B
chr5	55223637	55223850	0.222901	0.65946	0.43656	1.98048e-09	intron (NM_001190787, intron 3 of 6)	-intron (NM_001190787, intron 3 of 6)	3571	MCIDAS
chr10	129969695	129969896	0.222847	0.40356	0.18071	2.68613e-16	Intergenic	Intergenic	-5522	EBF3
chr3	147395938	147396962	0.222589	0.43764	0.21505	3.16259e-37	exon (NM_001168379, exon 3 of 5)	-exon (NM_032153, exon 3 of 5)	-4020	ZIC4
chr12	102958561	102958805	0.222333	0.28156	0.059228	1.40238e-32	promoter-TSS (NM_001354304)	-promoter-TSS (NM_001354304)	-242	PAH
chr19	5139343	5139535	0.222327	0.68511	0.46278	1.57244e-10	intron (NM_015015, intron 18 of 22)	-intron (NM_015015, intron 18 of 22)	170326	KDM4B
chr15	99806012	99806386	0.22228	0.37765	0.15537	1.06703e-11	promoter-TSS (NR_135737)	-promoter-TSS (NR_135737)	728	DNM1P46
chr6	75201995	75202143	0.22213	0.46201	0.23988	4.8187e-09	intron (NM_004370, intron 2 of 65)	-intron (NM_080645, intron 2 of 50)	3984	COL12A1
chr19	44757258	44757840	0.222049	0.78586	0.56381	1.86812e-27	intron (NM_005178, intron 5 of 8)	-intron (NM_005178, intron 5 of 8)	-1108	MIR8085
chr4	146638548	146638638	0.221931	0.39272	0.17079	2.32247e-05	promoter-TSS (NM_004575)	-promoter-TSS (NM_004575)	-300	POU4F2
chr18	47531720	47531937	0.221808	0.40685	0.18504	2.37857e-11	intron (NR_147192, intron 1 of 2)	-intron (NR_147192, intron 1 of 2)	151333	MIR4527
chr20	56004903	56005019	0.221737	0.42371	0.20197	8.27352e-13	exon (NM_080617, exon 1 of 3)	-exon (NM_080617, exon 1 of 3)	558	CBLN4
chr6	166168842	166169672	0.221687	0.36133	0.13964	8.03138e-25	promoter-TSS (NM_001270484)	-promoter-TSS (NM_001366286)	-588	TBXT
chr19	45396495	45397035	0.221615	0.76983	0.54822	3.44291e-57	exon (NM_001142502, exon 4 of 13)	-exon (NM_001142502, exon 4 of 13)	8304	PPP1R13L
chr17	35449439	35449817	0.221592	0.47788	0.25629	8.28313e-21	promoter-TSS (NM_144682)	-promoter-TSS (NM_144682)	-862	SLFN13
chr5	115816368	115816915	0.22158	0.33298	0.1114	1.72128e-30	promoter-TSS (NR_136618)	-promoter-TSS (NR_136618)	17	CDO1
chr19	3444376	3444665	0.221539	0.61177	0.39023	3.20444e-06	intron (NM_005597, intron 6 of 8)	-intron (NM_001245002, intron 6 of 10)	36004	SMIM24
chr2	25161333	25161728	0.22139	0.67511	0.45373	6.83472e-44	exon (NM_000939, exon 3 of 3)	-exon (NM_000939, exon 3 of 3)	7049	POMC
chr22	50577824	50578362	0.221238	0.62099	0.39975	1.57975e-32	promoter-TSS (NM_001145137)	-promoter-TSS (NM_001145137)	-76	CPT1B
chr9	124503346	124503534	0.221216	0.43688	0.21567	6.87873e-15	intron (NM_004959, intron 1 of 6)	-intron (NM_004959, intron 1 of 6)	3959	NR5A1
chr19	55086448	55086634	0.221215	0.62181	0.40059	4.95122e-09	intron (NM_133180_4, intron 17 of 19)	-intron (NM_133180_4, intron 17 of 19)	6149	EPS8L1
chr18	59265054	59265136	0.22121	0.37396	0.15275	1.66113e-07	Intergenic	Intergenic	8359	RAX
chr20	63488917	63489217	0.221197	0.6899	0.46871	3.19039e-16	exon (NM_001958, exon 7 of 8)	-exon (NM_001958, exon 7 of 8)	10016	EEF1A2
chr13	78596231	78596850	0.221017	0.46599	0.24497	2.85396e-15	exon (NR_158457, exon 1 of 1)	-exon (NR_158457, exon 1 of 1)	419	LOC780529
chr14	91355317	91355584	0.220918	0.79294	0.57203	1.9941e-10	intron (NM_001080414, intron 4 of 29)	-intron (NM_001080414, intron 4 of 29)	62369	CCDC88C
chr4	967611	967928	0.220916	0.74037	0.51945	2.93327e-18	exon (NM_001347, exon 7 of 23)	-exon (NM_001347, exon 7 of 23)	5799	DGKQ
chr17	77424883	77425371	0.220881	0.59746	0.37657	3.34862e-07	intron (NM_001293696, intron 1 of 9)	-intron (NM_001293696, intron 1 of 9)	20050	SEPTIN9
chr16	51154699	51154818	0.220846	0.62066	0.39981	7.7176e-08	intron (NR_039672, intron 2 of 6)	-intron (NR_039672, intron 2 of 6)	-3489	SALL1
chr12	53955165	53955254	0.220802	0.41517	0.19436	3.04838e-10	exon (NM_173860, exon 1 of 2)	-exon (NM_173860, exon 1 of 2)	307	HOXC12
chr18	12246924	12247062	0.220679	0.53384	0.31316	7.13407e-10	Intergenic	Intergenic	-7368	CIDEA
chr13	50127558	50127844	0.220605	0.48119	0.26058	2.23247e-16	intron (NR_109974, intron 2 of 6)	-intron (NR_109974, intron 2 of 6)	-2160	DLEU2
chr9	133935630	133935879	0.220376	0.72526	0.50489	1.01973e-13	intron (NM_001134398, intron 2 of 29)	-intron (NM_001134398, intron 2 of 29)	56569	VAV2
chr10	133465224	133465589	0.220354	0.71533	0.49497	1.31864e-39	exon (NR_149718, exon 10 of 13)	-exon (NR_149718, exon 10 of 13)	11479	SCART1
chr19	38385790	38386251	0.220158	0.73868	0.51852	9.7471e-41	exon (NM_152657, exon 3 of 4)	-exon (NM_152657, exon 3 of 4)	2013	GGN
chr6	392308	392525	0.220119	0.32664	0.10652	3.15585e-17	intron (NR_046000, intron 1 of 9)	-intron (NM_002460, intron 1 of 8)	665	IRF4
chr7	27245057	27245383	0.220034	0.62524	0.4052	1.64745e-17	exon (NM_001989, exon 2 of 3)	-exon (NM_001989, exon 2 of 3)	2009	EVX1-AS
chr4	30722327	30722510	0.220002	0.36445	0.14445	1.04299e-20	exon (NM_032457, exon 1 of 3)	-exon (NM_032457, exon 1 of 3)	2050	PCDH7
chr7	74306165	74306761	0.219863	0.60603	0.38616	3.17276e-14	intron (NM_003388, intron 1 of 16)	-intron (NM_032421, intron 1 of 15)	17056	CLIP2
chr9	96877415	96877731	0.219825	0.46834	0.24852	3.93253e-16	Intergenic	Intergenic	8673	LOC100132781
chr19	50668019	50668095	0.219755	0.3846	0.16484	3.72183e-11	exon (NM_016148, exon 23 of 24)	-exon (NM_016148, exon 23 of 24)	18612	C19orf81
chr16	51149419	51149575	0.219678	0.5356	0.31592	4.82218e-09	intron (NM_002968, intron 1 of 2)	-intron (NM_002968, intron 1 of 2)	1100	SALL1
chr11	64858747	64859200	0.21966	0.72343	0.50377	1.08246e-09	intron (NM_006795, intron 3 of 4)	-intron (NM_001282444, intron 5 of 6)	-14321	CDC42BPG
chr8	70069776	70070209	0.21958	0.43624	0.21666	6.88247e-14	intron (NM_024504, intron 1 of 7)	-intron (NM_024504, intron 1 of 7)	1259	PRDM14
chr17	18634856	18635260	0.219567	0.53876	0.31919	5.61825e-20	TTS (NM_001039397)	-TTS (NM_001039397)	9369	TBC1D28
chr18	8608840	8609002	0.219516	0.37765	0.15813	2.15923e-10	promoter-TSS (NM_001025300)	-promoter-TSS (NM_001025300)	-524	RAB12
chr13	22926812	22927318	0.219474	0.62347	0.40399	3.82552e-26	Intergenic	Intergenic	-10696	LINC00621
chr11	125904446	125904586	0.219427	0.35632	0.13689	3.5205e-14	promoter-TSS (NM_013264)	-promoter-TSS (NM_013264)	8	DDX25
chr1	227560547	227561426	0.219291	0.66681	0.44752	2.9258e-40	Intergenic	Intergenic	-2569	ZNF678
chr19	45493100	45493212	0.219153	0.32883	0.10968	1.41132e-11	promoter-TSS (NM_206901)	-promoter-TSS (NM_206901)	97	RTN2
chr5	141236172	141236294	0.219008	0.6489	0.42989	1.63131e-17	exon (NR_001281, exon 1 of 1)	-exon (NR_001281, exon 1 of 1)	1900	PCDHB18P
chr4	41878301	41879342	0.218982	0.51777	0.29879	5.12093e-27	TTS (NR_104143)	-TTS (NR_104143)	3789	LINC00682
chr8	43246742	43246957	0.218866	0.48926	0.27039	1.65016e-13	Intergenic	Intergenic	-45592	POTEA
chr7	155466192	155466425	0.218679	0.40522	0.18654	1.45534e-08	Intergenic	Intergenic	8180	EN2
chr16	31569368	31569573	0.218672	0.33982	0.12114	8.83929e-17	promoter-TSS (NR_027011)	-promoter-TSS (NR_027011)	53	YBX3P1
chr14	55440352	55440677	0.21865	0.66448	0.44583	5.6141e-15	promoter-TSS (NM_199047)	-promoter-TSS (NM_199047)	30	TBPL2
chr2	10044382	10044707	0.218583	0.56674	0.34816	8.18781e-13	intron (NM_001177718, intron 1 of 3)	-intron (NM_001177716, intron 1 of 3)	300	KLF11
chr20	56631149	56631704	0.218557	0.34837	0.12981	1.29335e-39	exon (NM_003222, exon 2 of 7)	-exon (NM_003222, exon 2 of 7)	2121	TFAP2C
chr11	720567	720667	0.218417	0.67375	0.45533	2.53195e-16	exon (NM_022772, exon 6 of 21)	-exon (NM_022772, exon 6 of 21)	-13534	DEAF1
chr1	27575370	27575514	0.218414	0.38295	0.16453	1.29527e-09	intron (NM_001029882, intron 1 of 6)	-intron (NM_001371928, intron 3 of 8)	28052	AHDC1
chr1	227887892	227888166	0.218329	0.7259	0.50757	1.29712e-15	Intergenic	Intergenic	53654	MIR5008
chr19	1088318	1088746	0.218242	0.76585	0.54761	7.1068e-16	TTS (NM_001282334)	-TTS (NM_001321232)	6843	POLR2E
chr1	180233268	180233728	0.218208	0.41041	0.1922	3.11238e-28	intron (NM_033343, intron 1 of 5)	-intron (NM_033343, intron 1 of 5)	3234	LHX4
chr19	28793506	28794013	0.218131	0.41418	0.19605	2.28496e-42	Intergenic	Intergenic	-66066	LOC100420587
chr9	133579011	133579310	0.218068	0.65469	0.43662	1.63753e-18	exon (NM_001371529, exon 3 of 3)	-exon (NM_001080515, exon 3 of 3)	6958	FAM163B
chr16	49838575	49838899	0.218052	0.42071	0.20266	1.56999e-23	intron (NM_001271620, intron 1 of 7)	-intron (NM_001271620, intron 1 of 7)	-15999	ZNF423
chr1	228650345	228650535	0.21805	0.71957	0.50152	8.0982e-12	exon (NR_002834, exon 2 of 2)	-exon (NR_002834, exon 2 of 2)	-4282	RNA5S5
chr8	37697923	37698355	0.218003	0.4617	0.24369	1.17199e-22	exon (NM_025069, exon 2 of 2)	-exon (NM_025069, exon 2 of 2)	2357	ZNF703
chr1	67134707	67135015	0.217976	0.53296	0.31499	6.11637e-10	intron (NM_001276352, intron 1 of 8)	-intron (NM_001276352, intron 1 of 8)	109	C1orf141
chr17	39165121	39165266	0.217944	0.37392	0.15598	5.09519e-07	intron (NM_001143968, intron 1 of 5)	-intron (NM_001143968, intron 1 of 5)	967	ARL5C
chr19	13012069	13012403	0.217872	0.61417	0.39629	1.25668e-24	intron (NM_001365902, intron 1 of 10)	-intron (NM_001365982, intron 1 of 8)	-11736	NFIX
chr1	16647507	16647634	0.217764	0.50838	0.29062	8.62808e-10	exon (NR_027504, exon 6 of 14)	-exon (NR_027504, exon 6 of 14)	1997	MST1P2
chr4	6663955	6664247	0.217715	0.42735	0.20964	7.36476e-16	Intergenic	Intergenic	9780	LINC02482
chr19	17110020	17110207	0.217702	0.80404	0.58634	9.39249e-15	intron (NM_004145, intron 2 of 39)	-intron (NM_004145, intron 2 of 39)	17879	SNORA118
chr2	235671177	235671441	0.21753	0.70004	0.48251	1.6618e-19	intron (NM_014914, intron 1 of 16)	-intron (NM_014914, intron 1 of 16)	-153388	TNRC17
chr12	85279546	85279872	0.217525	0.36583	0.14831	2.82196e-10	promoter-TSS (NM_006982)	-promoter-TSS (NM_006982)	-511	ALX1
chr7	1235929	1236161	0.217514	0.33628	0.11876	1.14717e-25	exon (NM_001080461, exon 3 of 3)	-exon (NM_001080461, exon 3 of 3)	3173	UNCX
chr4	1403269	1403807	0.217447	0.38786	0.17041	2.92047e-46	exon (NM_001290079, exon 2 of 2)	-exon (NM_001290079, exon 2 of 2)	2904	NKX1-1
chr9	96876730	96876878	0.217166	0.67387	0.4567	1.7597e-11	Intergenic	Intergenic	7904	LOC100132781
chr1	1629041	1629556	0.217127	0.67013	0.453	2.47112e-41	exon (NM_001170688, exon 16 of 19)	-exon (NM_001170688, exon 16 of 19)	-2874	MMP23B
chr5	171308388	171309283	0.217127	0.41158	0.19446	5.16143e-42	promoter-TSS (NM_021025)	-promoter-TSS (NM_021025)	-412	TLX3
chr19	43774460	43774594	0.216999	0.64301	0.42601	4.5216e-16	exon (NM_002250, exon 3 of 9)	-exon (NM_002250, exon 3 of 9)	6446	KCNN4
chrX	21657673	21657752	0.216994	0.73901	0.52202	2.99314e-13	exon (NM_153270, exon 1 of 1)	-exon (NM_153270, exon 1 of 1)	617	KLHL34
chr6	127518676	127518816	0.216988	0.3991	0.18211	2.97762e-07	exon (NM_001012279, exon 1 of 12)	-exon (NM_001012279, exon 1 of 12)	278	SOGA3
chr19	8698312	8698394	0.216973	0.54237	0.3254	1.81225e-07	exon (NM_178525, exon 1 of 1)	-exon (NM_178525, exon 1 of 1)	442	ACTL9
chr4	13525034	13525177	0.216937	0.47067	0.25373	1.4771e-11	Intergenic	Intergenic	6311	LINC01097
chr5	73299010	73299257	0.216726	0.34109	0.12436	1.03666e-19	Intergenic	Intergenic	-38772	LINC02230
chr5	55229785	55229976	0.216695	0.7452	0.52851	1.04779e-06	Intergenic	Intergenic	-2566	MCIDAS
chr1	37735207	37735527	0.216586	0.41608	0.19949	9.01854e-14	exon (NM_001099439, exon 6 of 17)	-exon (NM_001099439, exon 6 of 17)	29753	EPHA10
chr2	44929544	44929826	0.216566	0.48122	0.26466	5.45206e-13	intron (NR_147195, intron 1 of 1)	-intron (NR_147195, intron 1 of 1)	9203	LINC01833
chr2	202035258	202035460	0.216507	0.426	0.20949	2.71198e-15	exon (NM_003507, exon 1 of 1)	-exon (NM_003507, exon 1 of 1)	772	FZD7
chr14	28785257	28785767	0.216413	0.40169	0.18528	2.24479e-19	intron (NR_135255, intron 1 of 1)	-intron (NR_026731, intron 2 of 2)	275	LINC02282
chr14	38255140	38256509	0.216408	0.35313	0.13672	3.77976e-61	exon (NM_175060, exon 1 of 1)	-exon (NM_175060, exon 1 of 1)	268	CLEC14A
chr19	18388301	18388872	0.216408	0.29368	0.077267	2.5361e-50	exon (NM_004864, exon 2 of 2)	-exon (NM_004864, exon 2 of 2)	2025	MIR3189
chr10	129970750	129970867	0.216399	0.43782	0.22142	1.81369e-05	Intergenic	Intergenic	-6535	EBF3
chr21	44706546	44706645	0.216374	0.50783	0.29146	1.32163e-07	intron (NM_001272037, intron 1 of 12)	-intron (NM_001272037, intron 1 of 12)	4976	TSPEAR
chr1	50415191	50416029	0.216341	0.42375	0.20741	1.97236e-24	Intergenic	Intergenic	7833	DMRTA2
chr2	113278192	113278441	0.216234	0.44293	0.2267	7.70512e-14	intron (NM_003466, intron 2 of 11)	-intron (NM_013952, intron 2 of 11)	604	PAX8
chr11	47187235	47187468	0.216188	0.31123	0.095042	1.70279e-18	promoter-TSS (NM_016223)	-promoter-TSS (NM_016223)	-918	PACSIN3
chr5	141407919	141408309	0.216186	0.3922	0.17602	1.09185e-08	promoter-TSS (NM_018926)	-promoter-TSS (NM_018926)	-89	PCDHGB6
chr2	172108109	172108269	0.216154	0.40299	0.18684	5.49073e-07	intron (NR_126376, intron 3 of 4)	-intron (NR_126376, intron 3 of 4)	5183	DLX2-DT
chr2	131035517	131035615	0.216137	0.44262	0.22648	1.92282e-06	intron (NM_001375904, intron 2 of 10)	-intron (NM_001375903, intron 1 of 9)	57596	FAM168B
chr19	35091009	35091105	0.216077	0.52634	0.31026	7.97638e-10	intron (NR_024561, intron 1 of 3)	-intron (NR_024561, intron 1 of 3)	15214	HPN-AS1
chr17	72115908	72117106	0.215999	0.4261	0.2101	1.1617e-29	promoter-TSS (NR_103738)	-promoter-TSS (NR_103738)	-491	SOX9-AS1
chr5	2740073	2740272	0.215978	0.40514	0.18916	1.15775e-10	Intergenic	Intergenic	11504	IRX2
chr6	10425278	10425422	0.215901	0.59048	0.37458	4.39631e-06	Intergenic	Intergenic	-5290	TFAP2A
chr21	36697645	36698113	0.215876	0.48376	0.26788	1.32081e-16	Intergenic	Intergenic	-1236	SIM2
chr6	26241200	26241423	0.21584	0.52136	0.30553	1.77117e-05	TTS (NM_003540)	-TTS (NM_003540)	886	H4C6
chr7	143882644	143882985	0.21576	0.2974	0.081637	1.72655e-09	intron (NM_001206938, intron 1 of 8)	-intron (NM_014719_2, intron 1 of 8)	2555	TCAF1
chr22	26756848	26756980	0.215665	0.38956	0.1739	2.21849e-18	intron (NR_110543, intron 2 of 5)	-intron (NR_110543, intron 2 of 5)	84071	MIATNB
chr10	120127878	120128139	0.215589	0.42258	0.20699	2.19311e-07	Intergenic	Intergenic	169496	MIR4682
chr17	2058368	2059148	0.215391	0.41874	0.20335	1.61468e-35	exon (NM_001098202, exon 2 of 2)	-exon (NM_001098202, exon 2 of 2)	2448	HIC1
chr17	43212119	43212360	0.215362	0.40099	0.18563	4.82998e-07	TTS (NM_005899)	-TTS (NM_001291572)	365	TMEM106A
chr6	27238721	27238935	0.21525	0.29477	0.079523	2.71586e-09	Intergenic	Intergenic	-8873	PRSS16
chr12	130163614	130164716	0.215209	0.625	0.40979	2.53021e-30	exon (NM_007197, exon 1 of 1)	-exon (NM_007197, exon 1 of 1)	1706	FZD10
chr13	78602121	78602282	0.215187	0.43438	0.2192	2.89119e-08	exon (NM_006237, exon 2 of 2)	-exon (NM_006237, exon 2 of 2)	1350	POU4F1
chr6	17280429	17280648	0.215077	0.54657	0.3315	1.45681e-09	promoter-TSS (NM_001143942)	-promoter-TSS (NM_001143942)	-822	RBM24
chr16	29664484	29665012	0.215069	0.67969	0.46462	7.79619e-14	exon (NM_001030288, exon 2 of 2)	-exon (NM_001030288, exon 2 of 2)	1501	SPN
chr19	1650784	1651258	0.215025	0.32892	0.1139	1.62138e-07	intron (NM_001351778, intron 1 of 19)	-intron (NM_001136139, intron 1 of 19)	1594	TCF3
chr9	136995219	136995581	0.214992	0.67846	0.46347	1.03109e-23	intron (NM_004669, intron 3 of 5)	-intron (NM_004669, intron 3 of 5)	1168	CLIC3
chrX	102650881	102651285	0.214986	0.40578	0.19079	6.11879e-09	promoter-TSS (NM_001099410)	-promoter-TSS (NM_014710)	-283	GPRASP1
chr20	46011649	46011710	0.214844	0.46618	0.25133	1.44199e-06	exon (NM_004994, exon 6 of 13)	-exon (NM_004994, exon 6 of 13)	2772	MMP9
chr12	51323965	51324526	0.214738	0.68141	0.46667	2.50522e-17	promoter-TSS (NM_001290008)	-promoter-TSS (NM_001290008)	-72	BIN2
chr13	112767958	112768361	0.214655	0.81352	0.59886	5.21334e-20	intron (NM_032189, intron 1 of 28)	-intron (NM_032189, intron 1 of 28)	-13429	ATP11A-AS1
chr11	67071693	67072027	0.214599	0.47085	0.25625	1.11299e-06	exon (NM_001300886, exon 3 of 3)	-exon (NM_001300886, exon 3 of 3)	15013	RHOD
chr2	120654407	120654810	0.214548	0.54224	0.32769	1.10244e-15	Intergenic	Intergenic	-81259	GLI2
chr1	111040280	111040425	0.214544	0.7591	0.54455	5.71818e-11	Intergenic	Intergenic	-76409	LRIF1
chr16	85615874	85616768	0.214478	0.46268	0.2482	5.4039e-15	intron (NM_001278184, intron 1 of 14)	-intron (NM_001278184, intron 1 of 14)	2999	GSE1
chr16	32651059	32651171	0.214473	0.71037	0.4959	8.58557e-12	intron (NR_158162, intron 2 of 4)	-intron (NR_158162, intron 2 of 4)	972	LOC105369266
chr19	6752964	6753212	0.214402	0.59116	0.37675	1.12631e-07	intron (NM_005490, intron 9 of 9)	-intron (NM_005490, intron 9 of 9)	13408	TRIP10
chr2	72920098	72921114	0.214401	0.35239	0.13799	1.97438e-71	intron (NM_004097, intron 1 of 2)	-intron (NM_004097, intron 1 of 2)	3087	EMX1
chr6	20023915	20024315	0.214229	0.7353	0.52108	4.03603e-15	Intergenic	Intergenic	186745	ID4
chr5	2755183	2755272	0.214219	0.42394	0.20972	2.25056e-16	TTS (NM_001306150)	-TTS (NM_001306150)	3097	C5orf38
chr7	1236270	1236956	0.214195	0.37538	0.16118	2.88524e-67	exon (NM_001080461, exon 3 of 3)	-exon (NM_001080461, exon 3 of 3)	3741	UNCX
chr1	18949378	18949853	0.214138	0.5508	0.33666	6.66202e-11	intron (NM_001136265, intron 1 of 8)	-intron (NM_001136265, intron 1 of 8)	7060	IFFO2
chr6_GL000256v2_alt	46504	46604	0.214102	0.41462	0.20052	3.25506e-09	Intergenic	Intergenic	126368	LINC01623
chr19	7863160	7863525	0.214017	0.71528	0.50127	8.84875e-40	intron (NM_001159944, intron 19 of 19)	-intron (NM_145245, intron 18 of 18)	11047	PRR36
chr5	141194396	141194720	0.21385	0.62961	0.41576	1.09959e-19	exon (NM_018930, exon 1 of 1)	-exon (NM_018930, exon 1 of 1)	2205	PCDHB10
chr21	36708107	36709342	0.213841	0.44948	0.23564	1.34432e-36	intron (NM_009586, intron 1 of 9)	-intron (NM_005069, intron 1 of 10)	9610	SIM2
chr1	237043040	237043182	0.213827	0.40308	0.18925	8.99831e-10	intron (NM_001035, intron 1 of 104)	-intron (NM_001035, intron 1 of 104)	927	RYR2
chr2	63055430	63055826	0.213759	0.46113	0.24738	8.94772e-24	exon (NM_014562, exon 5 of 5)	-exon (NM_001199770, exon 5 of 5)	4798	OTX1
chr8	18387598	18387715	0.213695	0.57508	0.36138	9.657e-09	Intergenic	Intergenic	-3625	NAT2
chr5	79069566	79069874	0.213575	0.3896	0.17603	3.9229e-21	promoter-TSS (NM_017614)	-promoter-TSS (NM_017614)	-46	DMGDH
chr8	23706494	23706727	0.213545	0.33624	0.1227	1.62254e-17	promoter-TSS (NM_001136271)	-promoter-TSS (NM_001136271)	-13	NKX2-6
chr12	124369352	124369556	0.213484	0.72268	0.5092	2.9516e-14	intron (NM_001206654, intron 21 of 47)	-intron (NM_001077261, intron 21 of 47)	-32212	MIR6880
chr2	222298172	222299192	0.213458	0.38932	0.17586	2.37026e-38	exon (NM_013942, exon 1 of 5)	-exon (NM_181460, exon 1 of 9)	316	PAX3
chr2	113498945	113499981	0.213454	0.45133	0.23787	1.85588e-30	exon (NM_012184, exon 1 of 1)	-exon (NM_012184, exon 1 of 1)	379	FOXD4L1
chr4	112511197	112511439	0.213409	0.5536	0.34019	3.2249e-15	Intergenic	Intergenic	-4061	NEUROG2-AS1
chr17	81740800	81740964	0.213371	0.46504	0.25167	2.50636e-09	Intergenic	Intergenic	28598	SLC25A10
chr3	194300215	194300592	0.21332	0.72331	0.50999	7.22022e-08	TTS (NR_024480)	-TTS (NR_024480)	12400	LINC00887
chr11	69835329	69835548	0.213193	0.44914	0.23594	9.9227e-12	Intergenic	Intergenic	-16023	FGF3
chr18	10032430	10032845	0.213124	0.55286	0.33973	1.10788e-17	Intergenic	Intergenic	118622	VAPA
chr5	141188727	141189405	0.213108	0.66582	0.45271	4.2689e-30	exon (NM_019119, exon 1 of 1)	-exon (NM_019119, exon 1 of 1)	1905	PCDHB9
chr1	3650785	3650862	0.212966	0.46259	0.24962	1.7527e-06	promoter-TSS (NM_017818)	-promoter-TSS (NM_017818)	-721	WRAP73
chr9	137280854	137281632	0.212859	0.70967	0.49681	3.65064e-50	exon (NM_017723, exon 2 of 2)	-exon (NM_017723, exon 2 of 2)	3517	TOR4A
chr5	141398751	141398937	0.212855	0.54139	0.32853	5.34606e-07	exon (NM_032099, exon 1 of 1)	-exon (NM_032099, exon 1 of 1)	716	PCDHGB5
chr1	119007117	119007758	0.212847	0.36895	0.1561	1.13163e-13	Intergenic	Intergenic	-6033	LOC105378933
chr14	92514565	92514953	0.212791	0.51728	0.30449	8.60645e-14	intron (NM_024832, intron 1 of 9)	-intron (NM_024832, intron 1 of 9)	978	RIN3
chr20	57672245	57672586	0.212662	0.7084	0.49574	3.18319e-20	intron (NM_199171, intron 1 of 3)	-intron (NM_199169, intron 1 of 3)	18270	PMEPA1
chr14	100825547	100825812	0.212409	0.66777	0.45536	1.0181e-17	promoter-TSS (NR_046469)	-promoter-TSS (NR_046471)	-428	MEG3
chr6	27237983	27238193	0.212372	0.36455	0.15218	2.70264e-07	Intergenic	Intergenic	-9613	PRSS16
chr13	36674024	36674143	0.21234	0.31727	0.10493	1.16039e-12	promoter-TSS (NM_203451)	-promoter-TSS (NM_203451)	64	SERTM1
chr1	149747080	149747211	0.212169	0.49267	0.2805	8.97228e-08	Intergenic	Intergenic	-35548	FCGR1A
chr16	2179088	2179147	0.212012	0.60408	0.39207	6.99009e-09	TTS (NM_032271)	-TTS (NM_032271)	17487	CASKIN1
chr17_KI270857v1_alt	1178949	1179061	0.211967	0.41551	0.20355	4.87945e-11	intron (NM_005568_2, intron 4 of 4)	-intron (NM_005568_2, intron 4 of 4)	5168	LHX1
chr2	19353308	19353782	0.211958	0.75103	0.53907	5.50144e-24	exon (NM_145260, exon 2 of 3)	-exon (NM_145260, exon 2 of 3)	5078	OSR1
chr14	60511008	60511243	0.211839	0.34665	0.13481	5.61584e-18	exon (NM_007374, exon 2 of 2)	-exon (NM_007374, exon 2 of 2)	1980	SIX6
chr19	51098716	51098874	0.211826	0.86301	0.65118	4.43882e-45	exon (NM_145232, exon 3 of 3)	-exon (NM_145232, exon 3 of 3)	9614	CTU1
chr2	207770559	207770743	0.211706	0.40913	0.19743	9.30894e-10	promoter-TSS (NM_003468)	-promoter-TSS (NM_003468)	-745	FZD5
chr7	1233757	1233855	0.211705	0.39373	0.18203	1.80988e-09	intron (NM_001080461, intron 2 of 2)	-intron (NM_001080461, intron 2 of 2)	934	UNCX
chr5	140869372	140869484	0.211658	0.48397	0.27232	1.92445e-06	exon (NR_164126, exon 2 of 2)	-exon (NM_018902, exon 1 of 4)	1915	PCDHA11
chr4	173500899	173501155	0.211615	0.51394	0.30232	7.34183e-09	intron (NM_001329597, intron 1 of 3)	-intron (NM_001329597, intron 1 of 3)	18117	SCRG1
chr12	121793065	121793486	0.211583	0.40548	0.1939	4.93139e-19	intron (NM_019034, intron 1 of 4)	-intron (NM_019034, intron 1 of 4)	412	RHOF
chr7	155509646	155509851	0.211484	0.39412	0.18264	3.14995e-12	exon (NM_001369821, exon 1 of 4)	-exon (NR_163162, exon 1 of 4)	125	CNPY1
chr5	115815661	115815963	0.211439	0.37336	0.16193	1.73201e-12	intron (NM_001323565, intron 1 of 5)	-intron (NR_136618, intron 1 of 6)	847	CDO1
chr4	146638195	146638286	0.211428	0.37832	0.16689	5.88184e-09	promoter-TSS (NM_004575)	-promoter-TSS (NM_004575)	-652	POU4F2
chr12	121789846	121790188	0.211341	0.56353	0.35219	5.13038e-10	intron (NM_019034, intron 2 of 4)	-intron (NM_019034, intron 2 of 4)	3671	RHOF
chr2	176099392	176099622	0.211149	0.64454	0.43339	3.74034e-12	promoter-TSS (NM_021193)	-promoter-TSS (NM_021193)	-288	HOXD12
chr1	161525104	161525559	0.211079	0.58302	0.37194	2.80998e-13	exon (NM_002155, exon 1 of 1)	-exon (NM_002155, exon 1 of 1)	792	HSPA6
chr17	81648371	81648522	0.211064	0.53293	0.32187	6.91204e-13	exon (NM_031945, exon 3 of 3)	-exon (NR_110866, exon 4 of 4)	5267	PDE6G
chr10	129972802	129973405	0.211051	0.39554	0.18449	6.06754e-26	Intergenic	Intergenic	-8830	EBF3
chr12	126726874	126727084	0.210948	0.40258	0.19163	4.06556e-10	Intergenic	Intergenic	-10028	LINC00943
chr6	10384832	10385191	0.21089	0.42838	0.21749	7.62353e-15	Intergenic	Intergenic	-19490	TFAP2A-AS2
chr10	129045983	129046272	0.210787	0.75116	0.54037	4.75637e-07	Intergenic	Intergenic	133295	LINC02667
chr16	3192490	3193494	0.210667	0.71387	0.5032	4.71773e-28	intron (NM_001370640, intron 3 of 3)	-intron (NM_012360, intron 2 of 2)	3870	OR1F1
chr17	39165774	39166107	0.210663	0.73585	0.52519	1.55437e-13	exon (NM_001143968, exon 1 of 6)	-exon (NM_001143968, exon 1 of 6)	220	ARL5C
chr22	19772732	19773010	0.210617	0.66705	0.45643	1.62939e-08	intron (NM_005992, intron 8 of 9)	-intron (NM_005992, intron 8 of 9)	16168	TBX1
chr8	56446368	56446710	0.210594	0.36273	0.15214	3.06506e-20	intron (NR_125813, intron 1 of 3)	-intron (NR_125813, intron 1 of 3)	102	PENK
chr5	140843392	140843511	0.210572	0.69955	0.48898	4.30874e-10	exon (NM_018911, exon 1 of 4)	-exon (NM_031856, exon 1 of 1)	2130	PCDHA8
chr5	45695736	45695944	0.210567	0.51978	0.30922	1.72843e-09	exon (NM_021072, exon 1 of 8)	-exon (NM_021072, exon 1 of 8)	540	HCN1
chr2	19361233	19361386	0.21046	0.66314	0.45268	3.69704e-09	Intergenic	Intergenic	-2687	OSR1
chr11	85682721	85682936	0.210429	0.36166	0.15123	2.06525e-13	Intergenic	Intergenic	3366	CCDC89
chr2	241609866	241610044	0.210355	0.46173	0.25137	5.0836e-06	intron (NM_015963, intron 2 of 5)	-intron (NM_001164356, intron 1 of 4)	7546	THAP4
chr7	22193489	22193607	0.210192	0.78995	0.57976	2.73648e-15	exon (NM_001367601, exon 1 of 14)	-exon (NM_001367600, exon 1 of 16)	197	RAPGEF5
chrX	153981797	153982194	0.21018	0.76366	0.55348	7.93778e-22	promoter-TSS (NR_036175)	-promoter-TSS (NR_036175)	-820	MIR3202-2
chr18	57440505	57440711	0.210126	0.40836	0.19824	1.31844e-15	intron (NM_004852, intron 1 of 1)	-intron (NM_004852, intron 1 of 1)	5234	ONECUT2
chr17	6893864	6894175	0.210038	0.58859	0.37855	1.4805e-15	intron (NR_120453, intron 1 of 12)	-intron (NR_120453, intron 1 of 12)	243	ALOX12P2
chr11	2380835	2381055	0.209913	0.68879	0.47888	1.29093e-09	intron (NM_004356, intron 1 of 7)	-intron (NM_004356, intron 1 of 7)	-2953	CD81-AS1
chr13	112057690	112057814	0.209813	0.38257	0.17276	1.11446e-11	intron (NR_120392, intron 1 of 3)	-intron (NR_120392, intron 1 of 3)	-9397	SOX1
chr19	43580232	43580827	0.209763	0.462	0.25224	2.80228e-07	promoter-TSS (NM_001321124)	-promoter-TSS (NM_001321124)	-14	PINLYP
chr10	117735090	117735632	0.209681	0.47506	0.26538	1.25315e-19	Intergenic	Intergenic	-190293	EMX2OS
chr5	171314342	171314635	0.209666	0.49736	0.2877	2.90128e-08	Intergenic	Intergenic	5241	TLX3
chr6	108168123	108168306	0.209662	0.47535	0.26569	7.9383e-10	intron (NM_001286102, intron 1 of 8)	-intron (NM_001286102, intron 1 of 8)	192	NR2E1
chr5	123098219	123098631	0.209622	0.64886	0.43924	1.02166e-22	intron (NM_001136239, intron 2 of 7)	-intron (NM_001136239, intron 2 of 7)	-8109	LOC105379152
chr20	57389790	57390021	0.209479	0.37068	0.16121	3.90868e-10	intron (NR_149006, intron 1 of 1)	-intron (NR_149006, intron 1 of 1)	-1490	RBM38
chr10	26217733	26217972	0.209468	0.30835	0.098884	3.78734e-18	exon (NM_001134366, exon 3 of 16)	-exon (NM_000818, exon 3 of 17)	1079	GAD2
chr6	100458299	100458547	0.209457	0.5314	0.32194	4.43702e-13	intron (NM_005068, intron 2 of 11)	-intron (NM_001374769, intron 2 of 11)	6033	SIM1
chrX	137574006	137574457	0.209387	0.45776	0.24837	6.90963e-22	intron (NM_001330661, intron 2 of 2)	-intron (NM_001330661, intron 2 of 2)	8105	ZIC3
chr1	207959582	207959874	0.20932	0.49926	0.28994	2.59913e-06	Intergenic	Intergenic	-48603	CD34
chr22	50299868	50300298	0.209153	0.50838	0.29923	3.76824e-30	intron (NM_001376879, intron 1 of 38)	-intron (NM_001376879, intron 1 of 38)	252	PLXNB2
chr8	64373510	64373756	0.209151	0.35474	0.14559	2.21763e-16	intron (NR_034102, intron 1 of 1)	-intron (NR_034102, intron 1 of 1)	305	MIR124-2HG
chr2	176109331	176109443	0.209003	0.50248	0.29348	3.38964e-06	exon (NM_021192, exon 2 of 2)	-exon (NM_021192, exon 2 of 2)	2107	HOXD11
chr13	101916717	101916863	0.208735	0.34092	0.13218	2.27389e-11	promoter-TSS (NM_004115)	-promoter-TSS (NM_004115)	-145	FGF14
chr17	77409091	77409641	0.208732	0.61256	0.40383	1.93529e-15	intron (NM_001293696, intron 1 of 9)	-intron (NM_001293696, intron 1 of 9)	4289	SEPTIN9
chr1	150975241	150975589	0.208647	0.55326	0.34461	1.22527e-14	promoter-TSS (NM_181746)	-promoter-TSS (NM_022075)	-412	CERS2
chr7	101300303	101300460	0.208545	0.40538	0.19683	6.96144e-12	intron (NR_146480, intron 1 of 1)	-intron (NR_146480, intron 1 of 1)	769	LNCPRESS1
chr2	239380793	239380942	0.208511	0.71764	0.50913	1.26063e-08	intron (NM_006037, intron 1 of 26)	-intron (NM_006037, intron 1 of 26)	20081	HDAC4
chr9	136525853	136526111	0.208506	0.75594	0.54743	4.56287e-07	intron (NM_017617, intron 2 of 33)	-intron (NM_017617, intron 2 of 33)	-6356	MIR4673
chr1	2432522	2432934	0.208376	0.60652	0.39814	2.25948e-09	Intergenic	Intergenic	-18901	PEX10
chr21	41726151	41726383	0.208343	0.64293	0.43459	8.68584e-08	Intergenic	Intergenic	9831	LINC00112
chr4	8892041	8892108	0.208272	0.36125	0.15298	1.98286e-06	Intergenic	Intergenic	-20236	HMX1
chr9	88990828	88991172	0.208209	0.43105	0.22284	1.49404e-12	promoter-TSS (NM_005226)	-promoter-TSS (NM_005226)	137	C9orf47
chr22_KI270733v1_random	128238	128313	0.208092	0.50414	0.29605	4.15011e-10	promoter-TSS (NR_145821_5)	-promoter-TSS (NR_146120_5)	-600	RNA5-8SN5
chr17	29612745	29612861	0.208029	0.84288	0.63485	8.09784e-23	exon (NM_152345, exon 13 of 15)	-exon (NM_152345, exon 13 of 15)	5314	CORO6
chr1	233905426	233905920	0.208013	0.3377	0.12969	4.40222e-12	exon (NM_173508, exon 2 of 8)	-exon (NM_173508, exon 2 of 8)	997	SLC35F3
chr8	9898247	9898463	0.208004	0.46463	0.25663	1.58921e-06	Intergenic	Intergenic	4974	LINC00599
chr1	26359956	26360722	0.20799	0.29367	0.085681	8.53615e-22	Intergenic	Intergenic	-6209	CRYBG2
chr12	54418469	54418682	0.207943	0.32468	0.11673	2.44438e-09	intron (NM_002205, intron 1 of 29)	-intron (NM_002205, intron 1 of 29)	690	ITGA5
chr11	31804243	31805552	0.207942	0.37586	0.16792	2.83296e-39	promoter-TSS (NM_001310161)	-promoter-TSS (NM_001310160)	143	PAX6
chr6	77650187	77650360	0.207891	0.34024	0.13235	1.86933e-08	promoter-TSS (NM_001282136)	-promoter-TSS (NM_001282136)	0	MEI4
chr12	126726517	126726703	0.207877	0.35005	0.14218	1.04524e-09	Intergenic	Intergenic	-10397	LINC00943
chr16	57985390	57985562	0.207781	0.31356	0.10578	5.70214e-11	exon (NM_199046, exon 6 of 8)	-exon (NM_199046, exon 6 of 8)	9041	TEPP
chr14	103273415	103273748	0.207751	0.39906	0.19131	5.05742e-22	Intergenic	Intergenic	-43702	LOC105378183
chr1	220894399	220894477	0.207265	0.2676	0.060334	3.71583e-08	Intergenic	Intergenic	-14298	HLX-AS1
chr13	109140489	109140738	0.207206	0.52304	0.31584	6.84246e-22	exon (NM_015011, exon 32 of 35)	-exon (NM_001198950, exon 32 of 35)	26689	MYO16-AS1
chr19	35755557	35755868	0.207167	0.55319	0.34602	5.36525e-28	intron (NM_144617, intron 2 of 2)	-intron (NM_144617, intron 2 of 2)	1316	HSPB6
chr11	17735953	17736177	0.207149	0.42971	0.22256	4.33752e-24	exon (NM_001112741, exon 1 of 4)	-exon (NM_001112741, exon 1 of 4)	117	KCNC1
chr6	99602935	99603351	0.207077	0.33472	0.12765	1.7336e-16	Intergenic	Intergenic	-3631	PRDM13
chr5	178121235	178121614	0.206964	0.63261	0.42565	3.04203e-10	intron (NM_015111, intron 4 of 4)	-intron (NM_015111, intron 4 of 4)	7893	N4BP3
chr22	45966870	45967208	0.206937	0.73405	0.52711	2.07572e-09	intron (NM_058238, intron 1 of 3)	-intron (NM_058238, intron 1 of 3)	10123	WNT7B
chr10	71805930	71806069	0.206756	0.45037	0.24361	1.84246e-09	intron (NM_022124, intron 54 of 67)	-intron (NM_001171933, intron 9 of 22)	-5883	CDH23
chr9	107637491	107637728	0.206687	0.38896	0.18228	1.5146e-12	Intergenic	Intergenic	-147841	KLF4
chr11	115645713	115646081	0.2066	0.57404	0.36744	2.0093e-08	Intergenic	Intergenic	88865	LOC101928985
chr5	2738528	2738852	0.206596	0.40284	0.19625	5.0343e-06	Intergenic	Intergenic	12987	IRX2
chr7	6729161	6729305	0.206532	0.81868	0.61215	4.17475e-13	Intergenic	Intergenic	-6072	PMS2CL
chr2	11669583	11669820	0.206439	0.56719	0.36075	5.13707e-14	exon (NM_012344, exon 1 of 4)	-exon (NM_012344, exon 1 of 4)	493	NTSR2
chr8	38974078	38974670	0.206345	0.52805	0.32171	5.57828e-27	TTS (NM_021623)	-TTS (NM_021623)	146	HTRA4
chr13	20142012	20142406	0.206343	0.42284	0.2165	4.64271e-16	exon (NM_021954, exon 2 of 2)	-exon (NM_021954, exon 2 of 2)	18843	GJA3
chr5	135050338	135050580	0.206279	0.62784	0.42156	1.76988e-20	intron (NR_161235, intron 1 of 5)	-intron (NR_161235, intron 1 of 5)	-10412	C5orf66-AS1
chr19	12720886	12721294	0.206252	0.35009	0.14384	1.27317e-20	intron (NM_001136195, intron 2 of 25)	-intron (NM_013433, intron 1 of 24)	1169	TNPO2
chr20	63488421	63488565	0.206211	0.27587	0.069662	3.4767e-15	intron (NM_001958, intron 7 of 7)	-intron (NM_001958, intron 7 of 7)	10590	EEF1A2
chr1	110674997	110675136	0.206188	0.27491	0.06872	7.46366e-17	promoter-TSS (NM_002232)	-promoter-TSS (NM_002232)	-127	KCNA3
chr16	2482548	2482911	0.206098	0.84804	0.64195	7.66675e-18	intron (NM_001199107, intron 1 of 7)	-intron (NM_020705, intron 1 of 6)	7603	TBC1D24
chr14	103220340	103220532	0.206093	0.58686	0.38077	1.40789e-08	Intergenic	Intergenic	-31408	LINC00605
chr10	133230942	133231358	0.206087	0.37994	0.17386	3.48428e-31	exon (NM_003577, exon 2 of 2)	-exon (NM_003577, exon 2 of 2)	933	UTF1
chr6	10421219	10421316	0.206083	0.32977	0.12369	5.29708e-08	Intergenic	Intergenic	-1208	TFAP2A
chr7	56448058	56448385	0.206029	0.61373	0.40771	5.60506e-14	exon (NR_029420, exon 1 of 6)	-exon (NR_029420, exon 1 of 6)	153	LOC650226
chr1	1630274	1630446	0.205947	0.43142	0.22548	1.05438e-09	exon (NM_001170688, exon 19 of 19)	-exon (NM_001170688, exon 19 of 19)	-1813	MMP23B
chr19	48630506	48631030	0.205876	0.48489	0.27901	5.51323e-17	TTS (NM_020126)	-TTS (NM_001243876)	5739	SPHK2
chr11	407429	407602	0.20586	0.33394	0.12808	9.87055e-19	exon (NM_021805, exon 6 of 10)	-exon (NM_001135054, exon 6 of 10)	7483	SIGIRR
chr4	8860036	8860109	0.205683	0.42008	0.21439	7.01946e-09	intron (NM_001306142, intron 1 of 1)	-intron (NM_001306142, intron 1 of 1)	11766	HMX1
chr16	48810857	48811234	0.205599	0.38863	0.18303	7.89773e-28	Intergenic	Intergenic	-200866	N4BP1
chr12	21941054	21941661	0.205521	0.29863	0.093112	2.69683e-22	Intergenic	Intergenic	-4664	ABCC9
chr17	34157163	34157246	0.205471	0.38106	0.17559	5.12228e-07	promoter-TSS (NM_001094)	-promoter-TSS (NM_001094)	-399	ASIC2
chr4	42150814	42150945	0.205441	0.32977	0.12433	4.10052e-12	intron (NM_207406, intron 2 of 5)	-intron (NM_001159547, intron 2 of 5)	1775	BEND4
chr11	65891581	65892020	0.20543	0.32328	0.11785	1.42333e-11	TTS (NM_005438)	-TTS (NM_001300857)	1128	CCDC85B
chrX	91782074	91782149	0.205326	0.31468	0.10935	3.36201e-06	Intergenic	Intergenic	-53349	PCDH11X
chr16	28984871	28985212	0.205278	0.68391	0.47863	4.47979e-12	promoter-TSS (NM_001014988)	-promoter-TSS (NM_014387)	-10	LAT
chr16	49281566	49281654	0.205276	0.36969	0.16442	4.14233e-08	exon (NM_004352, exon 1 of 3)	-exon (NM_004352, exon 1 of 3)	228	CBLN1
chr16	86497199	86497426	0.205249	0.35662	0.15137	3.86619e-16	intron (NR_036444, intron 1 of 3)	-intron (NR_036444, intron 1 of 3)	11547	FENDRR
chr13	24932023	24932105	0.205207	0.44033	0.23512	2.82975e-10	exon (NR_026730, exon 5 of 5)	-exon (NR_026730, exon 5 of 5)	-9203	CENPJ
chr2	170717310	170717442	0.205152	0.52055	0.3154	2.04629e-06	exon (NM_001003845, exon 2 of 2)	-exon (NM_001003845, exon 2 of 2)	2039	SP5
chr14	56808332	56808468	0.205148	0.406	0.20085	9.41955e-09	intron (NM_001270523, intron 2 of 4)	-intron (NM_021728, intron 2 of 4)	2079	OTX2
chr11	69939982	69940220	0.205119	0.72942	0.5243	6.23352e-13	Intergenic	Intergenic	-120685	FGF3
chr16	89247905	89248291	0.205046	0.40642	0.20137	1.04541e-14	Intergenic	Intergenic	30395	ZNF778
chr19	58118043	58118392	0.204985	0.48918	0.2842	3.47295e-19	intron (NR_027135, intron 1 of 1)	-intron (NR_027135, intron 1 of 1)	208	ZSCAN18
chr15	71215105	71215347	0.204963	0.78101	0.57604	1.25313e-32	exon (NM_024817, exon 3 of 17)	-exon (NM_024817, exon 3 of 17)	-26167	THSD4-AS1
chr10	129968548	129968651	0.20485	0.38515	0.1803	6.13305e-11	Intergenic	Intergenic	-4326	EBF3
chr1	90718034	90718441	0.204729	0.43992	0.2352	2.63697e-18	promoter-TSS (NM_020063)	-promoter-TSS (NM_020063)	-936	BARHL2
chr20	26209209	26209530	0.204725	0.4076	0.20287	1.00939e-18	promoter-TSS (NR_040095)	-promoter-TSS (NR_040095)	-137	MIR663AHG
chr9	132580604	132580696	0.204711	0.31901	0.1143	1.4459e-07	Intergenic	Intergenic	-1956	BARHL1
chr11	1889337	1889559	0.204691	0.58755	0.38286	9.30007e-08	intron (NM_001013254, intron 10 of 10)	-intron (NM_001242932, intron 11 of 11)	-7311	LINC01150
chr10	104640510	104641780	0.204675	0.31804	0.11337	1.20008e-44	promoter-TSS (NM_014978)	-promoter-TSS (NM_014978)	-145	SORCS3
chr6	1605451	1605589	0.204653	0.51322	0.30857	0.000149415	promoter-TSS (NR_125804)	-promoter-TSS (NR_125804)	-11	FOXCUT
chr2	44943925	44944700	0.204484	0.4348	0.23032	1.34406e-23	intron (NM_005413, intron 1 of 1)	-intron (NM_005413, intron 1 of 1)	-2435	SIX3-AS1
chr6	6002173	6002501	0.204472	0.51302	0.30855	1.958e-20	intron (NM_001278711, intron 3 of 3)	-intron (NM_001278711, intron 3 of 3)	1707	NRN1
chr19	13833686	13833880	0.204298	0.23569	0.031388	1.36764e-18	TTS (NR_036515)	-TTS (NR_036515)	2576	MIR24-2
chr12	131216742	131216990	0.204274	0.42045	0.21618	4.41365e-05	Intergenic	Intergenic	51855	LINC01257
chr6	168319113	168319212	0.204202	0.4074	0.2032	3.81138e-07	intron (NM_001286351, intron 1 of 5)	-intron (NM_214462, intron 1 of 3)	614	DACT2
chr11	32430812	32431095	0.204199	0.49925	0.29505	1.62455e-11	promoter-TSS (NM_001198551)	-promoter-TSS (NM_001198551)	-137	WT1
chr10	117136500	117136592	0.203952	0.79296	0.58901	6.59414e-17	exon (NM_199131, exon 2 of 4)	-exon (NM_001112704, exon 2 of 3)	1724	VAX1
chr15	52784161	52785150	0.203951	0.36096	0.15701	3.04121e-30	intron (NM_004498, intron 1 of 1)	-intron (NM_004498, intron 1 of 1)	-3772	ONECUT1
chr16	49698468	49698781	0.203761	0.71816	0.51439	8.77328e-18	intron (NM_015069, intron 3 of 7)	-intron (NM_015069, intron 3 of 7)	-34301	ZNF423
chr8	98974468	98974564	0.20366	0.43801	0.23435	5.60815e-07	Intergenic	Intergenic	30074	OSR2
chr17	5097644	5097828	0.203646	0.38484	0.18119	1.83697e-11	Intergenic	Intergenic	-14199	LOC101928000
chr18	904540	904717	0.203577	0.34205	0.13847	2.14403e-11	promoter-TSS (NM_001099733)	-promoter-TSS (NM_001117)	-242	ADCYAP1
chr2	219309318	219309409	0.20355	0.36968	0.16613	1.96903e-07	promoter-TSS (NM_001199764)	-promoter-TSS (NM_002846)	37	PTPRN
chr2	63048464	63048733	0.203508	0.50107	0.29756	1.53402e-07	promoter-TSS (NR_027069)	-promoter-TSS (NR_033389)	-78	LOC100132215
chr18	47246746	47246812	0.203494	0.41331	0.20982	8.74231e-08	exon (NM_001278063, exon 2 of 9)	-exon (NM_001278063, exon 2 of 9)	4881	SKOR2
chr2	94735642	94735744	0.203327	0.35609	0.15276	4.1267e-09	Intergenic	Intergenic	25491	FAM95A
chr1	60073608	60073795	0.203279	0.44285	0.23957	4.50135e-09	promoter-TSS (NM_152377)	-promoter-TSS (NM_152377)	68	C1orf87
chr16	1992577	1992806	0.203274	0.56011	0.35683	2.37509e-18	exon (NM_004209, exon 3 of 4)	-exon (NM_004209, exon 3 of 4)	2722	SYNGR3
chr7	32428011	32428371	0.20307	0.46073	0.25766	1.65248e-14	promoter-TSS (NM_001322059)	-promoter-TSS (NM_001322059)	33	PDE1C
chr4	21948683	21949423	0.202863	0.33259	0.12972	1.21356e-44	promoter-TSS (NM_147182)	-promoter-TSS (NM_147182)	-302	KCNIP4
chrX	151695132	151695205	0.202796	0.44398	0.24119	2.18146e-09	promoter-TSS (NM_024082)	-promoter-TSS (NM_001372163)	-89	PRRG3
chr5	10333110	10333371	0.202786	0.47695	0.27417	1.55381e-10	Intergenic	Intergenic	-20454	MARCHF6
chr3	137764636	137764823	0.202733	0.40877	0.20604	3.25137e-08	exon (NM_004189, exon 1 of 1)	-exon (NM_004189, exon 1 of 1)	415	SOX14
chr16	3295145	3295404	0.202715	0.8099	0.60718	1.64826e-17	Intergenic	Intergenic	-10131	ZNF75A
chr1	110211726	110212226	0.202637	0.41892	0.21629	1.77027e-33	exon (NR_036437, exon 1 of 5)	-exon (NR_036437, exon 1 of 5)	1662	KCNC4
chr7	122299989	122300593	0.202626	0.45232	0.2497	1.83756e-21	Intergenic	Intergenic	-3367	FEZF1-AS1
chr3	195892020	195892641	0.202578	0.78854	0.58596	1.21539e-22	intron (NM_005781, intron 1 of 14)	-intron (NM_001308046, intron 1 of 13)	453	TNK2
chr5	141210535	141210647	0.202414	0.6226	0.42019	8.35494e-10	exon (NM_018932, exon 1 of 1)	-exon (NM_018932, exon 1 of 1)	1872	PCDHB12
chr3	112185767	112185910	0.20239	0.44546	0.24307	2.26699e-09	intron (NR_135297, intron 14 of 22)	-intron (NM_183061, intron 20 of 28)	52416	TBILA
chr20	49567717	49567821	0.202389	0.38006	0.17767	1.60765e-09	intron (NM_000961, intron 1 of 9)	-intron (NM_000961, intron 1 of 9)	368	PTGIS
chr1	47230855	47231192	0.202381	0.34174	0.13935	3.25733e-15	exon (NM_001290404, exon 2 of 6)	-exon (NM_001290404, exon 2 of 6)	691	TAL1
chr18	59274020	59274307	0.202257	0.3342	0.13194	2.81117e-14	promoter-TSS (NM_013435)	-promoter-TSS (NM_013435)	-710	RAX
chr6	10882595	10884015	0.202195	0.46825	0.26606	3.35878e-30	Intergenic	Intergenic	-1264	GCM2
chr9	4117825	4118058	0.202108	0.84554	0.64343	1.8633e-19	exon (NM_001042413, exon 4 of 11)	-exon (NM_152629, exon 3 of 10)	34241	GLIS3
chr8	144333642	144333727	0.202025	0.38848	0.18646	4.34791e-09	exon (NM_031309, exon 2 of 2)	-exon (NM_031309, exon 2 of 2)	2797	SCRT1
chr7	157689388	157689509	0.201948	0.37309	0.17115	6.57235e-08	intron (NM_001308268, intron 12 of 22)	-intron (NM_001308267, intron 11 of 21)	-115027	MIR153-2
chr2	58428904	58429048	0.201879	0.25768	0.055802	1.89204e-07	Intergenic	Intergenic	-91777	LINC01122
chr10	99527814	99527916	0.201864	0.50476	0.3029	4.19319e-07	exon (NR_120618, exon 3 of 5)	-exon (NR_120618, exon 3 of 5)	3312	LINC01475
chr8	131041636	131041793	0.201829	0.33469	0.13286	2.52506e-07	promoter-TSS (NM_001115)	-promoter-TSS (NM_001115)	-806	ADCY8
chr17	79610089	79610165	0.201539	0.37373	0.17219	2.11509e-07	intron (NM_001350453, intron 1 of 13)	-intron (NM_001350453, intron 1 of 13)	924	RBFOX3
chr8	144500378	144500651	0.201534	0.46721	0.26568	6.10081e-13	exon (NM_001329444, exon 8 of 12)	-exon (NM_001329444, exon 8 of 12)	-3625	GPT
chr1	118986642	118986792	0.201505	0.59548	0.39397	2.96712e-06	intron (NM_152380, intron 1 of 7)	-intron (NM_152380, intron 1 of 7)	1626	TBX15
chr11	64971777	64971940	0.201451	0.38599	0.18454	1.8857e-09	intron (NM_001300803, intron 1 of 8)	-intron (NM_001318808, intron 1 of 11)	232	MAJIN
chr2	117836273	117836566	0.201317	0.35816	0.15684	1.51948e-07	exon (NR_158150, exon 3 of 7)	-exon (NR_158150, exon 3 of 7)	2689	LOC107985939
chr11	68829015	68829377	0.201228	0.78348	0.58225	2.3322e-13	intron (NM_001031847, intron 1 of 18)	-intron (NM_001876, intron 1 of 18)	12720	CPT1A
chr1	63324292	63324717	0.201211	0.46928	0.26807	4.32253e-25	promoter-TSS (NR_121637)	-promoter-TSS (NR_121637)	-64	FOXD3-AS1
chr3	61563569	61563769	0.201211	0.27235	0.071142	1.59393e-09	intron (NM_001375471, intron 1 of 28)	-intron (NM_002841, intron 1 of 29)	2098	PTPRG
chr9	1045357	1046380	0.201172	0.42944	0.22827	4.96476e-39	Intergenic	Intergenic	-2274	LINC01230
chr6	28399353	28399714	0.201161	0.23524	0.034079	4.20171e-11	promoter-TSS (NM_001368124)	-promoter-TSS (NM_001368124)	213	ZSCAN12
chr5	63961032	63961265	0.201149	0.47051	0.26936	8.07212e-10	exon (NM_000524, exon 1 of 1)	-exon (NM_000524, exon 1 of 1)	1143	HTR1A
chr8	31640529	31640829	0.201134	0.35539	0.15425	4.25445e-23	exon (NM_013962, exon 1 of 5)	-exon (NM_013962, exon 1 of 5)	927	NRG1
chr9	124016771	124017358	0.201133	0.38728	0.18614	4.25163e-15	intron (NM_004789, intron 3 of 4)	-intron (NM_004789, intron 3 of 4)	5297	LHX2
chr7	98616493	98616644	0.20098	0.45943	0.25845	8.79096e-07	promoter-TSS (NM_002523)	-promoter-TSS (NM_002523)	-716	NPTX2
chr2	118224614	118224802	0.200977	0.40078	0.19981	9.11624e-12	Intergenic	Intergenic	-38322	THORLNC
chr10	101061794	101062091	0.200957	0.6034	0.40245	1.06173e-10	promoter-TSS (NM_030929)	-promoter-TSS (NR_135067)	-46	KAZALD1
chr13	99991786	99991977	0.200924	0.36355	0.16263	6.10588e-07	Intergenic	Intergenic	6027	LINC00554
chr1	175599265	175599521	0.200848	0.50102	0.30017	6.37042e-12	intron (NM_001328635, intron 1 of 22)	-intron (NM_001328635, intron 1 of 22)	144202	TNR
chr16	86511225	86511569	0.200773	0.42514	0.22437	1.74348e-22	exon (NM_001451, exon 1 of 2)	-exon (NM_001451, exon 1 of 2)	870	FOXF1
chr4	173529037	173529772	0.200764	0.27486	0.074093	3.97305e-48	promoter-TSS (NR_136201)	-promoter-TSS (NR_136192)	805	HAND2-AS1
chr12	122184606	122184862	0.200762	0.75252	0.55176	8.44134e-09	exon (NM_152759, exon 2 of 12)	-exon (NM_001098519, exon 2 of 12)	1611	LRRC43
chr15	24477296	24477780	0.200738	0.49212	0.29138	1.95652e-11	Intergenic	Intergenic	36411	PWRN3
chr6	133889881	133890026	0.200639	0.36802	0.16738	2.72222e-11	promoter-TSS (NR_109982)	-promoter-TSS (NR_109982)	832	TCF21
chr7	27166180	27166758	0.200576	0.38443	0.18385	5.83682e-23	promoter-TSS (NM_152739)	-promoter-TSS (NM_152739)	-932	HOXA9
chr1	197919781	197920252	0.200498	0.45272	0.25222	4.22533e-10	exon (NM_020204, exon 2 of 5)	-exon (NM_020204, exon 2 of 5)	2645	LHX9
chr17	5116355	5116704	0.200485	0.61579	0.4153	2.52095e-15	promoter-TSS (NM_001320954)	-promoter-TSS (NM_001320954)	-82	ZNF232
chr2	172080268	172080425	0.200468	0.6679	0.46744	1.91197e-09	exon (NM_199227, exon 10 of 10)	-exon (NR_136273, exon 9 of 9)	-5160	DLX1
chr19	15469536	15469964	0.200446	0.35312	0.15267	6.24891e-32	exon (NM_001363546, exon 4 of 4)	-exon (NM_052890, exon 4 of 5)	-5206	RASAL3
chr1	44407957	44408363	0.200441	0.41692	0.21648	4.62987e-11	intron (NM_001376488, intron 1 of 14)	-intron (NM_001376487, intron 1 of 14)	1368	RNF220
chr2	468242	468417	0.200379	0.33526	0.13488	1.88433e-09	Intergenic	Intergenic	24325	LINC01874
chr5	140835743	140836206	0.200363	0.74354	0.54317	3.9917e-19	exon (NM_031852, exon 1 of 1)	-exon (NM_018910, exon 1 of 4)	1591	PCDHA7
chr5	150671864	150672033	0.200305	0.27937	0.07907	2.30552e-08	intron (NM_001122853, intron 5 of 6)	-intron (NM_133371, intron 5 of 6)	10698	MYOZ3
chr12	104216141	104216302	0.200303	0.32972	0.12942	1.02459e-11	intron (NM_001093771, intron 1 of 16)	-intron (NM_001093771, intron 1 of 16)	443	TXNRD1
chr18	905099	905696	0.200276	0.35496	0.15468	2.51283e-17	promoter-TSS (NM_001117)	-promoter-TSS (NM_001117)	32	ADCYAP1
chr5	140807287	140807660	0.200271	0.46615	0.26587	1.19163e-14	exon (NM_018907, exon 1 of 4)	-exon (NM_031500, exon 1 of 1)	406	PCDHA4
chr4	173538227	173538477	0.20026	0.38904	0.18878	6.30533e-10	exon (NR_136201, exon 4 of 4)	-exon (NR_136198, exon 3 of 3)	7894	HAND2-AS1
chr13	27792621	27793294	0.200244	0.38376	0.18351	8.94401e-38	exon (NM_145657, exon 1 of 2)	-exon (NM_145657, exon 1 of 2)	475	GSX1
chr14	94773038	94773311	0.200172	0.39796	0.19778	7.89761e-20	exon (NR_144432, exon 2 of 2)	-exon (NR_144432, exon 2 of 2)	2533	GSC-DT
chr17	2071811	2072245	0.200086	0.78024	0.58015	1.69577e-17	intron (NM_001282326, intron 3 of 6)	-intron (NM_001256828, intron 7 of 10)	15718	HIC1
chr15	83654481	83654883	0.200059	0.39818	0.19812	3.61083e-18	intron (NM_001301110, intron 1 of 29)	-intron (NM_207517, intron 1 of 29)	559	ADAMTSL3
chr17	43702147	43702352	-0.200044	0.64647	0.84651	1.72282e-09	Intergenic	Intergenic	-40328	MEOX1
chr3	195839484	195839874	-0.200096	0.32188	0.52197	6.93027e-10	intron (NR_134939, intron 1 of 1)	-intron (NR_134940, intron 1 of 1)	14549	LINC01983
chr2	126941610	126941802	-0.200097	0.59514	0.79524	4.01189e-05	Intergenic	Intergenic	42816	TEX51
chr18	32822281	32822470	-0.200117	0.60894	0.80905	9.74938e-05	Intergenic	Intergenic	-49353	KLHL14
chr20	62727262	62727915	-0.20016	0.405	0.60516	2.75122e-12	intron (NM_002531, intron 1 of 3)	-intron (NM_002531, intron 1 of 3)	18753	NTSR1
chr20	3158574	3158753	-0.20019	0.32198	0.52217	1.91964e-06	intron (NM_021826, intron 1 of 1)	-intron (NM_014948, intron 1 of 4)	1201	UBOX5
chr4	8238272	8238583	-0.200193	0.46647	0.66666	1.3569e-06	intron (NM_018986, intron 17 of 17)	-intron (NM_001318480, intron 17 of 17)	-31326	HTRA3
chr16	75495849	75496109	-0.200219	0.62993	0.83015	1.17923e-08	promoter-TSS (NR_163480)	-promoter-TSS (NR_163481)	-538	CHST6
chr22	19750544	19751260	-0.200233	0.31179	0.51202	3.55644e-08	Intergenic	Intergenic	-5801	TBX1
chr9	136490830	136491426	-0.200267	0.6264	0.82667	3.61201e-08	Intergenic	Intergenic	-7369	SEC16A
chr16	88995239	88995415	-0.200301	0.45501	0.65531	2.29094e-05	Intergenic	Intergenic	-18120	CBFA2T3
chr20	63397753	63398232	-0.200307	0.44583	0.64614	4.7463e-10	Intergenic	Intergenic	-36597	CHRNA4
chr5	178789885	178790144	-0.200307	0.64014	0.84045	2.85916e-07	intron (NR_024035, intron 4 of 10)	-intron (NR_024035, intron 4 of 10)	28420	AACSP1
chr14	104105255	104105937	-0.200325	0.45912	0.65945	1.05204e-08	intron (NM_001080464, intron 10 of 15)	-intron (NM_001080464, intron 10 of 15)	-11809	MIR203A
chr1	25506722	25507027	-0.200352	0.16943	0.36978	2.02622e-19	Intergenic	Intergenic	-36731	LDLRAP1
chr21	6121023	6121105	-0.200372	0.63561	0.83598	1.05276e-05	intron (NM_173354, intron 13 of 13)	-intron (NM_173354, intron 13 of 13)	9933	SIK1
chr19	33273471	33273955	-0.200386	0.37431	0.57469	1.60837e-12	Intergenic	Intergenic	28821	CEBPA
chr19	7687143	7687567	-0.200427	0.53841	0.73884	8.71196e-06	exon (NM_001042462, exon 2 of 2)	-exon (NM_001042462, exon 2 of 2)	6522	TRAPPC5
chr11	63789250	63789623	-0.200482	0.67052	0.871	1.60687e-05	Intergenic	Intergenic	-20662	C11orf95
chr20	12799209	12799311	-0.20052	0.6522	0.85272	2.15626e-07	Intergenic	Intergenic	137703	LOC102606466
chr5	554474	554738	-0.200536	0.53486	0.73539	1.21885e-07	Intergenic	Intergenic	-18724	MIR4456
chr17	81478875	81479177	-0.200541	0.58067	0.78121	5.22567e-06	Intergenic	Intergenic	-27838	MIR3186
chr19	5893718	5894177	-0.200555	0.33673	0.53728	2.79454e-13	TTS (NR_034166)	-TTS (NM_175614)	9842	NDUFA11
chr11	2097515	2097861	-0.200579	0.19131	0.39189	1.64988e-15	Intergenic	Intergenic	36521	MIR483
chr1	236104235	236104345	-0.200623	0.53623	0.73685	2.4842e-06	Intergenic	Intergenic	-38249	GPR137B
chr1	2806523	2806848	-0.200697	0.31647	0.51717	1.41049e-08	Intergenic	Intergenic	-5818	TTC34
chr16	3125193	3125332	-0.200705	0.2949	0.4956	1.11768e-08	TTS (NR_110900)	-TTS (NR_110900)	9619	ZNF213-AS1
chr3	102944630	102944797	-0.200717	0.56181	0.76252	4.17105e-05	Intergenic	Intergenic	509699	ZPLD1
chr5	116361489	116361701	-0.200731	0.23488	0.43561	1.13464e-23	Intergenic	Intergenic	12975	LOC101927190
chr18	3453156	3453515	-0.200788	0.174	0.37479	1.28003e-11	promoter-TSS (NM_173211)	-promoter-TSS (NM_173211)	-438	TGIF1
chr12	132277326	132277760	-0.200801	0.17623	0.37703	2.83607e-23	exon (NR_024563, exon 3 of 4)	-exon (NR_024563, exon 3 of 4)	2152	LOC100130238
chr4	633740	634403	-0.200891	0.33609	0.53698	8.21362e-10	intron (NM_001145291, intron 1 of 21)	-intron (NM_000283, intron 1 of 21)	8498	PDE6B
chr1	915422	915556	-0.200925	0.39553	0.59645	3.66867e-06	Intergenic	Intergenic	4203	LINC02593
chr10	76112067	76112571	-0.201033	0.21583	0.41687	2.1394e-27	intron (NM_001305581, intron 5 of 6)	-intron (NM_032024, intron 4 of 5)	329558	LRMDA
chr5	177489488	177489600	-0.201042	0.57768	0.77872	3.74996e-07	TTS (NM_213636)	-TTS (NM_213636)	8060	PDLIM7
chr21	9039618	9039895	-0.201077	0.44515	0.64623	3.68697e-06	Intergenic	Intergenic	52140	MIR10396A
chr11	69378374	69378828	-0.201091	0.52635	0.72745	9.91838e-08	Intergenic	Intergenic	-47054	LOC102724265
chr16	1288251	1288535	-0.201123	0.20114	0.40227	2.20036e-15	Intergenic	Intergenic	-20759	UBE2I
chr22	49301612	49301802	-0.201126	0.48201	0.68314	3.57768e-06	Intergenic	Intergenic	241759	MIR3667
chr21	44982948	44983144	-0.201154	0.21134	0.41249	3.49799e-14	Intergenic	Intergenic	11040	LINC00163
chr7	73706252	73706555	-0.201155	0.43154	0.63269	9.74783e-07	intron (NM_001165903, intron 3 of 9)	-intron (NM_004603, intron 3 of 9)	-4913	MIR4284
chrX	91883530	91883721	-0.201177	0.73066	0.93184	9.70278e-07	intron (NM_001168362, intron 2 of 4)	-intron (NM_001168361, intron 2 of 6)	48165	PCDH11X
chr11	1454902	1455433	-0.201272	0.45954	0.66081	5.85e-08	intron (NM_001256629, intron 16 of 19)	-intron (NM_003957, intron 16 of 19)	25718	MOB2
chr20	41166326	41166534	-0.201303	0.67292	0.87422	2.48815e-06	intron (NM_002660, intron 17 of 31)	-intron (NM_002660, intron 17 of 31)	-2593	MIR6871
chr11	4531493	4531854	-0.201309	0.47373	0.67504	9.20431e-05	Intergenic	Intergenic	-13517	OR52M1
chr5	2670963	2671264	-0.201327	0.36203	0.56336	1.29843e-07	Intergenic	Intergenic	-41477	LSINCT5
chr20	36796731	36797028	-0.201338	0.6204	0.82173	4.9933e-07	intron (NM_080627, intron 13 of 14)	-intron (NM_199181, intron 13 of 14)	-23117	DSN1
chr1	1178887	1179068	-0.201339	0.6277	0.82904	1.0865e-05	promoter-TSS (NM_153254)	-promoter-TSS (NM_153254)	-703	TTLL10
chr7	150947459	150947710	-0.201339	0.16684	0.36818	3.32607e-15	intron (NM_000238, intron 12 of 14)	-intron (NM_000238, intron 12 of 14)	8219	KCNH2
chr10	105084830	105085009	-0.201445	0.58952	0.79097	4.25857e-06	intron (NM_014978, intron 5 of 26)	-intron (NM_014978, intron 5 of 26)	-418704	SORCS3-AS1
chr19	19345338	19345457	-0.201455	0.66326	0.86472	8.31898e-06	intron (NM_015329, intron 12 of 18)	-intron (NM_015329, intron 12 of 18)	24569	MAU2
chr22	45613066	45613486	-0.20149	0.47304	0.67453	6.34595e-10	Intergenic	Intergenic	-7629	LINC01589
chr8	9368509	9368675	-0.201495	0.60514	0.80664	2.01383e-08	Intergenic	Intergenic	43541	LOC157273
chr11	4237447	4237666	-0.201513	0.64964	0.85115	3.32067e-07	Intergenic	Intergenic	50405	LINC02749
chr6	41657346	41657686	-0.201599	0.60338	0.80498	9.1283e-06	Intergenic	Intergenic	19048	MDFI
chr20	47894740	47895650	-0.201693	0.278	0.4797	3.08344e-14	Intergenic	Intergenic	-88031	LINC01523
chr8	143228557	143229205	-0.201756	0.42969	0.63145	7.65645e-14	Intergenic	Intergenic	15663	GPIHBP1
chr6	15222282	15222609	-0.201779	0.35516	0.55694	4.4182e-06	Intergenic	Intergenic	-23623	JARID2
chr21	41664839	41665451	-0.201808	0.27724	0.47905	5.42545e-13	Intergenic	Intergenic	-14157	LINC00111
chrX_KI270880v1_alt	13069	13236	-0.201819	0.62448	0.8263	1.03946e-06	Intergenic	Intergenic	13152	LINC00685
chr19	39166857	39167314	-0.201861	0.18566	0.38753	8.41343e-15	intron (NM_001014832, intron 1 of 8)	-intron (NM_001014835, intron 1 of 8)	-29878	NCCRP1
chr20	30496806	30497435	-0.201885	0.57517	0.77705	7.65439e-11	Intergenic	Intergenic	-93659	MLLT10P1
chr6	158242822	158243076	-0.201914	0.41409	0.616	0.000166851	Intergenic	Intergenic	-69516	TULP4
chr7	56785613	56785877	-0.201943	0.54001	0.74195	3.82001e-07	Intergenic	Intergenic	26991	LOC401357
chrX	56731283	56731549	-0.201944	0.51565	0.7176	1.64312e-06	intron (NM_001348129, intron 1 of 2)	-intron (NM_001348129, intron 1 of 2)	2173	NBDY
chr20	63848751	63848949	-0.201949	0.5494	0.75135	8.92034e-06	Intergenic	Intergenic	-12363	ABHD16B
chr12	116435229	116435487	-0.202009	0.59122	0.79323	3.76058e-05	Intergenic	Intergenic	-7040	MIR4472-2
chr3	52046837	52047365	-0.202018	0.45071	0.65273	1.72e-07	Intergenic	Intergenic	9470	DUSP7
chr11	123581992	123582336	-0.202052	0.53558	0.73764	5.76591e-06	intron (NM_001286563, intron 3 of 20)	-intron (NM_001286563, intron 3 of 20)	21902	GRAMD1B
chr9	136001290	136001598	-0.202079	0.29019	0.49226	1.00652e-07	Intergenic	Intergenic	-40071	UBAC1
chr4	71872085	71872252	-0.202083	0.70971	0.91179	1.96983e-06	Intergenic	Intergenic	-66649	GC
chr10	26567012	26567199	-0.202086	0.26735	0.46943	3.78695e-27	exon (NM_019043, exon 15 of 15)	-exon (NM_019043, exon 15 of 15)	12201	LOC101929117
chr1	228158678	228158894	-0.202089	0.39109	0.59318	2.23801e-13	exon (NM_020435, exon 2 of 2)	-exon (NM_020435, exon 2 of 2)	6062	IBA57-DT
chr5	476332	476688	-0.202098	0.4421	0.6442	1.81285e-16	exon (NR_125375, exon 3 of 7)	-exon (NR_125375, exon 3 of 7)	3274	SLC9A3-AS1
chr20	63228146	63228369	-0.202189	0.54405	0.74624	6.84982e-08	Intergenic	Intergenic	-7647	BIRC7
chr11	128777025	128777245	-0.202199	0.15909	0.36129	7.98313e-21	intron (NM_001167681, intron 5 of 9)	-intron (NM_002017, intron 4 of 8)	65334	KCNJ1
chr14	104176311	104176666	-0.202206	0.59333	0.79554	2.0639e-07	exon (NM_015656, exon 12 of 15)	-exon (NM_015656, exon 12 of 15)	37766	KIF26A
chr14	105205112	105205619	-0.202211	0.21156	0.41377	2.22046e-10	Intergenic	Intergenic	-24043	NUDT14
chr20	63406697	63406793	-0.202243	0.61949	0.82173	7.70049e-05	exon (NM_172107, exon 17 of 17)	-exon (NM_172107, exon 17 of 17)	-45349	CHRNA4
chr1	240066073	240066775	-0.202288	0.50661	0.7089	1.87779e-06	Intergenic	Intergenic	-25459	FMN2
chr1	2894357	2894652	-0.20229	0.50514	0.70743	1.90694e-06	Intergenic	Intergenic	-93637	TTC34
chr16	17977736	17977927	-0.202324	0.69303	0.89535	6.5038e-08	Intergenic	Intergenic	354830	NPIPA7
chr20	47982902	47983347	-0.202327	0.38069	0.58302	1.49429e-05	promoter-TSS (NR_109942)	-promoter-TSS (NR_109942)	-101	LINC01523
chr5	2136749	2137003	-0.202337	0.49172	0.69406	1.03088e-11	Intergenic	Intergenic	175325	LOC100506858
chr21	43830004	43830374	-0.202378	0.46957	0.67195	1.56377e-06	Intergenic	Intergenic	-17622	AATBC
chr10	67850191	67850387	-0.202432	0.18667	0.3891	1.93023e-13	Intergenic	Intergenic	-12101	DNAJC12
chr10	78913722	78913979	-0.202483	0.42623	0.62871	2.70473e-07	Intergenic	Intergenic	153597	ZMIZ1-AS1
chr15	73656655	73656921	-0.20249	0.56951	0.772	0.000697081	Intergenic	Intergenic	-23399	NPTN
chrX	91835551	91835781	-0.202521	0.60298	0.8055	2.98156e-07	exon (NM_032968, exon 1 of 7)	-exon (NM_001168361, exon 1 of 7)	205	PCDH11X
chr1	42887003	42887164	-0.20257	0.36388	0.56645	4.95778e-08	exon (NR_104171, exon 4 of 4)	-exon (NR_104171, exon 4 of 4)	29462	LOC339539
chr1	225975632	225975826	-0.202591	0.47002	0.67261	3.50217e-08	Intergenic	Intergenic	23614	SDE2
chr6	19807235	19807379	-0.202627	0.6203	0.82292	7.8739e-08	Intergenic	Intergenic	-2548	LOC100506885
chr14	104396181	104396552	-0.202671	0.53736	0.74004	3.9679e-07	Intergenic	Intergenic	172783	LINC02691
chr19	996081	996279	-0.202719	0.1484	0.35112	6.12839e-20	Intergenic	Intergenic	-4239	GRIN3B
chr4	46804867	46805186	-0.202732	0.55982	0.76255	1.0257e-08	intron (NM_130902, intron 2 of 2)	-intron (NM_130902, intron 2 of 2)	104218	COX7B2
chr7	2476629	2477310	-0.202834	0.46294	0.66578	1.34853e-09	promoter-TSS (NM_001291784)	-promoter-TSS (NM_001291784)	-587	GRIFIN
chr2	87999519	87999685	-0.202842	0.68769	0.89054	6.66013e-07	Intergenic	Intergenic	-13812	RGPD1
chr17	44254076	44254267	-0.202849	0.48857	0.69142	1.19954e-06	intron (NM_000342, intron 16 of 19)	-intron (NM_000342, intron 16 of 19)	13963	SLC4A1
chr2	95323726	95324224	-0.202857	0.56144	0.76429	8.87222e-07	intron (NM_013434, intron 2 of 8)	-intron (NM_013434, intron 2 of 8)	-22683	KCNIP3
chr22	48742807	48743169	-0.202859	0.51317	0.71603	1.78593e-09	intron (NM_015381, intron 3 of 3)	-intron (NM_001082967, intron 3 of 3)	-37307	MIR4535
chr20	20387072	20387300	-0.202861	0.59466	0.79752	1.67834e-08	Intergenic	Intergenic	19082	INSM1
chr1	15734922	15735171	-0.202877	0.48972	0.6926	1.45086e-08	TTS (NM_015164)	-TTS (NM_015164)	-1211	SLC25A34
chr2	194327391	194327889	-0.20289	0.53878	0.74167	3.73617e-08	Intergenic	Intergenic	-16629	LINC01821
chr1	24683430	24683729	-0.202898	0.51232	0.71522	0.000276614	Intergenic	Intergenic	40001	SRRM1
chr17	44836375	44836812	-0.202933	0.65488	0.85781	3.99927e-08	Intergenic	Intergenic	-5783	GJC1
chr15	33339654	33339805	-0.202954	0.65546	0.85841	3.22927e-08	intron (NM_001243996, intron 1 of 102)	-intron (NM_001036, intron 1 of 103)	28763	RYR3
chr17	7589670	7589889	-0.202994	0.39571	0.5987	1.50186e-05	exon (NM_006942, exon 1 of 2)	-exon (NM_006942, exon 1 of 2)	314	SOX15
chr2	27442211	27442778	-0.203017	0.18777	0.39078	4.7933e-69	TTS (NM_001321359)	-TTS (NM_001321359)	114	KRTCAP3
chr19	4717434	4717776	-0.203035	0.40225	0.60528	3.81859e-10	intron (NR_158699, intron 3 of 22)	-intron (NR_158699, intron 3 of 22)	6237	DPP9
chr11	2445658	2446196	-0.20311	0.18396	0.38707	6.64813e-17	intron (NM_000218, intron 1 of 15)	-intron (NM_000218, intron 1 of 15)	919	KCNQ1
chr11	1261611	1261905	-0.203115	0.6231	0.82621	1.42332e-05	exon (NM_002458, exon 49 of 49)	-exon (NM_002458, exon 49 of 49)	5153	MIR6744
chr6	19333618	19333806	-0.203119	0.59331	0.79643	0.00025936	Intergenic	Intergenic	-116109	LOC105374960
chr8	142874534	142875034	-0.20318	0.43808	0.64126	3.82161e-05	intron (NM_001026213, intron 7 of 7)	-intron (NM_000497, intron 8 of 8)	5036	CYP11B1
chrX	153509736	153509898	-0.203184	0.59087	0.79406	8.18694e-08	TTS (NM_001711)	-TTS (NM_001711)	-14352	HAUS7
chr2	157566465	157566793	-0.203206	0.48457	0.68777	1.05431e-08	intron (NM_001111031, intron 2 of 8)	-intron (NM_001111031, intron 2 of 8)	30931	ACVR1C
chr12	34340234	34340357	-0.203228	0.34522	0.54845	8.79848e-10	Intergenic	Intergenic	317800	ALG10
chr8	142612186	142612961	-0.203269	0.34606	0.54933	5.41273e-13	exon (NM_015193, exon 1 of 3)	-exon (NM_015193, exon 1 of 3)	1905	ARC
chr12	34346145	34347307	-0.203282	0.20551	0.40879	1.01735e-45	Intergenic	Intergenic	324230	ALG10
chr14	104170830	104171194	-0.203282	0.4727	0.67598	7.51781e-06	intron (NM_015656, intron 5 of 14)	-intron (NM_015656, intron 5 of 14)	32289	KIF26A
chr4	1489143	1489363	-0.203293	0.31172	0.51502	4.78378e-09	Intergenic	Intergenic	-82811	NKX1-1
chr16	70174004	70174658	-0.203299	0.37993	0.58323	1.42435e-09	promoter-TSS (NR_126007)	-promoter-TSS (NR_126007)	544	CLEC18C
chr5	159656883	159657171	-0.203309	0.56604	0.76935	5.96148e-06	Intergenic	Intergenic	-190751	LINC01845
chr3	119242522	119242893	-0.203367	0.62262	0.82599	9.91036e-11	intron (NR_046574, intron 3 of 3)	-intron (NR_046574, intron 3 of 3)	-1830	B4GALT4
chr16	89244441	89244713	-0.20338	0.42981	0.63319	8.916e-07	Intergenic	Intergenic	26874	ZNF778
chr19	5759737	5760428	-0.203382	0.56404	0.76742	5.19553e-07	intron (NM_152784, intron 15 of 21)	-intron (NM_152784, intron 15 of 21)	24663	PRR22
chr1	2322615	2323217	-0.2034	0.37328	0.57668	1.54129e-23	intron (NM_024848, intron 13 of 13)	-intron (NM_024848, intron 13 of 13)	29745	LOC100129534
chr9	124853611	124854267	-0.203447	0.42857	0.63202	0.000154806	intron (NM_001276375, intron 1 of 8)	-intron (NM_001276375, intron 1 of 8)	479	WDR38
chr12	109281415	109281722	-0.203455	0.58038	0.78384	1.17729e-05	exon (NM_213596, exon 9 of 10)	-exon (NM_213596, exon 9 of 10)	27715	FOXN4
chr8	144824721	144825002	-0.203486	0.55572	0.75921	1.91865e-06	intron (NR_147501, intron 1 of 4)	-intron (NR_147501, intron 1 of 4)	2178	LOC100130027
chr9	134781810	134782535	-0.203512	0.38787	0.59138	2.02777e-15	intron (NM_001278074, intron 28 of 65)	-intron (NM_000093, intron 28 of 65)	67196	MIR3689C
chr13	113793164	113793795	-0.203553	0.52973	0.73328	1.25693e-06	intron (NM_182614, intron 3 of 8)	-intron (NM_182614, intron 3 of 8)	-22130	GAS6-AS1
chrX	41275258	41275400	-0.203562	0.64843	0.85199	9.22129e-06	promoter-TSS (NR_135616)	-promoter-TSS (NR_135616)	-410	LINC02601
chr1	231492597	231492781	-0.20361	0.63246	0.83607	5.40826e-06	Intergenic	Intergenic	-16164	SNRPD2P2
chr2	10835776	10835943	-0.20361	0.51408	0.71769	1.53133e-05	intron (NM_001282705, intron 1 of 13)	-intron (NM_001282705, intron 1 of 13)	1852	PDIA6
chr14	72679694	72680115	-0.203626	0.283	0.48663	3.54615e-17	intron (NM_001280543, intron 8 of 10)	-intron (NM_001280543, intron 8 of 10)	163085	MIR7843
chr12	131692657	131693398	-0.203627	0.46143	0.66506	6.0372e-10	Intergenic	Intergenic	-18062	SFSWAP
chr16	87839135	87839599	-0.203655	0.54904	0.75269	1.68832e-07	intron (NM_003486, intron 5 of 9)	-intron (NM_003486, intron 5 of 9)	-4707	MIR6775
chr22	48960090	48960522	-0.20369	0.43288	0.63657	2.00154e-06	Intergenic	Intergenic	93536	LINC01310
chr1	44617174	44617520	-0.203697	0.16037	0.36406	5.10411e-32	intron (NM_001376486, intron 3 of 14)	-intron (NM_001319957, intron 2 of 13)	-14621	RNF220
chr1	15744133	15744305	-0.203768	0.59543	0.7992	3.03351e-07	exon (NM_001013641, exon 4 of 6)	-exon (NM_001013641, exon 4 of 6)	1720	TMEM82
chr5	4207536	4207753	-0.203779	0.48662	0.6904	4.0027e-07	Intergenic	Intergenic	-565836	LINC02114
chr17	82387045	82387433	-0.203824	0.16179	0.36561	5.66229e-14	Intergenic	Intergenic	12962	UTS2R
chr16	85335247	85336278	-0.203874	0.314	0.51787	1.61973e-18	Intergenic	Intergenic	-29438	MIR5093
chr7	135554622	135554982	-0.203929	0.65519	0.85912	3.15363e-06	Intergenic	Intergenic	-3115	NUP205
chr2	231641386	231641811	-0.203938	0.46865	0.67258	3.36472e-06	Intergenic	Intergenic	48735	TEX44
chr22	48594063	48594781	-0.203949	0.46534	0.66929	2.74591e-08	intron (NM_015381, intron 1 of 3)	-intron (NM_001082967, intron 1 of 3)	18082	TAFA5
chr3	118914379	118914536	-0.203958	0.71113	0.91509	6.46771e-08	intron (NM_001015887, intron 4 of 6)	-intron (NM_001353319, intron 5 of 7)	-28618	IGSF11-AS1
chr7	463884	464165	-0.203965	0.67484	0.8788	3.14339e-12	Intergenic	Intergenic	55819	PDGFA
chr11	814694	814831	-0.20398	0.68527	0.88925	1.53192e-10	Intergenic	Intergenic	3082	SNORA52
chr16	88488026	88488295	-0.203983	0.5317	0.73568	5.24023e-08	intron (NM_153813, intron 2 of 9)	-intron (NM_153813, intron 2 of 9)	19243	MIR5189
chr2	65433542	65433693	-0.204011	0.41671	0.62073	2.82196e-10	Intergenic	Intergenic	-1019	SPRED2
chr18	79397766	79398162	-0.204039	0.42539	0.62943	5.14937e-16	intron (NM_172388, intron 1 of 8)	-intron (NM_001278670, intron 1 of 8)	2034	NFATC1
chr10	92239386	92239496	-0.204042	0.16443	0.36847	1.09229e-15	exon (NM_001178137, exon 2 of 10)	-exon (NM_001178137, exon 2 of 10)	3838	CPEB3
chr3	21255460	21255618	-0.204049	0.6522	0.85625	1.3181e-07	Intergenic	Intergenic	-150187	VENTXP7
chr20	19975445	19976066	-0.204051	0.18639	0.39044	6.23604e-26	exon (NM_001242581, exon 8 of 12)	-exon (NM_018993, exon 7 of 11)	-41534	NAA20
chr13	113141707	113141901	-0.20406	0.53705	0.74111	3.69113e-07	intron (NM_000504, intron 5 of 7)	-intron (NM_000504, intron 5 of 7)	-11758	F10-AS1
chr7	157478804	157479098	-0.20406	0.52816	0.73222	2.15839e-05	intron (NR_110157, intron 2 of 3)	-intron (NR_110157, intron 2 of 3)	12720	LOC101927914
chr11	298514	298757	-0.204074	0.3199	0.52398	1.22523e-06	exon (NM_001025295, exon 2 of 2)	-exon (NM_001025295, exon 2 of 2)	890	IFITM5
chr5	154406521	154406940	-0.204082	0.59605	0.80013	3.1943e-06	intron (NM_198321, intron 8 of 11)	-intron (NR_037897, intron 2 of 2)	39091	SAP30L-AS1
chr13	113805617	113806090	-0.204101	0.59077	0.79487	9.62289e-08	intron (NM_182614, intron 8 of 8)	-intron (NM_182614, intron 8 of 8)	-9756	GAS6-AS1
chr19	24003751	24004098	-0.204125	0.60954	0.81366	1.58068e-06	Intergenic	Intergenic	-29480	ZNF254
chr21	44253900	44254259	-0.204143	0.57272	0.77687	1.34658e-05	intron (NM_013369, intron 8 of 11)	-intron (NM_175867, intron 8 of 11)	3267	DNMT3L-AS1
chr9	121701028	121701244	-0.204195	0.21355	0.41774	9.1199e-13	intron (NM_032552, intron 3 of 16)	-intron (NM_032552, intron 3 of 16)	-41649	DAB2IP
chr4	1992008	1992296	-0.204233	0.54292	0.74715	9.99282e-06	intron (NM_005663, intron 1 of 10)	-intron (NM_005663, intron 1 of 10)	-5675	MIR943
chr1	38126051	38126528	-0.20425	0.46163	0.66588	1.478e-05	Intergenic	Intergenic	37059	MIR3659
chr17	79929584	79929897	-0.204259	0.3354	0.53966	2.83508e-09	Intergenic	Intergenic	-3016	LINC01979
chr11	130197789	130198026	-0.204262	0.62946	0.83372	8.65571e-08	exon (NM_021978, exon 12 of 19)	-exon (NM_021978, exon 12 of 19)	38126	ST14
chr5	170105681	170106020	-0.204289	0.24534	0.44963	2.54114e-08	promoter-TSS (NM_012188)	-promoter-TSS (NM_144769)	-46	FOXI1
chr13	113930932	113931138	-0.204328	0.34973	0.55406	3.86775e-10	Intergenic	Intergenic	-2044	LINC00565
chr12	132249835	132249960	-0.204352	0.46377	0.66812	1.8853e-05	intron (NM_001122636, intron 5 of 10)	-intron (NM_001122636, intron 5 of 10)	-25493	LOC100130238
chr4	154050988	154051078	-0.204361	0.66585	0.87021	1.87855e-05	Intergenic	Intergenic	-261950	SFRP2
chr7	413641	413964	-0.204368	0.53479	0.73916	4.22579e-08	Intergenic	Intergenic	34378	LOC442497
chr20	62825367	62825645	-0.204382	0.4047	0.60908	7.44698e-09	intron (NM_001853, intron 12 of 31)	-intron (NM_001853, intron 12 of 31)	8456	COL9A3
chr2	231681814	231681960	-0.204428	0.62868	0.83311	8.88466e-09	Intergenic	Intergenic	-26638	PTMA
chr14	82251915	82252082	-0.20444	0.63555	0.83999	1.22401e-07	Intergenic	Intergenic	-390633	LINC02301
chr6	104885675	104886063	-0.204497	0.44731	0.65181	5.67865e-06	Intergenic	Intergenic	-25950	HACE1
chr2	219574569	219575164	-0.204614	0.51434	0.71896	6.80731e-09	exon (NM_002191, exon 2 of 2)	-exon (NM_002191, exon 2 of 2)	2557	INHA
chr12	6364492	6364756	-0.204707	0.25927	0.46398	7.05642e-05	intron (NM_001159575, intron 2 of 12)	-intron (NM_001038, intron 2 of 12)	-10536	LTBR
chr1	1069777	1070099	-0.20473	0.19717	0.4019	6.24597e-19	Intergenic	Intergenic	4368	RNF223
chr20	61646236	61646686	-0.204763	0.47316	0.67793	0.000278132	intron (NM_001252339_2, intron 1 of 14)	-intron (NM_001252338, intron 1 of 14)	46700	CDH4
chr5	112978124	112978266	-0.204788	0.19585	0.40064	4.65193e-09	intron (NR_038352, intron 1 of 8)	-intron (NR_038352, intron 1 of 8)	1397	DCP2
chr1	53606712	53606941	-0.204799	0.51888	0.72368	1.97826e-08	intron (NM_001367484, intron 2 of 10)	-intron (NM_001367484, intron 2 of 10)	127377	GLIS1
chr2	121062584	121062915	-0.204871	0.51686	0.72173	3.70166e-06	Intergenic	Intergenic	222452	TFCP2L1
chr8	141102377	141102556	-0.204921	0.57912	0.78404	1.4309e-07	Intergenic	Intergenic	-26122	DENND3
chr12	132453246	132454140	-0.20496	0.41857	0.62353	1.78536e-13	Intergenic	Intergenic	-36458	FBRSL1
chr3	46448898	46448993	-0.20497	0.555	0.75997	1.38175e-07	exon (NM_001321121, exon 9 of 17)	-exon (NM_001321122, exon 12 of 20)	14708	LTF
chr9	136374329	136374690	-0.20498	0.61487	0.81985	4.90363e-07	promoter-TSS (NM_052814)	-promoter-TSS (NM_052814)	-841	CARD9
chr2	239002778	239003227	-0.205007	0.25391	0.45891	6.032e-10	Intergenic	Intergenic	65911	MIR4440
chr11	1200255	1200573	-0.20502	0.40692	0.61194	5.64769e-10	intron (NM_001304359, intron 48 of 48)	-intron (NM_001304359, intron 48 of 48)	-22652	MUC5B
chr7	151175804	151176287	-0.205049	0.50884	0.71389	3.58612e-08	intron (NM_080871, intron 5 of 5)	-intron (NM_080871, intron 5 of 5)	-8498	GBX1
chr22	42331170	42331358	-0.205053	0.43942	0.64448	3.0961e-10	Intergenic	Intergenic	37944	LINC01315
chr8	114008586	114008734	-0.205053	0.52058	0.72563	2.90709e-05	Intergenic	Intergenic	-571721	CSMD3
chr4_KI270896v1_alt	231424	231545	-0.205067	0.68148	0.88655	3.34931e-07	intron (NR_149038_3, intron 2 of 2)	-intron (NR_149038_3, intron 2 of 2)	12462	LINC01596
chr22	50027649	50027978	-0.20507	0.25492	0.45999	2.69672e-07	intron (NM_001350317, intron 13 of 13)	-intron (NM_001350317, intron 13 of 13)	-15049	IL17REL
chr8	47763103	47763601	-0.205073	0.2237	0.42878	2.8553e-22	Intergenic	Intergenic	-25188	CEBPD
chr16	81397556	81397966	-0.205168	0.54437	0.74954	9.9551e-07	Intergenic	Intergenic	12743	MIR4720
chr9	19541785	19541938	-0.205212	0.42649	0.6317	3.28448e-06	intron (NM_020344, intron 8 of 10)	-intron (NM_001375851, intron 7 of 9)	132853	ACER2
chr3	134397304	134397535	-0.205261	0.52303	0.72829	8.98411e-09	Intergenic	Intergenic	-22003	AMOTL2
chr14	105499810	105500293	-0.205293	0.58101	0.7863	9.44675e-07	TTS (NM_001134875)	-TTS (NM_001134875)	8803	TEDC1
chr13	39836763	39836953	-0.205294	0.64922	0.85451	3.97402e-05	Intergenic	Intergenic	-172723	MIR4305
chr9	129659821	129660126	-0.205306	0.61945	0.82476	8.53223e-09	Intergenic	Intergenic	-5673	PRRX2
chr9	113688163	113688507	-0.205344	0.25026	0.45561	4.19817e-07	Intergenic	Intergenic	94206	RGS3
chr5	42734851	42735171	-0.205357	0.51794	0.7233	2.06148e-11	Intergenic	Intergenic	-21807	CCDC152
chr21	45948615	45949050	-0.205393	0.32519	0.53059	1.57645e-09	Intergenic	Intergenic	-24137	LOC101928796
chr1	10704372	10704811	-0.205435	0.22742	0.43285	1.81389e-35	intron (NM_001079843, intron 3 of 20)	-intron (NM_017766, intron 3 of 15)	92054	CASZ1
chr14	101521673	101522049	-0.205527	0.43981	0.64534	3.83253e-08	Intergenic	Intergenic	38561	DIO3OS
chr13	67005996	67006221	-0.205558	0.70329	0.90885	5.9632e-08	intron (NM_203487, intron 2 of 4)	-intron (NM_001318373, intron 2 of 3)	15223	PCDH9-AS4
chr6	167532387	167532669	-0.205607	0.524	0.7296	2.19893e-07	Intergenic	Intergenic	-59738	LOC105378127
chrX	153847366	153847668	-0.20565	0.63802	0.84367	4.92715e-05	Intergenic	Intergenic	-16630	PDZD4
chr9	118900681	118900783	-0.205684	0.62071	0.82639	4.77838e-06	Intergenic	Intergenic	221061	LINC02578
chr16	86824896	86825186	-0.205726	0.32853	0.53426	3.78822e-05	Intergenic	Intergenic	102950	LINC02188
chr11	70732945	70733103	-0.205728	0.6623	0.86802	7.96122e-06	intron (NM_012309, intron 13 of 24)	-intron (NM_012309, intron 13 of 24)	-71183	SHANK2
chr19	53802444	53802607	-0.205728	0.5242	0.72992	5.93351e-07	intron (NM_001277126, intron 6 of 9)	-intron (NM_144687, intron 6 of 9)	13821	MIR373
chr7	1289745	1289898	-0.205733	0.10628	0.31201	7.78967e-22	Intergenic	Intergenic	56950	UNCX
chrX	126696480	126696672	-0.205738	0.64261	0.84835	6.18642e-05	Intergenic	Intergenic	-123153	PRR32
chr22	39395274	39395577	-0.205752	0.51372	0.71947	4.67443e-06	Intergenic	Intergenic	-4354	TAB1
chr17	44087027	44087132	-0.2058	0.10406	0.30986	4.65692e-10	intron (NM_005474, intron 13 of 26)	-intron (NM_001015053, intron 13 of 26)	16169	G6PC3
chr13	98032813	98033235	-0.205882	0.68098	0.88686	9.87444e-11	Intergenic	Intergenic	79349	IPO5
chr22	46085090	46085219	-0.205924	0.21536	0.42129	2.87977e-14	promoter-TSS (NR_110479)	-promoter-TSS (NR_027033)	-842	MIRLET7BHG
chr19	39307514	39308064	-0.205925	0.18522	0.39115	5.5813e-85	exon (NM_020862, exon 2 of 2)	-exon (NM_020862, exon 2 of 2)	7547	LRFN1
chr1	10828458	10828917	-0.20599	0.4023	0.60829	1.15785e-10	Intergenic	Intergenic	-32042	CASZ1
chr6	73034945	73035109	-0.206024	0.66512	0.87115	2.55906e-06	intron (NM_001160134, intron 2 of 11)	-intron (NM_001160134, intron 2 of 11)	-67274	MIR4282
chr22	19166795	19167398	-0.206035	0.3827	0.58873	1.07664e-06	Intergenic	Intergenic	-4609	LINC01311
chr16	88508895	88508996	-0.206086	0.61832	0.82441	3.26996e-08	intron (NM_153813, intron 3 of 9)	-intron (NM_153813, intron 3 of 9)	22107	LOC100128882
chr19	13006800	13007247	-0.206096	0.34539	0.55149	9.62661e-08	intron (NM_001365902, intron 1 of 10)	-intron (NM_001365982, intron 1 of 8)	11549	NFIX
chr11	114608557	114609366	-0.206132	0.45999	0.66612	2.00953e-06	Intergenic	Intergenic	-13176	NXPE4
chr3	22563968	22564129	-0.206134	0.55348	0.75962	2.35865e-05	Intergenic	Intergenic	606910	ZNF385D-AS2
chr22	39258136	39258391	-0.206143	0.48246	0.6886	6.26591e-06	Intergenic	Intergenic	-13282	PDGFB
chr20	31613448	31613736	-0.206147	0.42807	0.63421	9.26911e-08	Intergenic	Intergenic	6406	MIR3193
chr9	134756473	134756691	-0.206225	0.48617	0.69239	7.4298e-07	intron (NM_001278074, intron 16 of 65)	-intron (NM_000093, intron 16 of 65)	92787	MIR3689C
chr4	3286349	3287163	-0.206236	0.36897	0.5752	2.41745e-17	Intergenic	Intergenic	-27391	RGS12
chr1	26113214	26113316	-0.206329	0.54044	0.74677	5.83707e-06	intron (NM_001243533, intron 2 of 3)	-intron (NM_152835, intron 1 of 2)	1441	PDIK1L
chr14_GL000194v1_random	21887	22276	-0.206333	0.37198	0.57831	1.91224e-10	Intergenic	Intergenic	92991	MAFIP
chr19	548958	549752	-0.206358	0.42792	0.63428	4.67051e-18	intron (NM_005317, intron 4 of 4)	-intron (NM_001258351, intron 4 of 4)	5302	GZMM
chr1	245126146	245126268	-0.206452	0.50841	0.71486	1.57977e-05	TTS (NM_001143943)	-TTS (NR_026587)	-28778	KIF26B
chr16	85107844	85108260	-0.206495	0.55254	0.75904	3.26996e-08	exon (NM_001366920, exon 3 of 8)	-exon (NM_198491, exon 3 of 8)	4420	FAM92B
chr17	47850574	47850764	-0.206521	0.11841	0.32493	5.58109e-13	intron (NM_199262, intron 1 of 1)	-intron (NM_199262, intron 1 of 1)	494	SP6
chr5	17202764	17202929	-0.206564	0.51652	0.72308	9.05637e-06	intron (NR_027253, intron 1 of 2)	-intron (NR_027253, intron 1 of 2)	-13976	BASP1
chr9	37948570	37948897	-0.206605	0.57391	0.78051	1.80206e-08	exon (NM_003028, exon 5 of 6)	-exon (NM_003028, exon 5 of 6)	-44381	SLC25A51
chr7	533401	533811	-0.206616	0.32304	0.52965	4.10363e-08	Intergenic	Intergenic	13215	HRAT92
chr19	49636801	49637121	-0.206619	0.40851	0.61513	2.14157e-06	intron (NM_006270, intron 2 of 5)	-intron (NM_006270, intron 2 of 5)	3182	RRAS
chr3	75928084	75928273	-0.206621	0.54411	0.75073	7.97959e-06	Intergenic	Intergenic	-142630	ZNF717
chr13	112901309	112901579	-0.206659	0.40566	0.61232	2.05712e-06	Intergenic	Intergenic	67194	MCF2L-AS1
chr6	121404829	121405075	-0.206684	0.46459	0.67127	0.000209936	Intergenic	Intergenic	-30694	GJA1
chr4	1443101	1443325	-0.206741	0.56133	0.76807	3.602e-07	Intergenic	Intergenic	-36771	NKX1-1
chr19	33779338	33779750	-0.206774	0.31301	0.51978	2.48403e-08	Intergenic	Intergenic	-17326	KCTD15
chr19	35927335	35927527	-0.206776	0.55085	0.75763	7.12979e-05	Intergenic	Intergenic	-8943	LRFN3
chr5	172702253	172702645	-0.206801	0.55009	0.75689	3.82423e-07	Intergenic	Intergenic	40284	MIR5003
chr5	1200700	1201451	-0.206832	0.26948	0.47631	3.01973e-19	promoter-TSS (NM_001003841)	-promoter-TSS (NM_001003841)	-519	SLC6A19
chr17	20557234	20557449	-0.206865	0.48413	0.69099	7.4051e-08	Intergenic	Intergenic	-22382	CDRT15L2
chr22	20425304	20425414	-0.206897	0.33247	0.53936	3.67053e-16	exon (NM_182895, exon 11 of 11)	-exon (NM_182895, exon 11 of 11)	12466	SCARF2
chr1	43348555	43348763	-0.206911	0.13016	0.33707	1.16092e-12	intron (NM_005373, intron 8 of 11)	-intron (NM_005373, intron 8 of 11)	-10322	CDC20
chr19	49036173	49036583	-0.206915	0.60796	0.81488	8.87669e-06	promoter-TSS (NR_004383)	-promoter-TSS (NR_004383)	556	CGB1
chr6	155129716	155130075	-0.206916	0.58132	0.78823	9.14013e-06	exon (NM_012454, exon 3 of 26)	-exon (NM_012454, exon 3 of 26)	39607	TIAM2
chr9	137225315	137226021	-0.206917	0.53652	0.74343	5.04144e-11	exon (NM_199001, exon 2 of 2)	-exon (NM_199001, exon 2 of 2)	494	CYSRT1
chr20	38865490	38865682	-0.206979	0.60002	0.807	4.32803e-06	intron (NM_015568, intron 2 of 10)	-intron (NM_001172735, intron 2 of 9)	59889	PPP1R16B
chr14	103156490	103156793	-0.206995	0.41681	0.62381	6.14378e-07	Intergenic	Intergenic	32386	LINC00605
chr11	127825930	127826095	-0.20705	0.56911	0.77616	1.04952e-05	Intergenic	Intergenic	-382753	LINC02098
chr5	3854350	3854722	-0.207062	0.43877	0.64583	1.02197e-11	Intergenic	Intergenic	258704	IRX1
chr7	1779946	1780132	-0.207125	0.59108	0.79821	4.04165e-08	Intergenic	Intergenic	-37729	ELFN1-AS1
chr2	71559961	71560719	-0.207161	0.48588	0.69305	2.52333e-21	intron (NM_001130983, intron 22 of 55)	-intron (NM_001130977, intron 21 of 54)	93641	DYSF
chr7	157355260	157355449	-0.207161	0.61075	0.81791	6.59308e-10	intron (NM_001363676, intron 1 of 6)	-intron (NM_005494, intron 1 of 7)	18351	DNAJB6
chr19	28269765	28270028	-0.207221	0.39089	0.59812	7.20846e-05	Intergenic	Intergenic	-336791	LOC102724908
chr16	19918360	19918664	-0.207235	0.57451	0.78174	7.06168e-06	Intergenic	Intergenic	-32878	GPRC5B
chr20	61730621	61731282	-0.207256	0.46173	0.66899	4.05455e-05	intron (NM_001252339_2, intron 1 of 14)	-intron (NM_001252338, intron 1 of 14)	-11204	LOC100128310
chr7	155797349	155797836	-0.207277	0.41452	0.6218	4.35269e-05	Intergenic	Intergenic	11570	SHH
chr16	558746	559508	-0.207369	0.3772	0.58456	5.92694e-17	Intergenic	Intergenic	-1267	PRR35
chr1	1239454	1240109	-0.207384	0.17872	0.3861	3.67202e-22	Intergenic	Intergenic	6940	C1QTNF12
chr16	1106714	1107916	-0.207384	0.37686	0.58424	2.67098e-25	Intergenic	Intergenic	-11071	C1QTNF8
chr12	124738986	124739320	-0.207387	0.19461	0.40199	1.83663e-25	Intergenic	Intergenic	100518	SCARB1
chr4	3662144	3662247	-0.207393	0.40137	0.60876	1.14747e-08	Intergenic	Intergenic	15659	LINC02171
chr20	62513209	62513667	-0.207552	0.4303	0.63785	2.25171e-09	Intergenic	Intergenic	-37015	MIR1-1HG
chr17	81129014	81129169	-0.207639	0.57659	0.78423	1.82853e-06	intron (NM_004920, intron 2 of 12)	-intron (NM_004920, intron 2 of 12)	2856	AATK
chr10	36787959	36788126	-0.207842	0.62145	0.82929	6.20073e-07	Intergenic	Intergenic	-337814	ANKRD30A
chr3	23743276	23743573	-0.207853	0.34324	0.55109	9.41989e-10	Intergenic	Intergenic	-62530	UBE2E1
chr5	57761579	57762069	-0.207857	0.5763	0.78416	4.31988e-05	Intergenic	Intergenic	111164	LOC101928505
chr22	27797632	27797916	-0.207879	0.30361	0.51149	5.73684e-09	exon (NM_002430, exon 1 of 2)	-exon (NM_002430, exon 1 of 2)	3982	MN1
chr7	1455382	1455759	-0.207885	0.1571	0.36498	7.06064e-20	intron (NM_182924, intron 1 of 16)	-intron (NM_182924, intron 1 of 16)	3899	MICALL2
chr12	47950103	47950246	-0.20789	0.53621	0.7441	9.97644e-05	Intergenic	Intergenic	-13372	TMEM106C
chr21	43361360	43361735	-0.207937	0.17704	0.38497	1.8484e-16	exon (NR_131902, exon 1 of 2)	-exon (NR_131902, exon 1 of 2)	801	LINC01679
chr7	128853613	128854225	-0.207949	0.55081	0.75876	1.15182e-05	intron (NM_001127487, intron 38 of 46)	-intron (NM_001458, intron 39 of 47)	8707	FLNC-AS1
chr1	2983891	2984499	-0.207961	0.36966	0.57762	9.25944e-08	Intergenic	Intergenic	-37272	ACTRT2
chr17	47971579	47971887	-0.207991	0.11037	0.31836	7.49287e-13	intron (NM_001278216, intron 2 of 11)	-intron (NM_001278198, intron 2 of 12)	620	CDK5RAP3
chr1	1461845	1462159	-0.208043	0.24991	0.45795	1.63708e-10	intron (NM_001039211, intron 10 of 11)	-intron (NM_001039211, intron 10 of 11)	-9763	ATAD3B
chr2	2291733	2291976	-0.208059	0.27252	0.48057	1.36515e-08	intron (NM_015025, intron 1 of 24)	-intron (NM_001329851, intron 1 of 23)	-27377	MYT1L-AS1
chr1	18867839	18868388	-0.20812	0.45233	0.66045	2.51076e-06	Intergenic	Intergenic	-8453	TAS1R2
chr1	3188493	3188637	-0.208121	0.26114	0.46926	4.19584e-16	intron (NM_199454, intron 2 of 16)	-intron (NM_022114, intron 2 of 16)	60590	MIR4251
chr1	11648478	11648810	-0.208129	0.24917	0.4573	3.79475e-14	exon (NM_012168, exon 6 of 6)	-exon (NM_012168, exon 6 of 6)	-5763	FBXO44
chr19	9018394	9018539	-0.20814	0.47882	0.68696	4.65966e-06	Intergenic	Intergenic	-37125	MUC16
chr3	126338987	126339436	-0.208162	0.2155	0.42367	5.04416e-09	Intergenic	Intergenic	18196	KLF15
chr20	62558804	62559075	-0.208205	0.34046	0.54867	1.48371e-09	intron (NM_178463, intron 2 of 3)	-intron (NM_178463, intron 2 of 3)	4634	MIR1-1
chr2	10495598	10496468	-0.208212	0.42818	0.6364	2.83625e-12	Intergenic	Intergenic	46305	ODC1-DT
chr17	82014442	82014656	-0.208261	0.37354	0.5818	7.12597e-08	intron (NM_001330528, intron 11 of 14)	-intron (NM_001330528, intron 11 of 14)	8329	CENPX
chr7	30420211	30420368	-0.208261	0.54932	0.75758	0.000131918	Intergenic	Intergenic	29405	LINC01176
chr18	49758822	49759056	-0.208288	0.64175	0.85004	7.18072e-05	Intergenic	Intergenic	54594	ACAA2
chr1	234723080	234723232	-0.208325	0.19136	0.39969	1.25087e-15	promoter-TSS (NR_038856)	-promoter-TSS (NR_038856)	-886	LINC01132
chr17	5034780	5035346	-0.208332	0.40922	0.61755	1.68967e-08	exon (NM_017986, exon 1 of 5)	-exon (NM_001104577, exon 1 of 5)	363	SLC52A1
chr16	89200027	89200309	-0.208339	0.18674	0.39508	3.82841e-10	intron (NM_001366322, intron 1 of 8)	-intron (NM_001366322, intron 1 of 8)	369	SLC22A31
chr6	135261168	135261353	-0.208392	0.62171	0.8301	2.56442e-06	Intergenic	Intergenic	22101	MIR548A2
chr19	48937278	48937413	-0.208423	0.5115	0.71992	3.24497e-06	intron (NM_014475, intron 3 of 6)	-intron (NM_014475, intron 3 of 6)	3647	DHDH
chr17	78166730	78167213	-0.208436	0.53969	0.74813	4.93876e-07	TTS (NM_001163075)	-TTS (NM_001163075)	-1573	SYNGR2
chr7	1742250	1742745	-0.208466	0.27508	0.48354	1.47846e-20	promoter-TSS (NR_120510)	-promoter-TSS (NR_120510)	-188	ELFN1-AS1
chr6	78463003	78463193	-0.208522	0.54434	0.75286	1.74918e-06	Intergenic	Intergenic	76211	MIR10524
chr7	1311263	1311553	-0.208523	0.44719	0.65571	5.07343e-06	Intergenic	Intergenic	78536	UNCX
chr1	16183427	16184051	-0.208607	0.30995	0.51856	2.49491e-11	Intergenic	Intergenic	-27670	EPHA2
chr17	21383229	21383430	-0.208648	0.24746	0.45611	1.37968e-09	intron (NM_021012, intron 1 of 2)	-intron (NM_021012, intron 1 of 2)	6973	KCNJ12
chr8	142128428	142128948	-0.208694	0.33812	0.54682	3.21263e-09	Intergenic	Intergenic	-47651	MIR4472-1
chr4	183768514	183768856	-0.208741	0.63592	0.84466	2.3434e-08	Intergenic	Intergenic	-29337	STOX2
chr19	771064	771337	-0.208776	0.25487	0.46365	2.99641e-05	Intergenic	Intergenic	20089	MISP
chr7	156942769	156942965	-0.20879	0.24824	0.45703	2.06613e-17	Intergenic	Intergenic	-6845	NOM1
chr12	129502123	129502287	-0.208798	0.58217	0.79097	7.14975e-05	intron (NM_133448, intron 3 of 8)	-intron (NM_133448, intron 3 of 8)	293604	TMEM132D-AS2
chr21	44569236	44569380	-0.20881	0.4968	0.70561	3.60512e-05	intron (NM_144991, intron 1 of 11)	-intron (NM_001272037, intron 2 of 12)	-4421	KRTAP10-4
chr20	44369973	44370138	-0.208865	0.65184	0.8607	2.10197e-06	intron (NM_001030003, intron 1 of 9)	-intron (NM_175914, intron 1 of 9)	14255	HNF4A
chr1	2946201	2946599	-0.209036	0.3776	0.58664	1.45738e-12	Intergenic	Intergenic	-75067	ACTRT2
chr6	73160113	73160267	-0.209041	0.65582	0.86486	1.52526e-06	intron (NM_001160132, intron 10 of 13)	-intron (NM_001160134, intron 9 of 11)	-16676	KCNQ5-AS1
chr1	1240661	1241505	-0.209044	0.29131	0.50035	4.40328e-17	Intergenic	Intergenic	5639	C1QTNF12
chr20	64060988	64061432	-0.209072	0.58532	0.7944	4.99376e-06	intron (NM_198723, intron 1 of 10)	-intron (NM_198723, intron 1 of 10)	-1988	TCEA2
chr16	60120680	60120952	-0.209097	0.48886	0.69796	1.58481e-05	Intergenic	Intergenic	238977	NPAP1L
chr9	132258650	132258820	-0.209119	0.65764	0.86676	8.08356e-06	Intergenic	Intergenic	96121	SETX
chr14	104318384	104318862	-0.209168	0.46139	0.67056	1.15079e-08	Intergenic	Intergenic	95039	LINC02691
chr19	33212499	33213098	-0.209192	0.5369	0.74609	2.51076e-07	intron (NM_019849, intron 3 of 10)	-intron (NM_019849, intron 3 of 10)	13051	SLC7A10
chr13	64925806	64925940	-0.209212	0.6134	0.82261	7.83378e-06	Intergenic	Intergenic	-849862	LINC00355
chr20	62239427	62240013	-0.209238	0.29513	0.50437	6.73752e-14	intron (NM_001363878, intron 1 of 14)	-intron (NM_144498, intron 1 of 13)	1199	OSBPL2
chr17	3734170	3734362	-0.209297	0.46235	0.67165	9.13822e-09	intron (NM_002208, intron 21 of 30)	-intron (NM_002208, intron 21 of 30)	10363	HASPIN
chr19	35126406	35126566	-0.209352	0.52956	0.73891	4.88352e-10	exon (NM_139284, exon 8 of 9)	-exon (NM_139284, exon 8 of 9)	3786	MIR6887
chr16	1061557	1063280	-0.209409	0.50128	0.71069	4.7843e-30	Intergenic	Intergenic	-10337	SSTR5
chr12	38154019	38156892	-0.209499	0.51857	0.72807	2.29379e-53	Intergenic	Intergenic	-161318	ALG10B
chr7	5590450	5590846	-0.209505	0.44556	0.65507	3.16015e-08	Intergenic	Intergenic	-2168	FSCN1
chr17	81419927	81420421	-0.209542	0.22711	0.43665	2.24687e-12	intron (NM_001291324, intron 1 of 27)	-intron (NM_001291324, intron 1 of 27)	-19396	MIR4740
chr15	86572030	86572448	-0.209572	0.50088	0.71045	0.000143767	intron (NM_152336, intron 22 of 24)	-intron (NM_152336, intron 22 of 24)	-255271	AGBL1-AS1
chr8	37841101	37842310	-0.20961	0.16438	0.37399	4.82677e-111	exon (NM_032777, exon 19 of 19)	-exon (NM_032777, exon 19 of 19)	8155	BRF2
chr1	10948554	10948753	-0.209647	0.52511	0.73476	4.75635e-07	exon (NM_001366227, exon 10 of 11)	-exon (NM_001366227, exon 10 of 11)	18033	C1orf127
chr1	29828564	29828775	-0.209664	0.39204	0.6017	3.13394e-08	Intergenic	Intergenic	208942	LINC01648
chr6	85644902	85645050	-0.209696	0.37448	0.58418	1.63663e-08	Intergenic	Intergenic	-2054	SYNCRIP
chr17	6409182	6409348	-0.209699	0.4036	0.6133	1.04417e-07	Intergenic	Intergenic	25856	AIPL1
chr16	88433436	88434021	-0.209732	0.48857	0.6983	1.67632e-08	exon (NM_001367624, exon 3 of 3)	-exon (NM_001367624, exon 3 of 3)	-19551	ZFPM1
chr1	3405171	3405631	-0.20975	0.4733	0.68305	9.33439e-18	intron (NM_199454, intron 7 of 16)	-intron (NM_022114, intron 7 of 16)	-49264	ARHGEF16
chr1	47775131	47775366	-0.209784	0.53479	0.74457	2.79209e-06	exon (NM_001194986, exon 6 of 7)	-exon (NM_001194986, exon 6 of 7)	222136	TRABD2B
chr16	29695021	29695181	-0.209791	0.51738	0.72717	3.97084e-06	exon (NM_014298, exon 2 of 4)	-exon (NM_014298, exon 2 of 4)	15921	QPRT
chr3	128011775	128012110	-0.209842	0.54261	0.75245	0.000183731	Intergenic	Intergenic	-40494	SEC61A1
chr12	34339399	34339937	-0.209858	0.29392	0.50377	3.67086e-18	Intergenic	Intergenic	317172	ALG10
chr4	625585	625848	-0.210021	0.53179	0.74182	1.61407e-08	exon (NM_000283, exon 1 of 22)	-exon (NM_000283, exon 1 of 22)	143	PDE6B
chr1	43008068	43008233	-0.210039	0.45342	0.66346	5.056e-06	Intergenic	Intergenic	49102	SLC2A1-AS1
chr5	10249000	10249128	-0.210141	0.26114	0.47128	6.8154e-08	promoter-TSS (NM_001306153)	-promoter-TSS (NM_001306153)	824	ATPSCKMT
chr16	33633612	33633761	-0.210187	0.48537	0.69556	8.68283e-06	Intergenic	Intergenic	-135690	ENPP7P13
chr17	72458599	72458920	-0.210216	0.49179	0.702	5.87471e-06	intron (NR_137281, intron 1 of 4)	-intron (NR_152516, intron 1 of 3)	115949	LINC02003
chr19	15457310	15457747	-0.210256	0.14079	0.35104	6.61276e-69	exon (NM_001348027, exon 9 of 11)	-exon (NM_001348028, exon 9 of 11)	7015	RASAL3
chr11	126452549	126452843	-0.210271	0.23927	0.44954	2.67723e-10	intron (NM_001161707, intron 7 of 13)	-intron (NM_001161707, intron 7 of 13)	46609	ST3GAL4
chr6	11241866	11242145	-0.210271	0.34352	0.55379	4.12767e-10	intron (NM_001142393, intron 2 of 7)	-intron (NM_001142393, intron 2 of 7)	-9324	NEDD9
chr15	55064129	55064438	-0.210279	0.59141	0.80169	7.3338e-09	intron (NR_135679, intron 1 of 1)	-intron (NR_135679, intron 1 of 1)	7537	LOC105370829
chr14	102761056	102761301	-0.210346	0.18785	0.3982	2.25291e-09	Intergenic	Intergenic	-16270	TRAF3
chrX	4095618	4095796	-0.21035	0.58976	0.80011	2.97401e-06	Intergenic	Intergenic	-174965	FAM239B
chr11	71306903	71306994	-0.210383	0.46603	0.67641	9.02147e-08	Intergenic	Intergenic	-82153	SHANK2
chr7	147262529	147262678	-0.210384	0.59316	0.80354	2.04028e-07	intron (NM_014141, intron 7 of 22)	-intron (NM_014141, intron 7 of 22)	115517	MIR548F4
chr10	86535136	86535458	-0.21039	0.2353	0.44569	2.04717e-08	Intergenic	Intergenic	-13505	WAPL
chr8	9149237	9149375	-0.210523	0.55497	0.7655	2.84345e-06	intron (NM_001201329, intron 1 of 1)	-intron (NM_001201329, intron 1 of 1)	1352	PPP1R3B
chr1	6506016	6506441	-0.210548	0.54423	0.75478	2.43582e-07	intron (NM_198681, intron 1 of 21)	-intron (NM_198681, intron 1 of 21)	-8785	PLEKHG5
chrX	82417884	82418063	-0.210552	0.528	0.73855	7.7685e-08	Intergenic	Intergenic	-1090316	POU3F4
chr2	176198649	176198840	-0.210557	0.65023	0.86079	1.79717e-07	Intergenic	Intergenic	-9787	HAGLR
chr17	79395083	79395599	-0.210601	0.38095	0.59155	1.95075e-05	intron (NM_001350453, intron 2 of 13)	-intron (NM_001082575, intron 2 of 14)	120807	RBFOX3
chr11	47427188	47427336	-0.210603	0.15195	0.36255	7.57273e-16	promoter-TSS (NM_002804)	-promoter-TSS (NM_002804)	-789	PSMC3
chr10	131853488	131853962	-0.210631	0.58868	0.79931	1.23793e-06	Intergenic	Intergenic	-47283	PPP2R2D
chr4	54755908	54756052	-0.210796	0.46607	0.67687	8.64088e-05	Intergenic	Intergenic	98052	KIT
chr19	2723243	2724230	-0.210799	0.30636	0.51716	2.8251e-17	Intergenic	Intergenic	-2365	DIRAS1
chr18	79484846	79484998	-0.210802	0.39961	0.61041	1.55067e-11	intron (NM_001278670, intron 8 of 8)	-intron (NM_172389, intron 8 of 9)	84623	NFATC1
chr5	480481	480737	-0.210842	0.41367	0.62451	4.49752e-08	exon (NR_125375, exon 7 of 7)	-exon (NR_125375, exon 7 of 7)	7373	SLC9A3-AS1
chr1	27063635	27063873	-0.210883	0.6103	0.82118	1.51715e-12	Intergenic	Intergenic	-50904	TENT5B
chr19	4183638	4183903	-0.210883	0.55154	0.76242	1.0438e-06	intron (NM_133475, intron 1 of 21)	-intron (NM_133475, intron 1 of 21)	417	ANKRD24
chr9	17290740	17290897	-0.210924	0.63075	0.84168	4.04612e-10	intron (NM_017738, intron 6 of 25)	-intron (NM_001114395, intron 6 of 6)	155779	CNTLN
chr5	497507	498314	-0.210966	0.42707	0.63804	1.61052e-07	intron (NM_004174, intron 1 of 16)	-intron (NM_001284351, intron 1 of 16)	24675	SLC9A3-AS1
chr5	180621084	180621967	-0.2111	0.63565	0.84675	4.71051e-17	intron (NM_002020, intron 13 of 29)	-intron (NM_182925, intron 13 of 29)	28074	FLT4
chr20	62995976	62996278	-0.211164	0.39074	0.60191	1.15064e-10	Intergenic	Intergenic	10837	BHLHE23
chr19	1078377	1079007	-0.211208	0.57256	0.78376	1.45504e-06	intron (NM_001321232, intron 11 of 22)	-intron (NM_001321232, intron 11 of 22)	2058	ARHGAP45
chr1	1272570	1272949	-0.211209	0.14664	0.35785	3.62545e-16	intron (NM_194458, intron 1 of 6)	-intron (NM_194315, intron 1 of 7)	1094	UBE2J2
chr15	63459100	63459180	-0.211237	0.58552	0.79676	8.53574e-08	Intergenic	Intergenic	-45371	USP3
chr1	1419593	1419954	-0.211245	0.25875	0.47	6.12802e-15	intron (NM_001243536, intron 2 of 2)	-intron (NM_001243536, intron 2 of 2)	1502	ANKRD65
chr18	79784669	79785225	-0.211253	0.42792	0.63918	6.89866e-18	Intergenic	Intergenic	-78721	KCNG2
chr12	34398824	34399037	-0.21127	0.36028	0.57155	4.69565e-07	Intergenic	Intergenic	376435	ALG10
chr21	35499344	35499737	-0.211289	0.52789	0.73918	1.75768e-07	intron (NR_073512, intron 1 of 2)	-intron (NR_073512, intron 1 of 2)	81223	LOC100506403
chr19	16290862	16291446	-0.21133	0.49003	0.70136	9.69698e-05	Intergenic	Intergenic	-33672	KLF2
chr7	100080536	100080727	-0.211372	0.41968	0.63105	1.4564e-05	intron (NM_001371211, intron 1 of 5)	-intron (NM_001318136, intron 1 of 2)	1091	ZNF3
chr18	79526208	79526507	-0.211384	0.27688	0.48826	1.75781e-11	intron (NM_001278673, intron 8 of 8)	-intron (NM_172389, intron 9 of 9)	-52924	LOC284240
chr12	110402523	110402988	-0.2114	0.28631	0.49771	2.28595e-06	intron (NM_001137664, intron 1 of 9)	-intron (NM_001137664, intron 1 of 9)	974	ANAPC7
chr19	5582047	5582369	-0.21142	0.56737	0.77879	1.99622e-05	Intergenic	Intergenic	-14174	TINCR
chr16	85276589	85276951	-0.211448	0.61081	0.82226	5.25342e-07	Intergenic	Intergenic	-6188	LINC00311
chr2	166975650	166975847	-0.211514	0.60198	0.8135	1.18477e-06	intron (NM_001199143, intron 2 of 10)	-intron (NM_152381, intron 2 of 10)	87262	XIRP2
chr1	155070239	155070386	-0.211604	0.21227	0.42387	1.66299e-09	TTS (NM_005227)	-TTS (NM_182690)	-6322	DCST1-AS1
chr2	241037171	241037490	-0.211609	0.46088	0.67249	1.03869e-08	exon (NM_001080437, exon 6 of 32)	-exon (NM_001080437, exon 6 of 32)	38713	SNED1
chr21	21942977	21943251	-0.21167	0.62822	0.83989	1.9396e-05	Intergenic	Intergenic	155345	LINC01687
chr8	143945788	143946562	-0.211705	0.32412	0.53583	2.23752e-19	promoter-TSS (NR_030383)	-promoter-TSS (NR_030383)	-896	MIR661
chr14	85885731	85886040	-0.211745	0.62076	0.83251	3.41938e-09	Intergenic	Intergenic	-48792	LINC02328
chr16	1793574	1794174	-0.211836	0.3338	0.54563	4.32729e-14	promoter-TSS (NM_001146006)	-promoter-TSS (NM_004970)	-141	IGFALS
chr9	130929916	130930045	-0.211859	0.43719	0.64905	1.50727e-07	exon (NM_032843, exon 2 of 7)	-exon (NM_032843, exon 2 of 7)	9087	FIBCD1
chr12	132417318	132417868	-0.211907	0.48521	0.69711	1.65102e-06	Intergenic	Intergenic	-72558	FBRSL1
chr21	42932060	42932595	-0.211939	0.54903	0.76097	2.20409e-09	Intergenic	Intergenic	-6730	ERVH48-1
chr3	191619663	191619893	-0.211957	0.67547	0.88743	5.18612e-05	Intergenic	Intergenic	158615	PYDC2
chr2	215943566	215943713	-0.211999	0.4855	0.6975	7.71312e-07	exon (NM_018000, exon 5 of 5)	-exon (NM_001372188, exon 6 of 6)	69911	MREG
chr3	128456368	128456983	-0.212053	0.36069	0.57274	2.03935e-06	Intergenic	Intergenic	-6918	DNAJB8-AS1
chr8	142375251	142375526	-0.212069	0.34498	0.55705	3.94283e-09	intron (NM_001363740, intron 1 of 13)	-intron (NM_001366902, intron 1 of 9)	27793	TSNARE1
chr20	62518620	62519002	-0.212102	0.47244	0.68454	2.55618e-07	Intergenic	Intergenic	-31642	MIR1-1HG
chrX	70679219	70679436	-0.212146	0.45436	0.6665	9.52163e-06	intron (NM_031276, intron 14 of 29)	-intron (NM_001003811, intron 15 of 30)	166967	SNORD3E
chr5	670792	671584	-0.212169	0.21915	0.43132	7.21379e-16	intron (NM_007030, intron 2 of 3)	-intron (NM_007030, intron 2 of 3)	22164	TPPP
chr7	962212	962670	-0.212176	0.60497	0.81715	3.63516e-16	Intergenic	Intergenic	-7034	ADAP1
chr9	134912734	134913329	-0.212189	0.49074	0.70293	4.41766e-10	exon (NM_002003, exon 6 of 9)	-exon (NM_002003, exon 6 of 9)	4880	FCN1
chr1	1965024	1965157	-0.212191	0.40258	0.61477	9.16413e-07	intron (NM_001304360, intron 12 of 38)	-intron (NM_001304360, intron 12 of 38)	38695	CFAP74
chr9	134294540	134295017	-0.212205	0.48969	0.7019	1.84978e-09	intron (NR_146518, intron 1 of 1)	-intron (NR_146518, intron 1 of 1)	618	LINC02247
chr7	149774286	149774975	-0.212223	0.20065	0.41288	5.03191e-13	Intergenic	Intergenic	-1043	ZNF467
chr14	104157721	104158492	-0.212226	0.47559	0.68782	1.38172e-15	intron (NM_015656, intron 4 of 14)	-intron (NM_015656, intron 4 of 14)	19384	KIF26A
chr14	57343860	57344117	-0.212238	0.48997	0.70221	6.61574e-12	Intergenic	Intergenic	-46597	NAA30
chr5	850591	850845	-0.21228	0.15216	0.36444	8.84313e-12	exon (NM_024786, exon 1 of 13)	-exon (NM_024786, exon 1 of 13)	268	ZDHHC11
chr7	264529	264730	-0.21229	0.28035	0.49264	2.9823e-07	Intergenic	Intergenic	-25540	FOXL3
chr2	167208407	167208599	-0.212337	0.64639	0.85873	1.55393e-05	intron (NM_001199145, intron 1 of 7)	-intron (NM_152381, intron 3 of 10)	21131	XIRP2
chr3	10506837	10507072	-0.212349	0.47678	0.68913	3.57239e-07	intron (NM_001353564, intron 2 of 20)	-intron (NM_001353564, intron 2 of 20)	-1369	ATP2B2
chr7	1555138	1555431	-0.212384	0.18404	0.39643	3.00919e-22	exon (NM_001097620, exon 2 of 9)	-exon (NM_001097620, exon 2 of 9)	920	TMEM184A
chr21	45257674	45257939	-0.212433	0.36688	0.57931	2.37339e-08	intron (NR_135279, intron 2 of 2)	-intron (NR_135279, intron 2 of 2)	23467	LINC00334
chr10	1374620	1374863	-0.212435	0.45057	0.66301	4.58081e-12	intron (NM_018702, intron 2 of 9)	-intron (NM_018702, intron 2 of 9)	-151888	ADARB2-AS1
chr7	44239320	44239575	-0.212541	0.40424	0.61678	7.41267e-09	intron (NM_172079, intron 12 of 19)	-intron (NM_172083, intron 12 of 17)	38470	YKT6
chr16	974088	974473	-0.212546	0.29328	0.50582	1.37026e-08	intron (NM_001352019, intron 1 of 10)	-intron (NM_001352018, intron 1 of 11)	-3282	LMF1
chr10	133199786	133200088	-0.212603	0.47123	0.68383	7.19721e-07	intron (NM_152643, intron 15 of 29)	-intron (NM_152643, intron 15 of 29)	-30280	UTF1
chr2	224761380	224761547	-0.212613	0.69932	0.91193	2.38432e-07	Intergenic	Intergenic	-176067	CUL3
chr16	68707865	68708200	-0.212615	0.14057	0.35318	3.3772e-14	Intergenic	Intergenic	-29259	CDH1
chr5	24672788	24672979	-0.212641	0.5408	0.75344	1.51396e-06	Intergenic	Intergenic	-27906	CDH10
chr19	1424620	1424958	-0.212693	0.5159	0.7286	4.32729e-14	intron (NM_001352035, intron 6 of 10)	-intron (NM_001352033, intron 6 of 11)	-13575	RPS15
chr15	73973732	73973843	-0.212701	0.44691	0.65961	1.99805e-11	Intergenic	Intergenic	18507	STOML1
chr10	129718744	129719168	-0.212758	0.53682	0.74958	4.91543e-09	intron (NM_002412, intron 3 of 4)	-intron (NM_002412, intron 3 of 4)	124418	MIR4297
chr9	127754242	127754563	-0.212791	0.21484	0.42764	3.8878e-31	intron (NM_001142532, intron 2 of 10)	-intron (NM_001142531, intron 2 of 10)	879	SH2D3C
chr14	102305522	102305801	-0.212881	0.21316	0.42604	1.03356e-08	promoter-TSS (NM_001353831)	-promoter-TSS (NR_148556)	-498	MOK
chr1	180266251	180266715	-0.212985	0.53778	0.75077	1.71432e-06	exon (NM_033343, exon 3 of 6)	-exon (NM_033343, exon 3 of 6)	8198	LHX4-AS1
chr12	20533581	20533777	-0.213113	0.68589	0.899	1.58248e-06	intron (NM_000921, intron 1 of 15)	-intron (NM_000921, intron 1 of 15)	-38185	PDE3A
chr22	19747416	19747872	-0.213121	0.49496	0.70808	3.27365e-06	Intergenic	Intergenic	-9059	TBX1
chr1	109532059	109532286	-0.213126	0.36309	0.57621	9.67048e-08	Intergenic	Intergenic	-7699	GPR61
chr16	88813168	88813641	-0.213181	0.30874	0.52192	5.77928e-10	TTS (NM_000512)	-TTS (NM_001323543)	-1477	APRT
chr18	79438998	79439336	-0.213248	0.39292	0.60616	1.33041e-07	intron (NM_172387, intron 3 of 9)	-intron (NM_172389, intron 3 of 9)	38868	NFATC1
chr16	1430867	1431096	-0.213328	0.13592	0.34925	4.11723e-25	promoter-TSS (NM_001365310)	-promoter-TSS (NM_001365310)	-96	PERCC1
chr7	2679203	2679480	-0.213342	0.30689	0.52023	1.72852e-11	promoter-TSS (NM_133463)	-promoter-TSS (NM_133463)	-180	AMZ1
chr19	4283767	4284162	-0.213417	0.4698	0.68322	3.02232e-10	intron (NM_001372011, intron 4 of 6)	-intron (NM_001372011, intron 4 of 6)	4699	SHD
chr3	127037021	127037265	-0.21343	0.48652	0.69994	1.87021e-05	exon (NM_032242, exon 31 of 31)	-exon (NM_032242, exon 31 of 31)	48549	PLXNA1
chr12	131250775	131251216	-0.213458	0.47406	0.68751	1.55919e-05	Intergenic	Intergenic	46976	LINC02415
chr9	77702672	77703077	-0.21353	0.60732	0.82085	1.21965e-05	Intergenic	Intergenic	-54553	GNA14
chr7	20860845	20860948	-0.213567	0.5068	0.72036	1.91544e-06	intron (NR_126381, intron 1 of 5)	-intron (NR_126381, intron 1 of 5)	25466	LINC01162
chr17	42553601	42554164	-0.21357	0.30315	0.51672	2.11768e-18	exon (NM_001330219, exon 4 of 6)	-exon (NM_001330219, exon 4 of 6)	919	LOC108783654
chr15	93675536	93675693	-0.213644	0.69645	0.91009	9.34418e-10	Intergenic	Intergenic	-180945	LINC02207
chr7	1407189	1408147	-0.213677	0.47063	0.68431	2.65029e-14	Intergenic	Intergenic	51802	MICALL2
chr20	62620960	62621443	-0.213747	0.29632	0.51007	2.59856e-08	Intergenic	Intergenic	-21301	SLCO4A1
chr1	225962003	225962419	-0.213751	0.27767	0.49142	1.85532e-10	Intergenic	Intergenic	-20719	LEFTY2
chr19	3505323	3505562	-0.213825	0.28074	0.49456	1.95293e-07	promoter-TSS (NM_016263)	-promoter-TSS (NM_016263)	-868	FZR1
chr9	136608735	136609115	-0.213883	0.30811	0.52199	5.71029e-07	Intergenic	Intergenic	8256	LINC01451
chr6	37578483	37578734	-0.213896	0.559	0.7729	6.40122e-07	Intergenic	Intergenic	-23187	MIR4462
chr1	3415500	3415882	-0.213906	0.22492	0.43883	7.58132e-21	intron (NM_199454, intron 10 of 16)	-intron (NM_022114, intron 10 of 16)	-38974	ARHGEF16
chr2	23230601	23230733	-0.214038	0.59459	0.80863	0.000471756	Intergenic	Intergenic	-154512	KLHL29
chr2	5407188	5407290	-0.214072	0.70972	0.92379	5.27169e-09	Intergenic	Intergenic	283879	LINC01248
chr4	3476423	3476662	-0.214137	0.41751	0.63165	1.69938e-08	intron (NM_173660, intron 4 of 6)	-intron (NM_001164673, intron 4 of 6)	-8001	DOK7
chr17	77793564	77794009	-0.214142	0.47718	0.69132	7.91701e-07	Intergenic	Intergenic	-65228	LINC01987
chr19	48372370	48372566	-0.214228	0.63271	0.84694	5.37417e-07	intron (NM_012451, intron 2 of 4)	-intron (NM_012451, intron 2 of 4)	8101	SYNGR4
chr16	70696951	70697489	-0.214243	0.16757	0.38182	1.31956e-18	exon (NM_018052, exon 16 of 19)	-exon (NM_018052, exon 16 of 19)	-11167	MTSS2
chr10	133364133	133364350	-0.214249	0.63511	0.84935	5.57574e-08	intron (NM_004092, intron 7 of 7)	-intron (NM_004092, intron 7 of 7)	-6223	FUOM
chr16	84827904	84828134	-0.214314	0.43827	0.65258	1.51188e-06	intron (NM_031476, intron 1 of 14)	-intron (NM_031476, intron 1 of 14)	8034	CRISPLD2
chr14	76396806	76397002	-0.21436	0.32158	0.53594	5.78576e-06	intron (NM_004452, intron 1 of 10)	-intron (NM_004452, intron 1 of 10)	25557	ESRRB
chr14	105173190	105173571	-0.214364	0.64944	0.8638	1.86868e-07	intron (NM_177533, intron 4 of 4)	-intron (NM_177533, intron 4 of 4)	-4605	JAG2
chr19	3799869	3800058	-0.214433	0.60875	0.82318	2.69308e-06	intron (NM_002378, intron 1 of 13)	-intron (NM_002378, intron 1 of 13)	1835	MATK
chr20	63405964	63406333	-0.214498	0.48365	0.69814	2.55455e-10	exon (NM_172107, exon 17 of 17)	-exon (NM_172107, exon 17 of 17)	-44753	CHRNA4
chrX	104156964	104157085	-0.214503	0.13528	0.34979	7.16146e-09	promoter-TSS (NM_001012755)	-promoter-TSS (NM_001012755)	-16	SLC25A53
chr4	1057375	1057750	-0.214557	0.4626	0.67715	1.75754e-05	intron (NM_001366919, intron 10 of 11)	-intron (NM_001366919, intron 10 of 11)	45099	FGFRL1
chr2	239026587	239026910	-0.214571	0.41499	0.62956	6.00268e-06	Intergenic	Intergenic	42165	MIR4440
chr8	22784908	22785069	-0.214594	0.63534	0.84994	4.89966e-06	intron (NM_001363233, intron 4 of 6)	-intron (NM_144962, intron 4 of 6)	-91509	EGR3
chr19	2503797	2504061	-0.214613	0.14482	0.35943	3.28858e-14	Intergenic	Intergenic	27802	GADD45B
chr18	79885260	79885618	-0.214644	0.53393	0.74858	6.76557e-08	intron (NM_012283, intron 1 of 1)	-intron (NM_012283, intron 1 of 1)	21771	KCNG2
chr8	142575628	142575979	-0.214703	0.34036	0.55506	3.64175e-07	Intergenic	Intergenic	38675	ARC
chr16	2091567	2091826	-0.214705	0.45705	0.67176	7.43403e-18	intron (NR_135175, intron 1 of 2)	-intron (NM_001009944, intron 41 of 45)	261	LOC105371049
chr4	2428646	2428897	-0.214755	0.50633	0.72108	0.000137783	intron (NM_001193282, intron 2 of 15)	-intron (NM_001193282, intron 2 of 15)	9817	CFAP99
chr7	1274472	1276564	-0.214759	0.41574	0.6305	4.73391e-39	Intergenic	Intergenic	42646	UNCX
chr9	137315382	137315824	-0.214761	0.40579	0.62055	3.64463e-09	intron (NM_017820, intron 19 of 21)	-intron (NM_017820, intron 19 of 21)	-13332	NRARP
chr1	1236214	1236546	-0.214774	0.51327	0.72804	7.36495e-09	Intergenic	Intergenic	4143	B3GALT6
chr2	61889308	61889502	-0.214808	0.39445	0.60925	1.23901e-09	promoter-TSS (NM_001256721)	-promoter-TSS (NM_006430)	705	COMMD1
chr20	51802387	51802692	-0.214808	0.15801	0.37282	3.757e-16	promoter-TSS (NM_020436)	-promoter-TSS (NM_020436)	-19	SALL4
chr11	1238865	1239009	-0.214816	0.2165	0.43132	8.59183e-14	exon (NM_002458, exon 26 of 49)	-exon (NM_002458, exon 26 of 49)	10739	MUC5B-AS1
chr17	21692627	21692969	-0.21484	0.48626	0.7011	7.01102e-07	intron (NM_001194958, intron 1 of 2)	-intron (NM_001194958, intron 1 of 2)	275	KCNJ18
chr1	3541627	3542339	-0.214993	0.32054	0.53553	2.18132e-12	intron (NM_001409, intron 4 of 36)	-intron (NM_001409, intron 4 of 36)	18807	MIR551A
chr22	32134923	32135099	-0.215045	0.61965	0.83469	1.38188e-06	Intergenic	Intergenic	13034	AP1B1P1
chr6	7050987	7051394	-0.215076	0.10788	0.32296	1.54076e-14	Intergenic	Intergenic	-56552	RREB1
chr8	37897941	37898692	-0.215107	0.24893	0.46404	2.23178e-22	intron (NM_025151, intron 1 of 4)	-intron (NM_025151, intron 1 of 4)	1180	RAB11FIP1
chr22	36123473	36123738	-0.215117	0.36158	0.5767	7.63166e-10	Intergenic	Intergenic	37149	APOL3
chr17	74991444	74991609	-0.21514	0.64833	0.86347	8.75308e-06	intron (NM_014603, intron 1 of 4)	-intron (NM_014603, intron 1 of 4)	3895	CDR2L
chr16	697271	697515	-0.215226	0.50349	0.71871	4.10734e-07	exon (NM_153350, exon 2 of 6)	-exon (NM_153350, exon 2 of 6)	-6995	WDR24
chr7	5810368	5810547	-0.215265	0.4709	0.68616	2.8783e-06	Intergenic	Intergenic	-12702	ZNF815P
chr1	242510572	242510745	-0.215402	0.62636	0.84177	8.19368e-05	intron (NM_001320272, intron 2 of 10)	-intron (NM_001320272, intron 2 of 10)	14038	PLD5
chrX	144334466	144334656	-0.215407	0.66847	0.88387	4.11845e-08	Intergenic	Intergenic	450490	UBE2NL
chr16	563609	564234	-0.215414	0.51213	0.72754	3.30103e-13	exon (NM_145270, exon 2 of 3)	-exon (NM_145270, exon 2 of 3)	-3083	NHLRC4
chr9	113400547	113401029	-0.215515	0.28215	0.49767	1.1255e-08	intron (NM_000031, intron 1 of 11)	-intron (NM_000031, intron 1 of 11)	332	ALAD
chr1	213016109	213016582	-0.215586	0.41635	0.63194	1.00845e-09	promoter-TSS (NM_001300755)	-promoter-TSS (NM_001300758)	-471	ANGEL2
chr3	125903917	125904023	-0.21561	0.72477	0.94038	7.65242e-10	Intergenic	Intergenic	-12631	FAM86JP
chr1	22574000	22574270	-0.215639	0.44451	0.66015	1.39711e-09	intron (NM_020526, intron 2 of 16)	-intron (NM_020526, intron 2 of 16)	10646	EPHA8
chr19	5577361	5577538	-0.215658	0.59913	0.81479	1.8724e-08	Intergenic	Intergenic	-9416	TINCR
chr19	43408120	43408281	-0.215749	0.5031	0.71884	1.34625e-09	intron (NM_031451, intron 4 of 8)	-intron (NM_031451, intron 4 of 8)	-6689	TEX101
chr17	44316946	44317065	-0.215808	0.32174	0.53754	7.09318e-07	intron (NM_001144825, intron 10 of 10)	-intron (NM_001144825, intron 10 of 10)	7817	SLC25A39
chr19	50371463	50371907	-0.215926	0.61251	0.82844	2.51052e-06	Intergenic	Intergenic	-4772	NR1H2
chr19	525180	525553	-0.215929	0.40027	0.6162	6.80889e-10	Intergenic	Intergenic	-6393	CDC34
chrX	154374950	154375494	-0.215936	0.2614	0.47733	1.74884e-12	promoter-TSS (NM_001110556)	-promoter-TSS (NM_001110556)	-584	FLNA
chr19	3721009	3721305	-0.215968	0.23533	0.4513	1.0076e-13	promoter-TSS (NM_001267561)	-promoter-TSS (NM_001267561)	-580	TJP3
chr2	240788005	240788182	-0.216018	0.52788	0.7439	7.96949e-07	exon (NM_001330290, exon 4 of 48)	-exon (NM_001244008, exon 4 of 49)	32125	KIF1A
chr20	61757779	61758095	-0.216036	0.48607	0.7021	7.13565e-06	intron (NM_001794, intron 3 of 15)	-intron (NM_001252338, intron 2 of 14)	-38189	LOC100128310
chr10	132790002	132790609	-0.216081	0.42072	0.6368	4.19337e-09	Intergenic	Intergenic	-4159	NKX6-2
chr1	1554404	1555256	-0.216136	0.40241	0.61855	1.11718e-14	intron (NM_014188, intron 2 of 4)	-intron (NM_014188, intron 2 of 4)	-14206	TMEM240
chr19	35212848	35213044	-0.21626	0.63643	0.85269	2.94731e-08	Intergenic	Intergenic	15779	FAM187B
chr1	237651764	237651953	-0.2163	0.53757	0.75387	1.83767e-05	intron (NM_001035, intron 51 of 104)	-intron (NM_001035, intron 51 of 104)	180740	MIR4428
chr16	88158390	88158773	-0.216316	0.43093	0.64724	7.40781e-06	Intergenic	Intergenic	-35699	LINC02182
chr8	57133348	57133513	-0.216351	0.62727	0.84362	2.30351e-06	Intergenic	Intergenic	-84845	LINC01606
chr9	134845111	134845480	-0.216394	0.43164	0.64803	5.28542e-07	TTS (NM_001278074)	-TTS (NM_000093)	4073	MIR3689C
chr7	73920810	73921046	-0.216446	0.55015	0.7666	1.77412e-06	Intergenic	Intergenic	59769	TMEM270
chr13	114211549	114211964	-0.21649	0.32853	0.54502	1.16598e-10	Intergenic	Intergenic	-23088	CDC16
chr10	132453428	132453654	-0.216496	0.26637	0.48287	1.36383e-06	Intergenic	Intergenic	8352	LINC02870
chrX	47128774	47129086	-0.216539	0.30061	0.51715	2.54913e-07	Intergenic	Intergenic	16280	NDUFB11
chr22	50035218	50035562	-0.21654	0.33003	0.54657	1.59909e-10	intron (NM_001350317, intron 9 of 13)	-intron (NM_001350317, intron 9 of 13)	-22625	IL17REL
chr5	132514101	132514258	-0.216554	0.63098	0.84753	2.06928e-06	Intergenic	Intergenic	-23407	IRF1
chr14	103132524	103132829	-0.216736	0.59785	0.81458	1.52126e-09	intron (NM_001371221, intron 8 of 12)	-intron (NM_006291, intron 8 of 11)	9216	TNFAIP2
chr10	11898572	11898848	-0.216784	0.35483	0.57162	1.51582e-06	Intergenic	Intergenic	-4000	PROSER2-AS1
chr13	112859564	112859837	-0.216804	0.47952	0.69632	3.83393e-05	intron (NM_015205, intron 23 of 29)	-intron (NM_032189, intron 23 of 28)	-104970	ATP11A-AS1
chr7	74224373	74224610	-0.216825	0.50509	0.72191	5.52906e-08	intron (NM_032463, intron 12 of 13)	-intron (NM_014146, intron 11 of 12)	14486	LAT2
chr9	134802775	134803105	-0.216861	0.51329	0.73015	4.97565e-06	exon (NM_001278074, exon 39 of 66)	-exon (NM_000093, exon 39 of 66)	46429	MIR3689C
chr2	43838824	43839137	-0.216929	0.53253	0.74946	1.50866e-05	promoter-TSS (NM_022436)	-promoter-TSS (NM_022437)	10	ABCG8
chr9	136670547	136670833	-0.216957	0.28188	0.49884	1.0691e-20	promoter-TSS (NR_029695)	-promoter-TSS (NR_029695)	88	MIR126
chr9	137477972	137478210	-0.216958	0.61754	0.83449	2.60501e-06	exon (NM_152286, exon 24 of 34)	-exon (NM_001098537, exon 25 of 35)	-18757	NSMF
chr15	90770274	90770465	-0.217038	0.62432	0.84135	7.24293e-08	intron (NM_001287247, intron 12 of 19)	-intron (NM_001287246, intron 13 of 22)	53024	BLM
chr12	14164611	14164757	-0.217062	0.68497	0.90203	5.60237e-07	Intergenic	Intergenic	-184328	GRIN2B
chr11	45907042	45907386	-0.217112	0.29398	0.5111	8.3451e-09	promoter-TSS (NM_001080446)	-promoter-TSS (NM_001080446)	57	C11orf94
chr16	56627439	56627721	-0.217136	0.28456	0.5017	1.13766e-07	TTS (NM_001363555)	-TTS (NM_175617)	1799	MT1E
chr2	1600576	1601068	-0.217145	0.2922	0.50935	6.75646e-12	Intergenic	Intergenic	143693	PXDN
chr4	8127379	8127790	-0.217183	0.519	0.73618	2.62754e-07	intron (NM_001130087, intron 1 of 16)	-intron (NM_001130085, intron 1 of 17)	31228	ABLIM2
chr2	583329	583507	-0.217204	0.54951	0.76672	2.35727e-05	Intergenic	Intergenic	25217	LOC105373352
chr14	101072557	101072841	-0.217295	0.4413	0.6586	1.62875e-06	exon (NR_047664, exon 2 of 2)	-exon (NR_047664, exon 2 of 2)	2788	MEG9
chr16	1120589	1120860	-0.217363	0.28448	0.50184	1.14128e-11	Intergenic	Intergenic	-24481	C1QTNF8
chr2	110732050	110732409	-0.217417	0.1734	0.39082	5.02818e-07	promoter-TSS (NM_001142807)	-promoter-TSS (NM_001142807)	-343	ACOXL
chr22	49370865	49371024	-0.217453	0.27974	0.49719	4.14563e-09	Intergenic	Intergenic	172521	MIR3667
chr19	5910027	5910440	-0.217545	0.49081	0.70835	2.69631e-06	exon (NM_001017921, exon 2 of 2)	-exon (NM_001017921, exon 2 of 2)	-4020	CAPS
chr4	64257043	64257236	-0.217595	0.63301	0.85061	4.7164e-07	Intergenic	Intergenic	152310	TECRL
chr19	48991384	48991518	-0.217608	0.50858	0.72619	7.00702e-08	exon (NM_001161587, exon 2 of 15)	-exon (NM_002103, exon 2 of 16)	1858	GYS1
chr22	20428932	20429293	-0.217648	0.19559	0.41324	1.22387e-12	intron (NM_182895, intron 9 of 10)	-intron (NM_182895, intron 9 of 10)	8712	SCARF2
chr22	44736756	44737185	-0.217754	0.31022	0.52798	3.73215e-15	exon (NM_001017529, exon 8 of 8)	-exon (NM_001017528, exon 9 of 9)	-15587	ARHGAP8
chr6	149474361	149474786	-0.217797	0.37853	0.59632	4.54823e-11	exon (NM_207360, exon 2 of 6)	-exon (NM_207360, exon 2 of 6)	10440	ZC3H12D
chr10	133039256	133040295	-0.21789	0.2416	0.45949	1.08471e-22	Intergenic	Intergenic	46921	ADGRA1-AS1
chr11	64006104	64006600	-0.217917	0.48423	0.70214	2.83129e-06	intron (NM_014067, intron 4 of 10)	-intron (NM_014067, intron 4 of 10)	20499	OTUB1
chr16	29261585	29262584	-0.21792	0.22506	0.44298	7.68704e-17	Intergenic	Intergenic	-40202	SNX29P2
chr21	9660047	9660196	-0.217923	0.4883	0.70623	8.00434e-07	Intergenic	Intergenic	-2067	LOC105379514
chr1	201649065	201649180	-0.217926	0.14887	0.36679	1.28753e-15	exon (NM_020443, exon 1 of 30)	-exon (NM_020443, exon 1 of 30)	801	NAV1
chr20	57657490	57658074	-0.217964	0.20947	0.42744	6.17847e-10	intron (NM_199171, intron 2 of 3)	-intron (NM_199169, intron 2 of 3)	32904	PMEPA1
chr19	13933003	13933351	-0.217966	0.54619	0.76416	7.027e-14	exon (NM_024825, exon 8 of 8)	-exon (NM_001146255, exon 6 of 6)	5240	PODNL1
chr1	2814375	2814707	-0.218032	0.48513	0.70316	7.69396e-06	Intergenic	Intergenic	-13673	TTC34
chr8	142544204	142544342	-0.218103	0.20908	0.42718	9.75922e-05	exon (NM_001702, exon 31 of 31)	-exon (NM_001702, exon 31 of 31)	70206	ARC
chr1	226115614	226115750	-0.218171	0.6252	0.84337	0.000145716	Intergenic	Intergenic	32107	LINC01703
chrX	153542285	153542408	-0.218234	0.61	0.82823	6.5422e-10	exon (NM_021949, exon 4 of 21)	-exon (NM_001001344, exon 4 of 20)	6225	ATP2B3
chr22	41667191	41667382	-0.218331	0.10101	0.31934	1.22839e-17	Intergenic	Intergenic	21580	SNU13
chr17	77454315	77454545	-0.218404	0.23431	0.45272	2.66719e-07	intron (NM_001293698, intron 1 of 9)	-intron (NM_001293698, intron 1 of 9)	403	SEPTIN9
chr3	184386150	184386464	-0.218424	0.39338	0.6118	8.39833e-08	intron (NM_003741, intron 15 of 22)	-intron (NM_001304473, intron 16 of 23)	5997	CHRD
chr16	30353752	30354032	-0.218459	0.55923	0.77769	8.89741e-06	intron (NM_006110, intron 4 of 6)	-intron (NM_001243646, intron 3 of 5)	1042	CD2BP2
chr7	1259726	1260568	-0.218634	0.25006	0.46869	5.88948e-17	Intergenic	Intergenic	27275	UNCX
chr19	1046910	1047030	-0.218658	0.6643	0.88296	8.04938e-07	exon (NM_019112, exon 14 of 47)	-exon (NM_019112, exon 14 of 47)	6863	ABCA7
chr14	28972276	28972472	-0.218663	0.56588	0.78454	2.31873e-06	Intergenic	Intergenic	-186587	LINC02282
chr22	48649618	48649844	-0.218769	0.48004	0.69881	2.5158e-05	intron (NM_001082967, intron 2 of 3)	-intron (NM_001082967, intron 2 of 3)	73391	TAFA5
chr7	135213279	135213471	-0.218783	0.56262	0.78141	1.14066e-07	Intergenic	Intergenic	-1849	WDR91
chr15	65398750	65399326	-0.218843	0.62369	0.84253	1.64312e-06	intron (NM_020962, intron 5 of 19)	-intron (NM_020962, intron 5 of 19)	-21036	IGDCC3
chr20	57179226	57179644	-0.218853	0.23861	0.45747	3.51264e-22	intron (NM_001719, intron 4 of 6)	-intron (NM_001719, intron 4 of 6)	-34261	BMP7-AS1
chr4	63750988	63751142	-0.21886	0.5522	0.77106	9.72241e-07	Intergenic	Intergenic	658385	TECRL
chr19	47803236	47803422	-0.218864	0.51651	0.73537	1.17322e-09	intron (NM_198479, intron 1 of 1)	-intron (NM_198479, intron 1 of 1)	275	TPRX1
chr7	2014864	2015094	-0.218878	0.59867	0.81755	7.54075e-07	intron (NM_003550, intron 12 of 18)	-intron (NM_001304523, intron 11 of 17)	74073	SNORA114
chr1	10958595	10959127	-0.218909	0.5549	0.77381	6.40839e-07	intron (NM_001366227, intron 3 of 10)	-intron (NM_001366227, intron 3 of 10)	7826	C1orf127
chr5	176151202	176151361	-0.218927	0.54004	0.75897	1.37393e-07	intron (NR_036494, intron 19 of 25)	-intron (NR_036494, intron 19 of 25)	31733	LOC100507387
chr1	3742881	3743370	-0.218952	0.60186	0.82081	3.13183e-08	exon (NR_033709, exon 2 of 5)	-exon (NR_033708, exon 2 of 5)	3645	TP73-AS1
chr2	120313650	120314006	-0.219006	0.16639	0.38539	9.54295e-22	Intergenic	Intergenic	-32308	INHBB
chr6	41407064	41407501	-0.219029	0.41093	0.62996	1.24487e-22	Intergenic	Intergenic	71675	NCR2
chr21	42447145	42447458	-0.219032	0.46743	0.68646	3.91285e-06	exon (NM_001001895, exon 14 of 14)	-exon (NM_001001895, exon 14 of 14)	43400	UBASH3A
chr2	169248758	169248891	-0.219039	0.71675	0.93579	5.00586e-07	intron (NM_004525, intron 19 of 78)	-intron (NM_004525, intron 19 of 78)	113709	LRP2
chr12	102885342	102885616	-0.219105	0.33507	0.55418	5.25631e-08	intron (NM_001354304, intron 4 of 13)	-intron (NM_000277, intron 3 of 12)	31765	PAH
chr9	72219129	72219295	-0.219117	0.67346	0.89258	9.487e-06	intron (NM_001242505, intron 5 of 15)	-intron (NM_001242507, intron 5 of 13)	69772	GDA
chr20	50597423	50597787	-0.219123	0.43986	0.65898	3.56851e-10	exon (NM_001290268, exon 14 of 22)	-exon (NM_080829, exon 14 of 22)	11819	MIR645
chr18	76559348	76559540	-0.219154	0.29923	0.51838	7.92579e-09	exon (NR_015417, exon 3 of 3)	-exon (NR_015417, exon 3 of 3)	30789	LINC00908
chr7	157865856	157866180	-0.219166	0.51482	0.73398	8.21122e-07	TTS (NR_038966)	-TTS (NR_038966)	11433	LOC100506585
chr16	1078291	1079023	-0.219239	0.20473	0.42397	1.55974e-38	promoter-TSS (NM_001053)	-promoter-TSS (NM_001053)	74	SSTR5-AS1
chr9	136982494	136982941	-0.219321	0.44494	0.66426	1.01372e-06	promoter-TSS (NM_207510)	-promoter-TSS (NM_207510)	-275	LCNL1
chr14	104292750	104292899	-0.219325	0.4067	0.62603	1.00046e-07	Intergenic	Intergenic	69241	LINC02691
chr5	3535619	3535820	-0.219354	0.537	0.75635	5.61063e-05	intron (NR_033898, intron 1 of 4)	-intron (NR_033898, intron 1 of 4)	374	LINC01019
chr21	45306424	45306537	-0.219455	0.54892	0.76837	2.995e-07	Intergenic	Intergenic	18429	LINC00205
chr16	69114570	69115209	-0.219493	0.64529	0.86478	6.22817e-09	exon (NM_005329, exon 4 of 4)	-exon (NM_005329, exon 4 of 4)	7350	HAS3
chr10	93128057	93128412	-0.219544	0.60254	0.82208	1.34771e-09	Intergenic	Intergenic	54342	CYP26A1
chr19	17842296	17843001	-0.219569	0.18811	0.40768	3.97393e-39	intron (NM_000215, intron 5 of 23)	-intron (NM_000215, intron 5 of 23)	5383	JAK3
chr14	22800661	22800893	-0.219602	0.59967	0.81927	9.56338e-08	intron (NM_003982, intron 2 of 9)	-intron (NM_003982, intron 2 of 9)	14658	SLC7A7
chr14	104147013	104147668	-0.219605	0.51564	0.73525	9.44342e-12	intron (NM_015656, intron 2 of 14)	-intron (NM_015656, intron 2 of 14)	8618	KIF26A
chr3	9646428	9646672	-0.219609	0.53238	0.75199	2.15669e-06	Intergenic	Intergenic	-2955	MTMR14
chr19	18287216	18288191	-0.219641	0.41337	0.63301	3.13915e-20	Intergenic	Intergenic	5627	MIR3188
chr17	7350754	7350901	-0.219679	0.18345	0.40313	3.69742e-19	intron (NM_014716, intron 20 of 21)	-intron (NM_014716, intron 20 of 21)	-1061	KCTD11
chr5	179677500	179677731	-0.219679	0.35379	0.57347	7.65856e-14	TTS (NM_001164444)	-TTS (NM_001164444)	3418	CBY3
chr21	43812046	43812528	-0.219732	0.13645	0.35618	1.57863e-26	exon (NR_026961, exon 1 of 2)	-exon (NR_026961, exon 1 of 2)	280	AATBC
chr19	33235836	33236133	-0.219741	0.36189	0.58163	1.29615e-13	Intergenic	Intergenic	-10135	SLC7A10
chr5	24563480	24563635	-0.219753	0.57893	0.79868	6.90466e-05	intron (NM_006727, intron 2 of 11)	-intron (NM_001362460, intron 2 of 9)	81420	CDH10
chr20	38461298	38461784	-0.219767	0.57572	0.79549	3.36771e-11	Intergenic	Intergenic	-11302	RALGAPB
chr16	88434975	88435330	-0.219794	0.42678	0.64657	1.33041e-07	exon (NM_001367624, exon 3 of 3)	-exon (NM_001367624, exon 3 of 3)	-18127	ZFPM1
chr12	81887863	81887994	-0.219804	0.59523	0.81503	3.79991e-05	Intergenic	Intergenic	-65790	LINC02426
chr20	48511764	48512365	-0.219805	0.39825	0.61805	2.1182e-08	Intergenic	Intergenic	152154	LINC00494
chr16	5108782	5108885	-0.219832	0.52105	0.74088	5.46094e-08	Intergenic	Intergenic	-11014	EEF2KMT
chr5	500969	501831	-0.219847	0.26098	0.48083	4.90866e-32	intron (NM_004174, intron 1 of 16)	-intron (NM_001284351, intron 1 of 16)	23049	SLC9A3
chr7	151695729	151696477	-0.219983	0.46275	0.68274	1.57892e-13	intron (NM_001040633, intron 3 of 15)	-intron (NM_016203, intron 3 of 15)	40160	PRKAG2
chr11	67383279	67383423	-0.219991	0.40789	0.62788	1.79762e-08	intron (NR_024469, intron 2 of 3)	-intron (NR_024469, intron 2 of 3)	-8635	RAD9A
chr2	239483024	239483255	-0.219994	0.44989	0.66988	1.53742e-08	Intergenic	Intergenic	81392	HDAC4-AS1
chr2	88349537	88349728	-0.220027	0.56918	0.78921	2.33709e-05	Intergenic	Intergenic	103060	FOXI3
chr19	682811	683141	-0.220037	0.42807	0.64811	4.00799e-08	exon (NM_005860, exon 5 of 5)	-exon (NM_005860, exon 5 of 5)	6584	FSTL3
chr16	89176117	89176585	-0.220068	0.42753	0.6476	4.56785e-14	intron (NM_004933, intron 1 of 13)	-intron (NM_004933, intron 1 of 13)	4603	CDH15
chr18	32862241	32862366	-0.220123	0.38928	0.6094	7.13795e-06	Intergenic	Intergenic	-89281	KLHL14
chr2	160856396	160856584	-0.22014	0.66853	0.88867	1.64735e-08	Intergenic	Intergenic	-280465	TANK
chr16	80933041	80933272	-0.220145	0.2835	0.50364	2.01135e-07	Intergenic	Intergenic	-40561	ARLNC1
chrX	136098363	136098598	-0.220165	0.60252	0.82268	1.52449e-10	Intergenic	Intergenic	-48221	FHL1
chr1_KI270713v1_random	15208	15365	-0.220186	0.47572	0.6959	2.0685e-10	Intergenic	Intergenic	6737	RNU1-4
chr8	97295752	97295884	-0.220207	0.57535	0.79555	2.6927e-05	intron (NR_125390, intron 2 of 2)	-intron (NR_125390, intron 2 of 2)	-17890	TSPYL5
chr19	3718856	3719140	-0.220254	0.23573	0.45598	5.95689e-10	intron (NM_001267560, intron 1 of 20)	-intron (NM_001267560, intron 1 of 20)	-2739	TJP3
chr22	50697204	50697388	-0.220274	0.1364	0.35668	5.80169e-18	intron (NM_001372044, intron 11 of 22)	-intron (NM_001372044, intron 11 of 22)	22905	SHANK3
chr9	134777344	134777721	-0.220365	0.46623	0.6866	3.32067e-07	intron (NM_001278074, intron 27 of 65)	-intron (NM_000093, intron 27 of 65)	71836	MIR3689C
chr20	62407911	62408216	-0.220366	0.61916	0.83953	2.26343e-07	promoter-TSS (NM_031215)	-promoter-TSS (NM_031215)	-781	CABLES2
chr22	37016100	37016292	-0.220384	0.60875	0.82914	1.1416e-08	intron (NM_001270483, intron 2 of 2)	-intron (NM_003312, intron 2 of 2)	3251	TST
chr17	77831115	77831691	-0.220492	0.35987	0.58036	1.15095e-08	Intergenic	Intergenic	52684	LINC01973
chr16	1244977	1245275	-0.220514	0.21616	0.43667	2.4595e-16	Intergenic	Intergenic	4421	TPSAB1
chr20	61820017	61820396	-0.220516	0.42745	0.64796	3.28765e-07	intron (NM_001794, intron 4 of 15)	-intron (NM_001252338, intron 3 of 14)	-100459	LOC100128310
chr17	63599972	63600162	-0.220591	0.60421	0.8248	6.30261e-08	promoter-TSS (NM_016360)	-promoter-TSS (NM_016360)	-828	TACO1
chr21	39138763	39138938	-0.220593	0.31068	0.53128	2.42238e-10	Intergenic	Intergenic	44600	PSMG1
chr2	130851465	130851723	-0.220633	0.43419	0.65482	2.14823e-07	intron (NM_001375900, intron 1 of 12)	-intron (NM_001375901, intron 1 of 15)	14680	ARHGEF4
chr5	663962	664651	-0.220744	0.62464	0.84538	1.17905e-13	exon (NM_007030, exon 4 of 4)	-exon (NM_007030, exon 4 of 4)	29045	TPPP
chr7	101548766	101548939	-0.220745	0.5091	0.72984	9.91839e-07	intron (NM_001278563, intron 8 of 12)	-intron (NM_133457, intron 8 of 12)	20153	LINC01007
chr8	142252123	142252293	-0.220765	0.4933	0.71406	2.25044e-06	intron (NM_001366901, intron 12 of 13)	-intron (NM_001363740, intron 12 of 13)	53852	LINC00051
chr16	82139560	82139689	-0.220867	0.18697	0.40784	8.07601e-10	Intergenic	Intergenic	30599	MPHOSPH6
chr3	128993331	128993769	-0.220889	0.19496	0.41585	1.14488e-20	intron (NM_001348521, intron 1 of 15)	-intron (NM_001348520, intron 1 of 14)	526	KIAA1257
chr4	8434369	8434712	-0.220997	0.5512	0.77219	1.34052e-07	intron (NM_001101667, intron 1 of 16)	-intron (NM_001375784, intron 1 of 17)	-6093	ACOX3
chr12	69358606	69358798	-0.221056	0.58562	0.80667	6.06717e-08	Intergenic	Intergenic	-1008	YEATS4
chr2	240447395	240447605	-0.221106	0.43197	0.65308	4.15653e-09	intron (NM_002081, intron 1 of 8)	-intron (NM_002081, intron 1 of 8)	-8501	MIR149
chr7	57092850	57093039	-0.221125	0.46941	0.69054	7.70348e-08	Intergenic	Intergenic	39491	ZNF479
chr16	4679705	4680209	-0.221154	0.2292	0.45035	2.05676e-24	intron (NM_001142289, intron 11 of 15)	-intron (NM_001142291, intron 11 of 15)	8639	MIR6769A
chr2	33728127	33728329	-0.22117	0.56336	0.78453	1.22768e-06	promoter-TSS (NR_003143)	-promoter-TSS (NR_003143)	-11	MYADML
chr7	150965270	150965706	-0.221223	0.38312	0.60434	6.01965e-10	intron (NM_172056, intron 2 of 8)	-intron (NM_000238, intron 2 of 14)	-9659	KCNH2
chr1	3002546	3002837	-0.221224	0.54909	0.77032	1.4872e-06	Intergenic	Intergenic	-18775	ACTRT2
chr1	31589217	31589775	-0.221254	0.14811	0.36936	9.95032e-22	Intergenic	Intergenic	11351	TINAGL1
chr2	99601369	99601633	-0.221296	0.25609	0.47738	3.28169e-13	exon (NM_002285, exon 13 of 24)	-exon (NM_002285, exon 13 of 24)	-111484	REV1
chr10	131676105	131676254	-0.221321	0.54684	0.76817	5.65765e-06	Intergenic	Intergenic	114019	LINC01164
chr20	4161982	4162280	-0.221372	0.13725	0.35863	8.38225e-16	intron (NM_001270691, intron 1 of 7)	-intron (NM_175841, intron 1 of 3)	13303	SMOX
chr16	89006235	89006523	-0.22139	0.43668	0.65807	5.83352e-07	Intergenic	Intergenic	-29172	CBFA2T3
chr2	77698686	77698853	-0.221451	0.61445	0.8359	2.88073e-07	Intergenic	Intergenic	-176337	LRRTM4
chr9	132987117	132987528	-0.221459	0.29291	0.51437	2.30926e-09	exon (NM_001135031, exon 3 of 6)	-exon (NM_004188, exon 7 of 11)	8629	GFI1B
chr12	122867963	122868205	-0.221474	0.26306	0.48454	1.1848e-10	intron (NM_024667, intron 3 of 3)	-intron (NM_024667, intron 3 of 3)	28040	VPS37B
chr1	982075	982392	-0.221476	0.20408	0.42555	9.34684e-15	promoter-TSS (NM_001291367)	-promoter-TSS (NM_001291367)	-141	PERM1
chr16	1112870	1113093	-0.221481	0.43391	0.65539	3.51645e-08	Intergenic	Intergenic	-16738	C1QTNF8
chr7	75911087	75911371	-0.221492	0.36214	0.58363	1.9741e-05	Intergenic	Intergenic	-3926	POR
chr11	39763539	39763731	-0.221553	0.58981	0.81136	1.17885e-06	Intergenic	Intergenic	529495	LRRC4C
chr11	729238	729493	-0.221562	0.28392	0.50548	4.16258e-08	Intergenic	Intergenic	-18098	TALDO1
chr19	30064301	30064609	-0.221627	0.29714	0.51876	8.16042e-09	Intergenic	Intergenic	122216	URI1
chr7	1354743	1355087	-0.221665	0.34898	0.57064	1.88324e-09	Intergenic	Intergenic	104555	MICALL2
chr19	17288826	17289184	-0.221699	0.6019	0.8236	2.44522e-07	Intergenic	Intergenic	7104	ANKLE1
chr7	35093092	35093256	-0.22177	0.56667	0.78844	1.02637e-06	intron (NR_002833, intron 19 of 21)	-intron (NR_002833, intron 19 of 21)	-55133	DPY19L1
chr22	48899536	48900102	-0.221789	0.52808	0.74987	1.6792e-11	Intergenic	Intergenic	33049	LINC01310
chr14	104342889	104343448	-0.221791	0.34739	0.56918	4.9284e-09	Intergenic	Intergenic	119585	LINC02691
chr17	45218604	45218853	-0.221791	0.33175	0.55354	8.71322e-08	intron (NR_147507, intron 2 of 2)	-intron (NR_147507, intron 2 of 2)	3036	LOC339192
chr19	14528472	14528800	-0.221848	0.35692	0.57877	2.99745e-07	promoter-TSS (NM_138501)	-promoter-TSS (NR_038103)	686	DNAJB1
chr21	44998561	44999067	-0.22185	0.44689	0.66874	1.17457e-09	TTS (NR_024089)	-TTS (NR_024089)	-4728	LINC00163
chr10	132181427	132181918	-0.221869	0.24835	0.47022	1.41013e-08	intron (NM_001105521, intron 24 of 24)	-intron (NM_001105521, intron 24 of 24)	-5275	DPYSL4
chr5	150209466	150209629	-0.221898	0.20596	0.42786	3.96366e-16	exon (NM_014228, exon 14 of 14)	-exon (NM_014228, exon 14 of 14)	19486	SLC6A7
chr1	92480941	92481109	-0.22194	0.21539	0.43733	6.03586e-13	exon (NM_001127216, exon 4 of 7)	-exon (NM_005263, exon 4 of 7)	2929	GFI1
chr4	6753014	6753539	-0.222085	0.44385	0.66593	1.55843e-10	Intergenic	Intergenic	-29450	KIAA0232
chr22	48413128	48413276	-0.222242	0.6471	0.86934	1.02791e-06	Intergenic	Intergenic	-76351	TAFA5
chr1	1162722	1163053	-0.222314	0.18432	0.40664	1.43757e-28	Intergenic	Intergenic	-4216	MIR200B
chr15	99734095	99734259	-0.22238	0.57979	0.80216	5.19974e-07	promoter-TSS (NM_152449)	-promoter-TSS (NM_001284421)	-733	LYSMD4
chr15	22599607	22600098	-0.222383	0.53323	0.75562	2.04717e-08	Intergenic	Intergenic	18001	GOLGA8J
chr1	2982716	2983033	-0.22241	0.42834	0.65075	7.14026e-06	Intergenic	Intergenic	-38592	ACTRT2
chr10	132920029	132920672	-0.222414	0.47211	0.69453	1.57659e-14	intron (NM_001200049, intron 13 of 57)	-intron (NM_001200049, intron 13 of 57)	22219	CFAP46
chr7	235319	235663	-0.22246	0.17853	0.40099	7.07327e-20	intron (NM_020223, intron 3 of 9)	-intron (NM_020223, intron 3 of 9)	42920	FAM20C
chr7	1649216	1649579	-0.222482	0.48282	0.7053	6.00563e-11	Intergenic	Intergenic	34928	TFAMP1
chr6	169191808	169192417	-0.222509	0.5313	0.75381	2.0751e-14	Intergenic	Intergenic	-9373	LINC02544
chr9	136354475	136355158	-0.222528	0.25051	0.47303	3.24328e-22	promoter-TSS (NM_001200003)	-promoter-TSS (NM_001200003)	35	GPSM1
chr19	33210770	33211205	-0.222578	0.56087	0.78345	2.75898e-09	intron (NM_019849, intron 7 of 10)	-intron (NM_019849, intron 7 of 10)	14862	SLC7A10
chr19	33392444	33392718	-0.222594	0.38095	0.60355	1.54684e-08	intron (NM_001166056, intron 10 of 12)	-intron (NM_001166056, intron 10 of 12)	18057	CEBPG
chr16	2191414	2191648	-0.222641	0.56649	0.78914	4.27345e-08	intron (NM_020764, intron 1 of 19)	-intron (NM_020764, intron 1 of 19)	5074	CASKIN1
chr22	48577198	48577811	-0.222675	0.37579	0.59846	1.27399e-06	intron (NM_015381, intron 1 of 3)	-intron (NM_001082967, intron 1 of 3)	1165	TAFA5
chr12	124306560	124306911	-0.222683	0.50297	0.72565	4.86026e-06	intron (NM_001365156, intron 1 of 2)	-intron (NM_181709, intron 1 of 2)	11643	RFLNA
chr12	76858370	76858514	-0.2227	0.66644	0.88914	1.84525e-05	TTS (NM_001300965)	-TTS (NM_001321)	20577	CSRP2
chr13	98213960	98214228	-0.222711	0.27548	0.49819	1.99383e-13	intron (NM_005766, intron 2 of 26)	-intron (NM_001001715, intron 2 of 2)	5570	MIR3170
chr11	391010	391874	-0.222727	0.38532	0.60805	1.32312e-11	Intergenic	Intergenic	-1154	PKP3
chr16	361126	361390	-0.222762	0.54458	0.76734	7.08849e-09	Intergenic	Intergenic	-8535	AXIN1
chr12	51401077	51401267	-0.222796	0.38545	0.60824	1.00758e-11	intron (NM_001258401, intron 1 of 24)	-intron (NM_001267615, intron 1 of 14)	-9766	GALNT6
chr7	1725289	1725485	-0.222807	0.16941	0.39222	2.06265e-11	intron (NM_001128636, intron 2 of 2)	-intron (NM_001128636, intron 2 of 2)	16923	ELFN1-AS1
chr9	136568080	136568506	-0.222837	0.2168	0.43964	2.06501e-21	Intergenic	Intergenic	20451	NALT1
chr7	47680375	47680598	-0.222864	0.27076	0.49363	2.7689e-12	Intergenic	Intergenic	25243	C7orf65
chr22	49161042	49161489	-0.222999	0.48801	0.711	2.71558e-07	Intergenic	Intergenic	294496	LINC01310
chr7	155576621	155576739	-0.22307	0.3763	0.59937	1.76183e-08	Intergenic	Intergenic	-5934	CNPY1
chr19	41932820	41933216	-0.223072	0.17473	0.3978	1.37227e-18	Intergenic	Intergenic	4198	LOC100505585
chrX	119488389	119488699	-0.223121	0.55008	0.7732	1.25014e-05	Intergenic	Intergenic	-19424	SLC25A5-AS1
chr5	51494483	51494585	-0.223158	0.58749	0.81065	7.09095e-07	Intergenic	Intergenic	111086	ISL1
chr11	1193167	1193677	-0.223195	0.47154	0.69473	3.21429e-11	intron (NM_001304359, intron 32 of 48)	-intron (NM_001304359, intron 32 of 48)	-29644	MUC5B
chr17	10338800	10338980	-0.223222	0.5123	0.73553	5.97692e-07	intron (NM_003802, intron 18 of 40)	-intron (NM_003802, intron 18 of 40)	34116	MYH13
chr20	22675730	22676025	-0.223306	0.46964	0.69294	1.87913e-07	intron (NR_146527, intron 2 of 2)	-intron (NR_146527, intron 2 of 2)	9466	LINC01747
chr16	61294574	61294766	-0.223362	0.54274	0.7661	4.56287e-07	Intergenic	Intergenic	-238904	MIR4426
chr13	40172370	40172537	-0.223365	0.17278	0.39615	7.50242e-14	Intergenic	Intergenic	-9355	LINC00332
chr5	178429003	178429258	-0.223365	0.43541	0.65877	1.66869e-07	intron (NM_173465, intron 2 of 28)	-intron (NM_173465, intron 2 of 28)	161262	COL23A1
chr10	110499127	110499550	-0.22338	0.20373	0.42711	5.56485e-11	intron (NM_004419, intron 1 of 3)	-intron (NM_004419, intron 1 of 3)	1432	DUSP5
chr11	1258273	1258640	-0.223419	0.40977	0.63319	2.22234e-06	intron (NM_002458, intron 43 of 48)	-intron (NM_002458, intron 43 of 48)	1852	MIR6744
chr1	11263235	11263400	-0.223438	0.29371	0.51714	7.38967e-10	promoter-TSS (NM_004958)	-promoter-TSS (NM_004958)	-767	MTOR
chr11	76241571	76241884	-0.223445	0.3662	0.58964	4.0752e-11	Intergenic	Intergenic	-35226	WNT11
chr1	1428246	1428430	-0.223454	0.46976	0.69322	8.76825e-08	TTS (NM_001146685)	-TTS (NM_001146685)	2210	TMEM88B
chr22	46007533	46007770	-0.223464	0.21621	0.43968	3.56538e-15	exon (NR_027240, exon 1 of 1)	-exon (NR_027240, exon 1 of 1)	1036	LOC730668
chr22	31248441	31248916	-0.223484	0.22557	0.44905	1.7708e-08	exon (NM_001031801, exon 1 of 15)	-exon (NM_001031801, exon 1 of 15)	295	LIMK2
chr5	180791735	180793005	-0.223616	0.52238	0.74599	1.21677e-30	exon (NM_001114619, exon 2 of 2)	-exon (NM_001114618, exon 3 of 3)	10436	MGAT1
chr1	10600146	10600543	-0.223784	0.63111	0.8549	9.05729e-07	intron (NM_004565, intron 4 of 8)	-intron (NM_004565, intron 4 of 8)	125395	PEX14
chr19	18190047	18190314	-0.223807	0.56913	0.79294	4.41502e-06	Intergenic	Intergenic	-3037	MPV17L2
chr14	104158823	104159668	-0.223931	0.38146	0.60539	1.53687e-23	intron (NM_015656, intron 4 of 14)	-intron (NM_015656, intron 4 of 14)	20523	KIF26A
chr7	159023457	159023652	-0.224011	0.53934	0.76335	2.58623e-11	intron (NR_024394, intron 4 of 4)	-intron (NR_024394, intron 4 of 4)	15201	LINC00689
chr20	62705751	62706112	-0.224029	0.36127	0.5853	2.38838e-08	Intergenic	Intergenic	-2904	NTSR1
chr16	2116697	2117061	-0.22406	0.42812	0.65218	3.42606e-16	exon (NM_001009944, exon 7 of 46)	-exon (NM_001009944, exon 7 of 46)	-10126	MIR6511B1
chr17	21682836	21683339	-0.224076	0.56983	0.7939	4.30589e-07	Intergenic	Intergenic	-9435	KCNJ18
chr19	2301364	2301754	-0.224091	0.46193	0.68602	2.05086e-13	intron (NM_001101391, intron 1 of 1)	-intron (NM_001101391, intron 1 of 1)	6595	LINGO3
chr1	6104723	6105536	-0.224134	0.34271	0.56685	3.11616e-10	exon (NM_015557, exon 42 of 42)	-exon (NM_015557, exon 42 of 42)	59242	KCNAB2
chr19	1798375	1798922	-0.224158	0.6094	0.83356	9.43404e-11	intron (NM_001178002, intron 14 of 28)	-intron (NR_047593, intron 14 of 28)	13627	ATP8B3
chr17	31654769	31655006	-0.22418	0.58976	0.81394	4.04705e-07	Intergenic	Intergenic	79477	MIR365B
chr15	94855820	94856050	-0.224198	0.67319	0.89739	3.79437e-08	exon (NR_077061, exon 1 of 1)	-exon (NR_077061, exon 1 of 1)	572	LOC440311
chr16	990884	991167	-0.224251	0.33249	0.55674	1.33979e-09	Intergenic	Intergenic	9256	SOX8
chr7	1298647	1298858	-0.224253	0.46189	0.68614	1.13273e-05	Intergenic	Intergenic	65881	UNCX
chr9	137814415	137814528	-0.224263	0.64508	0.86934	2.33817e-07	exon (NM_024757, exon 22 of 27)	-exon (NM_024757, exon 22 of 27)	-23947	MIR602
chr6	108261885	108262071	-0.224276	0.14162	0.3659	1.56608e-07	promoter-TSS (NM_001300929)	-promoter-TSS (NM_152827)	-938	SNX3
chr16	85689829	85690138	-0.224338	0.35694	0.58128	2.30279e-09	Intergenic	Intergenic	-1030	GINS2
chr17	79209019	79209820	-0.224338	0.47883	0.70316	2.17764e-10	intron (NM_001350453, intron 3 of 13)	-intron (NM_001082575, intron 4 of 14)	134596	ENGASE
chr14	104973098	104974054	-0.224375	0.13945	0.36383	3.12695e-37	intron (NM_138420, intron 1 of 6)	-intron (NM_138420, intron 1 of 6)	-3069	AHNAK2
chr9	136667529	136668906	-0.224387	0.31494	0.53932	5.00359e-42	intron (NM_201446, intron 1 of 8)	-intron (NM_201446, intron 1 of 8)	-2384	MIR126
chr17_GL000205v2_random	44729	45022	-0.224462	0.33589	0.56035	2.12116e-14	Intergenic	Intergenic	13090	MGC70870
chr1	68238367	68238512	-0.224492	0.58572	0.81021	3.34994e-07	Intergenic	Intergenic	-5894	WLS
chr10	36627603	36627758	-0.224494	0.67889	0.90339	1.40208e-07	Intergenic	Intergenic	-498176	ANKRD30A
chr16	766087	766429	-0.224532	0.54747	0.772	6.12214e-07	intron (NM_001177355, intron 12 of 17)	-intron (NM_001177355, intron 12 of 17)	-3925	MIR662
chr12	32658380	32658620	-0.224536	0.56412	0.78865	1.77556e-09	Intergenic	Intergenic	-20700	DNM1L
chr15	65332503	65333215	-0.224538	0.50022	0.72476	3.15507e-13	intron (NM_004884, intron 6 of 13)	-intron (NM_004884, intron 6 of 13)	28182	RNU5B-1
chr10	31246040	31246184	-0.224573	0.57702	0.80159	6.80349e-06	intron (NR_134478, intron 1 of 2)	-intron (NR_134478, intron 1 of 2)	58229	LINC02664
chr10	8058599	8058906	-0.224582	0.23772	0.4623	5.89902e-13	exon (NM_001002295, exon 3 of 6)	-exon (NM_001002295, exon 3 of 6)	4065	GATA3
chr7	157517099	157517464	-0.22459	0.42665	0.65124	9.71289e-07	Intergenic	Intergenic	51051	LOC101927914
chr6	168370822	168370938	-0.224592	0.5526	0.77719	5.15661e-08	Intergenic	Intergenic	-51103	DACT2
[truncated: 1,933 more rows]

## Sheet: Recurrent_VS_primary
Chr	Start	End	qvalue	meth_diff	mean_a	mean_b	Annotation	Detailed.Annotation	Distance.to.TSS	Gene.Name
chr1	2290792	2291047	4.33129e-34	-0.398812	0.07728	0.47609	intron (NM_003036, intron 1 of 6)	-intron (NM_003036, intron 1 of 6)	61741	LOC100129534
chr17	38855108	38855269	2.51825e-14	-0.361664	0.44842	0.81009	Intergenic	Intergenic	-1468	RPL23
chr17	42683830	42683958	2.14453e-11	-0.314554	0.37464	0.6892	exon (NM_003632, exon 2 of 24)	-exon (NM_003632, exon 2 of 24)	1363	CNTNAP1
chr17	77373318	77373708	4.165e-40	-0.310308	0.21367	0.52398	exon (NM_001113493, exon 1 of 11)	-exon (NM_001113493, exon 1 of 11)	176	SEPTIN9
chr9	28149829	28150004	3.53965e-24	-0.308063	0.54954	0.85761	intron (NM_152570, intron 5 of 6)	-intron (NM_001258282, intron 6 of 6)	569388	LINGO2
chr22	23181659	23181897	3.62344e-17	-0.307999	0.30495	0.61295	exon (NM_004327, exon 1 of 23)	-exon (NM_004327, exon 1 of 23)	1269	BCR
chr5	73380660	73380912	7.6033e-18	-0.305202	0.33608	0.64128	Intergenic	Intergenic	42880	LINC02230
chr14	99246326	99246580	5.91114e-25	-0.292935	0.27702	0.56995	intron (NM_001282237, intron 2 of 3)	-intron (NM_001282237, intron 2 of 3)	25744	BCL11B
chr11	92866735	92866900	2.84229e-14	-0.291838	0.5369	0.82874	exon (NM_001367949, exon 22 of 28)	-exon (NM_001367949, exon 22 of 28)	48810	LINC02746
chr16	29785057	29785337	2.01585e-38	-0.291628	0.36848	0.66011	Intergenic	Intergenic	-5554	KIF22
chr17	77451477	77452384	4.5308e-46	-0.287047	0.23616	0.52321	intron (NM_001293697, intron 1 of 9)	-intron (NM_001113494, intron 2 of 10)	447	SEPTIN9
chr13	99997727	99997946	3.38093e-20	-0.281418	0.3429	0.62432	promoter-TSS (NR_047483)	-promoter-TSS (NR_047483)	72	LINC00554
chr20	19758668	19759091	1.22835e-22	-0.27847	0.20853	0.487	Intergenic	Intergenic	-127641	RIN2
chr12	124457242	124457858	5.4765e-18	-0.272926	0.42089	0.69382	intron (NM_006312, intron 7 of 48)	-intron (NM_001206654, intron 7 of 47)	110062	NCOR2
chr10	117536413	117536584	6.96672e-15	-0.272825	0.41361	0.68643	intron (NR_002791, intron 2 of 3)	-intron (NR_002791, intron 2 of 3)	-5946	EMX2
chrX	40009677	40009793	6.36595e-15	-0.272523	0.51706	0.78958	Intergenic	Intergenic	88223	BCOR
chr19	2095432	2095774	2.53828e-20	-0.268661	0.40345	0.67211	intron (NM_130807, intron 1 of 4)	-intron (NM_130807, intron 1 of 4)	723	MOB3A
chr1	6209096	6209256	3.02826e-17	-0.265014	0.45708	0.7221	exon (NM_207396, exon 5 of 18)	-exon (NM_207396, exon 5 of 18)	3057	RNF207
chr17	7445100	7445223	1.74888e-10	-0.264458	0.15724	0.4217	TTS (NM_001303460_2)	-TTS (NM_001303460_2)	101	CHRNB1
chr6	10113064	10113505	3.40157e-12	-0.262058	0.48767	0.74973	Intergenic	Intergenic	-291217	TFAP2A-AS2
chr1	9730503	9730645	5.98858e-09	-0.261453	0.46482	0.72628	exon (NM_001302883, exon 18 of 18)	-exon (NM_001009566, exon 19 of 19)	39107	PIK3CD
chr17	8151238	8151370	1.68795e-16	-0.259324	0.21092	0.47024	intron (NM_002616, intron 1 of 22)	-intron (NM_002616, intron 1 of 22)	1100	PER1
chr1	3073586	3073808	2.88805e-28	-0.258853	0.17331	0.43216	intron (NM_022114, intron 1 of 16)	-intron (NM_199454, intron 1 of 16)	4494	PRDM16
chr14	37598317	37598730	1.05622e-24	-0.255425	0.28793	0.54336	intron (NM_001310135, intron 1 of 32)	-intron (NM_001310135, intron 1 of 32)	2895	TTC6
chr19	5229604	5229671	1.35274e-20	-0.25482	0.014367	0.26919	exon (NM_002850, exon 15 of 38)	-exon (NM_130854, exon 12 of 33)	111174	PTPRS
chr8	144274735	144275087	1.15832e-18	-0.253778	0.42947	0.68325	intron (NM_015201, intron 3 of 15)	-intron (NM_015201, intron 3 of 15)	8458	SCX
chr1	112956819	112957086	7.22038e-15	-0.253146	0.22756	0.48071	promoter-TSS (NM_003051)	-promoter-TSS (NM_001166496)	538	SLC16A1-AS1
chr4	153488581	153488851	5.93332e-12	-0.25105	0.49775	0.7488	intron (NM_001131007, intron 3 of 34)	-intron (NM_015196, intron 3 of 34)	22356	TMEM131L
chr19	2240088	2240270	7.67532e-10	-0.247474	0.44472	0.69219	intron (NM_007165, intron 1 of 8)	-intron (NM_007165, intron 1 of 8)	3355	SF3A2
chr11	70661702	70662294	1.92989e-33	-0.2455	0.46587	0.71137	promoter-TSS (NR_110766)	-promoter-TSS (NR_110766)	-157	SHANK2
chr17	77372761	77373137	2.33928e-23	-0.244794	0.27561	0.5204	promoter-TSS (NM_001113493)	-promoter-TSS (NM_001113493)	-388	SEPTIN9
chr17	17782092	17782786	8.22281e-31	-0.244627	0.16587	0.4105	intron (NM_030665, intron 2 of 5)	-intron (NM_030665, intron 2 of 5)	-2910	SMCR5
chr19	43774123	43774399	2.10951e-11	-0.243579	0.60147	0.84505	exon (NM_002250, exon 3 of 9)	-exon (NM_002250, exon 3 of 9)	6712	KCNN4
chr17	4004021	4004176	8.10598e-12	-0.243483	0.5937	0.83718	TTS (NM_015113)	-TTS (NM_015113)	26996	LINC01975
chr1	226425628	226425847	1.2613e-09	-0.240925	0.47964	0.72056	Intergenic	Intergenic	-17645	PARP1
chr1	119007777	119007996	1.9367e-09	-0.237707	0.14097	0.37868	Intergenic	Intergenic	-6482	LOC105378933
chr4	185638798	185639206	8.17396e-14	-0.235037	0.46279	0.69782	exon (NM_001145671, exon 12 of 23)	-exon (NM_001145671, exon 12 of 23)	17744	SORBS2
chr14	99231193	99231409	4.6625e-08	-0.234806	0.28862	0.52343	intron (NM_001282238, intron 2 of 2)	-intron (NM_001282237, intron 3 of 3)	40896	BCL11B
chr17	2057913	2058061	3.06532e-16	-0.233199	0.49168	0.72488	exon (NM_001098202, exon 2 of 2)	-exon (NM_006497, exon 2 of 2)	1677	HIC1
chr2	3606837	3607022	7.2284e-10	-0.232631	0.63439	0.86702	intron (NM_001255989, intron 1 of 3)	-intron (NM_001255982, intron 2 of 5)	878	COLEC11
chr2	85772113	85772346	8.08074e-13	-0.230105	0.1603	0.39041	intron (NM_032827, intron 2 of 2)	-intron (NM_032827, intron 2 of 2)	11447	MIR6071
chr6	169934265	169934436	1.78544e-08	-0.229603	0.58285	0.81245	Intergenic	Intergenic	-28272	LOC100131532
chr20	23086215	23086544	9.95188e-11	-0.229315	0.47138	0.70069	promoter-TSS (NM_012072)	-promoter-TSS (NM_012072)	-56	CD93
chr6	10381395	10382052	2.98e-23	-0.228383	0.44604	0.67442	Intergenic	Intergenic	-22778	TFAP2A-AS2
chr3	147410183	147410297	3.36357e-15	-0.228292	0.31135	0.53964	exon (NM_003412, exon 1 of 3)	-exon (NM_003412, exon 1 of 3)	875	ZIC1
chr17	3916068	3916263	3.16129e-10	-0.226988	0.56453	0.79152	exon (NM_002558, exon 1 of 12)	-exon (NM_002558, exon 1 of 12)	299	P2RX1
chr5	55223235	55223708	9.06932e-30	-0.225504	0.46566	0.69116	intron (NM_001190787, intron 3 of 6)	-intron (NM_001190787, intron 3 of 6)	3843	MCIDAS
chr7	74094455	74094830	1.89872e-15	-0.225486	0.3719	0.59738	intron (NM_001204426, intron 1 of 14)	-intron (NM_002314, intron 2 of 15)	1426	LIMK1
chr9	91421012	91421209	3.77393e-09	-0.224243	0.38736	0.61161	intron (NM_001290000, intron 1 of 1)	-intron (NM_001290000, intron 1 of 1)	2721	NFIL3
chr9	126499844	126500103	2.01861e-09	-0.224162	0.32828	0.55244	intron (NM_033446, intron 9 of 9)	-intron (NM_033446, intron 9 of 9)	-89470	NRON
chr6	106510362	106510519	1.09689e-08	-0.22328	0.20773	0.43101	intron (NM_001371242, intron 2 of 21)	-intron (NM_001371242, intron 2 of 21)	-1414	CRYBG1
chr10	92691661	92692026	1.09432e-20	-0.223206	0.46182	0.68503	intron (NM_002729, intron 1 of 3)	-intron (NM_002729, intron 1 of 3)	1889	HHEX
chr16	73064722	73065209	4.12961e-13	-0.22306	0.52967	0.75273	Intergenic	Intergenic	-5945	ZFHX3
chr1	27403466	27403696	2.58508e-08	-0.222524	0.43033	0.65285	TTS (NM_001201404)	-TTS (NM_006990)	10959	GPR3
chr6	85449352	85449547	3.66409e-08	-0.221753	0.11579	0.33755	promoter-TSS (NM_001204813)	-promoter-TSS (NM_001204813)	-134	NT5E
chr1	151839633	151840236	1.71407e-18	-0.221306	0.18246	0.40376	intron (NM_001136003, intron 1 of 1)	-intron (NR_024237, intron 2 of 4)	622	C2CD4D
chr8	48555165	48555802	6.51615e-16	-0.220547	0.59014	0.81069	intron (NR_105002, intron 2 of 3)	-intron (NR_105002, intron 2 of 3)	3917	LOC101929268
chr9	131272909	131273377	5.90139e-10	-0.219309	0.5151	0.73441	intron (NM_033387, intron 1 of 1)	-intron (NM_033387, intron 1 of 1)	3367	FAM78A
chr11	70826312	70826878	5.39254e-14	-0.219154	0.47199	0.69114	intron (NM_012309, intron 10 of 24)	-intron (NM_012309, intron 10 of 24)	-36195	SHANK2-AS3
chr15	45116647	45117534	4.36972e-22	-0.218888	0.48396	0.70285	TTS (NM_001276268)	-TTS (NM_144565)	2765	DUOXA2
chr17	77373719	77374536	2.98397e-29	-0.217835	0.38281	0.60065	intron (NM_001113493, intron 1 of 10)	-intron (NM_001113492, intron 2 of 11)	791	SEPTIN9
chrX	9765552	9765858	1.81062e-20	-0.217175	0.24729	0.46447	exon (NM_000273, exon 1 of 9)	-exon (NM_000273, exon 1 of 9)	142	GPR143
chr13	100544954	100545128	1.9601e-09	-0.216408	0.55837	0.77478	intron (NM_001195087, intron 2 of 2)	-intron (NM_001195087, intron 2 of 2)	-11239	GGACT
chr19	1254124	1254307	5.47203e-09	-0.216109	0.39997	0.61608	exon (NM_177401, exon 5 of 8)	-exon (NM_177401, exon 5 of 8)	5663	MIDN
chr20	35601524	35601764	3.13288e-45	-0.215832	0.44493	0.66076	exon (NR_119376, exon 14 of 43)	-exon (NR_119376, exon 14 of 43)	5918	FER1L4
chr10	11299307	11300284	2.25673e-13	-0.215206	0.52283	0.73804	intron (NM_001326349, intron 9 of 12)	-intron (NM_001326339, intron 8 of 11)	44878	CELF2-AS1
chr12	124543520	124543771	8.25729e-11	-0.21461	0.45777	0.67238	intron (NM_001206654, intron 1 of 47)	-intron (NM_001206654, intron 1 of 47)	23966	NCOR2
chr12	80716987	80717166	8.44526e-10	-0.214578	0.26749	0.48206	exon (NM_005593, exon 1 of 3)	-exon (NM_005593, exon 1 of 3)	165	MYF5
chr17	39165288	39165564	5.7632e-11	-0.212916	0.40037	0.61328	intron (NM_001143968, intron 1 of 5)	-intron (NM_001143968, intron 1 of 5)	735	ARL5C
chr11	134471408	134471544	6.78737e-11	-0.21236	0.49854	0.7109	intron (NR_033852, intron 3 of 5)	-intron (NR_033852, intron 3 of 5)	34994	LOC283177
chr17	5500769	5501266	1.91708e-32	-0.212	0.059547	0.27155	promoter-TSS (NM_001162371)	-promoter-TSS (NM_001162371)	-12	LOC728392
chr19	39875401	39875785	1.07558e-17	-0.211583	0.44137	0.65296	exon (NM_003890, exon 23 of 29)	-exon (NM_003890, exon 23 of 29)	-29214	FBL
chr10	97321047	97321385	3.46956e-18	-0.211037	0.48138	0.69242	exon (NM_005479, exon 1 of 1)	-exon (NM_005479, exon 1 of 1)	1945	FRAT1
chr19	37551295	37551448	1.59206e-14	-0.210894	0.35889	0.56978	promoter-TSS (NR_038250)	-promoter-TSS (NM_152606)	1	ZNF571-AS1
chr17	48718935	48719513	3.30312e-18	-0.210058	0.26278	0.47284	Intergenic	Intergenic	3294	PRAC1
chr6	10425278	10425422	3.02145e-09	-0.208725	0.43735	0.64607	Intergenic	Intergenic	-5290	TFAP2A
chr12	6555547	6555665	1.11552e-08	-0.208599	0.46194	0.67054	exon (NM_001193457, exon 1 of 10)	-exon (NR_036467, exon 1 of 10)	436	IFFO1
chr17	2056535	2057730	3.17789e-85	-0.208415	0.45854	0.66696	exon (NM_001098202, exon 2 of 2)	-exon (NM_006497, exon 2 of 2)	823	HIC1
chr10	86536484	86536554	3.0794e-09	-0.207928	0.47723	0.68516	Intergenic	Intergenic	-14727	WAPL
chr22	50184924	50185099	4.83214e-08	-0.207275	0.47814	0.68541	promoter-TSS (NR_135275)	-promoter-TSS (NR_135275)	-901	TRABD
chr2	156254654	156254858	3.15002e-14	-0.20716	0.39358	0.60074	intron (NR_110250, intron 1 of 3)	-intron (NR_110249, intron 1 of 3)	175	LINC01876
chr19	3670881	3671087	1.06139e-08	-0.20703	0.46022	0.66725	intron (NM_001195733, intron 1 of 16)	-intron (NM_001300849, intron 1 of 16)	29484	PIP5K1C
chr19	48895809	48896013	1.2915e-08	-0.205507	0.29996	0.50546	intron (NM_003323, intron 4 of 12)	-intron (NM_003323, intron 4 of 12)	2833	TULP2
chr10	86536665	86536850	6.21541e-09	-0.205118	0.50808	0.7132	Intergenic	Intergenic	-14966	WAPL
chr8	11705082	11705307	2.75384e-09	-0.205024	0.18281	0.38783	promoter-TSS (NR_132779)	-promoter-TSS (NR_132779)	-167	SNORA99
chr10	8033908	8034551	7.26411e-23	-0.205019	0.50568	0.7107	Intergenic	Intergenic	18261	GATA3-AS1
chr5	3597316	3597438	8.57516e-11	-0.204853	0.15561	0.36046	intron (NM_024337, intron 1 of 3)	-intron (NM_024337, intron 1 of 3)	1545	IRX1
chr17	7383879	7384277	3.04036e-26	-0.204768	0.43101	0.63578	exon (NM_003985_2, exon 6 of 13)	-exon (NM_001251902_2, exon 6 of 13)	2989	TNK1
chr9	69173720	69174430	2.22735e-30	-0.204758	0.43472	0.63948	promoter-TSS (NM_001369873)	-promoter-TSS (NM_001369873)	20	TJP2
chr19	15551302	15551397	3.24739e-12	-0.203368	0.42814	0.63151	exon (NM_173483, exon 14 of 14)	-exon (NM_173483, exon 14 of 14)	42825	CYP4F22
chr22	39685722	39686283	5.39759e-32	-0.20311	0.42572	0.62883	exon (NM_021096, exon 37 of 37)	-exon (NM_021096, exon 37 of 37)	115250	CACNA1I
chr6	100467563	100467943	1.58451e-08	-0.201511	0.41896	0.62047	Intergenic	Intergenic	-2832	SIM1
chr17	48633617	48634259	7.80039e-21	-0.201388	0.44284	0.64423	Intergenic	Intergenic	-1379	MIR196A1
chr14	99245544	99246146	4.15449e-17	-0.201101	0.31625	0.51735	intron (NM_001282237, intron 2 of 3)	-intron (NM_001282237, intron 2 of 3)	26352	BCL11B
chr7	97007318	97007570	3.99565e-09	-0.200649	0.46634	0.66699	intron (NM_005222, intron 1 of 2)	-intron (NM_005222, intron 1 of 2)	1891	DLX6
chr2	176099773	176100019	1.28508e-17	-0.200601	0.46803	0.66864	exon (NM_021193, exon 1 of 2)	-exon (NM_021193, exon 1 of 2)	101	HOXD12
chr16	29664681	29664916	1.66939e-10	-0.200577	0.53971	0.74029	exon (NM_003123, exon 2 of 2)	-exon (NM_001030288, exon 2 of 2)	1552	SPN
chr6	1387690	1388286	3.75167e-09	-0.199165	0.45621	0.65538	Intergenic	Intergenic	-1588	FOXF2
chr11	125167370	125167513	1.16245e-08	-0.199086	0.52395	0.72304	intron (NM_022062, intron 1 of 12)	-intron (NM_022062, intron 1 of 12)	2691	PKNOX2
chr6	108119708	108119976	2.93656e-13	-0.198445	0.49457	0.69302	Intergenic	Intergenic	-3791	OSTM1-AS1
chr14	103279564	103279849	8.70109e-18	-0.198376	0.5288	0.72718	Intergenic	Intergenic	-37577	LOC105378183
chr10	122163426	122164003	4.67532e-24	-0.198333	0.48744	0.68577	promoter-TSS (NM_006997)	-promoter-TSS (NM_206860)	85	TACC2
chr15	45135152	45135641	8.92254e-29	-0.197825	0.54791	0.74573	intron (NM_017434, intron 6 of 34)	-intron (NM_017434, intron 6 of 34)	5403	DUOX1
chr15	66936308	66936889	2.09944e-10	-0.197664	0.54015	0.73781	intron (NR_135687, intron 2 of 2)	-intron (NR_135687, intron 2 of 2)	19916	LINC02206
chr5	174731855	174732291	3.86799e-21	-0.197509	0.5411	0.73861	Intergenic	Intergenic	7491	MSX2
chr2	176162970	176163223	1.37906e-08	-0.197274	0.51782	0.71509	intron (NM_006898, intron 1 of 3)	-intron (NM_006898, intron 1 of 3)	5790	HOXD3
chr19	45901395	45901520	1.50776e-08	-0.197079	0.50538	0.70245	exon (NM_001012643, exon 2 of 3)	-exon (NM_001012643, exon 2 of 3)	1155	MYPOP
chr6	163335755	163336041	2.04748e-10	-0.195522	0.51832	0.71384	Intergenic	Intergenic	11135	DKFZp451B082
chr15	84817087	84817424	4.26978e-17	-0.194964	0.50302	0.69799	promoter-TSS (NM_020778)	-promoter-TSS (NM_020778)	-100	ALPK3
chr2	7008191	7008552	3.847e-09	-0.194626	0.38734	0.58196	intron (NM_001349184, intron 3 of 8)	-intron (NM_001349183, intron 3 of 8)	69508	LOC101929452
chr10	117536920	117537431	6.54304e-19	-0.194574	0.33019	0.52477	intron (NR_002791, intron 2 of 3)	-intron (NR_002791, intron 2 of 3)	-5269	EMX2
chr19	15900001	15900079	1.19029e-08	-0.194503	0.45929	0.65379	Intergenic	Intergenic	-1966	CYP4F2
chr12	124497283	124497613	5.9476e-11	-0.194278	0.58541	0.77969	intron (NM_001077261, intron 2 of 47)	-intron (NM_001206654, intron 2 of 47)	70164	NCOR2
chr9	133579146	133579297	2.76353e-09	-0.1937	0.4954	0.6891	exon (NM_001080515, exon 3 of 3)	-exon (NM_001371529, exon 3 of 3)	6897	FAM163B
chr18	75204908	75205146	1.77443e-16	-0.193574	0.46762	0.6612	intron (NM_175907, intron 1 of 1)	-intron (NM_001306093, intron 1 of 1)	486	ZADH2
chr11	726053	726706	4.56234e-34	-0.192727	0.081636	0.27436	exon (NM_022772, exon 19 of 21)	-exon (NM_022772, exon 19 of 21)	-19297	DEAF1
chr20	62356338	62356676	2.45262e-08	-0.192415	0.44031	0.63273	TTS (NR_109924)	-TTS (NR_109924)	3497	LAMA5-AS1
chr16	31129828	31130176	2.20119e-08	-0.192285	0.51111	0.7034	intron (NM_182958, intron 6 of 9)	-intron (NM_182958, intron 6 of 9)	5725	PRSS8
chr1	29259711	29260025	5.85093e-18	-0.192278	0.40078	0.59306	intron (NM_001195001, intron 5 of 29)	-intron (NM_133178, intron 5 of 29)	23346	PTPRU
chr14	36666638	36667093	7.06886e-21	-0.192159	0.47601	0.66817	intron (NM_001372076, intron 3 of 3)	-intron (NM_001372076, intron 3 of 3)	5006	PAX9
chr10	117534728	117535171	1.45824e-22	-0.191902	0.37328	0.56518	intron (NR_002791, intron 2 of 3)	-intron (NR_002791, intron 2 of 3)	-7495	EMX2
chr6	42104629	42104809	1.78226e-16	-0.191824	0.45901	0.65084	exon (NM_001164446, exon 4 of 5)	-exon (NM_001164446, exon 4 of 5)	37901	C6orf132
chr19	4326953	4327052	2.6306e-11	-0.191658	0.37404	0.56569	exon (NM_001013841, exon 9 of 13)	-exon (NM_017720, exon 9 of 13)	11824	STAP2
chr17	72123100	72124221	2.28651e-44	-0.191156	0.55644	0.74759	exon (NM_000346, exon 3 of 3)	-exon (NM_000346, exon 3 of 3)	2641	SOX9
chr2	207770559	207770743	3.40461e-08	-0.190534	0.27014	0.46068	promoter-TSS (NM_003468)	-promoter-TSS (NM_003468)	-745	FZD5
chr4	2763884	2763985	3.15713e-11	-0.190133	0.45417	0.64431	Intergenic	Intergenic	-7599	TNIP2
chr1	156646725	156647012	7.47568e-16	-0.189883	0.43709	0.62697	exon (NM_021948, exon 3 of 14)	-exon (NM_021948, exon 3 of 14)	4752	BCAN
chr17	48995927	48996027	2.71393e-08	-0.18983	0.36809	0.55792	Intergenic	Intergenic	-1408	IGF2BP1
chr10	75407346	75408422	2.6684e-30	-0.189179	0.34628	0.53546	exon (NR_024421, exon 2 of 2)	-exon (NR_024422, exon 2 of 2)	-1273	LOC101929234
chr8	76683119	76683221	4.9361e-10	-0.189124	0.081266	0.27039	exon (NR_024360, exon 1 of 4)	-exon (NR_024360, exon 1 of 4)	105	ZFHX4-AS1
chr10	97975031	97975422	2.0014e-13	-0.188696	0.5399	0.7286	intron (NM_001206528, intron 2 of 14)	-intron (NM_018058, intron 2 of 14)	55394	CRTAC1
chr21	41725679	41726157	3.51264e-14	-0.187947	0.49353	0.68147	Intergenic	Intergenic	9482	LINC00112
chr6	100469478	100469585	2.94993e-10	-0.187806	0.49164	0.67944	Intergenic	Intergenic	-4611	SIM1
chr12	117876103	117876330	1.26922e-09	-0.187308	0.42732	0.61462	intron (NM_173598, intron 1 of 19)	-intron (NM_173598, intron 1 of 19)	92773	KSR2
chr17	4004774	4004994	1.27212e-08	-0.186964	0.37823	0.56519	exon (NM_015113, exon 55 of 55)	-exon (NM_015113, exon 55 of 55)	27781	LINC01975
chr12	2794180	2794458	1.08215e-12	-0.186891	0.28314	0.47003	promoter-TSS (NM_002014)	-promoter-TSS (NM_002014)	-651	FKBP4
chr6	106510610	106510813	5.63817e-09	-0.186707	0.26091	0.44762	intron (NM_001371242, intron 2 of 21)	-intron (NM_001371242, intron 2 of 21)	-1143	CRYBG1
chr16	88523920	88524025	4.50026e-10	-0.186366	0.58613	0.7725	intron (NR_148997, intron 2 of 3)	-intron (NM_153813, intron 4 of 9)	7080	LOC100128882
chr1	181482030	181482339	6.13574e-12	-0.185969	0.38041	0.56638	Intergenic	Intergenic	-1332	CACNA1E
chr19	1360706	1360982	2.18755e-14	-0.185762	0.61038	0.79615	TTS (NR_163149)	-TTS (NM_001369795)	3425	PWWP3A
chr6	27260343	27260541	5.28528e-08	-0.185672	0.4106	0.59627	Intergenic	Intergenic	12741	PRSS16
chr14	24171769	24172205	6.76139e-15	-0.185205	0.49723	0.68243	promoter-TSS (NM_005132_2)	-promoter-TSS (NM_005132_2)	-93	REC8
chr16	57479044	57479547	2.15337e-13	-0.185012	0.52511	0.71013	intron (NM_001369619, intron 2 of 8)	-intron (NM_001330556, intron 1 of 6)	461	DOK4
chr17	44559219	44559391	6.04082e-11	-0.184892	0.5403	0.72519	exon (NM_001466, exon 1 of 1)	-exon (NM_001466, exon 1 of 1)	1821	FZD2
chr15	45704372	45704808	6.36985e-10	-0.184798	0.42149	0.60629	promoter-TSS (NR_135680)	-promoter-TSS (NR_135680)	-605	LOC105370802
chr17	17782792	17782950	2.89346e-11	-0.184622	0.21232	0.39694	intron (NM_030665, intron 2 of 5)	-intron (NM_030665, intron 2 of 5)	-3342	SMCR5
chr17	18634890	18635209	6.20023e-13	-0.184565	0.34889	0.53345	TTS (NM_001039397)	-TTS (NM_001039397)	9377	TBC1D28
chr3	65597093	65597707	1.34479e-09	-0.184337	0.43208	0.61642	intron (NM_015520, intron 2 of 24)	-intron (NM_004742, intron 2 of 22)	-296416	MAGI1-AS1
chr2	44934828	44936073	2.59805e-25	-0.184248	0.094962	0.27921	intron (NR_147194, intron 1 of 2)	-intron (NR_147195, intron 1 of 1)	3437	LINC01833
chr19	39891656	39891922	1.29474e-10	-0.184011	0.45135	0.63536	exon (NM_003890, exon 15 of 29)	-exon (NM_003890, exon 15 of 29)	42837	FCGBP
chr14	35369704	35370189	2.19274e-09	-0.183353	0.47756	0.66092	Intergenic	Intergenic	34807	NFKBIA
chr8	11700513	11700742	7.58093e-10	-0.183305	0.20707	0.39038	exon (NM_001308094, exon 2 of 7)	-exon (NM_001308094, exon 2 of 7)	-3574	GATA4
chr14	37622244	37622384	1.39905e-12	-0.183094	0.32576	0.50885	exon (NM_001310135, exon 3 of 33)	-exon (NM_001310135, exon 3 of 33)	26685	TTC6
chr9	35791420	35791969	7.6529e-15	-0.182461	0.44891	0.63137	promoter-TSS (NM_003995)	-promoter-TSS (NM_003995)	-714	NPR2
chr10	131982511	131982883	3.91274e-13	-0.182075	0.21553	0.39761	promoter-TSS (NM_004052)	-promoter-TSS (NM_004052)	-684	BNIP3
chr17	48747648	48748009	3.1525e-09	-0.181541	0.34951	0.53105	Intergenic	Intergenic	-19079	HOXB13
chr9	137318706	137319323	5.51223e-16	-0.181444	0.52187	0.70331	intron (NM_017820, intron 19 of 21)	-intron (NM_017820, intron 19 of 21)	-16744	NRARP
chr15	70062307	70062486	4.51976e-10	-0.181236	0.66299	0.84422	intron (NM_001282980, intron 8 of 19)	-intron (NM_001105192, intron 8 of 19)	17071	MIR629
chr2	185864734	185865249	3.76998e-08	-0.180816	0.50094	0.68176	Intergenic	Intergenic	-64841	FSIP2-AS1
chr16	54281690	54281932	1.22436e-09	-0.180714	0.50457	0.68529	Intergenic	Intergenic	4976	IRX3
chr16	81486950	81487064	5.65136e-17	-0.180243	0.7405	0.92074	intron (NM_198390, intron 1 of 20)	-intron (NM_198390, intron 1 of 20)	-8347	CMIP
chr13	112105197	112105411	9.36169e-11	-0.180164	0.19256	0.37272	intron (NR_120392, intron 3 of 3)	-intron (NR_120392, intron 3 of 3)	-1815	SOX1-OT
chr6	10883327	10883470	6.04534e-08	-0.180079	0.33957	0.51965	Intergenic	Intergenic	-1358	GCM2
chr9	35490436	35490887	2.90291e-09	-0.180023	0.30017	0.48019	intron (NM_001330740, intron 1 of 10)	-intron (NR_052015, intron 1 of 11)	551	RUSC2
chr16	54291102	54291583	3.46674e-11	-0.17914	0.37007	0.54921	Intergenic	Intergenic	-4556	IRX3
chr4	3492952	3493053	6.21541e-09	-0.178253	0.71291	0.89117	exon (NM_173660, exon 7 of 7)	-exon (NM_173660, exon 7 of 7)	8459	DOK7
chr8	48682913	48683210	2.59328e-08	-0.178201	0.58532	0.76352	intron (NR_105002, intron 2 of 3)	-intron (NR_105002, intron 2 of 3)	52206	EFCAB1
chr18	57428060	57428654	4.25161e-17	-0.178113	0.33748	0.51559	Intergenic	Intergenic	-7017	ONECUT2
chr22	42289828	42290085	2.53658e-10	-0.177903	0.65245	0.83035	Intergenic	Intergenic	-6030	TCF20
chr20	35600701	35601088	2.64369e-10	-0.177451	0.4331	0.61055	exon (NR_119376, exon 15 of 43)	-exon (NR_119376, exon 15 of 43)	6667	FER1L4
chr5	42994899	42995068	1.6403e-08	-0.177266	0.23153	0.40879	Intergenic	Intergenic	-1651	FLJ32255
chr1	3070965	3071612	4.97341e-14	-0.177163	0.35725	0.53441	intron (NM_022114, intron 1 of 16)	-intron (NM_199454, intron 1 of 16)	2086	PRDM16
chr17	17783243	17783885	1.7256e-22	-0.176595	0.28175	0.45834	intron (NM_030665, intron 2 of 5)	-intron (NM_030665, intron 2 of 5)	-4035	SMCR5
chr19	3457402	3458323	3.275e-15	-0.176354	0.60398	0.78034	intron (NM_001245002, intron 10 of 10)	-intron (NM_001245002, intron 10 of 10)	22662	SMIM24
chr4	2161529	2161658	8.66621e-08	-0.176111	0.76706	0.94317	intron (NM_181808, intron 13 of 25)	-intron (NM_181808, intron 13 of 25)	80527	HAUS3
chr12	132583415	132583654	7.50881e-24	-0.175872	0.69545	0.87132	exon (NM_001142641, exon 17 of 17)	-exon (NM_001142641, exon 17 of 17)	1538	MIR6763
chr1	217140163	217140756	2.18379e-11	-0.175738	0.5213	0.69703	Intergenic	Intergenic	-2758	ESRRG
chr12	121578473	121578714	5.76541e-11	-0.175222	0.54086	0.71608	intron (NM_032590, intron 2 of 22)	-intron (NM_001005366, intron 2 of 22)	1652	KDM2B
chr17	15749601	15749785	1.33379e-13	-0.175189	0.57015	0.74534	Intergenic	Intergenic	-15010	CDRT15P2
chr5	139848039	139848245	1.4748e-16	-0.175177	0.3832	0.55838	exon (NM_013982, exon 11 of 11)	-exon (NM_004883, exon 10 of 10)	52334	PSD2
chr16	54288911	54289101	3.37177e-11	-0.174941	0.54752	0.72247	Intergenic	Intergenic	-2219	IRX3
chr10	75395485	75397124	3.49818e-80	-0.174627	0.46261	0.63723	intron (NR_120651, intron 1 of 3)	-intron (NR_120651, intron 1 of 3)	-5223	ZNF503-AS2
chr5	77628215	77628432	2.8311e-11	-0.174436	0.37244	0.54687	TTS (NM_032109)	-TTS (NM_032109)	10389	OTP
chr12	132340282	132340525	7.24017e-09	-0.174184	0.47393	0.64811	Intergenic	Intergenic	10554	LOC101928416
chr17_KI270857v1_alt	1983100	1983225	4.8171e-09	-0.173992	0.027316	0.20131	intron (NM_000458_2, intron 1 of 8)	-intron (NM_001304286, intron 1 of 6)	952	HNF1B
chr11	68374007	68374259	4.8534e-10	-0.173805	0.48799	0.66179	intron (NM_001291902, intron 5 of 22)	-intron (NM_002335, intron 5 of 22)	61542	LRP5
chr17	75753616	75753954	8.87633e-24	-0.173799	0.53936	0.71316	exon (NM_000213, exon 33 of 40)	-exon (NM_000213, exon 33 of 40)	11407	GALK1
chr1	147908070	147908321	9.40508e-10	-0.173788	0.68408	0.85787	exon (NM_005267, exon 2 of 2)	-exon (NM_005267, exon 2 of 2)	5401	GJA8
chr1	2443409	2444522	2.01585e-38	-0.173626	0.40934	0.58296	Intergenic	Intergenic	-23485	PLCH2
chr7	5695271	5695498	4.38957e-09	-0.173513	0.58864	0.76215	intron (NM_207116, intron 13 of 16)	-intron (NM_207116, intron 13 of 16)	-14924	RNF216-IT1
chr1	156641974	156642202	9.18954e-08	-0.173456	0.12882	0.30228	promoter-TSS (NM_021948)	-promoter-TSS (NM_021948)	-29	BCAN
chr7	73768609	73769064	7.73331e-09	-0.172224	0.59477	0.767	TTS (NM_001306)	-TTS (NM_001306)	1433	CLDN3
chr17	42851723	42852156	5.31404e-08	-0.172195	0.67506	0.84725	exon (NM_003734, exon 1 of 4)	-exon (NM_003734, exon 1 of 4)	741	AOC3
chr5	141241503	141242039	1.44972e-17	-0.171964	0.4693	0.64126	exon (NR_001282, exon 1 of 1)	-exon (NR_001282, exon 1 of 1)	1650	PCDHB19P
chr12	124369352	124369556	2.02589e-09	-0.171772	0.59745	0.76922	intron (NM_001206654, intron 21 of 47)	-intron (NM_001206654, intron 21 of 47)	-32212	MIR6880
chr6	108561158	108562099	3.86901e-22	-0.171657	0.15586	0.32751	exon (NM_001455, exon 1 of 3)	-exon (NM_201559, exon 2 of 4)	712	FOXO3
chr22	45972083	45972615	9.54998e-36	-0.17083	0.53384	0.70467	intron (NM_058238, intron 1 of 3)	-intron (NM_058238, intron 1 of 3)	4813	WNT7B
chr1	217139701	217139783	7.49157e-11	-0.170763	0.55536	0.72613	Intergenic	Intergenic	-2040	ESRRG
chr8	129983675	129983854	3.98158e-12	-0.17067	0.70731	0.87798	intron (NM_001353269, intron 1 of 10)	-intron (NM_001353263, intron 1 of 11)	24688	MIR5194
chr19	45783233	45783489	1.00386e-08	-0.170542	0.52638	0.69692	promoter-TSS (NM_001288766)	-promoter-TSS (NM_001081560)	-871	DMPK
chr12	53197678	53198199	2.50111e-12	-0.169934	0.30775	0.47768	exon (NR_104181, exon 3 of 12)	-exon (NM_000889, exon 4 of 16)	9312	ITGB7
chr14	74610986	74611211	1.50755e-09	-0.169923	0.56726	0.73718	intron (NM_000428, intron 1 of 35)	-intron (NM_000428, intron 1 of 35)	1138	LTBP2
chr1	212514557	212515100	1.02694e-19	-0.169596	0.51763	0.68722	Intergenic	Intergenic	-30865	LINC01740
chr4	1216749	1217458	4.39716e-14	-0.169463	0.60221	0.77168	exon (NR_104331, exon 6 of 6)	-exon (NR_104331, exon 6 of 6)	6984	CTBP1-AS
chr2	61589872	61590012	1.37759e-08	-0.169309	0.59419	0.7635	Intergenic	Intergenic	-51586	XPO1
chr14	95360367	95360699	1.96755e-17	-0.169053	0.50079	0.66984	Intergenic	Intergenic	30949	LINC02292
chr5	2750410	2750835	6.29792e-22	-0.168679	0.34594	0.51461	intron (NM_033267, intron 1 of 3)	-intron (NM_033267, intron 1 of 3)	1054	IRX2
chr4	16228386	16228622	9.11482e-08	-0.1683	0.55906	0.72736	intron (NR_027697, intron 1 of 2)	-intron (NR_027696, intron 1 of 2)	1841	TAPT1-AS1
chr9	136821387	136821772	9.04535e-22	-0.167975	0.48744	0.65541	intron (NM_001173988, intron 1 of 14)	-intron (NM_001173988, intron 1 of 14)	-9377	MIR4292
chr6	1392814	1392951	5.5146e-09	-0.167831	0.45066	0.61849	intron (NM_001452, intron 1 of 1)	-intron (NM_001452, intron 1 of 1)	-2472	MIR6720
chr19	10513882	10514292	2.17186e-22	-0.167713	0.54483	0.71254	exon (NM_030760, exon 2 of 2)	-exon (NM_030760, exon 2 of 2)	3360	S1PR5
chr19	5229521	5229589	5.89058e-09	-0.167621	0.44793	0.61555	exon (NM_002850, exon 15 of 38)	-exon (NM_130854, exon 12 of 33)	111257	PTPRS
chr6	1393390	1394036	6.76033e-29	-0.167415	0.47573	0.64314	intron (NM_001452, intron 1 of 1)	-intron (NM_001452, intron 1 of 1)	-3302	MIR6720
chr16	89202522	89202752	1.08464e-08	-0.167208	0.42091	0.58812	Intergenic	Intergenic	-2100	SLC22A31
chr16	87822379	87822715	7.49804e-12	-0.167188	0.66725	0.83444	Intergenic	Intergenic	12113	MIR6775
chr1	10668146	10668546	1.07002e-09	-0.166288	0.62402	0.79031	intron (NM_001079843, intron 4 of 20)	-intron (NM_001079843, intron 4 of 20)	128300	CASZ1
chr5	2748330	2749009	2.58582e-45	-0.16554	0.47348	0.63902	exon (NM_001134222, exon 3 of 5)	-exon (NM_033267, exon 3 of 4)	3007	IRX2
chr11	720918	721351	1.05223e-12	-0.165292	0.51441	0.6797	exon (NM_022772, exon 8 of 21)	-exon (NM_022772, exon 8 of 21)	-14052	DEAF1
chr4	139735567	139735835	1.27001e-09	-0.165201	0.4899	0.6551	intron (NM_018717, intron 2 of 4)	-intron (NM_018717, intron 2 of 4)	69882	MGST2
chr17	57874633	57874973	1.26559e-11	-0.164792	0.55015	0.71494	intron (NM_001271875, intron 3 of 10)	-intron (NM_001292025, intron 3 of 10)	-24759	MRPS23
chr3	62377313	62377424	2.29534e-08	-0.164456	0.47098	0.63544	Intergenic	Intergenic	-3819	FEZF2
chr16	54933256	54933886	1.29053e-34	-0.164218	0.54773	0.71195	exon (NM_001252197, exon 3 of 3)	-exon (NM_001252197, exon 3 of 3)	2372	IRX5
chr5	132822899	132823344	6.75961e-23	-0.163939	0.6163	0.78024	exon (NM_001172700, exon 10 of 10)	-exon (NM_001172700, exon 10 of 10)	3188	SHROOM1
chr5	2749214	2749821	2.44672e-20	-0.163906	0.52545	0.68936	exon (NM_001134222, exon 2 of 5)	-exon (NM_033267, exon 2 of 4)	2159	IRX2
chr13	113050827	113051023	6.93422e-12	-0.163499	0.70033	0.86383	intron (NM_001366646, intron 2 of 27)	-intron (NM_001112732, intron 4 of 29)	6279	MCF2L
chr2	176171639	176172239	1.30334e-29	-0.163393	0.55258	0.71598	exon (NM_006898, exon 4 of 4)	-exon (NM_006898, exon 4 of 4)	6190	HAGLR
chr21	18244789	18245076	1.77043e-08	-0.163382	0.14675	0.31013	promoter-TSS (NM_024944)	-promoter-TSS (NM_001204174)	100	CHODL
chr20	63488291	63488417	1.46041e-11	-0.163271	0.42817	0.59144	exon (NM_001958, exon 8 of 8)	-exon (NM_001958, exon 8 of 8)	10729	EEF1A2
chr5	132825576	132825954	2.88805e-28	-0.163237	0.53399	0.69723	exon (NM_133456, exon 1 of 7)	-exon (NM_001172700, exon 4 of 10)	545	SHROOM1
chr15	48972902	48973086	1.77043e-08	-0.162728	0.71807	0.8808	Intergenic	Intergenic	-9075	SHC4
chr10	103661878	103661994	2.87454e-09	-0.162711	0.65803	0.82074	intron (NM_001365079, intron 1 of 8)	-intron (NM_014631, intron 7 of 13)	16279	SH3PXD2A
chr19	46493988	46494538	2.86137e-13	-0.162396	0.57826	0.74066	exon (NM_020709, exon 1 of 1)	-exon (NM_020709, exon 1 of 1)	1604	PNMA8B
chr11	68750518	68751016	2.71021e-12	-0.162373	0.46666	0.62903	intron (NM_001039656, intron 1 of 5)	-intron (NM_004923, intron 1 of 9)	753	TESMIN
chr19	38386042	38386248	1.05256e-10	-0.162284	0.63075	0.79303	exon (NM_152657, exon 3 of 4)	-exon (NM_152657, exon 3 of 4)	1889	GGN
chr1	118989368	118990359	6.72195e-15	-0.162095	0.43944	0.60154	promoter-TSS (NM_152380)	-promoter-TSS (NM_152380)	-354	TBX15
chr2	218873587	218873888	5.08786e-17	-0.161688	0.53026	0.69195	exon (NM_006522, exon 4 of 4)	-exon (NM_006522, exon 4 of 4)	-7114	WNT10A
chr6	100449342	100449732	1.27602e-17	-0.161593	0.52289	0.68448	intron (NM_001374769, intron 5 of 11)	-intron (NM_005068, intron 5 of 11)	14919	SIM1
chr17	76140313	76140497	4.14889e-13	-0.161535	0.27126	0.43279	promoter-TSS (NR_040017)	-promoter-TSS (NR_040017)	-151	RNF157-AS1
chr22	45971373	45971653	1.32367e-12	-0.161302	0.5506	0.7119	intron (NM_058238, intron 1 of 3)	-intron (NM_058238, intron 1 of 3)	5649	WNT7B
chr6	166169108	166169672	3.13258e-13	-0.161262	0.22877	0.39003	promoter-TSS (NM_001366286)	-promoter-TSS (NM_001270484)	-721	TBXT
chr3	147393806	147393915	4.60152e-10	-0.161037	0.43664	0.59768	intron (NM_001243256, intron 2 of 3)	-intron (NM_001168378, intron 3 of 4)	-1431	ZIC4
chr10	103660959	103661215	4.91008e-12	-0.160536	0.59494	0.75547	exon (NM_014631, exon 8 of 14)	-exon (NM_014631, exon 8 of 14)	17128	SH3PXD2A
chr1	1033859	1034577	8.40416e-28	-0.160386	0.56755	0.72794	exon (NM_001364727, exon 1 of 36)	-exon (NM_001364727, exon 1 of 36)	225	AGRN
chr6	100447698	100447991	1.88474e-08	-0.160146	0.52718	0.68733	intron (NM_001374769, intron 8 of 11)	-intron (NM_005068, intron 8 of 11)	16611	SIM1
chr19	52535756	52536181	4.97994e-16	-0.160033	0.44534	0.60537	intron (NM_001321424, intron 2 of 4)	-intron (NM_001039886, intron 2 of 4)	8260	ZNF808
chr16	88701661	88702105	1.13705e-08	-0.159827	0.60422	0.76405	intron (NM_178841, intron 1 of 5)	-intron (NM_001171816, intron 1 of 5)	1698	RNF166
chr1	111270622	111271164	1.29775e-10	-0.159807	0.50542	0.66523	Intergenic	Intergenic	-9631	CHIAP2
chr10	127736146	127736806	1.29971e-17	-0.159558	0.45048	0.61004	promoter-TSS (NM_207426)	-promoter-TSS (NM_207426)	-709	FOXI2
chr2	202035759	202036030	1.85433e-10	-0.159479	0.60737	0.76685	exon (NM_003507, exon 1 of 1)	-exon (NM_003507, exon 1 of 1)	1308	FZD7
chr1	1437012	1437750	3.33295e-10	-0.159258	0.52545	0.68471	exon (NM_022834, exon 2 of 3)	-exon (NM_022834, exon 2 of 3)	1691	VWA1
chr11	125904383	125904416	1.64026e-08	-0.159025	0.04759	0.20662	promoter-TSS (NM_013264)	-promoter-TSS (NM_013264)	-108	DDX25
chr7	155803314	155803658	8.75168e-20	-0.15857	0.55194	0.71051	exon (NM_000193, exon 3 of 3)	-exon (NM_000193, exon 3 of 3)	5677	SHH
chr11	128451786	128451926	1.60425e-09	-0.158388	0.65692	0.8153	Intergenic	Intergenic	70454	ETS1
chr9	129336642	129336981	2.01094e-09	-0.158135	0.099142	0.25728	promoter-TSS (NR_120685)	-promoter-TSS (NR_120686)	-111	LINC01503
chr7	1233557	1233814	1.48812e-08	-0.158064	0.20927	0.36734	exon (NM_001080461, exon 2 of 3)	-exon (NM_001080461, exon 2 of 3)	814	UNCX
chr6	163630598	163630877	3.19044e-14	-0.15791	0.53153	0.68944	Intergenic	Intergenic	40746	LOC102724152
chr1	143699634	143699779	2.79243e-08	-0.157657	0.13064	0.2883	promoter-TSS (NR_104078)	-promoter-TSS (NR_104078)	-88	RNVU1-17
chr7	159005953	159006514	1.5761e-09	-0.157209	0.72716	0.88437	Intergenic	Intergenic	-2120	LINC00689
chr9	137280802	137281316	1.30972e-27	-0.156275	0.59459	0.75086	exon (NM_017723, exon 2 of 2)	-exon (NM_017723, exon 2 of 2)	3333	TOR4A
chr13	99983104	99983593	2.73648e-08	-0.155907	0.19794	0.35385	intron (NM_007129, intron 1 of 2)	-intron (NM_007129, intron 1 of 2)	1565	ZIC2
chr14	105060655	105061207	6.46416e-08	-0.155765	0.51677	0.67254	intron (NM_001278694, intron 1 of 4)	-intron (NM_001278694, intron 1 of 4)	4499	GPR132
chr1	6208607	6209071	1.88635e-24	-0.154688	0.57011	0.7248	intron (NM_207396, intron 3 of 17)	-intron (NM_207396, intron 3 of 17)	2720	RNF207
chr8	144273023	144273773	4.89697e-17	-0.154482	0.66986	0.82434	intron (NM_015201, intron 3 of 15)	-intron (NM_015201, intron 3 of 15)	6945	SCX
chr16	4114818	4115222	3.27893e-18	-0.153918	0.70823	0.86215	exon (NM_001116, exon 2 of 11)	-exon (NM_001116, exon 2 of 11)	1422	ADCY9
chr15	96365799	96366010	9.77605e-09	-0.153614	0.53993	0.69354	Intergenic	Intergenic	32140	NR2F2
chr8	10729103	10729413	3.42524e-09	-0.153189	0.48099	0.63418	promoter-TSS (NR_146188)	-promoter-TSS (NR_146188)	-33	LOC102723313
chr9	127809581	127809874	6.03523e-11	-0.152968	0.45994	0.61291	exon (NM_001288803, exon 11 of 14)	-exon (NM_001018078, exon 12 of 15)	-6338	LOC102723566
chr17	62138564	62138781	4.23167e-08	-0.152853	0.21329	0.36614	Intergenic	Intergenic	-73395	MED13
chr2	19351335	19351741	5.51108e-10	-0.152613	0.62888	0.78149	TTS (NM_145260)	-TTS (NM_145260)	3109	MIR4757
chr5	126594649	126595356	4.14889e-13	-0.151645	0.099794	0.25144	intron (NM_001182, intron 1 of 17)	-intron (NM_001201377, intron 1 of 17)	216	ALDH7A1
chr10	21500318	21500658	7.60713e-09	-0.151308	0.58049	0.73179	Intergenic	Intergenic	-3228	MIR1915HG
chr4	4507395	4507635	3.32745e-09	-0.151228	0.73257	0.88379	intron (NM_001346282, intron 1 of 10)	-intron (NM_001346281, intron 1 of 10)	-25815	STX18-IT1
chr6	41547969	41548697	3.72169e-23	-0.150806	0.48324	0.63404	promoter-TSS (NR_126416)	-promoter-TSS (NR_126416)	288	FOXP4-AS1
chr10	102240643	102241074	4.39251e-11	-0.150742	0.43461	0.58535	intron (NM_005029, intron 1 of 3)	-intron (NM_005029, intron 1 of 3)	653	PITX3
chr14	103274119	103274591	4.56853e-21	-0.150738	0.62433	0.77506	Intergenic	Intergenic	-42929	LOC105378183
chr5	3599307	3599767	1.87118e-15	-0.150543	0.48754	0.63809	exon (NM_024337, exon 2 of 4)	-exon (NM_024337, exon 2 of 4)	3705	IRX1
chr1	148157863	148158033	3.23392e-08	-0.150293	0.61217	0.76246	Intergenic	Intergenic	-4762	LINC02805
chr8	22086789	22086902	1.01384e-09	-0.150137	0.60035	0.75048	Intergenic	Intergenic	-2304	FAM160B2
chr2	232928716	232929046	5.08814e-10	-0.150079	0.49056	0.64064	promoter-TSS (NM_001114090)	-promoter-TSS (NM_001114090)	-730	NGEF
chr2	19350385	19350958	2.83767e-18	-0.149846	0.61273	0.76258	TTS (NM_145260)	-TTS (NM_145260)	2243	MIR4757
chr10	119541684	119542313	5.47106e-13	-0.149843	0.32352	0.47337	intron (NM_001005339, intron 1 of 4)	-intron (NM_001005339, intron 1 of 4)	720	RGS10
chr16	89247963	89248485	3.09415e-12	-0.149479	0.43296	0.58244	Intergenic	Intergenic	30521	ZNF778
chr5	179530129	179530597	1.2915e-08	-0.149448	0.46661	0.61606	intron (NM_001142306_2, intron 3 of 5)	-intron (NR_131066, intron 3 of 5)	7906	C5orf60
chr18	79792453	79792741	5.37193e-08	-0.149305	0.63254	0.78185	Intergenic	Intergenic	-71071	KCNG2
chr3	170419781	170420441	5.68813e-15	-0.149136	0.3982	0.54734	intron (NM_005602, intron 1 of 2)	-intron (NM_005602, intron 1 of 2)	-1115	CLDN11
chr1	39738640	39738795	1.37759e-08	-0.149068	0.010213	0.15928	promoter-TSS (NR_036543)	-promoter-TSS (NM_001319293)	-127	PPIE
chr16	54290329	54290550	1.77515e-10	-0.149058	0.54661	0.69567	Intergenic	Intergenic	-3653	IRX3
chr12	124388755	124389856	3.80823e-09	-0.148807	0.39074	0.53954	intron (NM_006312, intron 18 of 48)	-intron (NM_001206654, intron 18 of 47)	-52064	MIR6880
chr4	52076693	52077055	2.37711e-11	-0.148734	0.51969	0.66843	exon (NM_145263, exon 7 of 13)	-exon (NM_145263, exon 7 of 13)	25570	SPATA18
chr2	110806148	110806306	5.63336e-10	-0.14872	0.63107	0.77979	intron (NM_001142807, intron 9 of 17)	-intron (NM_001142807, intron 9 of 17)	73654	ACOXL
chr1	1430572	1430933	1.81305e-08	-0.148696	0.37306	0.52176	exon (NR_125994, exon 2 of 2)	-exon (NR_125994, exon 2 of 2)	3820	LINC01770
chr1	226736955	226737299	2.42963e-09	-0.148692	0.48851	0.63721	exon (NM_002221, exon 2 of 8)	-exon (NM_002221, exon 2 of 8)	2048	ITPKB
chr10	95230759	95231136	8.96057e-08	-0.148633	0.44894	0.59757	Intergenic	Intergenic	36748	ACSM6
chr16	1533982	1534515	6.46901e-16	-0.148429	0.51908	0.66751	exon (NM_024600, exon 1 of 3)	-exon (NM_024600, exon 1 of 3)	583	TMEM204
chr19	18388301	18388537	4.49384e-12	-0.148342	0.23952	0.38787	exon (NM_004864, exon 2 of 2)	-exon (NM_004864, exon 2 of 2)	1857	MIR3189
chr1	75129871	75130651	4.11847e-11	-0.148283	0.20475	0.35303	exon (NM_001001933, exon 2 of 10)	-exon (NM_001001933, exon 2 of 10)	1827	LHX8
chrX	77448081	77448541	2.75962e-14	-0.148267	0.64768	0.79595	intron (NM_003868, intron 1 of 2)	-intron (NM_003868, intron 1 of 2)	922	FGF16
chr22	26756848	26756980	2.3032e-14	-0.14824	0.28213	0.43037	intron (NR_110543, intron 2 of 5)	-intron (NR_110543, intron 2 of 5)	84071	MIATNB
chr10	44828659	44828812	4.19153e-08	-0.148213	0.64181	0.79002	intron (NR_033842, intron 4 of 7)	-intron (NR_033842, intron 4 of 7)	-82580	TMEM72
chr15	52791270	52791781	2.20847e-10	-0.148053	0.43053	0.57858	Intergenic	Intergenic	-1190	ONECUT1
chr7	128915606	128916164	1.92862e-11	-0.147713	0.46759	0.61531	Intergenic	Intergenic	-5176	KCP
chr2	235671192	235671451	2.02962e-08	-0.147558	0.60303	0.75059	intron (NM_001244888, intron 1 of 9)	-intron (NM_014914, intron 1 of 16)	-153401	TNRC17
chr9	136628276	136629056	2.36489e-11	-0.147525	0.53711	0.68463	Intergenic	Intergenic	-11485	LINC01451
chr2	45170540	45171009	2.05454e-09	-0.147439	0.63298	0.78042	Intergenic	Intergenic	84166	LINC01121
chr19	55703737	55704103	5.81485e-11	-0.14721	0.64003	0.78724	exon (NM_001130072, exon 11 of 11)	-exon (NM_001130072, exon 11 of 11)	27295	EPN1
chr8	70069868	70069919	3.52396e-08	-0.147109	0.33875	0.48585	intron (NM_024504, intron 1 of 7)	-intron (NM_024504, intron 1 of 7)	1358	PRDM14
chr11	65640938	65641112	1.59823e-08	-0.146611	0.60517	0.75178	exon (NM_006747, exon 2 of 16)	-exon (NM_153253, exon 2 of 16)	904	SIPA1
chr19	6753437	6753624	8.93196e-15	-0.14635	0.49105	0.6374	exon (NM_005490, exon 9 of 10)	-exon (NM_005490, exon 9 of 10)	13851	TRIP10
chr15	24773259	24773617	4.17282e-08	-0.145921	0.2791	0.42503	Intergenic	Intergenic	-50170	SNHG14
chr6	9399020	9399349	6.37354e-08	-0.145903	0.44721	0.59311	Intergenic	Intergenic	746976	HULC
chr17	58487533	58488303	3.85794e-31	-0.145707	0.57213	0.71784	exon (NM_001080439, exon 1 of 6)	-exon (NM_001080439, exon 1 of 6)	490	HSF5
chr5	73119842	73120173	7.37115e-08	-0.145183	0.41547	0.56065	promoter-TSS (NM_173490)	-promoter-TSS (NM_173490)	-567	TMEM171
chr14	99602986	99603207	6.08702e-10	-0.144709	0.33636	0.48107	intron (NM_001144995, intron 1 of 5)	-intron (NM_001144995, intron 1 of 5)	1110	CCDC85C
chr2	163876870	163877016	2.40742e-08	-0.144599	0.77883	0.92343	Intergenic	Intergenic	-140935	FIGN
chr19	4108817	4109469	5.78212e-14	-0.144493	0.67754	0.82203	intron (NM_030662, intron 3 of 10)	-intron (NM_030662, intron 3 of 10)	14986	MAP2K2
chr13	89363218	89363379	3.78674e-09	-0.144483	0.6547	0.79918	Intergenic	Intergenic	-126409	LINC01047
chr13	78595985	78596295	8.79409e-13	-0.144449	0.36686	0.51131	promoter-TSS (NR_158457)	-promoter-TSS (NR_158457)	18	LOC780529
chr9	971346	971586	1.54073e-10	-0.144106	0.45168	0.59578	Intergenic	Intergenic	-5189	DMRT3
chr2	20670924	20671298	3.19457e-16	-0.143942	0.59848	0.74242	exon (NM_182828, exon 2 of 2)	-exon (NM_182828, exon 2 of 2)	3967	GDF7
chr5	135027437	135027843	4.64939e-14	-0.143856	0.53611	0.67997	TTS (NM_002653)	-TTS (NM_002653)	-5634	C5orf66
chr5	135028080	135028832	4.22284e-28	-0.143701	0.53234	0.67604	exon (NM_002653, exon 3 of 3)	-exon (NM_002653, exon 3 of 3)	-4818	C5orf66
chr1	15837454	15837614	1.44871e-10	-0.143416	0.61661	0.76003	intron (NR_024279, intron 1 of 1)	-intron (NR_024279, intron 1 of 1)	-10173	SPEN
chr1	47439520	47439834	1.37081e-08	-0.143093	0.44885	0.59195	exon (NM_004474, exon 1 of 1)	-exon (NM_004474, exon 1 of 1)	1633	FOXD2
chr2	98822429	98823356	1.96082e-38	-0.143	0.52048	0.66347	exon (NM_207362, exon 7 of 10)	-exon (NM_207362, exon 7 of 10)	-50995	LINC02611
chr11	721518	721920	2.64218e-09	-0.14285	0.53798	0.68083	intron (NM_022772, intron 10 of 20)	-intron (NM_022772, intron 10 of 20)	-14636	DEAF1
chr2	174025764	174026017	7.42099e-14	-0.142349	0.74292	0.88527	exon (NR_136175, exon 1 of 1)	-exon (NR_136175, exon 1 of 1)	611	LINC01960
chrX	20268317	20268599	7.33444e-11	-0.141884	0.58159	0.72348	Intergenic	Intergenic	-1549	RPS6KA3
chr5	141492408	141492632	5.47398e-12	-0.141854	0.59933	0.74118	TTS (NM_032407)	-TTS (NM_032407)	3279	PCDHGC5
chr6	4078894	4079016	1.58859e-10	-0.14155	0.47937	0.62092	promoter-TSS (NM_001085401)	-promoter-TSS (NR_104463)	182	FAM217A
chr2	130915888	130916628	7.03986e-12	-0.141337	0.52924	0.67058	exon (NM_001367493, exon 2 of 14)	-exon (NM_001367493, exon 2 of 14)	-47397	ARHGEF4
chr15	100880270	100880920	1.3763e-12	-0.140968	0.25536	0.39633	intron (NM_001293815, intron 1 of 9)	-intron (NM_001293815, intron 1 of 9)	764	ALDH1A3
chr17	21674150	21674365	3.19134e-08	-0.140922	0.7753	0.91623	Intergenic	Intergenic	-18265	KCNJ18
chr19	50358394	50358721	9.2637e-16	-0.140841	0.43509	0.57593	TTS (NM_004851)	-TTS (NM_004851)	7081	NAPSA
chr6	6003454	6004065	6.11928e-12	-0.140832	0.36382	0.50466	exon (NM_001278711, exon 1 of 4)	-exon (NM_001278711, exon 1 of 4)	284	NRN1
chr12	54370261	54370985	2.31371e-12	-0.140535	0.59765	0.73818	intron (NM_001130968, intron 6 of 6)	-intron (NM_015481, intron 6 of 6)	-6137	GPR84
chr2	113277995	113278420	1.8134e-10	-0.140512	0.33141	0.47192	intron (NM_003466, intron 2 of 11)	-intron (NM_013953, intron 2 of 9)	713	PAX8
chr10	22477488	22477855	1.23598e-12	-0.140492	0.65625	0.79675	Intergenic	Intergenic	-39743	LOC100499489
chr17	48725377	48725713	5.39436e-09	-0.140424	0.18535	0.32577	TTS (NM_001282276)	-TTS (NM_001282275)	-1070	MIR3185
chr19	3179247	3179428	3.07946e-09	-0.140417	0.62614	0.76656	exon (NM_003775, exon 1 of 1)	-exon (NM_003775, exon 1 of 1)	569	S1PR4
chr11	23652380	23652568	1.50857e-08	-0.140255	0.79011	0.93036	Intergenic	Intergenic	-233284	MIR8054
chr10	11742542	11742803	4.87994e-12	-0.139443	0.44533	0.58477	exon (NM_024693, exon 1 of 5)	-exon (NM_024693, exon 1 of 5)	291	ECHDC3
chr19	3179875	3180343	3.34408e-10	-0.139434	0.65548	0.79491	exon (NM_003775, exon 1 of 1)	-exon (NM_003775, exon 1 of 1)	1340	S1PR4
chr10	79243399	79243664	1.45177e-14	-0.139393	0.44781	0.58721	intron (NM_020338, intron 7 of 24)	-intron (NM_020338, intron 7 of 24)	-103937	PPIF
chr22	44729639	44729970	8.88059e-08	-0.139245	0.56512	0.70436	intron (NM_181334, intron 4 of 14)	-intron (NM_001198721, intron 6 of 9)	-22753	ARHGAP8
chr5	88672829	88673023	4.56379e-08	-0.139131	0.35172	0.49085	intron (NR_152237, intron 1 of 2)	-intron (NR_024384, intron 1 of 2)	413	LINC00461
chr11	396864	397451	2.32539e-17	-0.139062	0.56014	0.6992	exon (NM_007183, exon 3 of 13)	-exon (NM_001303029, exon 4 of 14)	2949	PKP3
chr19	35755583	35755712	7.06254e-09	-0.138919	0.45628	0.5952	exon (NM_144617, exon 3 of 3)	-exon (NM_144617, exon 3 of 3)	1381	HSPB6
chr18	57427622	57427853	1.85733e-08	-0.138907	0.38474	0.52365	Intergenic	Intergenic	-7636	ONECUT2
chr2	62129900	62130091	3.8353e-08	-0.138711	0.67627	0.81498	intron (NM_001321781, intron 2 of 2)	-intron (NM_001321781, intron 2 of 2)	-66119	B3GNT2
chr1	39922368	39922659	1.49904e-10	-0.138226	0.63347	0.7717	Intergenic	Intergenic	-20597	MYCL
chr6	1393198	1393350	3.53477e-08	-0.137281	0.47471	0.61199	intron (NM_001452, intron 1 of 1)	-intron (NM_001452, intron 1 of 1)	-2863	MIR6720
chr5	179125064	179125278	3.02388e-10	-0.137239	0.67705	0.81428	exon (NM_014244, exon 19 of 22)	-exon (NM_014244, exon 19 of 22)	64798	ZNF354C
chr2	113498945	113499379	1.10265e-10	-0.136733	0.45256	0.5893	promoter-TSS (NM_012184)	-promoter-TSS (NM_012184)	78	FOXD4L1
chr17	42683962	42684248	7.25884e-08	-0.136693	0.60692	0.74361	exon (NM_003632, exon 3 of 24)	-exon (NM_003632, exon 3 of 24)	1574	CNTNAP1
chr15	76340001	76340866	1.86299e-27	-0.136634	0.30952	0.44616	exon (NM_145805, exon 4 of 6)	-exon (NM_145805, exon 4 of 6)	3661	ISL2
chr21	36708947	36709096	7.32254e-09	-0.136556	0.2924	0.42896	intron (NM_005069, intron 1 of 10)	-intron (NM_009586, intron 1 of 9)	9907	SIM2
chr16	67163943	67164466	5.62694e-08	-0.136532	0.10735	0.24388	promoter-TSS (NM_001374675)	-promoter-TSS (NM_001374674)	444	HSF4
chr11	125166348	125166849	2.66449e-09	-0.136401	0.16295	0.29935	intron (NM_022062, intron 1 of 12)	-intron (NM_022062, intron 1 of 12)	1848	PKNOX2
chr16	74700390	74700511	2.94266e-11	-0.136206	0.0094272	0.14563	intron (NM_001142497, intron 1 of 5)	-intron (NM_152649, intron 1 of 10)	411	MLKL
chr18	12911379	12912331	1.47422e-20	-0.135215	0.63351	0.76873	Intergenic	Intergenic	-27520	PTPN2
chr1	10638466	10639245	3.79024e-37	-0.135143	0.63436	0.76951	exon (NM_001079843, exon 21 of 21)	-exon (NM_001079843, exon 21 of 21)	157790	CASZ1
chr4	41878387	41879308	8.29242e-09	-0.134958	0.44429	0.57925	TTS (NR_104143)	-TTS (NR_104143)	3763	LINC00682
chr10	3556382	3556647	7.45189e-10	-0.134896	0.6831	0.81799	intron (NR_131187, intron 1 of 1)	-intron (NR_131187, intron 1 of 1)	-53677	LINC02669
chr14	60485272	60485707	1.50648e-08	-0.13479	0.30765	0.44244	intron (NM_174978, intron 1 of 17)	-intron (NM_174978, intron 1 of 17)	573	C14orf39
chr17	2071798	2072245	1.85935e-08	-0.134664	0.68174	0.8164	intron (NM_001282326, intron 3 of 6)	-intron (NM_017575, intron 15 of 18)	15712	HIC1
chr11	70828508	70829331	8.34911e-09	-0.134546	0.68779	0.82233	intron (NM_012309, intron 10 of 24)	-intron (NM_012309, intron 10 of 24)	-33870	SHANK2-AS3
chr18	45837618	45837737	2.43419e-12	-0.134333	0.034378	0.16871	exon (NM_213602, exon 3 of 6)	-exon (NM_213602, exon 3 of 6)	12003	SIGLEC15
chr4	150583319	150583920	7.28697e-19	-0.134013	0.6955	0.82951	exon (NM_006439, exon 1 of 1)	-exon (NM_006439, exon 1 of 1)	1469	MAB21L2
chr7	155804702	155805257	2.08689e-13	-0.133959	0.4302	0.56416	intron (NM_000193, intron 2 of 2)	-intron (NM_000193, intron 2 of 2)	4183	SHH
chr12	54369602	54369860	4.08178e-08	-0.133913	0.70663	0.84054	exon (NM_001290004, exon 9 of 9)	-exon (NM_015481, exon 7 of 7)	-5245	GPR84
chr19	55087311	55087481	1.44187e-09	-0.133466	0.49741	0.63087	exon (NM_133180_4, exon 19 of 20)	-exon (NM_017729_2, exon 14 of 15)	7004	EPS8L1
chr2	63051925	63052099	2.04748e-10	-0.133445	0.64359	0.77704	intron (NM_014562, intron 2 of 4)	-intron (NM_001199770, intron 2 of 4)	1182	OTX1
chr7	155509646	155510107	3.13045e-11	-0.133043	0.20642	0.33946	promoter-TSS (NR_163167)	-promoter-TSS (NR_163166)	-3	CNPY1
chr6	158516253	158516524	1.91457e-09	-0.132996	0.47397	0.60696	Intergenic	Intergenic	-20251	TMEM181
chr7	5470986	5471291	2.76064e-10	-0.132861	0.70913	0.84199	intron (NM_001363441, intron 4 of 4)	-intron (NM_001363441, intron 4 of 4)	24778	MIR589
chr9	93185170	93185411	2.06325e-10	-0.132702	0.40126	0.53397	exon (NM_001282394, exon 1 of 30)	-exon (NM_006648, exon 1 of 29)	361	WNK2
chr2	74499312	74499905	1.48825e-19	-0.132564	0.48127	0.61383	promoter-TSS (NM_001282430)	-promoter-TSS (NM_001282430)	-6	LBX2
chr7	1912612	1912964	4.31704e-08	-0.132528	0.68435	0.81688	intron (NM_001304524, intron 15 of 16)	-intron (NM_001013836, intron 17 of 18)	27783	MAD1L1
chr19	51601314	51601710	5.08117e-15	-0.132522	0.44809	0.58061	Intergenic	Intergenic	-7132	LINC01530
chr12	114443844	114444062	2.91578e-08	-0.132459	0.25834	0.3908	Intergenic	Intergenic	-35511	TBX5
chr8	144527001	144527160	4.72622e-10	-0.132356	0.39159	0.52395	promoter-TSS (NM_001024678)	-promoter-TSS (NM_001024678)	-48	LRRC24
chr12	52258372	52258846	1.17469e-16	-0.13226	0.46054	0.5928	promoter-TSS (NR_146088)	-promoter-TSS (NR_146088)	-101	KRT87P
chr7	155805573	155805829	1.02317e-09	-0.131824	0.5376	0.66943	intron (NM_000193, intron 2 of 2)	-intron (NM_000193, intron 2 of 2)	3462	SHH
chr22	50578062	50578274	3.8275e-08	-0.131779	0.58189	0.71367	promoter-TSS (NM_001145137)	-promoter-TSS (NM_001145137)	-151	CPT1B
chr3	101559679	101559869	2.07205e-09	-0.131567	0.62227	0.75384	Intergenic	Intergenic	-2094	TRMT10C
chrX	6227262	6227353	1.56967e-10	-0.131457	0.028344	0.1598	promoter-TSS (NM_001282146)	-promoter-TSS (NM_001282146)	-105	NLGN4X
chr14	28767872	28768150	1.13412e-11	-0.131367	0.44813	0.5795	exon (NM_005249, exon 1 of 1)	-exon (NM_005249, exon 1 of 1)	1224	FOXG1
chr11	47394853	47396229	1.13569e-08	-0.130858	0.57363	0.70449	Intergenic	Intergenic	-5429	MIR4487
chr11	64207357	64207575	3.52022e-10	-0.130796	0.56422	0.69502	exon (NM_178443, exon 2 of 15)	-exon (NM_178443, exon 2 of 15)	745	FERMT3
chr11	420362	420619	8.6697e-11	-0.130337	0.6424	0.77274	exon (NM_001012302, exon 19 of 23)	-exon (NM_001012302, exon 19 of 23)	-3094	SIGIRR
chr19	45815642	45816235	2.46793e-10	-0.130265	0.56235	0.69261	promoter-TSS (NM_030785)	-promoter-TSS (NM_030785)	-631	RSPH6A
chr1	180233268	180233519	7.6133e-13	-0.130253	0.36816	0.49841	intron (NM_033343, intron 1 of 5)	-intron (NM_033343, intron 1 of 5)	3130	LHX4
chr14	103279288	103279436	7.3725e-11	-0.130179	0.45431	0.58449	Intergenic	Intergenic	-37922	LOC105378183
chr13	52846641	52846748	4.16424e-09	-0.128658	0.42265	0.55131	exon (NM_032949, exon 1 of 3)	-exon (NM_002590, exon 1 of 3)	1945	PCDH8
chr4	110633674	110634221	5.10708e-09	-0.12834	0.34166	0.47	intron (NM_001204398, intron 1 of 4)	-intron (NM_001204398, intron 1 of 4)	8175	PITX2
chr20	3093213	3093541	1.00049e-08	-0.128262	0.51884	0.6471	Intergenic	Intergenic	-8653	AVP
chr13	57633652	57633957	4.25352e-08	-0.128172	0.31351	0.44169	exon (NM_001040429, exon 1 of 4)	-exon (NM_001040429, exon 1 of 4)	2061	PCDH17
chr9	107487442	107487898	1.08825e-15	-0.128066	0.31657	0.44464	exon (NM_004235, exon 3 of 5)	-exon (NM_004235, exon 3 of 5)	2099	KLF4
chr17	78358650	78359430	3.57719e-18	-0.127696	0.40803	0.53573	exon (NM_003955, exon 2 of 2)	-exon (NM_003955, exon 2 of 2)	1039	SOCS3
chr2	12740415	12740844	4.97529e-08	-0.126453	0.78255	0.909	exon (NM_021643, exon 3 of 3)	-exon (NR_027303, exon 3 of 3)	3263	MIR3125
chr19	12766110	12766387	6.67171e-08	-0.126365	0.41178	0.53814	intron (NM_013312, intron 14 of 22)	-intron (NM_001100176, intron 14 of 21)	9303	HOOK2
chr18	80159696	80159992	1.35273e-12	-0.126065	0.67579	0.80185	exon (NM_032510, exon 3 of 3)	-exon (NM_032510, exon 3 of 3)	11920	PARD6G-AS1
chr16	49698468	49698781	2.15617e-11	-0.12579	0.62723	0.75302	intron (NM_015069, intron 3 of 7)	-intron (NM_001271620, intron 3 of 7)	-34301	ZNF423
chr10	129972528	129972749	5.19982e-08	-0.125787	0.16884	0.29463	Intergenic	Intergenic	-8365	EBF3
chr16	73063079	73063478	2.88396e-17	-0.125779	0.58939	0.71517	Intergenic	Intergenic	-4258	ZFHX3
chr9	117661	118279	2.23904e-16	-0.125527	0.44148	0.56701	exon (NM_207305, exon 1 of 1)	-exon (NM_207305, exon 1 of 1)	447	FOXD4
chr2	25276648	25277580	3.71655e-17	-0.125526	0.52154	0.64707	intron (NM_175629, intron 4 of 22)	-intron (NR_135490, intron 4 of 23)	-24799	DNMT3A
chr17	33291371	33291641	1.66329e-08	-0.125409	0.075797	0.20121	exon (NM_183377, exon 1 of 10)	-exon (NM_183377, exon 1 of 10)	1482	ASIC2
chr17	82882796	82882975	1.76279e-10	-0.125357	0.70534	0.8307	intron (NM_005993, intron 14 of 38)	-intron (NM_005993, intron 14 of 38)	-42864	ZNF750
chr8	143977906	143978085	6.13004e-08	-0.125226	0.51673	0.64195	exon (NR_134234, exon 10 of 11)	-exon (NM_032789, exon 10 of 11)	-1251	PLEC
chr11	725638	726020	1.32895e-09	-0.125213	0.27162	0.39683	exon (NM_022772, exon 17 of 21)	-exon (NM_022772, exon 17 of 21)	-18746	DEAF1
chr19	56840540	56840626	1.12321e-10	-0.125207	0.43543	0.56064	promoter-TSS (NR_024059)	-promoter-TSS (NR_024059)	143	PEG3
chr4	22634676	22634863	4.52703e-11	-0.125127	0.64719	0.77231	Intergenic	Intergenic	-58144	GBA3
chr5	139848255	139848676	1.08863e-28	-0.124866	0.44248	0.56734	exon (NM_013982, exon 11 of 11)	-exon (NM_004883, exon 10 of 10)	52658	PSD2
chr16	54932354	54933226	1.26107e-21	-0.124796	0.49336	0.61816	exon (NM_001252197, exon 2 of 3)	-exon (NM_001252197, exon 2 of 3)	1591	IRX5
chr19	15177772	15178024	1.31939e-09	-0.124762	0.43948	0.56424	exon (NM_000435, exon 24 of 33)	-exon (NM_000435, exon 24 of 33)	1452	MIR6795
chr14	36583940	36584396	5.47494e-09	-0.124234	0.40192	0.52615	Intergenic	Intergenic	-1554	NKX2-8
chr22	22117575	22117791	5.33476e-10	-0.124047	0.65653	0.78057	Intergenic	Intergenic	-73749	PRAMENP
chr9	18999351	19000266	6.41887e-10	-0.124015	0.65858	0.7826	intron (NM_001287049, intron 1 of 3)	-intron (NM_153707, intron 1 of 3)	33400	SAXO1
chr16	1535882	1536074	5.31481e-08	-0.123825	0.59531	0.71914	intron (NM_001256541, intron 2 of 3)	-intron (NM_024600, intron 1 of 2)	2312	TMEM204
chr19	5090889	5091528	2.20914e-08	-0.123523	0.69293	0.81646	intron (NM_015015, intron 9 of 22)	-intron (NM_001370093, intron 9 of 11)	122096	KDM4B
chr4	110623025	110623243	3.56015e-08	-0.123305	0.22616	0.34947	promoter-TSS (NM_000325)	-promoter-TSS (NM_000325)	-57	PITX2
chr20	3164709	3164819	2.56206e-09	-0.122858	0.76307	0.88592	exon (NM_001367609, exon 5 of 5)	-exon (NM_001367609, exon 5 of 5)	-4899	UBOX5
chr18	57428690	57429025	3.98239e-18	-0.12271	0.44976	0.57247	Intergenic	Intergenic	-6516	ONECUT2
chr3	195892198	195892641	1.17351e-12	-0.122694	0.68301	0.80571	exon (NM_001308046, exon 1 of 14)	-exon (NM_001308046, exon 1 of 14)	364	TNK2
chr4	2040388	2040567	7.26857e-08	-0.122676	0.56522	0.6879	Intergenic	Intergenic	-1515	C4orf48
chr5	73298479	73298617	1.31956e-08	-0.121997	0.41313	0.53513	Intergenic	Intergenic	-39358	LINC02230
chr8	11680264	11680557	1.78025e-08	-0.121957	0.38299	0.50494	intron (NM_001308094, intron 1 of 6)	-intron (NM_001308094, intron 1 of 6)	3476	GATA4
chr17	5499651	5500366	1.79756e-08	-0.121468	0.45456	0.57603	intron (NM_001162371, intron 1 of 1)	-intron (NM_001162371, intron 1 of 1)	997	LOC728392
chr12	128365906	128366062	2.01741e-08	-0.121357	0.011364	0.13272	intron (NM_001136103, intron 1 of 8)	-intron (NM_001136103, intron 1 of 8)	71892	MIR3612
chr7	20784352	20784806	6.78838e-15	-0.12129	0.4051	0.52639	exon (NM_182700, exon 2 of 2)	-exon (NM_198956, exon 3 of 3)	2307	SP8
chr17	31559850	31560509	1.76551e-10	-0.121152	0.49549	0.61665	TTS (NR_029710)	-TTS (NR_029710)	184	MIR193A
chr11	78196452	78196521	9.73986e-09	-0.121051	0.7235	0.84456	exon (NM_020798, exon 2 of 11)	-exon (NM_020798, exon 2 of 11)	7568	USP35
chr7	155802914	155803301	2.11587e-15	-0.120948	0.6097	0.73064	exon (NM_000193, exon 3 of 3)	-exon (NM_000193, exon 3 of 3)	6055	SHH
chr10	129969695	129969878	3.44326e-08	-0.120931	0.32378	0.44471	Intergenic	Intergenic	-5513	EBF3
chr17	50468581	50469004	1.75392e-10	-0.120848	0.52331	0.64416	promoter-TSS (NM_001267)	-promoter-TSS (NM_001267)	87	CHAD
chr5	177132408	177132677	9.27213e-10	-0.120543	0.55402	0.67456	promoter-TSS (NM_172349)	-promoter-TSS (NM_172349)	-536	NSD1
chr2	185738833	185739231	7.7919e-08	-0.120467	0.168	0.28847	promoter-TSS (NR_110216)	-promoter-TSS (NR_110215)	61	FSIP2-AS2
chr14	99603326	99603542	3.19843e-11	-0.120337	0.27145	0.39178	exon (NM_001144995, exon 1 of 6)	-exon (NM_001144995, exon 1 of 6)	773	CCDC85C
chr19	10514965	10515081	4.27944e-09	-0.120136	0.60033	0.72047	exon (NM_030760, exon 2 of 2)	-exon (NM_030760, exon 2 of 2)	2424	S1PR5
chr2	38073999	38074625	1.70593e-12	-0.119821	0.51226	0.63208	intron (NM_000104, intron 2 of 2)	-intron (NM_000104, intron 2 of 2)	1869	CYP1B1
chrX	133413572	133414300	5.90375e-08	-0.119475	0.26609	0.38556	intron (NM_001448, intron 1 of 8)	-intron (NM_001448, intron 1 of 8)	1553	GPC4
chr17	28306942	28307413	2.90011e-10	-0.119449	0.59822	0.71767	exon (NR_028334, exon 1 of 3)	-exon (NR_028334, exon 1 of 3)	204	KRT18P55
chr17	2058813	2059107	2.52317e-08	-0.119138	0.36934	0.48848	TTS (NM_001256828)	-TTS (NM_017575)	2650	HIC1
chr10	133465224	133465589	2.57097e-14	-0.118002	0.62925	0.74725	exon (NR_149718, exon 10 of 13)	-exon (NR_149718, exon 10 of 13)	11479	SCART1
chr9	136011859	136012389	3.31634e-08	-0.117199	0.70223	0.81943	intron (NM_144653, intron 5 of 5)	-intron (NM_144653, intron 5 of 5)	-50751	UBAC1
chr17	2057744	2057898	3.88013e-10	-0.116573	0.67385	0.79043	exon (NM_001098202, exon 2 of 2)	-exon (NM_006497, exon 2 of 2)	1511	HIC1
chr10	132784178	132784411	3.46092e-09	-0.116436	0.56986	0.6863	TTS (NM_005539)	-TTS (NM_005539)	1852	NKX6-2
chr1	47444966	47445189	3.41585e-08	-0.116401	0.3875	0.5039	Intergenic	Intergenic	7034	FOXD2
chr18	64002790	64003115	3.80377e-11	-0.116157	0.6247	0.74085	intron (NM_001348367, intron 6 of 7)	-intron (NM_001348367, intron 6 of 7)	32872	SERPINB8
chr7	1236421	1236623	2.56018e-10	-0.116038	0.31482	0.43086	exon (NM_001080461, exon 3 of 3)	-exon (NM_001080461, exon 3 of 3)	3650	UNCX
chr2	19353207	19353721	3.3854e-13	-0.11598	0.69951	0.81549	exon (NM_145260, exon 2 of 3)	-exon (NM_145260, exon 2 of 3)	5035	MIR4757
chr19	15899689	15899992	8.60176e-09	-0.115624	0.60589	0.72152	Intergenic	Intergenic	-1767	CYP4F2
chr17	50469069	50469532	1.67787e-08	-0.115466	0.51318	0.62865	promoter-TSS (NM_001267)	-promoter-TSS (NM_001267)	-421	CHAD
chr19	4328815	4329244	1.69334e-09	-0.115461	0.58046	0.69592	intron (NM_017720, intron 5 of 12)	-intron (NM_017720, intron 5 of 12)	9797	STAP2
chr19	13833686	13833880	1.21539e-08	-0.115426	0.16738	0.28281	TTS (NR_036515)	-TTS (NR_036515)	2576	MIR24-2
chr6	85449707	85449806	3.98357e-08	-0.115358	0.038938	0.1543	promoter-TSS (NM_002526)	-promoter-TSS (NM_002526)	173	NT5E
chr2	42492751	42492912	6.87375e-11	-0.115145	0.64512	0.76027	intron (NM_172344, intron 1 of 1)	-intron (NM_172344, intron 1 of 1)	1150	KCNG3
chr10	2501730	2501886	3.9443e-08	-0.115086	0.61173	0.72681	promoter-TSS (NR_136146)	-promoter-TSS (NR_136146)	-346	LINC02645
chr1	26336124	26336390	1.79368e-10	-0.114589	0.13706	0.25164	intron (NM_001039775, intron 13 of 19)	-intron (NM_001039775, intron 13 of 19)	17873	CRYBG2
chr2	85772374	85772550	4.85055e-08	-0.114515	0.099336	0.21385	intron (NM_032827, intron 2 of 2)	-intron (NM_032827, intron 2 of 2)	11215	MIR6071
chr12	132288711	132288910	6.33076e-08	-0.114441	0.63608	0.75052	intron (NM_001122636, intron 1 of 10)	-intron (NM_001122636, intron 1 of 10)	13420	LOC100130238
chr21	18245077	18245781	7.64871e-11	-0.114428	0.11813	0.23256	promoter-TSS (NM_001204174)	-promoter-TSS (NM_001204174)	-446	CHODL
chr2	38075042	38075227	5.21658e-12	-0.114418	0.52549	0.63991	exon (NM_000104, exon 2 of 3)	-exon (NM_000104, exon 2 of 3)	1046	CYP1B1
chr2	113603696	113604023	3.50372e-13	-0.114103	0.13952	0.25362	promoter-TSS (NR_024004)	-promoter-TSS (NR_024004)	-143	DDX11L2
chr13	22926831	22927318	1.2052e-12	-0.114083	0.56536	0.67944	Intergenic	Intergenic	-10706	LINC00621
chr7	150988716	150988975	1.23609e-08	-0.113955	0.033257	0.14721	Intergenic	Intergenic	-2171	NOS3
chr1	118993101	118993314	7.39096e-08	-0.113732	0.49966	0.61339	Intergenic	Intergenic	-3698	TBX15
chr13	52848035	52848305	7.02103e-10	-0.113563	0.4319	0.54546	exon (NM_032949, exon 1 of 3)	-exon (NM_002590, exon 1 of 3)	470	PCDH8
chr16	54289448	54289827	3.50995e-10	-0.113489	0.58229	0.69578	Intergenic	Intergenic	-2851	IRX3
chr1	10709244	10709793	6.09406e-10	-0.113467	0.79197	0.90544	intron (NM_017766, intron 2 of 15)	-intron (NM_001079843, intron 2 of 20)	87127	CASZ1
chr22	49925567	49926089	8.48102e-11	-0.112973	0.69673	0.8097	intron (NM_001135101, intron 10 of 10)	-intron (NR_104295, intron 9 of 9)	7194	CRELD2
chr19	45396495	45397035	5.86601e-29	-0.112692	0.69205	0.80474	exon (NM_006663, exon 4 of 13)	-exon (NM_001142502, exon 4 of 13)	8304	PPP1R13L
chr4	20254881	20255084	6.76433e-09	-0.112605	0.29678	0.40938	intron (NM_001289135, intron 1 of 35)	-intron (NM_001289136, intron 1 of 35)	3078	SLIT2
chr17	64778773	64779105	6.18977e-16	-0.112492	0.60729	0.71978	exon (NR_027487, exon 3 of 3)	-exon (NR_027487, exon 3 of 3)	-1820	MIR6080
chr19	55086510	55086953	1.14408e-10	-0.112307	0.5148	0.62711	exon (NM_133180_4, exon 18 of 20)	-exon (NM_017729_2, exon 13 of 15)	6340	EPS8L1
chr10	101139552	101140652	5.21061e-11	-0.112159	0.25514	0.3673	intron (NR_130724, intron 1 of 2)	-intron (NR_130724, intron 1 of 2)	1164	TLX1NB
chr15	96361184	96361883	1.63746e-08	-0.111849	0.62878	0.74063	Intergenic	Intergenic	27769	NR2F2
chr2	127293797	127293959	1.54564e-16	-0.111799	0.011314	0.12311	exon (NM_001303418, exon 1 of 15)	-exon (NM_001303416, exon 1 of 15)	266	ERCC3
chr13	35478433	35478697	5.17616e-09	-0.111618	0.57114	0.68276	intron (NM_001204197, intron 1 of 17)	-intron (NM_015678, intron 41 of 57)	1816	NBEA
chr19	19514230	19514392	4.63953e-10	-0.11127	0.72987	0.84114	TTS (NM_032037)	-TTS (NM_032037)	1237	TSSK6
chr2	66445316	66446825	1.02465e-22	-0.111248	0.54019	0.65144	intron (NM_002398, intron 6 of 12)	-intron (NM_002398, intron 6 of 12)	-5741	MEIS1-AS2
chr10	133459655	133459928	3.80002e-12	-0.111092	0.71947	0.83056	exon (NR_149718, exon 6 of 13)	-exon (NR_149718, exon 6 of 13)	5864	SCART1
chr1	211479008	211479371	4.4921e-09	-0.110919	0.61812	0.72904	exon (NM_183059, exon 3 of 3)	-exon (NM_183059, exon 3 of 3)	13727	RD3
chr1	2300711	2301398	2.32759e-10	-0.109999	0.53176	0.64176	intron (NM_003036, intron 1 of 6)	-intron (NM_003036, intron 1 of 6)	51606	LOC100129534
chr2	112432375	112432902	3.30716e-08	-0.109372	0.5698	0.67917	intron (NM_001164463, intron 1 of 22)	-intron (NM_001164463, intron 1 of 22)	975	RGPD5
chr21	36704629	36705132	4.27637e-18	-0.109307	0.4479	0.5572	intron (NM_005069, intron 1 of 10)	-intron (NM_009586, intron 1 of 9)	5766	SIM2
chr19	13104477	13104719	5.12129e-08	-0.108773	0.54663	0.65541	TTS (NM_001351760)	-TTS (NM_001351762)	-1740	LYL1
chr19	795009	796058	3.98822e-09	-0.108649	0.74365	0.8523	Intergenic	Intergenic	-1918	PTBP1
chr4	183906704	183907271	5.06855e-16	-0.108175	0.46691	0.57509	intron (NM_020225, intron 1 of 3)	-intron (NM_020225, intron 1 of 3)	1681	STOX2
chr17	64778404	64778633	1.08912e-10	-0.107925	0.60282	0.71075	exon (NR_027487, exon 3 of 3)	-exon (NR_027487, exon 3 of 3)	-2240	MIR6080
chr6	5997295	5997659	7.72566e-09	-0.107754	0.028295	0.13605	TTS (NM_016588)	-TTS (NM_001278710)	6567	NRN1
chr3	65356470	65357047	3.28442e-19	-0.10653	0.67581	0.78234	exon (NM_015520, exon 25 of 25)	-exon (NM_001033057, exon 23 of 23)	-537057	MAGI1-AS1
chr3	67655927	67656126	6.13116e-09	-0.106228	0.71522	0.82145	intron (NR_109992, intron 1 of 6)	-intron (NR_109992, intron 1 of 6)	1330	SUCLG2-AS1
chr19	58204378	58204547	7.49157e-11	-0.105483	0.67542	0.7809	intron (NM_001278734, intron 4 of 7)	-intron (NM_001278734, intron 4 of 7)	21402	ZNF274
chr4	110476574	110476990	3.84294e-11	-0.105479	0.78564	0.89112	exon (NM_001977, exon 1 of 20)	-exon (NM_001977, exon 1 of 20)	627	ENPEP
chr1	228626625	228626963	7.25884e-08	-0.105421	0.53639	0.64181	promoter-TSS (NR_023369_8)	-promoter-TSS (NR_023370_8)	-767	RNA5S3
chr11	119094946	119095164	3.7183e-16	-0.105131	0.035233	0.14036	exon (NM_002105, exon 1 of 1)	-exon (NM_002105, exon 1 of 1)	412	H2AX
chrX	48826530	48827155	1.69162e-19	-0.104683	0.67142	0.7761	intron (NM_181532, intron 1 of 1)	-intron (NM_181532, intron 1 of 1)	330	ERAS
chr13	50133491	50133720	5.4297e-15	-0.104546	0.73776	0.84231	intron (NR_109974, intron 2 of 6)	-intron (NR_109974, intron 2 of 6)	-8065	DLEU2
chr5	79069566	79069874	8.52674e-08	-0.104388	0.30802	0.41241	promoter-TSS (NR_104003)	-promoter-TSS (NM_017614)	-46	DMGDH
chr15	96369452	96369957	2.03416e-08	-0.104073	0.72956	0.83364	Intergenic	Intergenic	35940	NR2F2
chr2	20671300	20671588	1.55356e-08	-0.104011	0.69934	0.80335	exon (NM_182828, exon 2 of 2)	-exon (NM_182828, exon 2 of 2)	4300	GDF7
chr3	159839762	159840207	7.04282e-10	-0.103838	0.70398	0.80782	exon (NM_001197109, exon 1 of 7)	-exon (NM_001197109, exon 1 of 7)	124	SCHIP1
chr13	52845930	52846386	1.32494e-08	-0.103591	0.24769	0.35128	exon (NM_032949, exon 1 of 3)	-exon (NM_002590, exon 1 of 3)	2482	PCDH8
chr19	42401879	42402288	2.58358e-08	-0.103565	0.041887	0.14545	intron (NM_005357, intron 9 of 9)	-intron (NR_126041, intron 1 of 1)	4936	LIPE-AS1
chr13	114048308	114048840	6.73151e-09	-0.103487	0.70894	0.81243	intron (NM_001320822, intron 3 of 23)	-intron (NM_007368, intron 3 of 23)	29381	RASA3
chr6	42259444	42259700	1.13243e-11	-0.103447	0.81591	0.91936	exon (NM_001297573, exon 9 of 18)	-exon (NM_001297573, exon 9 of 18)	-41711	MRPS10
chr2	13308419	13308633	1.8405e-08	-0.103389	0.79526	0.89865	Intergenic	Intergenic	-301513	LOC100506474
chr5	77628437	77628676	2.34822e-08	-0.103109	0.45438	0.55749	TTS (NM_032109)	-TTS (NM_032109)	10156	OTP
chr21	36693198	36693881	1.69916e-14	-0.102985	0.45169	0.55468	Intergenic	Intergenic	-5575	SIM2
chr10	133257605	133257743	2.56327e-15	-0.102744	5e-07	0.10274	Intergenic	Intergenic	-9789	MIR202HG
chr12	57737198	57737803	1.23561e-08	-0.102719	0.35729	0.46001	exon (NM_001122772, exon 1 of 19)	-exon (NM_001122772, exon 1 of 19)	745	AGAP2
chr19	45153485	45154293	5.4877e-10	-0.102134	0.37775	0.47989	intron (NM_198478, intron 3 of 3)	-intron (NM_198478, intron 3 of 3)	6261	NKPD1
chr15	24954901	24954998	3.56053e-08	-0.102058	0.24669	0.34875	promoter-TSS (NM_001349464)	-promoter-TSS (NM_003097)	-37	SNURF
chr19	5103211	5103609	1.51361e-08	-0.100993	0.47882	0.57982	intron (NM_015015, intron 9 of 22)	-intron (NM_001370093, intron 9 of 11)	134297	KDM4B
chr7	1236627	1236986	1.26831e-08	-0.100824	0.30336	0.40418	exon (NM_001080461, exon 3 of 3)	-exon (NM_001080461, exon 3 of 3)	3935	UNCX
chr2	130372448	130373299	5.39285e-20	0.100199	0.2912	0.19101	exon (NM_001142370, exon 10 of 11)	-exon (NM_001142370, exon 10 of 11)	16818	PTPN18
chr4	1024410	1024530	1.45194e-10	0.10025	0.97081	0.87056	exon (NM_001004356, exon 6 of 7)	-exon (NM_001370296, exon 6 of 7)	12006	FGFRL1
chr20	63291015	63291628	4.48172e-08	0.100294	0.24438	0.14408	Intergenic	Intergenic	-1864	COL20A1
chr8	24956351	24956521	6.58289e-10	0.100339	0.20648	0.10614	exon (NM_006158, exon 1 of 4)	-exon (NM_006158, exon 1 of 4)	433	NEFL
chr4	157076331	157076528	8.90818e-12	0.100398	0.17315	0.072753	promoter-TSS (NM_001166060)	-promoter-TSS (NM_001166060)	27	GLRB
chr14	99274146	99274272	2.31737e-10	0.100414	0.11901	0.018595	Intergenic	Intergenic	-2012	BCL11B
chr20	21101295	21101598	7.24677e-14	0.100418	0.2455	0.14508	intron (NR_147212, intron 1 of 2)	-intron (NR_147212, intron 1 of 2)	4911	LINC00237
chr20	3082359	3082624	4.01752e-08	0.100444	0.20445	0.104	TTS (NM_000490)	-TTS (NM_000490)	2232	AVP
chr9	133539760	133539847	7.37115e-08	0.100458	0.28837	0.18791	exon (NM_001145320, exon 5 of 19)	-exon (NM_001145320, exon 5 of 19)	5100	ADAMTSL2
chr11	46363465	46363886	4.65849e-08	0.10048	0.29162	0.19114	intron (NM_001105540, intron 1 of 31)	-intron (NM_001105540, intron 1 of 31)	2070	DGKZ
chr4	304953	305254	2.13201e-09	0.100509	0.23207	0.13156	intron (NM_001137608, intron 1 of 3)	-intron (NM_001137608, intron 1 of 3)	370	ZNF732
chr3	61562866	61563042	1.7775e-09	0.100522	0.152	0.051479	intron (NM_001375471, intron 1 of 28)	-intron (NM_002841, intron 1 of 29)	1383	PTPRG
chr16	1102337	1102567	1.8787e-10	0.100591	0.27927	0.17868	Intergenic	Intergenic	-6208	C1QTNF8
chr9	95349307	95350012	1.55701e-20	0.100656	0.14108	0.040427	Intergenic	Intergenic	-31951	FANCC
chr22	50529573	50530032	3.2412e-10	0.10067	0.15974	0.059072	TTS (NM_001014440)	-TTS (NM_001014440)	209	TYMP
chr5	128538878	128539375	5.42486e-09	0.100753	0.14012	0.039369	promoter-TSS (NM_001999)	-promoter-TSS (NM_001999)	-882	FBN2
chr14	70187717	70188110	3.96093e-08	0.100781	0.2552	0.15441	intron (NR_135825, intron 1 of 3)	-intron (NM_182932, intron 1 of 6)	806	LOC646548
chr17	81529074	81529233	7.96664e-09	0.100834	0.3081	0.20726	exon (NM_012418, exon 1 of 5)	-exon (NM_001077182, exon 1 of 5)	777	FSCN2
chr10	22336085	22336804	5.09683e-26	0.100836	0.22988	0.12904	Intergenic	Intergenic	-9000	SPAG6
chr17	61396895	61397607	9.51943e-17	0.100915	0.12822	0.027303	intron (NR_125750, intron 1 of 2)	-intron (NR_125749, intron 1 of 1)	2355	TBX2-AS1
chr14	104202336	104202751	3.29183e-10	0.100928	0.23832	0.13739	Intergenic	Intergenic	-21040	LINC02691
chr15	93280406	93280792	2.08006e-08	0.101055	0.26589	0.16483	Intergenic	Intergenic	74533	LOC105370980
chr4	6199254	6199532	4.72494e-09	0.101139	0.16978	0.068642	intron (NM_144720, intron 1 of 12)	-intron (NM_001099433, intron 1 of 20)	1156	JAKMIP1
chr17	44967648	44967963	6.18597e-15	0.101145	0.14927	0.048124	exon (NM_006688, exon 1 of 2)	-exon (NM_006688, exon 1 of 2)	497	C1QL1
chr2	131829642	131830061	1.91648e-08	0.101162	0.60566	0.50449	Intergenic	Intergenic	-28191	C2orf27B
chr9	134293999	134294592	1.45817e-08	0.101254	0.26995	0.1687	exon (NR_146518, exon 2 of 2)	-exon (NR_146518, exon 2 of 2)	1101	LINC02247
chr7	28957520	28958184	3.96462e-19	0.101287	0.25565	0.15437	exon (NM_014817, exon 1 of 1)	-exon (NM_014817, exon 1 of 1)	478	TRIL
chr16	22814090	22814561	9.16553e-24	0.101297	0.19198	0.090687	exon (NM_006043, exon 1 of 2)	-exon (NM_006043, exon 1 of 2)	164	HS3ST2
chr5	113487254	113487889	1.95603e-11	0.101373	0.13683	0.035457	intron (NM_001085377, intron 1 of 18)	-intron (NM_001085377, intron 1 of 18)	881	MCC
chr11	62925961	62926695	3.30348e-11	0.10138	0.24683	0.14545	Intergenic	Intergenic	-4965	CHRM1
chr2	118224357	118224581	1.20353e-09	0.1014	0.25055	0.14915	Intergenic	Intergenic	-38083	THORLNC
chr7	93890094	93891034	5.69134e-20	0.101429	0.13888	0.037456	promoter-TSS (NR_134235)	-promoter-TSS (NR_134235)	189	TFPI2
chr2	44952733	44953530	1.46399e-09	0.101581	0.15105	0.049473	Intergenic	Intergenic	-11254	SIX3-AS1
chr1	44407178	44407477	8.71428e-08	0.101592	0.26568	0.16408	intron (NM_001376488, intron 1 of 14)	-intron (NM_001319956, intron 1 of 14)	536	RNF220
chr12	33439292	33439792	2.68619e-21	0.101745	0.14376	0.042017	exon (NM_198992, exon 1 of 7)	-exon (NM_198992, exon 1 of 7)	277	SYT10
chr12	38905500	38905744	2.16646e-09	0.101793	0.21716	0.11537	promoter-TSS (NM_153634)	-promoter-TSS (NM_153634)	-31	CPNE8
chr1	1758820	1759174	1.29838e-12	0.101811	0.23693	0.13512	promoter-TSS (NM_001198995)	-promoter-TSS (NM_001198995)	-355	NADK
chr1	7954033	7954554	3.2965e-08	0.101812	0.18084	0.07903	Intergenic	Intergenic	-7360	PARK7
chr12	132593637	132593875	2.86575e-08	0.101812	0.34582	0.24401	Intergenic	Intergenic	11759	MIR6763
chr13	42574145	42574396	2.2184e-09	0.101885	0.26188	0.16	exon (NM_003701, exon 1 of 5)	-exon (NM_003701, exon 1 of 5)	119	TNFSF11
chr19	50327907	50329017	3.63754e-34	0.101942	0.15225	0.050308	exon (NM_001372305, exon 1 of 5)	-exon (NM_001372305, exon 1 of 5)	609	KCNC3
chr20	37914647	37915562	2.67975e-09	0.101971	0.2107	0.10873	intron (NM_080607, intron 1 of 3)	-intron (NM_080607, intron 1 of 3)	11978	VSTM2L
chr3	134795950	134796563	7.0976e-17	0.102078	0.21547	0.11339	intron (NM_004441, intron 1 of 15)	-intron (NM_004441, intron 1 of 15)	997	EPHB1
chr2	109615024	109615461	8.77779e-17	0.102202	0.14444	0.042234	exon (NM_023016, exon 1 of 1)	-exon (NM_023016, exon 1 of 1)	879	SOWAHC
chr9	841615	841780	8.9819e-10	0.102321	0.13557	0.033244	promoter-TSS (NM_021951)	-promoter-TSS (NM_021951)	1	DMRT1
chrX	154371858	154372235	1.3009e-08	0.102335	0.17063	0.068293	intron (NM_001456, intron 1 of 46)	-intron (NM_001456, intron 1 of 46)	2587	FLNA
chr14	96592738	96593168	6.24176e-10	0.102344	0.1688	0.066452	Intergenic	Intergenic	90088	PAPOLA
chr20	54475642	54476242	3.70921e-12	0.102348	0.15157	0.049218	exon (NM_001294161, exon 1 of 2)	-exon (NM_018431, exon 1 of 8)	349	DOK5
chr8	92103014	92103068	7.90412e-11	0.102386	0.14102	0.038635	exon (NM_001198633, exon 1 of 11)	-exon (NM_175634, exon 1 of 12)	185	RUNX1T1
chr15	40925749	40926273	5.31635e-15	0.102391	0.13586	0.03347	Intergenic	Intergenic	-3329	DLL4
chr1	6448214	6448592	1.37036e-12	0.102406	0.17884	0.076434	intron (NM_001367473, intron 7 of 13)	-intron (NM_031475, intron 7 of 12)	17792	TNFRSF25
chr16	2536756	2537242	1.15572e-09	0.102458	0.33756	0.2351	Intergenic	Intergenic	-1022	PDPK1
chr20	63546903	63547634	6.4665e-12	0.102532	0.38414	0.28161	exon (NM_080823, exon 1 of 8)	-exon (NM_080823, exon 1 of 8)	235	SRMS
chr3	122921855	122922473	6.31383e-26	0.102536	0.16162	0.059082	intron (NM_001256348, intron 10 of 21)	-intron (NM_001256348, intron 10 of 21)	35651	LINC02035
chr16	10183197	10183450	4.64307e-12	0.102577	0.15044	0.047863	promoter-TSS (NM_000833)	-promoter-TSS (NM_001134407)	-416	GRIN2A
chr19	10295774	10296396	4.51277e-10	0.102599	0.1987	0.096103	intron (NM_003259, intron 10 of 10)	-intron (NM_003259, intron 10 of 10)	6133	ICAM5
chr2	27307350	27308537	2.74357e-19	0.102625	0.31752	0.2149	TTS (NM_032546)	-TTS (NM_187841)	501	UCN
chr2	120313650	120314006	1.20256e-10	0.102637	0.24132	0.13869	Intergenic	Intergenic	-32308	INHBB
chr20	2693729	2694039	2.78367e-17	0.102716	0.18834	0.085623	intron (NM_001110514, intron 2 of 17)	-intron (NR_138537, intron 2 of 17)	1006	EBF4
chr14	101458844	101459312	4.6755e-22	0.102737	0.22709	0.12435	Intergenic	Intergenic	17002	LINC02314
chr10	125162269	125162596	5.90727e-08	0.102779	0.34398	0.2412	Intergenic	Intergenic	-1403	CTBP2
chr22	30574653	30574878	3.79592e-09	0.102793	0.31845	0.21566	promoter-TSS (NM_001318104)	-promoter-TSS (NM_001318103)	-101	GAL3ST1
chr6	42727127	42727587	1.17678e-09	0.10286	0.28134	0.17848	promoter-TSS (NR_037141)	-promoter-TSS (NR_037141)	-219	ATP6V0CP3
chr2	132670448	132671114	1.19332e-17	0.102898	0.12247	0.019568	promoter-TSS (NM_144586)	-promoter-TSS (NM_144586)	-576	LYPD1
chr18	22171231	22171357	3.56491e-08	0.102909	0.30948	0.20657	exon (NM_005257, exon 2 of 7)	-exon (NM_005257, exon 2 of 7)	1857	GATA6
chr19	2540535	2541017	5.55143e-12	0.10299	0.22904	0.12605	intron (NM_052847, intron 3 of 4)	-intron (NM_052847, intron 3 of 4)	64649	GADD45B
chr7	2524350	2524622	1.64026e-08	0.103058	0.23551	0.13245	intron (NM_001040168, intron 1 of 7)	-intron (NM_001040167, intron 1 of 7)	-2588	MIR4648
chr12	6969624	6969921	3.84952e-10	0.103075	0.21506	0.11198	intron (NM_001144831, intron 2 of 8)	-intron (NM_001144831, intron 2 of 8)	891	PHB2
chr22	21032244	21032766	3.81029e-11	0.103079	0.13658	0.033505	promoter-TSS (NM_004173)	-promoter-TSS (NM_004173)	56	SLC7A4
chr20	62426626	62426835	7.30384e-09	0.103095	0.29891	0.19581	intron (NM_080833, intron 1 of 13)	-intron (NM_080833, intron 1 of 13)	808	RBBP8NL
chr14	85532242	85532292	3.83952e-11	0.103102	0.13583	0.032725	intron (NM_001346145, intron 1 of 1)	-intron (NM_001346146, intron 1 of 1)	875	FLRT2
chrX	40152173	40152541	1.27241e-09	0.103161	0.25474	0.15158	intron (NM_001123384, intron 1 of 13)	-intron (NM_001123383, intron 1 of 14)	24920	BCOR
chr14	61280223	61280559	1.06693e-18	0.103267	0.12953	0.026259	exon (NM_001017970, exon 1 of 1)	-exon (NM_001017970, exon 1 of 1)	947	TMEM30B
chr2	218981439	218982564	2.13617e-17	0.103284	0.15276	0.04948	exon (NM_017521, exon 3 of 3)	-exon (NM_017521, exon 3 of 3)	3182	FEV
chr10	46465866	46466035	6.262e-12	0.103298	0.16637	0.063076	promoter-TSS (NM_005972)	-promoter-TSS (NM_001278794)	7	NPY4R
chr19	34481246	34481567	1.32253e-10	0.103322	0.15856	0.055241	promoter-TSS (NM_001080436)	-promoter-TSS (NM_001080436)	-351	WTIP
chr11	77147712	77148076	1.33234e-08	0.103344	0.24563	0.14229	exon (NM_000260, exon 4 of 49)	-exon (NM_001369365, exon 5 of 50)	19648	MYO7A
chr9	138023189	138023901	1.23553e-26	0.103524	0.15206	0.048537	exon (NM_001243812, exon 19 of 46)	-exon (NM_000718, exon 19 of 46)	21526	LOC101928786
chr20	51802165	51802692	1.1004e-17	0.103559	0.18526	0.081698	promoter-TSS (NM_001318031)	-promoter-TSS (NM_001318031)	92	SALL4
chr1	223364831	223365082	1.50007e-12	0.103609	0.14106	0.037454	promoter-TSS (NM_017982)	-promoter-TSS (NM_017982)	-781	SUSD4
chr2	45169740	45170300	2.02365e-10	0.103623	0.18045	0.076822	Intergenic	Intergenic	84921	LINC01121
chr5	59039155	59040014	1.01815e-29	0.103624	0.11736	0.013737	promoter-TSS (NM_001197222)	-promoter-TSS (NM_001197222)	-109	PDE4D
chr14	92687284	92688156	6.65503e-33	0.103677	0.24682	0.14314	intron (NM_024832, intron 9 of 9)	-intron (NM_024832, intron 9 of 9)	60907	LGMN
chr2	105398431	105398779	1.46006e-08	0.103736	0.11851	0.014777	intron (NM_001374399, intron 1 of 6)	-intron (NM_001318895, intron 1 of 6)	446	FHL2
chr3	32816303	32816897	1.21738e-20	0.10395	0.16373	0.059779	Intergenic	Intergenic	-1397	TRIM71
chr21	38660400	38660749	1.2514e-20	0.104027	0.15631	0.052285	promoter-TSS (NM_001243428)	-promoter-TSS (NM_001243428)	92	ERG
chr8	92102131	92102286	5.97514e-09	0.104238	0.13756	0.033327	intron (NM_175634, intron 1 of 11)	-intron (NM_175634, intron 1 of 11)	1017	RUNX1T1
chr19	14061856	14062731	8.05285e-09	0.104256	0.31412	0.20986	promoter-TSS (NM_001145028)	-promoter-TSS (NM_001145028)	-218	PALM3
chr11	82732655	82732919	1.14308e-11	0.10426	0.13132	0.027059	exon (NM_175885, exon 1 of 1)	-exon (NM_175885, exon 1 of 1)	1077	FAM181B
chr1	6249423	6249658	1.13959e-15	0.104267	0.13725	0.03298	exon (NM_207370, exon 6 of 6)	-exon (NM_207370, exon 6 of 6)	5362	HES3
chr18	11149275	11149578	8.31883e-08	0.104277	0.17146	0.067187	promoter-TSS (NM_022068)	-promoter-TSS (NM_022068)	-665	PIEZO2
chr5	321972	322156	2.40436e-08	0.104334	0.16778	0.063448	intron (NM_020731, intron 1 of 11)	-intron (NM_020731, intron 1 of 11)	17888	AHRR
chr7	5429858	5429997	5.58188e-09	0.104397	0.13989	0.035497	Intergenic	Intergenic	-1001	LOC100129484
chr20	23048004	23048118	1.80811e-09	0.104428	0.29138	0.18695	exon (NM_000361, exon 1 of 1)	-exon (NM_000361, exon 1 of 1)	1611	THBD
chr7	28410183	28410278	5.42064e-11	0.104532	0.19132	0.086786	intron (NM_182899, intron 1 of 9)	-intron (NM_182899, intron 1 of 9)	-2287	CREB5
chr7	47052861	47053168	5.57095e-15	0.104576	0.63059	0.52601	Intergenic	Intergenic	-355893	LOC730338
chr1	2322345	2322968	4.82694e-12	0.104597	0.26987	0.16528	intron (NM_024848, intron 13 of 13)	-intron (NM_024848, intron 13 of 13)	30004	LOC100129534
chr6	3247759	3248068	1.27569e-10	0.104613	0.18011	0.075499	Intergenic	Intergenic	-11033	PSMG4
chr19	58396101	58397006	6.5709e-36	0.10473	0.20353	0.098802	exon (NM_001195135, exon 1 of 1)	-exon (NM_001195135, exon 1 of 1)	464	RNF225
chrX	40145277	40145421	6.7888e-13	0.104755	0.1902	0.085442	intron (NM_001123384, intron 1 of 13)	-intron (NM_001123383, intron 1 of 14)	31928	BCOR
chr1	110150446	110150611	2.57845e-15	0.104799	0.15217	0.047367	promoter-TSS (NM_001010898)	-promoter-TSS (NM_001010898)	35	SLC6A17
chr3	49718555	49718868	5.47542e-09	0.104925	0.54108	0.43615	exon (NM_198722, exon 1 of 1)	-exon (NM_198722, exon 1 of 1)	972	AMIGO3
chr5	84384096	84384297	2.1893e-11	0.104926	0.26018	0.15525	intron (NM_001278642, intron 1 of 9)	-intron (NM_005711, intron 1 of 10)	670	EDIL3
chr17	76076251	76076921	1.81139e-21	0.10495	0.16746	0.062509	intron (NM_003857, intron 1 of 1)	-intron (NM_003857, intron 1 of 1)	1805	GALR2
chr19	55564360	55564890	3.41812e-10	0.104996	0.31212	0.20712	Intergenic	Intergenic	16223	ZNF579
chr19	31351685	31351938	1.54693e-11	0.105013	0.21969	0.11467	Intergenic	Intergenic	-2376	TSHZ3
chr6	88166868	88167408	5.07942e-17	0.105075	0.14203	0.036955	promoter-TSS (NM_001370545)	-promoter-TSS (NM_001160258)	211	CNR1
chr4	153759764	153760171	3.34845e-28	0.105134	0.1588	0.053668	promoter-TSS (NM_173662)	-promoter-TSS (NM_173662)	56	RNF175
chr6	35141284	35141430	3.20253e-08	0.105192	0.4273	0.32211	promoter-TSS (NM_001370687)	-promoter-TSS (NM_001366331)	-18	TCP11
chr17	45074299	45074470	1.73408e-09	0.105348	0.91708	0.81173	intron (NM_021079, intron 1 of 11)	-intron (NM_021079, intron 1 of 11)	13068	NMT1
chr6	84774484	84774999	1.95395e-14	0.105379	0.19015	0.084768	Intergenic	Intergenic	-10144	TBX18
chr9	99259420	99259789	3.21939e-08	0.105414	0.25977	0.15436	Intergenic	Intergenic	37323	SEC61B
chr11	110711461	110711969	7.22155e-21	0.105441	0.12829	0.022849	exon (NM_001258415, exon 1 of 15)	-exon (NM_001258415, exon 1 of 15)	110	ARHGAP20
chr6	167796183	167796660	5.59335e-12	0.105445	0.2018	0.096355	exon (NR_149041, exon 1 of 1)	-exon (NR_149041, exon 1 of 1)	437	LINC01558
chrX	46574125	46574446	7.54408e-15	0.105467	0.1705	0.065029	exon (NM_019886, exon 1 of 2)	-exon (NM_019886, exon 1 of 2)	521	CHST7
chr12	52789805	52790395	2.45269e-09	0.105468	0.2194	0.11394	exon (NM_057088, exon 9 of 9)	-exon (NM_057088, exon 9 of 9)	6017	KRT3
chr14	101561160	101561518	5.07466e-11	0.105493	0.28135	0.17586	promoter-TSS (NR_152590)	-promoter-TSS (NR_152590)	-12	DIO3
chrX	148501331	148501762	6.38965e-15	0.105615	0.2656	0.15998	intron (NM_001169123, intron 1 of 20)	-intron (NM_001169123, intron 1 of 20)	930	AFF2
chr8	17027002	17027615	1.00678e-11	0.105637	0.26299	0.15735	promoter-TSS (NM_181723)	-promoter-TSS (NM_001349810)	71	MICU3
chr19	1467277	1468433	2.16809e-46	0.105663	0.17967	0.074006	exon (NM_001351273, exon 14 of 14)	-exon (NM_005883, exon 15 of 15)	11360	C19orf25
chr6	153129915	153129983	1.69129e-08	0.10567	0.12712	0.021449	intron (NM_012419, intron 1 of 4)	-intron (NM_012419, intron 1 of 4)	1333	RGS17
chr10	93062664	93063003	2.81673e-09	0.105671	0.21607	0.11039	exon (NM_183374, exon 3 of 6)	-exon (NM_183374, exon 3 of 6)	2036	CYP26C1
chr22	19759414	19759835	2.10951e-11	0.105777	0.23301	0.12723	exon (NM_080647, exon 2 of 9)	-exon (NM_005992, exon 2 of 10)	2922	TBX1
chr1	43933396	43934452	3.07862e-12	0.105789	0.1562	0.05041	intron (NM_001136215, intron 1 of 3)	-intron (NM_057091, intron 1 of 4)	123	ARTN
chr10	11018013	11018492	2.22125e-28	0.105849	0.13744	0.031593	promoter-TSS (NM_001326345)	-promoter-TSS (NM_001326345)	-245	CELF2
chr11	65539785	65539885	2.09746e-09	0.105953	0.22097	0.11502	exon (NM_001130144, exon 25 of 28)	-exon (NM_001164266, exon 24 of 27)	14752	SCYL1
chr1	201740071	201740443	3.66549e-09	0.105978	0.13389	0.027917	intron (NM_001167738, intron 1 of 26)	-intron (NM_020443, intron 3 of 29)	357	NAV1
chr1	39491946	39492315	1.7657e-14	0.106027	0.31819	0.21217	exon (NM_181809, exon 1 of 7)	-exon (NM_181809, exon 1 of 7)	495	BMP8A
chr1	18481850	18482702	6.5689e-13	0.106052	0.48017	0.37411	exon (NM_152375, exon 1 of 1)	-exon (NM_152375, exon 1 of 1)	1346	KLHDC7A
chr8	52940064	52940607	3.79374e-14	0.106103	0.14117	0.035067	exon (NM_005285, exon 1 of 1)	-exon (NM_005285, exon 1 of 1)	428	NPBWR1
chr19	48640141	48640875	2.913e-10	0.106114	0.40035	0.29423	intron (NM_001217, intron 3 of 8)	-intron (NR_136241, intron 3 of 8)	2469	SEC1P
chr7	90320991	90321256	6.63307e-17	0.106397	0.13584	0.029446	Intergenic	Intergenic	-14099	LOC101927446
chr19	55451533	55452314	3.54166e-12	0.106407	0.15829	0.051882	Intergenic	Intergenic	-9061	SHISA7
chr14	36580850	36581456	5.74872e-31	0.106426	0.17507	0.068646	exon (NM_014360, exon 2 of 2)	-exon (NM_014360, exon 2 of 2)	1461	NKX2-8
chr13	101416230	101416945	5.85666e-30	0.106444	0.13329	0.026844	promoter-TSS (NM_001350749)	-promoter-TSS (NM_001350749)	-80	NALCN
chr14	103220732	103220973	1.28418e-12	0.106444	0.16765	0.061209	Intergenic	Intergenic	-31825	LINC00605
chr13	33016464	33016758	2.47918e-10	0.10647	0.12326	0.016794	exon (NM_004795, exon 1 of 5)	-exon (NM_004795, exon 1 of 5)	188	KL
chr17	6775944	6776280	9.19283e-16	0.106482	0.19075	0.084271	promoter-TSS (NM_153230)	-promoter-TSS (NM_153230)	-103	FBXO39
chr9	1051422	1051972	3.14894e-23	0.106526	0.16044	0.053914	exon (NR_163472, exon 1 of 4)	-exon (NR_163472, exon 1 of 4)	210	DMRT2
chr1	179743643	179743883	4.27637e-18	0.106541	0.1388	0.032254	intron (NM_001329719, intron 1 of 4)	-intron (NM_173509, intron 1 of 4)	472	FAM163A
chr2	161418738	161419266	5.4791e-09	0.1066	0.20145	0.094846	exon (NM_006593, exon 4 of 6)	-exon (NM_006593, exon 4 of 6)	2705	TBR1
chrX	74536774	74537004	8.15981e-08	0.10664	0.1838	0.077164	Intergenic	Intergenic	77735	RLIM
chr13	94712128	94712256	6.29361e-09	0.106658	0.15712	0.050464	promoter-TSS (NR_046514)	-promoter-TSS (NR_046514)	353	SOX21
chr2	153871670	153872013	3.85488e-22	0.106663	0.20573	0.099068	promoter-TSS (NM_001376402)	-promoter-TSS (NM_001301627)	-80	GALNT13
chr12	57475472	57475638	1.22466e-13	0.106665	0.25055	0.14388	exon (NM_032496, exon 11 of 18)	-exon (NM_001319850, exon 14 of 21)	2312	ARHGAP9
chr2	11656760	11657224	1.06506e-08	0.1068	0.41473	0.30793	Intergenic	Intergenic	13203	NTSR2
chr20	609820	610186	8.79414e-22	0.106904	0.17928	0.072377	exon (NM_004609, exon 1 of 2)	-exon (NM_004609, exon 1 of 2)	263	TCF15
chr3	46898624	46898842	4.40679e-08	0.106919	0.16257	0.055648	exon (NM_000316, exon 9 of 16)	-exon (NM_001184744, exon 8 of 15)	16484	PTH1R
chr12	2691111	2691409	9.23067e-14	0.106949	0.2634	0.15645	promoter-TSS (NR_045725)	-promoter-TSS (NR_045725)	-103	CACNA1C-AS1
chr19	35987215	35987287	7.52985e-10	0.106963	0.12471	0.017746	Intergenic	Intergenic	-7937	SDHAF1
chr8	139702366	139703427	2.02183e-23	0.106976	0.2995	0.19252	exon (NM_001282534, exon 1 of 2)	-exon (NR_104210, exon 1 of 4)	226	KCNK9
chr16	782288	783250	2.89626e-12	0.107115	0.31397	0.20685	Intergenic	Intergenic	5612	RPUSD1
chr2	130837351	130837930	5.02771e-11	0.107117	0.29414	0.18702	intron (NM_001375900, intron 1 of 12)	-intron (NM_001375901, intron 1 of 15)	727	ARHGEF4
chr15	67828020	67828207	1.26107e-21	0.107183	0.2357	0.12852	exon (NM_001365915, exon 2 of 9)	-exon (NM_001365915, exon 2 of 9)	2605	SKOR1
chr12	116693717	116693907	5.49692e-08	0.107203	0.16899	0.061789	Intergenic	Intergenic	44257	C12orf49
chr6	1378002	1378592	7.54507e-24	0.107398	0.18371	0.076307	Intergenic	Intergenic	-11279	FOXF2
chr16	55479387	55479478	8.35416e-10	0.107436	0.13893	0.031491	promoter-TSS (NM_001302510)	-promoter-TSS (NM_001302510)	235	MMP2
chr9	38424010	38424079	1.01379e-08	0.107457	0.1601	0.052639	exon (NM_001007563, exon 1 of 5)	-exon (NM_001007563, exon 1 of 5)	409	IGFBPL1
chr11	124920958	124921322	1.43914e-25	0.107459	0.19912	0.091665	TTS (NM_001037558)	-TTS (NM_001037558)	1890	HEPN1
chr1	6455383	6455780	2.24835e-13	0.107537	0.26283	0.15529	intron (NM_001367473, intron 11 of 13)	-intron (NM_031475, intron 10 of 12)	10613	TNFRSF25
chrX	25015562	25016070	1.10572e-08	0.107646	0.18834	0.08069	exon (NM_139058, exon 1 of 5)	-exon (NM_139058, exon 1 of 5)	149	ARX
chr8	11563827	11564000	1.84509e-13	0.107653	0.15637	0.048719	exon (NM_001715_2, exon 13 of 13)	-exon (NM_001330465, exon 12 of 12)	-12621	LINC00208
chr2	73268937	73269805	1.4884e-67	0.1077	0.16987	0.062174	exon (NM_001371389, exon 2 of 13)	-exon (NM_001371389, exon 2 of 13)	15107	FBXO41
chr14	104688356	104688654	2.13323e-08	0.107763	0.255	0.14723	Intergenic	Intergenic	-1101	INF2
chr15	39976485	39976767	2.26576e-17	0.107805	0.38795	0.28014	exon (NM_001013703, exon 12 of 39)	-exon (NM_001013703, exon 12 of 39)	42511	EIF2AK4
chr2	88452163	88452767	3.67868e-24	0.107928	0.12608	0.018148	exon (NM_001135649, exon 1 of 2)	-exon (NM_001135649, exon 1 of 2)	228	FOXI3
chr4	687311	687708	3.59824e-09	0.107983	0.29945	0.19146	intron (NM_032219, intron 1 of 9)	-intron (NM_001294341, intron 1 of 9)	1641	SLC49A3
chr3	54121598	54121789	2.60014e-17	0.10846	0.14122	0.032757	promoter-TSS (NM_018398)	-promoter-TSS (NM_018398)	-858	CACNA2D3
chr14	41606136	41606709	4.14832e-08	0.108478	0.18187	0.073388	promoter-TSS (NM_152447)	-promoter-TSS (NR_144389)	-433	LRFN5
chr11	1226678	1228579	3.64514e-11	0.10854	0.53064	0.4221	intron (NM_002458, intron 6 of 48)	-intron (NM_002458, intron 6 of 48)	4563	MUC5B
chr2	238895745	238896362	1.32494e-08	0.10856	0.22361	0.11505	intron (NM_001271893, intron 1 of 1)	-intron (NM_001271893, intron 1 of 1)	30215	LINC01940
chr11	101583349	101583775	1.58334e-13	0.108575	0.15531	0.046737	exon (NM_004621, exon 1 of 13)	-exon (NM_004621, exon 1 of 13)	445	TRPC6
chr10	13891130	13891921	4.73935e-19	0.108612	0.16322	0.054609	intron (NM_018027, intron 2 of 24)	-intron (NM_001318337, intron 1 of 23)	80370	FRMD4A
chr6	166167899	166168211	2.73498e-10	0.108613	0.2328	0.12419	promoter-TSS (NM_001366285)	-promoter-TSS (NM_001366285)	-204	TBXT
chr17	76498019	76498307	7.46751e-08	0.108669	0.57756	0.46889	intron (NR_164786, intron 1 of 19)	-intron (NR_164787, intron 1 of 18)	3260	RHBDF2
chr11	66335988	66336133	3.7072e-11	0.108694	0.13691	0.028215	exon (NM_004292, exon 2 of 10)	-exon (NM_001363559, exon 2 of 10)	373	RIN1
chr16	85436599	85437255	2.46324e-17	0.108742	0.26283	0.15409	Intergenic	Intergenic	-130602	MIR5093
chr17	81527313	81528730	4.15029e-18	0.108751	0.269	0.16025	promoter-TSS (NM_012418)	-promoter-TSS (NM_001077182)	-355	FSCN2
chr18	37243835	37243961	2.81549e-15	0.108776	0.32443	0.21565	exon (NM_001353761, exon 13 of 13)	-exon (NM_001330603, exon 13 of 13)	-30562	LOC105372068
chr11_KI270832v1_alt	85723	85805	4.17926e-09	0.108806	0.14326	0.034453	exon (NM_173573_2, exon 11 of 14)	-exon (NM_173573_2, exon 11 of 14)	-3157	LMNTD2-AS1
chr1	1069789	1070099	1.72327e-08	0.108906	0.26083	0.15193	Intergenic	Intergenic	4362	RNF223
chr3	194687169	194687331	5.46832e-14	0.108938	0.16821	0.059275	exon (NM_153690, exon 1 of 1)	-exon (NM_153690, exon 1 of 1)	1367	FAM43A
chr19	55433111	55433376	5.80083e-09	0.109011	0.26962	0.16061	exon (NM_001145176, exon 4 of 4)	-exon (NM_001145176, exon 4 of 4)	9619	SHISA7
chr11	2166764	2166905	3.45905e-09	0.109068	0.19095	0.081879	intron (NM_000360, intron 7 of 12)	-intron (NM_000360, intron 7 of 12)	4980	TH
chr18	3499033	3499327	3.81029e-11	0.109086	0.15873	0.049644	exon (NM_001242762, exon 10 of 10)	-exon (NM_001308390, exon 11 of 11)	32930	GAPLINC
chr17	78342351	78342579	3.48257e-10	0.109101	0.21271	0.10361	Intergenic	Intergenic	17614	SOCS3
chr1	1353545	1354115	1.23993e-08	0.109126	0.21263	0.1035	intron (NM_001282584, intron 8 of 8)	-intron (NM_001282582, intron 10 of 10)	-4412	DVL1
chr2	169768516	169768933	1.6169e-11	0.109153	0.24985	0.1407	Intergenic	Intergenic	-30146	SSB
chr17	82086984	82087174	3.48534e-09	0.109316	0.92347	0.81415	exon (NM_004104, exon 21 of 43)	-exon (NM_004104, exon 21 of 43)	3061	SNORD134
chr19	2290884	2291264	1.9152e-16	0.109338	0.16479	0.055448	exon (NM_001101391, exon 2 of 2)	-exon (NM_001101391, exon 2 of 2)	-8899	PEAK3
chr11	120516592	120517172	2.20003e-11	0.109482	0.31166	0.20217	intron (NM_014619, intron 1 of 20)	-intron (NM_014619, intron 1 of 20)	5134	GRIK4
chr16	88437027	88437092	2.44857e-08	0.109573	0.48328	0.37371	exon (NM_001367624, exon 3 of 3)	-exon (NM_001367624, exon 3 of 3)	-16220	ZFPM1
chr1	228372643	228373041	1.06922e-08	0.109616	0.26263	0.15301	exon (NM_001271223, exon 105 of 116)	-exon (NM_001271223, exon 105 of 116)	24267	MIR6742
chr19	20424271	20424721	4.98282e-15	0.109636	0.23614	0.1265	intron (NR_036455, intron 1 of 2)	-intron (NR_036455, intron 1 of 2)	469	ZNF826P
chr7	49773960	49774200	4.55751e-13	0.109648	0.23615	0.1265	exon (NM_198570, exon 1 of 4)	-exon (NM_198570, exon 1 of 4)	442	VWC2
chr19	1071090	1071987	3.62221e-42	0.109782	0.23832	0.12853	intron (NM_001282335, intron 1 of 21)	-intron (NM_001258328, intron 2 of 22)	329	ARHGAP45
chr1	211416765	211416913	6.80958e-12	0.109837	0.33325	0.22342	intron (NR_026761, intron 4 of 5)	-intron (NR_026761, intron 4 of 5)	34084	LINC00467
chr2	54673407	54674144	3.97999e-09	0.109916	0.1969	0.086984	Intergenic	Intergenic	-51236	EML6
chr10	133241284	133241610	2.5027e-08	0.110023	0.19405	0.084029	exon (NM_014468, exon 3 of 3)	-exon (NM_014468, exon 3 of 3)	3592	VENTX
chr3	194296835	194297369	6.77511e-17	0.110042	0.20707	0.097024	Intergenic	Intergenic	15702	LINC00887
chr1	3598207	3598885	2.07069e-09	0.110143	0.2059	0.095759	intron (NM_001409, intron 2 of 36)	-intron (NM_001409, intron 2 of 36)	12962	MEGF6
chr16	67199220	67199706	1.75419e-22	0.110174	0.2779	0.16773	TTS (NM_001950)	-TTS (NM_001950)	332	ELMO3
chr22	36465117	36465694	6.91946e-10	0.11025	0.25647	0.14623	Intergenic	Intergenic	16234	TXN2
chr22	50720593	50721099	1.5636e-09	0.110275	0.56469	0.45442	exon (NM_001372044, exon 22 of 23)	-exon (NM_001372044, exon 22 of 23)	17323	LOC105373100
chr20	50055050	50055341	2.95275e-09	0.11032	0.28869	0.17837	Intergenic	Intergenic	-13567	TRERNA1
chr8	54470412	54470619	1.02262e-10	0.110333	0.19161	0.081273	Intergenic	Intergenic	12581	SOX17
chr12	34337288	34337596	2.70096e-10	0.110451	0.35216	0.24171	Intergenic	Intergenic	314946	ALG10
chr10	62814845	62815381	1.07575e-12	0.110599	0.14227	0.031674	intron (NM_001136179, intron 2 of 2)	-intron (NM_000399, intron 1 of 1)	1253	EGR2
chr2	232351776	232352164	1.78815e-09	0.110785	0.40302	0.29224	Intergenic	Intergenic	-26781	ALPP
chr19	2361599	2361749	6.67835e-09	0.110947	0.22068	0.10973	Intergenic	Intergenic	-28097	TMPRSS9
chr17	82384604	82385404	8.73005e-13	0.110964	0.24664	0.13568	Intergenic	Intergenic	10727	UTS2R
chr16	66935458	66936068	8.15741e-08	0.110974	0.38876	0.27779	exon (NM_001365407, exon 1 of 12)	-exon (NM_001365408, exon 1 of 12)	247	CES2
chr2	288385	288635	2.84244e-10	0.110974	0.14621	0.035232	promoter-TSS (NM_001002919)	-promoter-TSS (NM_001002919)	-419	ALKAL2
chr9	70204639	70204764	6.14789e-08	0.111098	0.35386	0.24276	intron (NM_153267, intron 11 of 13)	-intron (NM_153267, intron 11 of 13)	-28814	MAMDC2-AS1
chr7	27147364	27147648	3.8499e-08	0.111104	0.22582	0.11472	exon (NM_024014, exon 1 of 2)	-exon (NM_024014, exon 1 of 2)	268	HOXA6
chr10	114239727	114239862	7.35564e-18	0.111109	0.15209	0.040981	exon (NM_001320804, exon 1 of 14)	-exon (NM_001320804, exon 1 of 14)	181	VWA2
chr4	6309009	6309479	1.00431e-17	0.111228	0.16886	0.057635	Intergenic	Intergenic	39394	WFS1
chr3	123448172	123448732	5.27414e-20	0.111273	0.15099	0.039717	promoter-TSS (NM_183357)	-promoter-TSS (NM_183357)	93	ADCY5
chr8	11868789	11869423	2.5781e-08	0.111309	0.45535	0.34404	Intergenic	Intergenic	-1019	CTSB
chr19	45234486	45234671	3.67074e-17	0.111439	0.227	0.11557	promoter-TSS (NM_138568)	-promoter-TSS (NM_138568)	-368	EXOC3L2
chr7	100171334	100172049	1.30166e-16	0.111537	0.18865	0.077117	intron (NM_152742, intron 7 of 9)	-intron (NM_152742, intron 7 of 9)	-3075	GAL3ST4
chr4	1170967	1172050	1.16316e-25	0.111597	0.2486	0.137	intron (NM_001199021, intron 4 of 7)	-intron (NM_001128325, intron 3 of 6)	1074	SPON2
chr15	62163906	62164104	5.63775e-10	0.111728	0.23737	0.12565	exon (NM_001007595, exon 2 of 2)	-exon (NM_001007595, exon 2 of 2)	1280	C2CD4B
chr5	90929355	90929595	1.17939e-09	0.111764	0.3806	0.26884	intron (NR_003149, intron 83 of 89)	-intron (NR_003149, intron 83 of 89)	370678	ADGRV1
chr5	115179163	115179353	5.36208e-09	0.111843	0.45097	0.33913	intron (NM_001017398, intron 1 of 1)	-intron (NM_018700, intron 1 of 9)	1036	TRIM36
chr1	16699390	16699823	1.55738e-16	0.111862	0.17722	0.065354	exon (NR_026567, exon 8 of 11)	-exon (NR_026567, exon 8 of 11)	18352	MIR3675
chr20	52973201	52973480	2.40545e-09	0.111882	0.13758	0.025696	intron (NM_173485, intron 1 of 2)	-intron (NM_173485, intron 1 of 2)	983	TSHZ2
chr10	125151720	125152386	3.70105e-17	0.112027	0.25909	0.14706	intron (NM_001290214, intron 1 of 10)	-intron (NM_001321012, intron 1 of 10)	6724	CTBP2
chr20	40688210	40688468	2.52718e-20	0.112143	0.15399	0.041851	exon (NM_005461, exon 1 of 1)	-exon (NM_005461, exon 1 of 1)	897	MAFB
chr8	103500420	103500680	2.14453e-11	0.112247	0.12773	0.01548	promoter-TSS (NM_001348485)	-promoter-TSS (NM_001100117)	-60	RIMS2
chr16	31477200	31477320	8.12229e-21	0.112263	0.22791	0.11565	intron (NM_001164719, intron 10 of 10)	-intron (NM_015927, intron 10 of 10)	4055	TGFB1I1
chr8	19014392	19014692	2.57917e-08	0.112405	0.19533	0.082925	promoter-TSS (NM_015310)	-promoter-TSS (NM_015310)	-839	PSD3
chr1	153627010	153627296	2.96439e-10	0.112437	0.2095	0.097063	promoter-TSS (NM_001024213)	-promoter-TSS (NM_001024213)	-105	S100A13
chr20	25858179	25858478	8.52651e-08	0.112454	0.45024	0.33778	Intergenic	Intergenic	-4308	LOC101926935
chr14	101559917	101560282	1.92915e-18	0.112476	0.2222	0.10972	TTS (NR_031649)	-TTS (NR_031649)	322	MIR1247
chr2	70901363	70901584	1.19453e-19	0.112501	0.14421	0.031707	intron (NM_012476, intron 1 of 2)	-intron (NM_012476, intron 1 of 2)	898	VAX2
chr5	73436743	73436904	1.52136e-10	0.11255	0.13838	0.025829	Intergenic	Intergenic	11953	FOXD1
chr4	681825	682100	3.06777e-15	0.112759	0.30354	0.19078	TTS (NM_001363650)	-TTS (NM_002477)	4041	MYL5
chr1	31588678	31589775	4.74937e-20	0.1128	0.20479	0.091987	Intergenic	Intergenic	11082	TINAGL1
chr17	82889009	82889333	6.24809e-08	0.11291	0.276	0.1631	intron (NM_005993, intron 15 of 38)	-intron (NM_005993, intron 15 of 38)	-49149	ZNF750
chr19	40513002	40513214	1.06458e-13	0.112911	0.21473	0.10182	exon (NM_020971, exon 14 of 36)	-exon (NM_020971, exon 14 of 36)	-17383	SPTBN4
chr21	44368832	44370612	1.00691e-17	0.112917	0.2795	0.16658	intron (NM_001320351, intron 5 of 30)	-intron (NM_001320351, intron 5 of 30)	16121	TRPM2
chr12	24902778	24903227	1.76694e-12	0.112984	0.42867	0.31568	promoter-TSS (NM_001178093)	-promoter-TSS (NM_001178093)	64	BCAT1
chr9	88535940	88536129	2.09351e-08	0.113038	0.41645	0.30341	intron (NM_145283, intron 1 of 2)	-intron (NM_145283, intron 1 of 2)	857	NXNL2
chr1	47416529	47417253	4.26422e-55	0.113277	0.14739	0.034112	exon (NM_012186, exon 1 of 1)	-exon (NM_012186, exon 1 of 1)	606	FOXE3
chr11	22192626	22192837	8.50801e-09	0.113293	0.1979	0.084609	promoter-TSS (NM_001142649)	-promoter-TSS (NM_001142649)	-353	ANO5
chr2	115161197	115161411	3.13081e-15	0.113405	0.18782	0.074416	promoter-TSS (NM_001178034)	-promoter-TSS (NM_001321914)	39	DPP10-AS1
chr4	1533625	1534279	6.06261e-13	0.113446	0.2658	0.15235	Intergenic	Intergenic	-127510	NKX1-1
chr4	171812997	171813304	1.65736e-14	0.113466	0.20546	0.091993	promoter-TSS (NM_001034845)	-promoter-TSS (NM_001034845)	-253	GALNTL6
chr12	41188405	41188814	8.71261e-28	0.113481	0.15964	0.046158	exon (NM_001164595, exon 1 of 10)	-exon (NM_001164595, exon 1 of 10)	290	PDZRN4
chr13	33015963	33016192	2.8072e-08	0.113534	0.13383	0.0203	promoter-TSS (NM_004795)	-promoter-TSS (NM_004795)	-345	KL
chr2	219448627	219449223	1.05068e-21	0.113593	0.33234	0.21874	exon (NM_005876, exon 4 of 41)	-exon (NM_005876, exon 4 of 41)	-11887	SPEG
chr7	2478795	2479298	7.37115e-08	0.113673	0.33693	0.22326	Intergenic	Intergenic	-2664	GRIFIN
chr20	21397153	21397315	2.80514e-10	0.113794	0.34798	0.23418	exon (NM_033176, exon 1 of 2)	-exon (NM_033176, exon 1 of 2)	292	NKX2-4
chr4	3470343	3470705	3.3913e-08	0.113821	0.27414	0.16032	intron (NM_001363811, intron 2 of 7)	-intron (NM_173660, intron 2 of 6)	7218	DOK7
chr22_KI270733v1_random	167612	167700	1.097e-10	0.114003	0.29313	0.17913	Intergenic	Intergenic	-2805	MIR10396B
chr12	51820202	51820976	2.0215e-20	0.11416	0.2016	0.087444	exon (NM_001013690, exon 2 of 2)	-exon (NM_001013690, exon 2 of 2)	11328	FIGNL2
chr3	45035869	45036273	1.76008e-16	0.11423	0.18876	0.07453	TTS (NM_003278)	-TTS (NM_003278)	5928	CLEC3B
chr12	66189080	66189535	4.49666e-29	0.114383	0.18859	0.074202	promoter-TSS (NM_007199)	-promoter-TSS (NM_001142523)	94	IRAK3
chr4	835223	835712	6.90956e-09	0.114415	0.47465	0.36023	Intergenic	Intergenic	-9339	CPLX1
chr3	50340737	50341266	1.01103e-15	0.114423	0.21032	0.0959	promoter-TSS (NM_001206957)	-promoter-TSS (NM_007182)	-66	RASSF1
chr22	50480892	50481025	8.97616e-08	0.114477	0.32435	0.20988	promoter-TSS (NM_001369882)	-promoter-TSS (NM_001369882)	-584	ADM2
chr11	2097515	2097861	4.23604e-09	0.114533	0.2719	0.15736	Intergenic	Intergenic	36521	MIR483
chr22	19150090	19150424	5.78403e-11	0.114849	0.27485	0.16	promoter-TSS (NM_005315)	-promoter-TSS (NM_005315)	26	GSC2
chr18	28177395	28177650	7.99025e-14	0.114909	0.15976	0.044853	promoter-TSS (NM_001792)	-promoter-TSS (NM_001792)	-393	CDH2
chr4	125316635	125316810	5.45859e-12	0.114929	0.19029	0.075363	exon (NM_001291303, exon 2 of 18)	-exon (NM_001291303, exon 2 of 18)	1768	FAT4
chr7	101232540	101232906	4.33809e-19	0.114975	0.21571	0.10074	intron (NM_001185080, intron 4 of 5)	-intron (NM_001185080, intron 4 of 5)	5079	CLDN15
chr13	35471024	35471315	1.74405e-09	0.11506	0.27713	0.16207	intron (NM_015678, intron 40 of 57)	-intron (NM_015678, intron 40 of 57)	5519	MAB21L1
chr22	36530090	36530487	6.31389e-10	0.115132	0.30095	0.18582	Intergenic	Intergenic	-1123	EIF3D
chr14	104117418	104118264	1.8663e-12	0.115137	0.43452	0.31938	promoter-TSS (NR_039859)	-promoter-TSS (NR_039859)	-338	MIR203B
chr19	18434009	18434252	1.34267e-09	0.115291	0.38506	0.26977	TTS (NR_045573)	-TTS (NM_016368)	3178	ISYNA1
chr6	158691751	158692084	6.76433e-09	0.115344	0.46828	0.35294	intron (NM_001009991, intron 7 of 16)	-intron (NM_001318745, intron 3 of 14)	28515	SYTL3
chr16	89048143	89048261	2.76228e-08	0.11535	0.2553	0.13995	Intergenic	Intergenic	-45650	ACSF3
chr5	10562979	10563428	2.3734e-08	0.115363	0.39685	0.28149	promoter-TSS (NM_001164440)	-promoter-TSS (NM_001164440)	-866	ANKRD33B
chr21	44285545	44286160	2.60958e-16	0.115419	0.2835	0.16808	promoter-TSS (NM_000383)	-promoter-TSS (NM_000383)	-23	AIRE
chr1	15619222	15619749	6.16365e-08	0.115423	0.60253	0.4871	intron (NM_032341, intron 1 of 9)	-intron (NM_032341, intron 1 of 9)	2028	DDI2
chr11	118609667	118610160	1.17681e-09	0.115459	0.19892	0.08346	intron (NM_001144759, intron 1 of 20)	-intron (NM_001144758, intron 1 of 22)	2299	PHLDB1
chr20	63537109	63537680	1.15327e-17	0.115529	0.2198	0.10427	promoter-TSS (NM_005975)	-promoter-TSS (NM_005975)	-19	PTK6
chr16	67538612	67538824	2.79482e-08	0.115567	0.23802	0.12245	exon (NM_001193523, exon 3 of 22)	-exon (NM_024519, exon 3 of 22)	1256	RIPOR1
chr4	987692	987899	4.53065e-08	0.115616	0.25023	0.13461	exon (NM_213613, exon 4 of 4)	-exon (NM_213613, exon 4 of 4)	752	IDUA
chr8	144048341	144049923	1.74003e-32	0.115622	0.19343	0.077804	promoter-TSS (NR_158554)	-promoter-TSS (NR_158554)	-266	SMPD5
chr11	61546017	61546477	5.79908e-08	0.115728	0.88827	0.77254	exon (NM_001252065, exon 4 of 10)	-exon (NM_001365809, exon 5 of 13)	-3371	SYT7
chr12	130162577	130163410	5.92387e-16	0.115756	0.22951	0.11376	exon (NM_007197, exon 1 of 1)	-exon (NM_007197, exon 1 of 1)	535	FZD10
chr4	100189989	100190416	6.52799e-13	0.115809	0.14525	0.029445	intron (NR_125924, intron 1 of 4)	-intron (NR_125924, intron 1 of 4)	170	LOC101929353
chr2	227871453	227871665	1.16093e-08	0.115881	0.2367	0.12082	promoter-TSS (NM_178821)	-promoter-TSS (NM_178821)	-72	DAW1
chr17	79927129	79927533	4.23472e-10	0.11591	0.41729	0.30138	promoter-TSS (NR_110850)	-promoter-TSS (NR_110850)	-606	LINC01979
chr16	1979661	1980040	2.21186e-10	0.115928	0.17952	0.063587	exon (NM_144603, exon 6 of 8)	-exon (NM_172168, exon 6 of 8)	1618	NOXO1
chr3	194398017	194398189	1.43979e-12	0.115972	0.15753	0.041556	exon (NM_004488, exon 2 of 2)	-exon (NM_004488, exon 2 of 2)	1163	GP5
chr14	101560834	101561055	1.90186e-17	0.115998	0.24127	0.12527	promoter-TSS (NR_152590)	-promoter-TSS (NR_152590)	-406	DIO3
chr12	34342819	34343089	4.48604e-08	0.116067	0.35932	0.24325	Intergenic	Intergenic	320458	ALG10
chr7	73831186	73831708	7.66969e-12	0.116134	0.27953	0.1634	exon (NM_001305, exon 1 of 1)	-exon (NM_001305, exon 1 of 1)	584	CLDN4
chr17	50596590	50596908	3.18383e-09	0.116162	0.30685	0.19069	exon (NM_198385, exon 16 of 37)	-exon (NR_046055, exon 16 of 35)	-34641	CACNA1G-AS1
chr7	87600457	87600534	5.08117e-15	0.116179	0.2404	0.12422	intron (NM_000927, intron 2 of 28)	-intron (NM_001348945, intron 5 of 31)	388	ABCB1
chr2	238163650	238164240	1.76808e-27	0.116227	0.17765	0.061426	exon (NM_001291832, exon 4 of 8)	-exon (NM_001291832, exon 4 of 8)	4975	ERFE
chr12	57619241	57620367	1.5891e-14	0.116255	0.25535	0.13909	promoter-TSS (NM_133489)	-promoter-TSS (NM_133489)	-106	SLC26A10
chr3	12004780	12005016	4.92158e-13	0.116292	0.1667	0.050413	exon (NM_133625, exon 1 of 13)	-exon (NM_003178, exon 1 of 11)	510	SYN2
chr16	49491702	49491896	3.9774e-14	0.116453	0.27237	0.15591	intron (NM_001271620, intron 7 of 7)	-intron (NM_001271620, intron 7 of 7)	26786	ADAM3B
chr11	61008197	61008832	9.64085e-12	0.116644	0.41854	0.3019	intron (NM_001254751, intron 3 of 10)	-intron (NM_001254750, intron 3 of 10)	36835	CD6
chr17	8003289	8003873	2.68455e-14	0.116757	0.43435	0.31759	exon (NM_000180, exon 2 of 20)	-exon (NM_000180, exon 2 of 20)	966	GUCY2D
chr20	37407729	37408060	7.64913e-09	0.116781	0.36503	0.24825	Intergenic	Intergenic	61767	SRC
chr4	80197122	80197353	5.01388e-13	0.116794	0.20609	0.089297	promoter-TSS (NM_001099403)	-promoter-TSS (NM_001099403)	-265	PRDM8
chr19	45402334	45402540	2.62517e-11	0.11687	0.16438	0.047513	intron (NM_001142502, intron 1 of 12)	-intron (NM_001142502, intron 1 of 12)	2632	PPP1R13L
chr7	375468	377203	2.79523e-11	0.116973	0.48476	0.36778	Intergenic	Intergenic	-3089	LOC442497
chr9	113463641	113463832	1.61066e-18	0.117001	0.2322	0.1152	promoter-TSS (NM_001282923)	-promoter-TSS (NM_017790)	10	RGS3
chr9	71912469	71912752	5.31831e-11	0.117003	0.32707	0.21006	intron (NR_157409, intron 1 of 4)	-intron (NR_157409, intron 1 of 4)	972	C9orf85
chr2	27442090	27442778	3.03113e-27	0.117031	0.31452	0.19749	promoter-TSS (NM_001321325)	-promoter-TSS (NM_001321325)	53	KRTCAP3
chr16	30113344	30113526	7.30028e-08	0.117087	0.34655	0.22947	TTS (NM_001109891)	-TTS (NM_002746)	102	GDPD3
chr4	153788795	153789031	1.83491e-12	0.117129	0.27813	0.161	exon (NM_003013, exon 1 of 3)	-exon (NM_003013, exon 1 of 3)	170	SFRP2
chr10	117542316	117542562	5.14319e-13	0.117189	0.15085	0.033663	promoter-TSS (NM_001165924)	-promoter-TSS (NM_004098)	-6	EMX2
chr21	35026707	35026929	2.98155e-11	0.117199	0.31695	0.19975	intron (NM_001754, intron 2 of 8)	-intron (NM_001754, intron 2 of 8)	12608	RUNX1-IT1
chr1	39632775	39633305	9.42388e-37	0.117208	0.2111	0.093888	intron (NM_014571, intron 1 of 4)	-intron (NM_014571, intron 1 of 4)	6603	HEYL
chr12	41672582	41672928	4.48102e-09	0.117215	0.41836	0.30115	Intergenic	Intergenic	-91434	LINC02400
chr19	12867498	12867958	8.19254e-09	0.117338	0.16956	0.052223	intron (NM_014975, intron 19 of 25)	-intron (NM_014975, intron 19 of 25)	13721	DNASE2
chrX	19990923	19990960	5.47565e-09	0.117516	0.17707	0.059552	Intergenic	Intergenic	-1163	LOC729609
chr17	82386640	82387433	7.06054e-08	0.117708	0.34024	0.22254	Intergenic	Intergenic	12760	UTS2R
chr22	19941385	19942074	1.75552e-08	0.117794	0.2131	0.09531	promoter-TSS (NM_001352300)	-promoter-TSS (NM_001362828)	-42	COMT
chr16	68235152	68235724	3.06562e-27	0.117803	0.24774	0.12994	intron (NM_001365265, intron 2 of 13)	-intron (NM_001365264, intron 2 of 14)	689	ESRP2
chr7	28409729	28409973	3.33928e-17	0.117971	0.17802	0.06005	intron (NM_182899, intron 1 of 9)	-intron (NM_182899, intron 1 of 9)	-2667	CREB5
chr7	2709650	2710069	4.29873e-08	0.117999	0.22756	0.10956	intron (NM_001321766, intron 6 of 6)	-intron (NM_133463, intron 6 of 6)	21658	AMZ1
chr4	80188824	80189305	2.99334e-08	0.118238	0.68815	0.56991	intron (NM_020226, intron 1 of 9)	-intron (NM_020226, intron 1 of 9)	3795	PRDM8
chr20	63542082	63542403	2.34501e-15	0.118394	0.26961	0.15122	exon (NM_080823, exon 5 of 8)	-exon (NM_080823, exon 5 of 8)	-4867	PTK6
chr3	51707016	51707457	2.47907e-29	0.118394	0.23951	0.12111	intron (NR_146059, intron 1 of 3)	-intron (NM_001349116, intron 1 of 4)	169	GRM2
chr16	2130051	2130185	4.20828e-10	0.118526	0.34159	0.22306	intron (NM_001009944, intron 1 of 45)	-intron (NM_000296, intron 1 of 45)	-3001	MIR4516
chr19	2290251	2290627	7.17736e-15	0.118534	0.14777	0.029237	exon (NM_001101391, exon 2 of 2)	-exon (NM_001101391, exon 2 of 2)	-8264	PEAK3
chr9	136484439	136484692	4.85055e-08	0.118545	0.24252	0.12398	promoter-TSS (NM_001276418)	-promoter-TSS (NM_001276418)	-807	SEC16A
chr11	32333659	32333963	1.13191e-16	0.118761	0.20185	0.083088	Intergenic	Intergenic	66589	WT1
chr11	316008	316456	1.89971e-15	0.118807	0.38861	0.26981	TTS (NM_003641)	-TTS (NM_003641)	2192	IFITM1
chr11	125888493	125888669	7.13503e-09	0.118829	0.29434	0.17551	intron (NM_001134793, intron 1 of 2)	-intron (NM_001134793, intron 1 of 2)	1521	HYLS1
chr1	24930039	24930241	3.65903e-18	0.118842	0.22005	0.10121	exon (NM_004350, exon 1 of 5)	-exon (NM_004350, exon 1 of 5)	136	RUNX3
chr15	78303511	78303966	2.87318e-11	0.118901	0.45908	0.34018	Intergenic	Intergenic	-4130	WDR61
chr2	31580466	31580672	1.7634e-16	0.118987	0.16788	0.048893	intron (NM_000348, intron 1 of 4)	-intron (NM_000348, intron 1 of 4)	369	SRD5A2
chr6	35486160	35486602	4.31826e-19	0.119007	0.26441	0.1454	intron (NM_003214, intron 2 of 12)	-intron (NM_003214, intron 2 of 12)	10698	TEAD3
chr1	6454794	6455214	3.53828e-32	0.119033	0.25174	0.13271	intron (NM_001367473, intron 11 of 13)	-intron (NM_031475, intron 10 of 12)	11191	TNFRSF25
chr10	8055628	8056250	5.57047e-20	0.119064	0.17467	0.055604	intron (NM_002051, intron 2 of 5)	-intron (NM_001002295, intron 2 of 5)	1251	GATA3
chr19	38418351	38418640	1.79114e-09	0.119073	0.22506	0.10599	exon (NM_001146203, exon 7 of 16)	-exon (NM_001146202, exon 7 of 17)	7723	RASGRP4
chr14	52315012	52315407	1.03408e-08	0.119111	0.18845	0.069335	exon (NM_000956, exon 1 of 2)	-exon (NM_000956, exon 1 of 2)	898	PTGER2
chr7	1537098	1537587	3.06444e-20	0.119165	0.20628	0.087111	intron (NM_002360, intron 1 of 2)	-intron (NM_002360, intron 1 of 2)	-2463	LOC100128653
chr10	92592362	92592632	9.5693e-15	0.11919	0.21372	0.094531	promoter-TSS (NM_004523)	-promoter-TSS (NM_004523)	-633	KIF11
chr9	136688013	136688162	6.09815e-08	0.119197	0.22618	0.10698	promoter-TSS (NM_001012727)	-promoter-TSS (NM_001012727)	-631	AGPAT2
chr19	21483683	21484110	4.67988e-11	0.119251	0.79184	0.67259	exon (NR_037194, exon 1 of 11)	-exon (NR_037194, exon 1 of 11)	182	LINC00664
chr15	81118479	81118677	1.30339e-09	0.119262	0.43685	0.31759	Intergenic	Intergenic	-15692	CFAP161
chr13	26052066	26052119	4.11412e-11	0.119472	0.13356	0.01409	TTS (NR_146971)	-TTS (NR_146971)	-1033	SHISA2
chr2	219570325	219570482	2.29887e-11	0.119613	0.23398	0.11437	exon (NM_015311, exon 1 of 21)	-exon (NM_015311, exon 1 of 21)	1135	OBSL1
chr19	23071123	23071382	1.40753e-12	0.119637	0.25703	0.1374	Intergenic	Intergenic	-9988	LINC01858
chr2	45013390	45013706	4.21071e-15	0.119653	0.24376	0.12411	Intergenic	Intergenic	-4096	SIX2
chr7	2508399	2508577	1.20601e-15	0.119662	0.17543	0.05577	Intergenic	Intergenic	-4041	LFNG
chr2	153872181	153872353	6.03523e-11	0.119766	0.28006	0.16029	exon (NM_001376402, exon 1 of 14)	-exon (NM_001301627, exon 1 of 14)	345	GALNT13
chr3	125958397	125958505	2.30094e-08	0.119808	0.20591	0.086097	Intergenic	Intergenic	-10727	ROPN1B
chr8	54470044	54470392	3.41238e-11	0.119891	0.22299	0.1031	Intergenic	Intergenic	12283	SOX17
chr3	184583926	184584160	9.57996e-14	0.119919	0.2155	0.095577	Intergenic	Intergenic	22258	EPHB3
chr11	61955782	61956121	7.92736e-10	0.119998	0.21413	0.094127	intron (NM_001363593, intron 2 of 7)	-intron (NR_134580, intron 4 of 10)	717	BEST1
chr12	570631	570754	1.49536e-13	0.120127	0.23238	0.11225	intron (NM_016533, intron 1 of 3)	-intron (NM_016533, intron 1 of 3)	15793	LOC105369595
chr22	50286840	50287301	9.94453e-09	0.120279	0.63748	0.5172	intron (NM_001376866, intron 8 of 36)	-intron (NM_001376865, intron 8 of 37)	13264	PLXNB2
chr8	22703472	22703883	9.9392e-32	0.120301	0.20407	0.083767	Intergenic	Intergenic	-10198	EGR3
chr19	39307492	39307866	1.4288e-29	0.120328	0.25971	0.13938	exon (NM_020862, exon 2 of 2)	-exon (NM_020862, exon 2 of 2)	7657	LRFN1
chr1	1355038	1355326	9.33242e-10	0.120352	0.2464	0.12605	intron (NM_001282583, intron 4 of 9)	-intron (NM_001282582, intron 5 of 10)	3365	MXRA8
chr14	85531582	85531843	4.14091e-13	0.120465	0.17845	0.057984	exon (NM_001346145, exon 1 of 2)	-exon (NM_001346145, exon 1 of 2)	321	FLRT2
chr22	46536411	46536753	1.12892e-13	0.120467	0.49147	0.371	exon (NM_014246, exon 1 of 35)	-exon (NM_014246, exon 1 of 35)	1038	CELSR1
chr8	32548655	32548855	1.0861e-18	0.120491	0.16396	0.043466	exon (NM_001160007, exon 1 of 4)	-exon (NM_001160002, exon 1 of 5)	444	NRG1
chr10	126388677	126389118	1.63543e-08	0.120549	0.27216	0.15161	promoter-TSS (NM_001288973)	-promoter-TSS (NM_001288975)	-421	ADAM12
chr1	29121287	29121721	1.96288e-17	0.120571	0.22838	0.10781	exon (NM_001171868, exon 2 of 2)	-exon (NM_001003682, exon 2 of 2)	997	TMEM200B
chr9	133609092	133609170	5.57889e-10	0.120617	0.18276	0.062145	exon (NM_001080515, exon 1 of 3)	-exon (NM_001080515, exon 1 of 3)	258	FAM163B
chr3	158634648	158634805	2.97673e-08	0.120672	0.3223	0.20163	Intergenic	Intergenic	-9800	GFM1
chr17	81135898	81136103	4.48172e-08	0.120722	0.3022	0.18148	intron (NM_001080395, intron 1 of 13)	-intron (NM_001080395, intron 1 of 13)	-2693	MIR1250
chr8	143185669	143186337	9.71675e-23	0.120734	0.29272	0.17198	Intergenic	Intergenic	-25349	LY6H
chr16	88437681	88438080	8.46735e-10	0.120752	0.40102	0.28027	exon (NM_001367624, exon 3 of 3)	-exon (NM_001367624, exon 3 of 3)	-15399	ZFPM1
chr22	19766123	19766347	1.07228e-18	0.120841	0.25358	0.13274	intron (NM_005992, intron 8 of 9)	-intron (NM_005992, intron 8 of 9)	9532	TBX1
chr9	29212112	29212293	3.5121e-15	0.121024	0.16653	0.045501	promoter-TSS (NM_001354575)	-promoter-TSS (NM_001354575)	96	LINGO2
chr9	137009402	137010346	3.83251e-12	0.121029	0.92967	0.80864	exon (NM_212533, exon 43 of 49)	-exon (NM_001606, exon 43 of 49)	-13306	CLIC3
chr15	83283372	83283668	1.28547e-25	0.12103	0.15522	0.034189	promoter-TSS (NM_001301206)	-promoter-TSS (NM_001301206)	-63	BNC1
chr12	128267336	128267525	2.8399e-18	0.121037	0.25357	0.13254	promoter-TSS (NM_001136103)	-promoter-TSS (NM_001136103)	28	TMEM132C
chr15	40291019	40291607	1.81068e-39	0.121157	0.22689	0.10574	exon (NM_001284298, exon 25 of 31)	-exon (NM_004573, exon 26 of 32)	-8727	ANKRD63
chr2	173532954	173533201	9.49983e-09	0.121414	0.33138	0.20997	Intergenic	Intergenic	178206	CDCA7
chr12	63150927	63151175	2.24785e-08	0.121534	0.27861	0.15707	exon (NM_000706, exon 1 of 2)	-exon (NM_000706, exon 1 of 2)	150	AVPR1A
chr19	289901	290094	4.46025e-10	0.121538	0.24337	0.12184	intron (NM_177526, intron 1 of 5)	-intron (NM_003712, intron 1 of 5)	1141	PLPP2
chr20	45097717	45097951	8.07692e-10	0.121542	0.61066	0.48912	exon (NM_002251, exon 4 of 5)	-exon (NM_002251, exon 4 of 5)	3293	KCNS1
chr16	70696951	70697489	1.97294e-10	0.121545	0.25467	0.13313	exon (NM_018052, exon 16 of 19)	-exon (NM_001351157, exon 15 of 18)	-11167	MTSS2
chr4	6199688	6199809	8.5169e-08	0.121627	0.14936	0.027729	promoter-TSS (NR_037863)	-promoter-TSS (NR_037863)	800	JAKMIP1
chr1	19288926	19289076	1.61316e-10	0.121632	0.15892	0.037286	promoter-TSS (NM_012067)	-promoter-TSS (NM_012067)	-231	AKR7A3
chr15	40281861	40281927	3.33216e-11	0.121635	0.19036	0.068721	exon (NM_001190479, exon 1 of 1)	-exon (NM_001190479, exon 1 of 1)	692	ANKRD63
chr15	45129038	45129509	7.70535e-14	0.121637	0.16834	0.046699	promoter-TSS (NM_175940)	-promoter-TSS (NM_017434)	605	DUOXA1
chr8	66961163	66961444	4.41254e-15	0.121638	0.27213	0.15049	intron (NM_001193502, intron 3 of 3)	-intron (NM_001193502, intron 3 of 3)	1287	TCF24
chr1	35574027	35574229	2.90011e-10	0.121795	0.47193	0.35013	exon (NM_178548, exon 2 of 7)	-exon (NM_178548, exon 2 of 7)	814	TFAP2E
chr4	3783949	3784802	7.49382e-09	0.121827	0.30677	0.18494	Intergenic	Intergenic	17991	ADRA2C
chr9	136103782	136104334	3.76956e-09	0.121935	0.3044	0.18246	Intergenic	Intergenic	-8769	NACC2
chr14	69572544	69572732	8.7181e-10	0.121961	0.33836	0.2164	exon (NM_001271507, exon 2 of 2)	-exon (NM_001271507, exon 2 of 2)	2233	CCDC177
chr2	86942783	86942859	3.28878e-09	0.122033	0.93121	0.80918	intron (NM_001024457, intron 1 of 22)	-intron (NM_001078170_2, intron 1 of 22)	25206	RGPD1
chr5	42951210	42951658	1.98939e-11	0.122281	0.28288	0.1606	Intergenic	Intergenic	41899	FLJ32255
chr19	3055556	3056148	2.05388e-11	0.122343	0.32442	0.20208	intron (NM_001130, intron 4 of 6)	-intron (NM_198969, intron 4 of 6)	6643	TLE5
chr20	64048678	64049062	2.50231e-26	0.122371	0.18604	0.06367	exon (NM_018419, exon 2 of 2)	-exon (NM_018419, exon 2 of 2)	769	SOX18
chr16	66924777	66924943	1.87372e-09	0.122438	0.17712	0.054681	exon (NM_001128850, exon 2 of 5)	-exon (NM_001128850, exon 2 of 5)	675	RRAD
chr21	45294453	45294966	5.62724e-10	0.122488	0.34053	0.21805	exon (NR_026943, exon 3 of 3)	-exon (NR_026943, exon 3 of 3)	6658	LINC00205
chr9	135523880	135524622	2.54345e-09	0.122499	0.45194	0.32944	intron (NM_001252618, intron 4 of 6)	-intron (NM_002297, intron 4 of 6)	2811	LCN1
chr13	57629867	57630273	4.2053e-22	0.122648	0.25464	0.13199	Intergenic	Intergenic	-1674	PCDH17
chr11	101128326	101128635	1.7531e-11	0.122663	0.21702	0.094354	promoter-TSS (NR_073144)	-promoter-TSS (NR_073144)	582	PGR
chr22	19722154	19722507	4.26007e-08	0.122765	0.47508	0.35232	exon (NR_037611, exon 10 of 12)	-exon (NR_037612, exon 10 of 12)	-1208	GP1BB
chr17	81659458	81659861	3.1808e-08	0.122769	0.3492	0.22643	intron (NM_001365724, intron 1 of 3)	-intron (NM_001365724, intron 1 of 3)	-3118	PDE6G
chr10	127738751	127739082	1.50668e-17	0.122798	0.2101	0.087302	exon (NM_207426, exon 2 of 2)	-exon (NM_207426, exon 2 of 2)	1732	FOXI2
chr21	45479806	45480828	4.18971e-08	0.122805	0.82136	0.69856	intron (NM_130445, intron 11 of 42)	-intron (NM_130444, intron 10 of 41)	2051	MIR6815
chr16	2719482	2720224	5.7632e-11	0.122832	0.31398	0.19115	intron (NM_031948, intron 1 of 5)	-intron (NM_031948, intron 1 of 5)	371	PRSS27
chr16	27223027	27223397	9.10552e-08	0.122849	0.36991	0.24706	Intergenic	Intergenic	19237	KDM8
chr6	108166590	108166748	9.82394e-11	0.122896	0.23783	0.11493	exon (NM_003269, exon 1 of 9)	-exon (NM_003269, exon 1 of 9)	647	NR2E1
chr10	133044484	133045013	4.06444e-13	0.122905	0.34027	0.21736	Intergenic	Intergenic	41948	ADGRA1-AS1
chr2	26401755	26402263	3.16518e-13	0.122984	0.23575	0.11276	promoter-TSS (NM_145038)	-promoter-TSS (NM_145038)	89	DRC1
chr22	46007365	46007770	1.92247e-08	0.123049	0.28993	0.16688	exon (NR_027240, exon 1 of 1)	-exon (NR_027240, exon 1 of 1)	952	LOC730668
chr19	8526053	8526241	5.27585e-09	0.123074	0.22226	0.099185	intron (NM_001348355, intron 24 of 27)	-intron (NM_012335, intron 24 of 27)	-11980	ZNF414
chr4	54226822	54227189	1.51536e-18	0.123142	0.16695	0.043813	Intergenic	Intergenic	-2287	PDGFRA
chr16	54282376	54282631	1.76149e-09	0.123162	0.35698	0.23381	TTS (NM_024336)	-TTS (NM_024336)	4283	IRX3
chr1	1060156	1061387	3.65708e-10	0.123212	0.45124	0.32803	intron (NR_148960, intron 2 of 3)	-intron (NR_148960, intron 2 of 3)	1038	LOC100288175
chr4	20252559	20252896	2.98077e-16	0.123405	0.1862	0.062793	exon (NM_001289135, exon 1 of 36)	-exon (NM_001289136, exon 1 of 36)	823	SLIT2
chr2	44942366	44942529	3.19044e-14	0.12348	0.19593	0.072446	promoter-TSS (NR_103785)	-promoter-TSS (NR_103786)	-570	SIX3-AS1
chr7	434717	435090	4.81807e-09	0.123485	0.43311	0.30962	Intergenic	Intergenic	55479	LOC442497
chr19	14473473	14474044	1.52253e-39	0.123508	0.28677	0.16326	exon (NM_000955, exon 2 of 3)	-exon (NM_000955, exon 2 of 3)	1595	PTGER1
chr19	33301564	33301803	3.52022e-10	0.123581	0.3602	0.23662	exon (NM_004364, exon 1 of 1)	-exon (NM_001285829, exon 1 of 1)	850	CEBPA
chrX	134544629	134545162	2.50356e-09	0.123685	0.32573	0.20205	intron (NR_024607, intron 1 of 2)	-intron (NR_024607, intron 1 of 2)	1502	MIR503
chr11	850295	850451	1.39906e-09	0.12373	0.25055	0.12682	intron (NM_001025237, intron 3 of 8)	-intron (NM_001025235, intron 3 of 8)	5927	TSPAN4
chr10	110498785	110499550	9.47076e-09	0.123808	0.22151	0.097705	intron (NM_004419, intron 1 of 3)	-intron (NM_004419, intron 1 of 3)	1261	DUSP5
chr4	574975	575486	1.02465e-22	0.123866	0.20483	0.080961	exon (NM_001362796, exon 1 of 1)	-exon (NM_001362796, exon 1 of 1)	1064	TMEM271
chr3	32817262	32818142	7.28324e-52	0.12389	0.19869	0.074797	promoter-TSS (NM_001039111)	-promoter-TSS (NM_001039111)	-295	TRIM71
chr19	17998179	17998445	6.81079e-12	0.123901	0.3308	0.2069	exon (NM_002248, exon 11 of 11)	-exon (NM_002248, exon 11 of 11)	-2812	ARRDC2
chr20	59605000	59605097	7.66245e-16	0.124124	0.19685	0.072727	exon (NM_080672, exon 1 of 13)	-exon (NM_080672, exon 1 of 13)	509	PHACTR3
chr10	125123709	125124319	3.16597e-08	0.124136	0.35166	0.22752	intron (NM_001083914, intron 1 of 10)	-intron (NM_001321012, intron 1 of 10)	34763	CTBP2
chr16	57283655	57284332	1.03011e-17	0.124192	0.20201	0.077813	intron (NM_015993, intron 1 of 3)	-intron (NM_015993, intron 1 of 3)	678	PLLP
chr12	132397433	132399278	3.20372e-13	0.12432	0.47844	0.35412	Intergenic	Intergenic	68506	LOC101928416
chr1	239997793	239998235	3.84816e-29	0.124331	0.30976	0.18543	Intergenic	Intergenic	-9510	RPS7P5
chr9	29212368	29212485	6.3388e-09	0.124379	0.15318	0.028806	promoter-TSS (NM_001354575)	-promoter-TSS (NM_001354575)	-128	LINGO2
chr16	88926906	88927547	2.25034e-11	0.124587	0.43336	0.30877	intron (NM_005187, intron 1 of 11)	-intron (NM_175931, intron 1 of 10)	-12810	LOC100129697
chr12	50842723	50843222	5.21061e-11	0.124659	0.27504	0.15038	promoter-TSS (NM_182559)	-promoter-TSS (NM_182559)	47	TMPRSS12
chr4	3484205	3484597	9.96077e-15	0.124678	0.23974	0.11507	promoter-TSS (NM_001256896)	-promoter-TSS (NM_001256896)	-143	DOK7
chr8	59118125	59118194	7.15657e-08	0.124823	0.23725	0.11243	intron (NM_014729, intron 1 of 8)	-intron (NM_014729, intron 1 of 8)	987	TOX
chr20	19212664	19212737	3.8167e-13	0.124933	0.13937	0.014432	promoter-TSS (NM_020689)	-promoter-TSS (NM_020689)	59	SLC24A3
chr1	2981935	2983551	1.90611e-10	0.124966	0.59169	0.46673	Intergenic	Intergenic	-38724	ACTRT2
chr2	232486153	232486349	1.23498e-15	0.124986	0.30149	0.17651	exon (NM_001290787, exon 2 of 18)	-exon (NM_001290787, exon 2 of 18)	1583	ECEL1
chr16	85697606	85697924	6.99488e-10	0.124997	0.32846	0.20346	Intergenic	Intergenic	-8811	GINS2
chr18	12253868	12254242	6.03388e-10	0.125034	0.18404	0.059007	promoter-TSS (NM_001318383)	-promoter-TSS (NM_001279)	-306	CIDEA
chr21	38661454	38661630	3.03646e-09	0.125052	0.15297	0.027917	promoter-TSS (NM_001243428)	-promoter-TSS (NM_001243428)	238	ERG
chr9	64369769	64369882	4.74332e-09	0.125076	0.19433	0.06925	exon (NM_001098805, exon 1 of 15)	-exon (NR_146419, exon 1 of 25)	263	ANKRD20A4
chr16	795582	796580	2.56473e-08	0.125079	0.58272	0.45764	intron (NM_022092, intron 18 of 21)	-intron (NM_022092, intron 18 of 21)	4653	GNG13
chr20	61251998	61252416	5.0146e-25	0.125088	0.18437	0.059286	promoter-TSS (NM_001794)	-promoter-TSS (NM_001794)	-54	CDH4
chr6	1614192	1614568	4.00851e-14	0.125098	0.18907	0.063969	TTS (NM_001453)	-TTS (NM_001453)	4465	FOXC1
chr9	96219269	96219388	7.70069e-08	0.125127	0.55653	0.43141	Intergenic	Intergenic	-27134	HSD17B3-AS1
chr17	79919326	79919617	2.94452e-09	0.125136	0.24647	0.12134	exon (NR_110850, exon 5 of 6)	-exon (NR_110850, exon 5 of 6)	115	LINC01978
chr2	237673366	237673581	6.74535e-10	0.125172	0.15499	0.02982	intron (NM_001137550, intron 1 of 23)	-intron (NM_001137550, intron 1 of 23)	-18690	LRRFIP1
chr13	30906581	30906920	3.7917e-15	0.125212	0.20395	0.078743	exon (NM_032849, exon 1 of 5)	-exon (NM_032849, exon 1 of 5)	480	MEDAG
chr17	80989373	80989644	9.63679e-09	0.125288	0.25995	0.13466	Intergenic	Intergenic	-2332	CHMP6
chrX	151177181	151177584	1.77538e-13	0.125382	0.32857	0.20319	exon (NR_135300, exon 1 of 3)	-exon (NR_135300, exon 1 of 3)	453	GPR50-AS1
chr12	56488654	56488815	2.86866e-10	0.125442	0.32256	0.19712	promoter-TSS (NM_001280796)	-promoter-TSS (NM_013267)	-321	GLS2
chr2	236237058	236237528	1.76928e-16	0.125634	0.27526	0.14963	intron (NM_212556, intron 3 of 5)	-intron (NM_212556, intron 3 of 5)	27052	ASB18
chr19	48871705	48871945	8.08895e-11	0.125799	0.33183	0.20603	promoter-TSS (NM_014330)	-promoter-TSS (NM_014330)	-567	PPP1R15A
chr16	2237102	2237747	8.65059e-12	0.125896	0.42467	0.29877	exon (NM_001374, exon 5 of 7)	-exon (NM_001301680, exon 5 of 7)	981	DNASE1L2
chr8	97849611	97850299	7.07068e-09	0.125923	0.52326	0.39733	intron (NM_018407, intron 6 of 6)	-intron (NM_018407, intron 6 of 6)	-19109	MATN2
chr4	48490610	48490811	6.46192e-13	0.126	0.37848	0.25248	exon (NM_175619, exon 1 of 4)	-exon (NM_175619, exon 1 of 4)	459	ZAR1
chr12	70013217	70013497	3.81991e-10	0.126004	0.26613	0.14013	Intergenic	Intergenic	188130	MYRFL
chr5	150166988	150167383	2.28438e-09	0.12611	0.41836	0.29225	exon (NM_001804, exon 1 of 3)	-exon (NM_001804, exon 1 of 3)	408	CDX1
chr8	24955985	24956139	1.08046e-12	0.126145	0.22787	0.10172	exon (NM_006158, exon 1 of 4)	-exon (NM_006158, exon 1 of 4)	807	NEFL
chr9	133274727	133275050	2.54875e-12	0.126157	0.18166	0.055504	intron (NM_020469, intron 1 of 6)	-intron (NM_020469, intron 1 of 6)	312	ABO
chr14	101073274	101073539	1.9029e-09	0.126437	0.18114	0.054703	TTS (NR_047664)	-TTS (NR_047664)	3496	MEG9
chr19	5773766	5774257	1.41471e-08	0.126453	0.33197	0.20552	intron (NM_152784, intron 20 of 21)	-intron (NM_152784, intron 20 of 21)	10734	PRR22
chr4	182828547	182828916	8.57951e-09	0.126479	0.40644	0.27996	Intergenic	Intergenic	88521	DCTD
chr15	67826858	67827288	7.37996e-19	0.126491	0.29113	0.16464	exon (NM_001365915, exon 2 of 9)	-exon (NM_001365915, exon 2 of 9)	1564	SKOR1
chr22	19962539	19962805	1.90041e-08	0.126747	0.28494	0.15819	exon (NM_000754, exon 3 of 6)	-exon (NM_001362828, exon 3 of 6)	119	COMT
chr20	32465302	32465780	5.246e-08	0.126826	0.3373	0.21047	intron (NM_080616, intron 2 of 7)	-intron (NM_001351680, intron 2 of 8)	17949	NOL4L
chr20	3786037	3786237	1.25918e-09	0.126951	0.23592	0.10897	promoter-TSS (NM_001287517)	-promoter-TSS (NR_136336)	603	CENPB
chr16	87602497	87602559	3.55628e-09	0.127069	0.18808	0.061011	promoter-TSS (NM_001271604)	-promoter-TSS (NM_001271605)	20	JPH3
chr7	56116005	56116471	8.267e-20	0.127145	0.2049	0.077753	exon (NM_001145712, exon 1 of 2)	-exon (NM_001145712, exon 1 of 2)	179	NUPR2
chr9	135613852	135614742	5.47494e-09	0.127159	0.53083	0.40367	promoter-TSS (NM_001375657)	-promoter-TSS (NM_001375657)	75	LOC102723971
chr4	1760875	1761464	7.14152e-11	0.127208	0.28759	0.16038	Intergenic	Intergenic	-32123	FGFR3
chr15	41495893	41496326	6.01347e-13	0.127271	0.44171	0.31444	intron (NM_002220, intron 1 of 6)	-intron (NM_002220, intron 1 of 6)	2236	ITPKA
chr6	13797433	13797702	5.18569e-11	0.127297	0.31095	0.18365	intron (NM_001031713, intron 6 of 8)	-intron (NM_001031713, intron 6 of 8)	16992	MCUR1
chr10	27746103	27746357	2.75759e-10	0.127382	0.26003	0.13265	promoter-TSS (NM_001242702)	-promoter-TSS (NM_001242702)	-411	MKX
chr7	435998	436622	4.02102e-08	0.127402	0.45802	0.33062	Intergenic	Intergenic	56885	LOC442497
chrX	130109773	130110264	2.583e-13	0.12741	0.17368	0.046266	intron (NM_001127197, intron 1 of 8)	-intron (NM_001421, intron 1 of 8)	481	ELF4
chr7	72337071	72337502	3.2908e-12	0.127436	0.21954	0.092107	exon (NM_001017440, exon 1 of 6)	-exon (NM_001017440, exon 1 of 6)	104	CALN1
chr18	22558952	22559086	2.24835e-13	0.127448	0.18459	0.057138	Intergenic	Intergenic	-141104	CTAGE1
chr7	32298394	32298870	4.8471e-24	0.127545	0.17637	0.048829	intron (NM_001322059, intron 1 of 17)	-intron (NM_001322058, intron 1 of 17)	696	PDE1C
chr2	10497951	10498202	1.8304e-08	0.127712	0.18527	0.057561	Intergenic	Intergenic	48349	ODC1-DT
chr11	1927244	1927754	3.33429e-09	0.127763	0.30326	0.17549	intron (NM_001367847, intron 7 of 15)	-intron (NM_001367848, intron 7 of 15)	4668	TNNT3
chr11	67302870	67302990	2.90011e-10	0.127948	0.21173	0.083781	promoter-TSS (NM_017857)	-promoter-TSS (NM_017857)	-600	SSH3
chr11	66012195	66012295	2.98077e-16	0.127965	0.20085	0.07288	exon (NM_001323, exon 1 of 3)	-exon (NM_001323, exon 1 of 3)	237	CST6
chr8	92101733	92102011	9.68426e-11	0.128046	0.21257	0.084526	intron (NM_175634, intron 1 of 11)	-intron (NM_175634, intron 1 of 11)	1354	RUNX1T1
chr3	38028928	38029235	6.15314e-08	0.128102	0.20998	0.081882	intron (NM_006225, intron 1 of 14)	-intron (NM_006225, intron 1 of 14)	560	PLCD1
chr17	17725145	17725521	3.62215e-08	0.128302	0.30066	0.17236	intron (NM_030665, intron 2 of 5)	-intron (NM_030665, intron 2 of 5)	40969	RAI1-AS1
chr19	40684170	40684406	3.39423e-09	0.128328	0.64991	0.52158	intron (NM_001289980, intron 2 of 8)	-intron (NM_004756, intron 3 of 9)	5876	NUMBL
chr11	44303789	44304300	3.32182e-11	0.128381	0.29139	0.16301	intron (NM_021926, intron 1 of 3)	-intron (NM_021926, intron 1 of 3)	6094	ALX4
chr20	47973501	47973746	3.80613e-08	0.128408	0.27774	0.14933	Intergenic	Intergenic	-9602	LINC01523
chr21	8445937	8445989	1.39955e-10	0.128484	0.43518	0.3067	exon (NR_145822, exon 1 of 1)	-exon (NR_003287_3, exon 1 of 1)	4817	RNA28SN2
chr19	33235794	33235986	5.19982e-08	0.128522	0.29442	0.1659	Intergenic	Intergenic	-10040	SLC7A10
chr14	61568671	61568786	4.02512e-11	0.128569	0.17095	0.042382	intron (NR_110417, intron 1 of 3)	-intron (NR_110417, intron 1 of 3)	1465	LINC01303
chr12	132205535	132205649	4.37768e-08	0.128765	0.23252	0.10375	exon (NM_021808, exon 2 of 7)	-exon (NM_021808, exon 2 of 7)	436	GALNT9
chr11	60934401	60934828	2.98077e-16	0.128771	0.91389	0.78511	exon (NM_017870, exon 9 of 11)	-exon (NM_178031, exon 9 of 11)	10155	TMEM132A
chr12	57627631	57627887	2.55674e-14	0.128895	0.18314	0.054242	exon (NM_001276468, exon 9 of 10)	-exon (NM_001478, exon 10 of 11)	4920	B4GALNT1
chr19	1312964	1313408	3.8499e-08	0.128974	0.49938	0.37041	Intergenic	Intergenic	27313	EFNA2
chr17	81841419	81841711	1.76551e-10	0.128983	0.2662	0.13722	Intergenic	Intergenic	-6515	PPP1R27
chr16	22425403	22425554	5.35251e-08	0.129054	0.92013	0.79108	intron (NR_027460_3, intron 6 of 6)	-intron (NR_027460_3, intron 6 of 6)	-11529	SMG1P1
chr1	44617174	44617520	1.71482e-30	0.129081	0.25516	0.12608	intron (NM_018150, intron 3 of 14)	-intron (NM_001319957, intron 2 of 13)	-14621	RNF220
chr9	39604233	39604432	1.18611e-11	0.129084	0.41457	0.28549	Intergenic	Intergenic	-139807	ZNF658B
chrX	100408847	100409527	1.95738e-14	0.129084	0.28977	0.16068	exon (NM_001105243, exon 1 of 5)	-exon (NM_020766, exon 1 of 5)	1086	PCDH19
chr12	34344753	34345565	8.07241e-11	0.129308	0.46788	0.33858	Intergenic	Intergenic	322663	ALG10
chrX	30309035	30309195	7.3891e-09	0.129326	0.25464	0.12531	exon (NM_000475, exon 1 of 2)	-exon (NM_000475, exon 1 of 2)	275	NR0B1
chr7	50093181	50093250	1.26181e-10	0.12941	0.35755	0.22814	promoter-TSS (NM_007009)	-promoter-TSS (NM_007009)	30	ZPBP
chr11	63919944	63920558	2.51518e-09	0.129491	0.36543	0.23594	Intergenic	Intergenic	-3087	RCOR2
chr18	36187934	36188127	7.49157e-11	0.129547	0.17664	0.047095	promoter-TSS (NR_134605)	-promoter-TSS (NR_134605)	534	MOCOS
chr19	33249213	33249525	2.49634e-11	0.129617	0.1989	0.06928	Intergenic	Intergenic	-23519	SLC7A10
chr2	232386764	232386967	1.08292e-13	0.129726	0.378	0.24828	exon (NR_028501, exon 1 of 1)	-exon (NR_028501, exon 1 of 1)	178	ECEL1P2
chr3	184583545	184583724	5.3055e-22	0.129831	0.18889	0.059055	Intergenic	Intergenic	21850	EPHB3
chr6	116764859	116765739	5.5254e-43	0.129856	0.20154	0.071686	intron (NM_001085480, intron 1 of 3)	-intron (NM_001085480, intron 1 of 3)	420	FAM162B
chr10	116272689	116272969	1.89361e-18	0.129994	0.17739	0.047399	promoter-TSS (NM_145793)	-promoter-TSS (NM_001348098)	-175	GFRA1
chr8	96144808	96145166	2.32532e-20	0.130311	0.27325	0.14294	exon (NM_001001557, exon 2 of 2)	-exon (NM_001001557, exon 2 of 2)	15819	GDF6
chr20	59933571	59933731	3.12552e-11	0.130436	0.43873	0.30829	promoter-TSS (NM_001190826)	-promoter-TSS (NM_001190826)	-14	SYCP2
chr2	10006085	10006557	4.35414e-11	0.130456	0.66716	0.5367	Intergenic	Intergenic	37080	LOC101929882
chr5	176873962	176874726	4.76353e-09	0.13047	0.40159	0.27112	exon (NM_133369, exon 8 of 15)	-exon (NM_133369, exon 8 of 15)	25002	HK3
chr10	133039256	133040295	3.01112e-09	0.130564	0.39497	0.26441	Intergenic	Intergenic	46921	ADGRA1-AS1
chr10	128710254	128710498	5.53974e-09	0.130578	0.36032	0.22974	Intergenic	Intergenic	-202457	LINC02667
chr2	115161541	115161598	6.38493e-09	0.130586	0.1808	0.050214	promoter-TSS (NM_001178034)	-promoter-TSS (NM_001321914)	-227	DPP10-AS1
chr11	115759567	115759881	7.19623e-14	0.13066	0.21562	0.084956	intron (NR_034148, intron 1 of 2)	-intron (NR_034148, intron 1 of 2)	476	LINC00900
chr8	144354268	144354453	3.419e-11	0.130689	0.31797	0.18728	intron (NM_001280561, intron 2 of 5)	-intron (NM_001280561, intron 2 of 5)	570	TMEM249
chr11	101127865	101128059	2.31444e-19	0.130698	0.19013	0.059437	exon (NM_000926, exon 1 of 8)	-exon (NM_001202474, exon 1 of 8)	1101	PGR
chr12	6989409	6989587	2.02493e-09	0.130738	0.32426	0.19352	intron (NR_135131, intron 7 of 7)	-intron (NM_005768, intron 1 of 12)	18585	EMG1
chr11	22193597	22193687	9.17044e-09	0.130802	0.16839	0.037589	intron (NM_001142649, intron 1 of 21)	-intron (NM_001142649, intron 1 of 21)	466	ANO5
chr19	16878644	16878815	7.27485e-09	0.130804	0.87411	0.7433	exon (NM_001297595, exon 19 of 19)	-exon (NM_015260, exon 20 of 20)	-10269	F2RL3
chr7	28955715	28957064	3.96429e-48	0.130819	0.18832	0.057503	exon (NM_014817, exon 1 of 1)	-exon (NM_014817, exon 1 of 1)	1940	TRIL
chr1	38047755	38047969	2.83905e-10	0.13086	0.20705	0.076186	Intergenic	Intergenic	-1069	POU3F1
chrX	139194715	139194854	2.76228e-08	0.130946	0.23702	0.10607	intron (NM_001139501, intron 2 of 7)	-intron (NM_001139498, intron 2 of 5)	10238	FGF13
chr8	123182529	123183313	6.0556e-08	0.130999	0.40471	0.27371	exon (NM_001288587, exon 1 of 4)	-exon (NM_032899, exon 2 of 5)	256	FAM83A
chr17	1905331	1905506	6.80009e-11	0.131046	0.21451	0.083462	Intergenic	Intergenic	75414	RPA1
chr9	119169252	119169563	7.8008e-09	0.131125	0.3582	0.22707	intron (NM_014618, intron 7 of 7)	-intron (NM_014618, intron 7 of 7)	200027	BRINP1
chr19	3687799	3688140	2.1771e-08	0.131181	0.24836	0.11718	intron (NM_001195733, intron 1 of 16)	-intron (NM_001300849, intron 1 of 16)	12498	PIP5K1C
chr11	859034	859701	9.02082e-11	0.131237	0.38447	0.25323	intron (NM_001025237, intron 3 of 8)	-intron (NM_001025235, intron 3 of 8)	14922	TSPAN4
chr3	173395579	173395707	8.14594e-09	0.131355	0.16934	0.037987	promoter-TSS (NM_001365924)	-promoter-TSS (NM_001365936)	-309	NLGN1
chr16	29107357	29107661	3.46053e-08	0.131417	0.32974	0.19832	intron (NR_003369, intron 15 of 16)	-intron (NR_003369, intron 15 of 16)	32667	RRN3P2
chr19	33906690	33907138	3.76202e-12	0.131423	0.23789	0.10647	Intergenic	Intergenic	110044	KCTD15
chr17	8798927	8799259	3.63547e-12	0.131476	0.34011	0.20864	exon (NM_152599, exon 1 of 1)	-exon (NM_152599, exon 1 of 1)	272	MFSD6L
chr6	107634615	107635201	2.97945e-34	0.131531	0.43008	0.29855	exon (NM_018013, exon 6 of 7)	-exon (NM_018013, exon 6 of 7)	97242	SCML4
chr9	135134333	135134531	2.55047e-09	0.131569	0.27131	0.13974	Intergenic	Intergenic	46764	OLFM1
chrX	49270588	49270903	6.37499e-08	0.131622	0.60521	0.47359	exon (NM_033215, exon 1 of 4)	-exon (NM_033215, exon 1 of 4)	953	PPP1R3F
chr13	28532533	28533011	1.70903e-17	0.131653	0.21442	0.082768	Intergenic	Intergenic	-37644	FLT1
chr12	21680179	21680280	2.70007e-09	0.131676	0.33204	0.20036	Intergenic	Intergenic	-22375	LDHB
chr22	50060701	50061059	1.9029e-09	0.131758	0.36506	0.2333	exon (NM_015166, exon 12 of 12)	-exon (NM_015166, exon 12 of 12)	-2653	TTLL8
chr19	1796715	1797054	2.16318e-09	0.131794	0.45877	0.32698	intron (NM_138813, intron 15 of 28)	-intron (NM_001178002, intron 15 of 28)	15391	ATP8B3
chr12	3838774	3839432	3.70164e-21	0.131829	0.65555	0.52372	intron (NM_001286521, intron 1 of 6)	-intron (NM_020367, intron 1 of 7)	34296	PARP11
chr19	4369395	4370004	2.66331e-10	0.131894	0.2011	0.069204	intron (NM_003025, intron 1 of 9)	-intron (NM_001199944, intron 1 of 9)	26173	MPND
chr1	21428289	21428493	2.98155e-11	0.13192	0.3065	0.17458	Intergenic	Intergenic	-11746	NBPF3
chr7	27246064	27246190	8.50597e-09	0.131941	0.61832	0.48638	exon (NM_001304520, exon 4 of 4)	-exon (NM_001989, exon 3 of 3)	1102	EVX1-AS
chr15	40252218	40252519	1.68858e-12	0.132015	0.22421	0.092193	promoter-TSS (NM_001276717)	-promoter-TSS (NM_001276717)	540	C15orf56
chr1	970832	971297	4.09412e-11	0.132422	0.3072	0.17478	intron (NM_032129, intron 6 of 15)	-intron (NM_001367552, intron 6 of 15)	4583	PLEKHN1
chr10	7411722	7411970	3.2831e-12	0.132445	0.21931	0.086869	promoter-TSS (NM_001029880)	-promoter-TSS (NM_001029880)	-360	SFMBT2
chr8	66962238	66963085	8.35615e-22	0.132461	0.22541	0.092951	promoter-TSS (NM_001193502)	-promoter-TSS (NM_001193502)	-71	TCF24
chr15	41502723	41503355	2.92665e-13	0.132519	0.21248	0.079961	TTS (NM_001135685)	-TTS (NM_001135685)	9165	ITPKA
chr16	2966784	2967161	1.53843e-18	0.13252	0.19635	0.06383	exon (NM_024507, exon 6 of 8)	-exon (NM_172229, exon 6 of 9)	-2375	PAQR4
chr11	70522716	70523133	7.3891e-09	0.132606	0.27053	0.13793	intron (NM_133266, intron 2 of 10)	-intron (NM_012309, intron 16 of 24)	-108169	SHANK2-AS1
chr17	76736890	76737090	2.40545e-09	0.132712	0.43689	0.30418	promoter-TSS (NR_148237)	-promoter-TSS (NM_001353019)	341	SRSF2
chr19	955390	956161	5.02925e-10	0.13288	0.48678	0.3539	intron (NM_005224, intron 3 of 8)	-intron (NM_005224, intron 3 of 8)	-27152	WDR18
chr16	31214635	31214858	8.08348e-08	0.132921	0.30315	0.17023	exon (NM_001008274, exon 2 of 7)	-exon (NM_001008274, exon 2 of 7)	628	TRIM72
chr18	62611214	62611656	3.44326e-08	0.132928	0.51085	0.37792	Intergenic	Intergenic	88410	ZCCHC2
chr9	136116615	136116700	7.25909e-16	0.133004	0.97903	0.84603	exon (NR_134506, exon 2 of 3)	-exon (NM_152833, exon 2 of 2)	1773	TMEM250
chr21	45257674	45258655	9.03557e-10	0.133024	0.4481	0.31508	intron (NR_135279, intron 2 of 2)	-intron (NR_135279, intron 2 of 2)	23825	LINC00334
chr10	123991315	123992195	3.96858e-24	0.133201	0.31524	0.18204	Intergenic	Intergenic	-99948	CPXM2
chr5	179624469	179624567	1.34875e-08	0.133204	0.32715	0.19395	promoter-TSS (NM_001364242_2)	-promoter-TSS (NM_001364247)	82	HNRNPH1
chr15	63461311	63461529	3.1662e-10	0.133245	0.44774	0.3145	Intergenic	Intergenic	-43091	USP3
chrX	100408671	100408795	3.92814e-10	0.133311	0.25872	0.1254	exon (NM_001105243, exon 1 of 5)	-exon (NM_020766, exon 1 of 5)	1540	PCDH19
chr17	45144642	45144919	2.76064e-10	0.133423	0.2467	0.11328	TTS (NM_001135705)	-TTS (NM_001321352)	-3694	HEXIM1
chr7	913794	914404	2.41939e-09	0.133438	0.33256	0.19912	intron (NM_006869, intron 4 of 10)	-intron (NM_001284309, intron 4 of 10)	6790	ADAP1
chr22	27799241	27799458	5.69037e-14	0.133531	0.29587	0.16234	exon (NM_002430, exon 1 of 2)	-exon (NM_002430, exon 1 of 2)	2406	MN1
chr2	174683067	174683139	5.82904e-12	0.133574	0.14352	0.0099483	promoter-TSS (NM_001077269)	-promoter-TSS (NM_001077269)	-190	WIPF1
chr12	114671661	114672328	3.20195e-23	0.133771	0.18375	0.049983	exon (NM_005996, exon 7 of 7)	-exon (NM_016569, exon 8 of 8)	12180	TBX3
chr5	476332	476491	3.21063e-08	0.133984	0.45699	0.32301	exon (NR_125375, exon 3 of 7)	-exon (NR_125375, exon 3 of 7)	3176	SLC9A3-AS1
chr15	82043944	82044361	1.64043e-12	0.13403	0.51174	0.37771	exon (NM_032246, exon 2 of 2)	-exon (NM_032246, exon 2 of 2)	1865	MEX3B
chr22	38081129	38081383	6.86639e-11	0.134074	0.19025	0.056181	exon (NM_013356, exon 4 of 5)	-exon (NM_013356, exon 4 of 5)	1907	SLC16A8
chr1	22953339	22953485	9.36283e-10	0.134078	0.25658	0.12251	exon (NM_001289974, exon 8 of 8)	-exon (NM_001289974, exon 8 of 8)	19454	LACTBL1
chr9	127938096	127938589	7.2224e-09	0.134078	0.27072	0.13664	promoter-TSS (NM_003863)	-promoter-TSS (NM_003863)	-489	DPM2
chr1	151131876	151132157	2.10708e-10	0.134099	0.32981	0.19571	exon (NM_001178062, exon 19 of 19)	-exon (NM_030913, exon 19 of 19)	14614	SEMA6C
chrUn_GL000218v1	41294	41682	1.16219e-09	0.134347	0.47965	0.3453	intron (NR_037872, intron 2 of 3)	-intron (NR_037871, intron 2 of 4)	13561	LOC389834
chr4	2060745	2061034	1.70277e-18	0.134373	0.2259	0.091522	intron (NM_178557, intron 1 of 2)	-intron (NM_178557, intron 1 of 2)	1563	NAT8L
chr1	11648734	11648810	2.0083e-08	0.134554	0.2856	0.15105	exon (NM_012168, exon 6 of 6)	-exon (NM_012168, exon 6 of 6)	-5635	FBXO44
chr7	128890797	128891195	3.28926e-17	0.134645	0.25448	0.11984	exon (NM_001366122, exon 20 of 40)	-exon (NM_001366122, exon 20 of 40)	19713	KCP
chr7	158949479	158949650	5.78386e-12	0.13469	0.95448	0.81979	Intergenic	Intergenic	-58789	LINC00689
chr19	15453191	15453411	5.77355e-14	0.134821	0.30585	0.17102	exon (NM_022904, exon 15 of 18)	-exon (NM_022904, exon 15 of 18)	-3345	WIZ
chr3	128993331	128993775	3.51478e-15	0.134949	0.2864	0.15145	intron (NM_001348521, intron 1 of 15)	-intron (NM_001348521, intron 1 of 15)	523	KIAA1257
chr19	2546599	2546984	6.10862e-22	0.135043	0.23686	0.10182	intron (NM_052847, intron 3 of 4)	-intron (NM_052847, intron 3 of 4)	70665	GADD45B
chr19	4059671	4060692	1.16314e-13	0.135063	0.33585	0.20079	intron (NM_015898, intron 1 of 2)	-intron (NM_001317990, intron 1 of 2)	5347	ZBTB7A
chr19	6236922	6237171	6.4541e-11	0.135371	0.27306	0.13769	intron (NM_005934, intron 3 of 11)	-intron (NM_005934, intron 3 of 11)	42928	MLLT1
chr8	8318698	8318858	2.40716e-09	0.135375	0.88751	0.75214	exon (NR_163138, exon 7 of 7)	-exon (NR_163138, exon 7 of 7)	67466	PRAG1
chr7	1455382	1455581	1.75848e-09	0.135423	0.23669	0.10127	intron (NM_182924, intron 1 of 16)	-intron (NM_182924, intron 1 of 16)	3988	MICALL2
chr12	132213807	132214595	1.11128e-08	0.135483	0.49295	0.35746	intron (NM_001122636, intron 6 of 10)	-intron (NM_001122636, intron 6 of 10)	-8173	GALNT9
chr7	5296877	5297180	5.30672e-14	0.135496	0.32232	0.18683	exon (NM_001040661, exon 7 of 11)	-exon (NM_001040661, exon 7 of 11)	14086	SLC29A4
chr22	37410370	37410857	2.4905e-08	0.135638	0.39483	0.2592	intron (NM_052906, intron 2 of 2)	-intron (NM_052906, intron 2 of 2)	16856	ELFN2
chr16	85384941	85385829	4.0316e-12	0.13567	0.3375	0.20183	Intergenic	Intergenic	-79060	MIR5093
chr22	46374683	46375516	7.82408e-15	0.135758	0.40421	0.26846	intron (NM_014246, intron 24 of 34)	-intron (NM_014246, intron 24 of 34)	39386	TRMU
chr17	79074328	79074464	6.43085e-09	0.135826	0.34395	0.20813	promoter-TSS (NM_001042573)	-promoter-TSS (NM_001042573)	-428	ENGASE
chr8	37841101	37841653	3.07706e-15	0.136035	0.31671	0.18068	exon (NM_032777, exon 19 of 19)	-exon (NM_032777, exon 19 of 19)	8484	BRF2
chr1	3541627	3542472	2.51518e-09	0.136102	0.42002	0.28392	intron (NM_001409, intron 4 of 36)	-intron (NM_001409, intron 4 of 36)	18740	MIR551A
chr12	95548149	95548602	9.33691e-18	0.136149	0.21445	0.078297	promoter-TSS (NM_001278393)	-promoter-TSS (NM_001278393)	-138	USP44
chr10	115368249	115368496	2.46544e-14	0.136152	0.65599	0.51984	intron (NM_207303, intron 19 of 28)	-intron (NM_207303, intron 19 of 28)	275008	ATRNL1
chr6	99613548	99613765	9.0092e-14	0.136158	0.18415	0.047991	exon (NM_021620, exon 4 of 4)	-exon (NM_021620, exon 4 of 4)	6883	PRDM13
chr1	178320167	178320501	4.25787e-08	0.136308	0.33426	0.19795	intron (NM_170692, intron 3 of 17)	-intron (NM_170692, intron 3 of 17)	-21117	RASAL2
chr19	3482887	3483359	5.61013e-23	0.136388	0.30589	0.1695	Intergenic	Intergenic	-2598	SMIM24
chr16	57619991	57620857	1.96428e-11	0.136427	0.30752	0.1711	intron (NM_001370441, intron 1 of 13)	-intron (NM_001370440, intron 1 of 14)	378	ADGRG1
chr17	48554589	48554797	1.04379e-08	0.136444	0.52	0.38356	intron (NM_002146, intron 2 of 3)	-intron (NM_001330323, intron 3 of 4)	-9662	HOXB2
chr19	17041434	17041826	6.29886e-08	0.136467	0.41937	0.28291	Intergenic	Intergenic	-14820	CPAMD8
chr14	104973145	104973943	3.4592e-18	0.136566	0.24051	0.10394	intron (NM_138420, intron 1 of 6)	-intron (NM_138420, intron 1 of 6)	-3037	AHNAK2
chr17	28507461	28508100	5.46066e-12	0.136663	0.26882	0.13216	intron (NM_001369369, intron 1 of 8)	-intron (NM_001369369, intron 1 of 8)	1433	FOXN1
chr1	174238847	174239156	1.31774e-11	0.136712	0.3319	0.19519	intron (NR_158981, intron 4 of 6)	-intron (NR_158981, intron 4 of 6)	-36098	RABGAP1L
chr21	45019272	45019416	1.23552e-11	0.136792	0.22082	0.084027	Intergenic	Intergenic	-14617	PICSAR
chr22	39662673	39662794	1.42984e-09	0.136825	0.23348	0.096659	intron (NM_021096, intron 17 of 36)	-intron (NM_021096, intron 17 of 36)	91981	CACNA1I
chr10	132447902	132448161	6.3186e-10	0.136848	0.25575	0.11891	exon (NR_149317, exon 3 of 3)	-exon (NR_149317, exon 3 of 3)	2843	LINC02870
chr1	58814168	58814784	1.10281e-20	0.1369	0.27511	0.13821	intron (NR_108106, intron 1 of 1)	-intron (NR_034015, intron 1 of 2)	29325	LINC01135
chr22	30636497	30637058	9.25038e-11	0.13691	0.30808	0.17117	exon (NM_001318371, exon 1 of 3)	-exon (NM_001318370, exon 1 of 3)	963	SLC35E4
chr5	141478245	141478531	1.87033e-10	0.136963	0.32447	0.18751	exon (NM_032402, exon 1 of 1)	-exon (NM_032402, exon 1 of 1)	2422	PCDHGC3
chr1	1330860	1332056	3.39252e-11	0.137034	0.40744	0.27041	exon (NM_152228, exon 1 of 6)	-exon (NM_152228, exon 1 of 6)	178	TAS1R3
chr16	3009519	3010252	4.1418e-13	0.137059	0.29373	0.15667	Intergenic	Intergenic	-3037	CLDN9
chr1	228013428	228013608	7.87941e-12	0.13728	0.25822	0.12094	intron (NM_033131, intron 1 of 3)	-intron (NM_033131, intron 1 of 3)	6520	WNT3A
chr5	176596850	176597107	5.96304e-19	0.137332	0.23468	0.097347	exon (NM_052899, exon 2 of 2)	-exon (NM_052899, exon 2 of 2)	13177	GPRIN1
chr19	31348670	31349001	5.83572e-19	0.137387	0.16925	0.031864	intron (NR_138034, intron 1 of 1)	-intron (NR_138035, intron 1 of 3)	600	TSHZ3
chr17	19724612	19724895	1.35352e-13	0.13757	0.25685	0.11928	Intergenic	Intergenic	-5775	SLC47A2
chr20	62596563	62596814	3.74714e-09	0.137575	0.30606	0.16848	Intergenic	Intergenic	31777	MIR133A2
chr1	6418796	6419288	5.62036e-23	0.137581	0.18107	0.043484	exon (NM_019089, exon 4 of 4)	-exon (NM_019089, exon 4 of 4)	877	HES2
chr12	121918126	121918459	6.41519e-15	0.137645	0.23081	0.093169	promoter-TSS (NM_001178003)	-promoter-TSS (NM_001178003)	-299	WDR66
chr21	43361360	43362119	2.28353e-11	0.137797	0.24475	0.10696	exon (NR_131902, exon 1 of 2)	-exon (NR_131902, exon 1 of 2)	609	LINC01679
chr7	5428573	5428771	1.0421e-08	0.137837	0.16861	0.030776	exon (NM_001354886, exon 1 of 1)	-exon (NM_001354886, exon 1 of 1)	255	LOC100129484
chr13	39006582	39006739	5.73015e-08	0.137863	0.45388	0.31602	Intergenic	Intergenic	-15802	STOML3
chr1	24929036	24929314	1.99904e-08	0.137932	0.26565	0.12772	intron (NM_001320672, intron 3 of 6)	-intron (NM_001031680, intron 2 of 5)	1101	RUNX3
chr2	27306489	27307324	4.24074e-15	0.138028	0.22663	0.0886	TTS (NM_003353)	-TTS (NM_003353)	1538	UCN
chr19	35940217	35940401	4.01584e-08	0.138119	0.78094	0.64282	exon (NM_024509, exon 2 of 3)	-exon (NM_024509, exon 2 of 3)	3935	LRFN3
chr21	43812046	43812432	2.99669e-15	0.138176	0.24166	0.10348	exon (NR_026961, exon 1 of 2)	-exon (NR_026961, exon 1 of 2)	328	AATBC
[truncated: 1,317 more rows]

## Sheet: PDL1high_PDL1low
Chr	Start	End	meth_dif	mean_a	mean_b	qvalue	Annotation	Detailed.Annotation	Distance.to.TSS	Gene.Name
[truncated: 3,756 more rows]
