# Supplementary material for: Integrative multi-omics analysis depicts the methylome and hydroxymethylome in recurrent bladder cancers and identifies biomarkers for predicting PD-L1 expression
Source: Biomark Res. 2023 May 3;11:47. doi: 10.1186/s40364-023-00488-3 (PMC10155358; doi:10.1186/s40364-023-00488-3)
Supplement: Supplementary file 4 — Additional file 4: Table S3. Significant 5hmC differentially methylated regions in bladder cancers, recurrent bladder cancers and PD-L1 highly expressed bladder cancers. [file 40364_2023_488_MOESM4_ESM.xlsx]

## Sheet: BladderCancer_VS_paracancerous
Chr	Start	End	meth_dif	mean_a	mean_b	qvalue	Annotation	Detailed.Annotation	Distance.to.TSS	Gene.Name
chr1	101996888	101997008	-0.190695	0.054315	0.24501	0.0274487	exon (NR_110211, exon 1 of 7)	-exon (NR_110211, exon 1 of 7)	286	OLFM3
chr1	109711896	109712126	-0.11121	-0.032967	0.078243	0.00594188	promoter-TSS (NM_000851)	-promoter-TSS (NM_000851)	-240	GSTM5
chr1	1166749	1166914	0.130442	0.21295	0.082508	0.0362392	promoter-TSS (NR_029639)	-promoter-TSS (NR_029639)	-272	MIR200B
chr1	11791131	11791870	0.108642	0.17729	0.068646	0.00623785	intron (NM_001330358, intron 10 of 11)	-intron (NM_005957, intron 10 of 11)	-11882	C1orf167-AS1
chr1	1291826	1292102	0.128801	0.16476	0.03596	8.32696e-06	TTS (NM_030649)	-TTS (NR_037668)	4206	MIR6726
chr1	150235420	150235550	-0.100935	0.026304	0.12724	1.61426e-05	promoter-TSS (NM_001136479)	-promoter-TSS (NM_001136479)	627	ANP32E
chr1	150377325	150377466	-0.214942	0.097064	0.31201	0.00417	intron (NM_015203, intron 1 of 10)	-intron (NM_001297674, intron 1 of 9)	13285	RPRD2
chr1	151069605	151069865	0.104136	0.18261	0.078472	0.00157977	TTS (NM_006818)	-TTS (NM_006818)	-1026	GABPB2
chr1	153922763	153922882	-0.115573	-0.0057583	0.10981	0.00368585	exon (NM_020699_2, exon 1 of 11)	-exon (NM_020699_2, exon 1 of 11)	149	GATAD2B
chr1	153990789	153991022	-0.127701	0.0090087	0.13671	0.0035772	exon (NM_001349947, exon 1 of 4)	-exon (NM_001349947, exon 1 of 4)	144	RPS27
chr1	155070261	155070386	0.102391	0.1382	0.035808	0.0051724	TTS (NM_005227)	-TTS (NM_005227)	-6333	DCST1-AS1
chr1	155857093	155857467	-0.100752	0.013238	0.11399	0.0351313	promoter-TSS (NM_001282860)	-promoter-TSS (NM_001282858)	-66	GON4L
chr1	15619222	15619415	0.123822	0.18145	0.057631	0.000432077	intron (NM_032341, intron 1 of 9)	-intron (NM_032341, intron 1 of 9)	1861	DDI2
chr1	156462557	156462831	0.107813	0.16132	0.053507	0.0017651	Intergenic	Intergenic	27993	MEF2D
chr1	161098136	161098376	-0.148779	0.073878	0.22266	0.0124188	promoter-TSS (NR_033385)	-promoter-TSS (NR_033385)	-105	KLHDC9
chr1	16183427	16184051	0.110531	0.19329	0.08276	9.65554e-08	Intergenic	Intergenic	-27670	EPHA2
chr1	16206499	16206665	-0.138256	0.037699	0.17596	0.000570864	intron (NM_153213, intron 6 of 15)	-intron (NM_153213, intron 6 of 15)	6070	ARHGEF19
chr1	1625010	1625252	0.1025	0.18571	0.083208	0.0112926	exon (NM_001170687, exon 6 of 20)	-exon (NM_001170687, exon 6 of 20)	-7042	MMP23B
chr1	170777653	170777805	-0.195499	0.030832	0.22633	0.00514851	Intergenic	Intergenic	113598	PRRX1
chr1	1746064	1746157	-0.192762	0.052493	0.24525	0.0192933	promoter-TSS (NM_001199787)	-promoter-TSS (NM_001199787)	-112	SLC35E2A
chr1	2028338	2028374	0.132064	0.25851	0.12645	4.7299e-06	intron (NM_000815, intron 6 of 8)	-intron (NM_000815, intron 6 of 8)	9011	GABRD
chr1	203861868	203862092	0.171145	0.25385	0.082709	0.0203508	intron (NM_001328638, intron 1 of 3)	-intron (NM_001328638, intron 1 of 3)	133	SNRPE
chr1	213015956	213016259	-0.113064	1.5391e-05	0.11308	0.0480297	promoter-TSS (NR_125333)	-promoter-TSS (NM_001300753)	-233	ANGEL2
chr1	21503010	21503192	-0.173539	-0.04763	0.12591	0.0238176	Intergenic	Intergenic	-5883	ALPL
chr1	217140163	217140314	-0.232621	0.068076	0.3007	0.000473886	Intergenic	Intergenic	-2537	ESRRG
chr1	21783185	21783268	-0.100027	0.0179	0.11793	0.00430587	promoter-TSS (NM_001032730)	-promoter-TSS (NM_001032730)	-28	USP48
chr1	220884475	220884686	0.134388	0.28229	0.14791	2.51166e-14	exon (NM_021958, exon 4 of 4)	-exon (NM_021958, exon 4 of 4)	-4441	HLX-AS1
chr1	223992658	223992765	-0.198664	0.011357	0.21002	0.0174786	promoter-TSS (NR_132119)	-promoter-TSS (NR_136590)	-18	LOC100287497
chr1	228158678	228158774	-0.133045	-0.06984	0.063205	3.11585e-05	exon (NM_020435, exon 2 of 2)	-exon (NM_020435, exon 2 of 2)	6122	IBA57-DT
chr1	228212227	228212406	-0.183144	-0.14507	0.038077	2.94311e-40	exon (NM_001098623, exon 2 of 105)	-exon (NM_001271223, exon 2 of 116)	1338	OBSCN-AS1
chr1	228626627	228626706	-0.185809	-0.11864	0.067174	0.0379513	promoter-TSS (NR_023374_8)	-promoter-TSS (NR_023370_8)	-640	RNA5S11
chr1	2290792	2291047	-0.100463	0.10272	0.20318	5.382e-06	intron (NM_003036, intron 1 of 6)	-intron (NM_003036, intron 1 of 6)	61741	LOC100129534
chr1	2322922	2323195	0.133431	0.18103	0.047594	0.01626	intron (NM_024848, intron 13 of 13)	-intron (NM_024848, intron 13 of 13)	29602	LOC100129534
chr1	2445771	2445946	-0.103321	0.03813	0.14145	0.0085811	Intergenic	Intergenic	-21592	PLCH2
chr1	25800442	25800571	-0.106946	0.042129	0.14908	0.0186891	intron (NM_020451, intron 1 of 12)	-intron (NM_020451, intron 1 of 12)	314	SELENON
chr1	3186187	3186291	0.138919	0.27299	0.13408	0.0138071	exon (NM_022114, exon 2 of 17)	-exon (NM_022114, exon 2 of 17)	58264	MIR4251
chr1	33256432	33256478	-0.115221	0.052913	0.16813	0.029526	promoter-TSS (NM_152493)	-promoter-TSS (NM_152493)	-37	ZNF362
chr1	36155872	36155942	-0.163199	0.0080967	0.1713	0.00278979	promoter-TSS (NM_001286366)	-promoter-TSS (NM_018067)	146	TRAPPC3
chr1	3690655	3690797	0.106677	0.12024	0.013559	3.3337e-06	promoter-TSS (NM_001204191)	-promoter-TSS (NM_001204189)	54	TP73
chr1	37033524	37033703	-0.161519	0.08712	0.24864	0.00737951	intron (NM_000831, intron 1 of 15)	-intron (NM_000831, intron 1 of 15)	901	GRIK3
chr1	39577091	39577275	0.110076	0.1303	0.020229	0.00129852	promoter-TSS (NM_001135654)	-promoter-TSS (NM_001135654)	-393	PABPC4
chr1	39954562	39954902	0.132464	0.18771	0.055241	0.0137584	promoter-TSS (NM_001136493)	-promoter-TSS (NM_001136493)	-380	MFSD2A
chr1	41918085	41918416	0.106827	0.12746	0.020637	0.00224054	intron (NR_038260, intron 1 of 2)	-intron (NM_001127714, intron 1 of 7)	671	HIVEP3
chr1	44738497	44738603	-0.1992	0.06772	0.26692	0.00946455	Intergenic	Intergenic	-1287	KIF2C
chr1	46332268	46332779	-0.173841	0.027368	0.20121	0.0050166	Intergenic	Intergenic	-7653	NSUN4
chr1	54781269	54781327	-0.105947	-0.07165	0.034297	4.34674e-09	exon (NM_001114108, exon 7 of 7)	-exon (NM_001114108, exon 7 of 7)	-16775	PARS2
chr1	6208607	6208839	-0.130125	-0.012668	0.11746	0.00114849	intron (NM_207396, intron 3 of 17)	-intron (NM_207396, intron 3 of 17)	2604	RNF207
chr1	6208842	6208932	-0.104114	0.075223	0.17934	0.000346803	exon (NM_207396, exon 4 of 18)	-exon (NM_207396, exon 4 of 18)	2768	RNF207
chr1	6249946	6250031	-0.226335	0.059475	0.28581	0.00059148	exon (NM_207370, exon 6 of 6)	-exon (NM_207370, exon 6 of 6)	5810	HES3
chr1	6300476	6300634	-0.14583	0.033578	0.17941	0.0137997	intron (NM_181865, intron 6 of 8)	-intron (NM_181865, intron 6 of 8)	-39457	GPR153
chr1	6615061	6615126	-0.106383	0.01112	0.1175	0.041045	intron (NM_153812, intron 1 of 3)	-intron (NM_153812, intron 1 of 3)	1363	PHF13
chr1	80743214	80743409	0.134818	0.19864	0.063821	0.0415745	Intergenic	Intergenic	102025	LINC01781
chr1	87331587	87331688	-0.121261	3.8e-07	0.12126	0.000156432	promoter-TSS (NM_001369491)	-promoter-TSS (NM_001369491)	-106	LMO4
chr1	9111065	9111423	0.104642	0.15162	0.046975	0.0361215	intron (NM_024980, intron 2 of 3)	-intron (NM_024980, intron 2 of 3)	17858	GPR157
chr10	100186081	100186172	-0.104288	0.0045157	0.1088	0.00865119	promoter-TSS (NM_001347861)	-promoter-TSS (NM_001347859)	-98	ERLIN1
chr10	100913283	100913388	-0.107592	0.004068	0.11166	0.0148915	exon (NM_001243770, exon 1 of 1)	-exon (NM_001243770, exon 1 of 1)	373	SLF2
chr10	101829584	101829814	-0.150158	0.098472	0.24863	0.0232594	TTS (NR_045118)	-TTS (NR_045118)	10172	KCNIP2
chr10	102409278	102409472	-0.106565	0.031334	0.1379	0.00159625	promoter-TSS (NR_073110)	-promoter-TSS (NR_073110)	-98	PSD
chr10	102644882	102645133	-0.195016	0.054554	0.24957	0.000704204	exon (NM_030912, exon 1 of 6)	-exon (NR_144321, exon 1 of 6)	513	TRIM8
chr10	1110446	1110576	0.15452	0.18881	0.03429	1.39157e-06	intron (NM_014023, intron 11 of 13)	-intron (NM_014023, intron 11 of 13)	-49257	LINC00200
chr10	116295627	116295824	0.110522	0.17503	0.064512	0.0251051	Intergenic	Intergenic	-22081	GFRA1
chr10	11737261	11737330	0.151705	0.26556	0.11385	0.009997	Intergenic	Intergenic	-5086	ECHDC3
chr10	120457676	120457840	-0.218258	0.092291	0.31055	0.00949666	intron (NM_001318166, intron 1 of 5)	-intron (NM_001318168, intron 1 of 3)	804	PLPP4
chr10	12226621	12226991	-0.154091	0.12574	0.27983	0.00848324	intron (NM_006023, intron 6 of 12)	-intron (NM_006023, intron 6 of 12)	30618	CDC123
chr10	123136454	123136613	-0.174467	0.10231	0.27678	0.0115988	intron (NM_001105574, intron 1 of 1)	-intron (NM_001105574, intron 1 of 1)	564	HMX3
chr10	132331771	132331986	-0.223366	0.013325	0.23669	4.59938e-05	promoter-TSS (NM_001143758)	-promoter-TSS (NM_030626)	1	STK32C
chr10	132463894	132464070	0.11396	0.18904	0.075081	0.0339607	Intergenic	Intergenic	18793	LINC02870
chr10	132624178	132624641	0.103756	0.14458	0.040822	0.00690721	intron (NM_005539, intron 2 of 15)	-intron (NM_005539, intron 2 of 15)	-56865	INPP5A
chr10	133095872	133096407	0.109919	0.12027	0.010351	0.0107657	intron (NM_001083909, intron 2 of 6)	-intron (NM_001083909, intron 2 of 6)	-6106	ADGRA1
chr10	133360427	133360558	0.106871	0.13543	0.028559	0.00258554	Intergenic	Intergenic	-2474	FUOM
chr10	133528697	133528830	0.101984	0.13027	0.028288	2.53595e-05	intron (NM_000773, intron 2 of 8)	-intron (NM_000773, intron 2 of 8)	1401	CYP2E1
chr10	13383072	13383438	0.169144	0.24969	0.080541	0.00582486	Intergenic	Intergenic	-34957	SEPHS1
chr10	14604400	14604476	-0.109618	0.0231	0.13272	0.0303056	promoter-TSS (NM_001282697)	-promoter-TSS (NM_001282696)	-37	FAM107B
chr10	17828176	17828327	-0.103687	0.03262	0.13631	0.0261304	intron (NM_002438, intron 3 of 29)	-intron (NM_002438, intron 3 of 29)	-16855	MIR511
chr10	22336576	22336707	0.143861	0.24292	0.099059	0.037539	Intergenic	Intergenic	-8803	SPAG6
chr10	37858090	37858175	-0.105646	0.010114	0.11576	0.0211898	promoter-TSS (NR_147992)	-promoter-TSS (NR_148003)	-30	ZNF248
chr10	43119804	43120162	0.124125	0.15682	0.032699	0.041495	intron (NM_001355216, intron 11 of 15)	-intron (NM_001355216, intron 11 of 15)	15251	RET
chr10	43350898	43351286	-0.10436	0.010527	0.11489	1.14083e-06	Intergenic	Intergenic	-20544	FXYD4
chr10	4825812	4826139	0.153814	0.1951	0.041286	0.0423467	promoter-TSS (NM_001271025)	-promoter-TSS (NM_001040177)	-201	AKR1E2
chr10	48605134	48605188	-0.107251	0.036985	0.14424	0.0154242	promoter-TSS (NM_001347737)	-promoter-TSS (NM_021226)	-30	ARHGAP22
chr10	49538996	49539182	-0.145537	0.019841	0.16538	0.0149157	promoter-TSS (NM_001346440)	-promoter-TSS (NM_001346440)	32	ERCC6
chr10	61190504	61190699	-0.130444	-0.03898	0.091464	0.00269672	Intergenic	Intergenic	174327	LINC00845
chr10	65054250	65054600	0.104006	0.17627	0.072267	0.0128787	Intergenic	Intergenic	-129907	LINC02671
chr10	75399060	75399180	0.106457	0.17832	0.07186	7.4328e-06	exon (NM_032772, exon 2 of 2)	-exon (NM_032772, exon 2 of 2)	-2408	ZNF503-AS2
chr10	75407440	75407539	0.118832	0.17125	0.052418	3.31219e-08	exon (NR_110300, exon 2 of 2)	-exon (NR_024421, exon 2 of 2)	-1667	LOC101929234
chr10	84195070	84195288	0.158605	0.20723	0.048629	0.0434553	intron (NM_033100, intron 1 of 16)	-intron (NM_001171971, intron 1 of 16)	642	CDHR1
chr10	84762581	84762729	-0.10342	-0.06029	0.04313	0.000682344	Intergenic	Intergenic	337486	CCSER2
chr10	92691661	92691838	-0.176962	-0.12529	0.051671	2.24932e-07	intron (NM_002729, intron 1 of 3)	-intron (NM_002729, intron 1 of 3)	1795	HHEX
chr10	97120502	97120583	-0.1038	0.01461	0.11841	0.0182531	intron (NM_003061, intron 4 of 36)	-intron (NM_003061, intron 4 of 36)	17787	SLIT1-AS1
chr10	98268410	98268470	-0.148129	0.020662	0.16879	3.93611e-06	promoter-TSS (NM_032211)	-promoter-TSS (NM_032211)	-246	LOXL4
chr11	110208994	110209303	0.142214	0.23231	0.090094	6.25163e-05	intron (NM_001260492, intron 14 of 15)	-intron (NM_001260493, intron 14 of 15)	87465	RDX
chr11	114036432	114036592	0.103826	0.14987	0.046049	0.00478982	Intergenic	Intergenic	-23199	ZBTB16
chr11	118436436	118436534	-0.142089	0.00605	0.14814	0.00408142	promoter-TSS (NM_005933)	-promoter-TSS (NM_005933)	-7	KMT2A
chr11	134383791	134383852	-0.122646	-0.0097979	0.11285	0.0494939	exon (NM_054025, exon 3 of 6)	-exon (NM_054025, exon 3 of 6)	28096	B3GAT1
chr11	17078530	17078713	0.11832	0.16709	0.04877	0.0184906	promoter-TSS (NM_001017)	-promoter-TSS (NM_001017)	-955	RPS13
chr11	17531164	17531455	-0.145315	0.095724	0.24104	0.0316229	intron (NR_123738, intron 3 of 19)	-intron (NM_001297764, intron 3 of 19)	13106	USH1C
chr11	18756647	18756749	-0.147159	0.14987	0.29703	0.000333913	intron (NM_001278239, intron 2 of 13)	-intron (NM_032781, intron 3 of 14)	-30510	IGSF22
chr11	2271184	2271295	-0.178623	0.031017	0.20964	0.0400653	promoter-TSS (NM_005170)	-promoter-TSS (NM_005170)	-288	ASCL2
chr11	2699798	2700071	-0.101444	0.02545	0.12689	0.0345154	promoter-TSS (NR_002728)	-promoter-TSS (NR_002728)	63	KCNQ1OT1
chr11	32091654	32091730	-0.121098	0.013863	0.13496	0.00115183	intron (NM_002901, intron 1 of 5)	-intron (NM_002901, intron 1 of 5)	618	RCN1
chr11	3797595	3797828	-0.154214	0.039769	0.19398	0.00752617	promoter-TSS (NR_144427)	-promoter-TSS (NM_001346399)	-12	PGAP2
chr11	400770	400846	-0.151236	0.0029358	0.15417	0.00957579	intron (NM_001303029, intron 9 of 13)	-intron (NM_007183, intron 8 of 12)	6599	PKP3
chr11	41344344	41344511	0.116687	0.12681	0.010128	8.27832e-06	intron (NM_001258419, intron 1 of 6)	-intron (NM_020929, intron 1 of 4)	115208	LRRC4C
chr11	47269595	47269650	-0.111824	0.01392	0.12574	0.0199881	promoter-TSS (NM_001376643)	-promoter-TSS (NM_001376660)	-40	MADD
chr11	55873113	55873291	-0.242613	0.11008	0.3527	0.0003809	Intergenic	Intergenic	-10095	TRIM51
chr11	568201	568355	-0.202435	0.052765	0.2552	0.00175073	promoter-TSS (NR_029623)	-promoter-TSS (NR_029623)	-80	MIR210
chr11	58830839	58830984	0.117061	0.20967	0.092605	0.0228428	Intergenic	Intergenic	13792	GLYATL2
chr11	61555631	61555808	-0.116005	0.029012	0.14502	0.00026112	intron (NM_001370211, intron 2 of 7)	-intron (NM_001370211, intron 2 of 7)	-12844	SYT7
chr11	61792871	61792966	-0.156584	0.008638	0.16522	0.000983309	promoter-TSS (NM_014206)	-promoter-TSS (NM_004111)	8	FEN1
chr11	61967447	61967526	0.208849	0.19325	-0.015603	1.00209e-05	exon (NM_002032, exon 1 of 4)	-exon (NM_002032, exon 1 of 4)	147	FTH1
chr11	65860476	65860718	-0.139148	0.045131	0.18428	0.0399753	exon (NM_001350283, exon 1 of 16)	-exon (NM_025128, exon 1 of 16)	164	MUS81
chr11	68904143	68904379	-0.199813	0.086948	0.28676	0.0174398	promoter-TSS (NM_181514)	-promoter-TSS (NM_181514)	410	IGHMBP2
chr11	69892161	69892349	-0.106041	-0.079	0.027041	1.87518e-05	Intergenic	Intergenic	-72839	FGF3
chr11	7089170	7089275	-0.16996	-0.03975	0.13021	0.0245616	exon (NM_014469, exon 1 of 1)	-exon (NM_014469, exon 1 of 1)	225	RBMXL2
chr11	71101616	71101819	-0.100048	0.016301	0.11635	0.0185017	intron (NM_012309, intron 5 of 24)	-intron (NM_012309, intron 5 of 24)	123078	SHANK2
chr11	721172	721290	0.103282	0.13082	0.027534	7.93305e-05	intron (NM_022772, intron 8 of 20)	-intron (NM_022772, intron 8 of 20)	-14148	DEAF1
chr11	75582977	75583184	-0.128745	0.038083	0.16683	0.00015997	promoter-TSS (NR_145823)	-promoter-TSS (NR_145823)	-115	LOC105369391
chr11	75748750	75748915	0.128962	0.15268	0.02372	1.17155e-12	Intergenic	Intergenic	19814	LOC283214
chr11	77040077	77040144	0.1814	0.21677	0.035368	0.0185588	exon (NM_138706, exon 2 of 2)	-exon (NM_138706, exon 2 of 2)	5713	B3GNT6
chr11	83157224	83157309	-0.309465	0.012083	0.32155	0.000155808	exon (NM_001346415, exon 1 of 16)	-exon (NM_001346415, exon 1 of 16)	136	PCF11
chr11	86374651	86374773	-0.156488	-0.12514	0.031347	0.000314286	promoter-TSS (NM_001156474)	-promoter-TSS (NM_021827)	-24	CCDC81
chr11	96411211	96411336	-0.149894	-0.10879	0.041104	1.32499e-06	Intergenic	Intergenic	21261	JRKL
chr12	102958597	102958676	-0.105841	0.079135	0.18498	0.00147869	promoter-TSS (NM_001354304)	-promoter-TSS (NM_001354304)	-196	PAH
chr12	102958728	102958841	-0.128048	0.08772	0.21577	0.001976	promoter-TSS (NM_001354304)	-promoter-TSS (NM_001354304)	-344	PAH
chr12	103929840	103930001	-0.13326	0.019597	0.15286	0.0260613	promoter-TSS (NR_037425)	-promoter-TSS (NR_037425)	290	TTC41P
chr12	108730483	108730661	-0.107872	0.017168	0.12504	0.00837173	intron (NM_014325, intron 1 of 10)	-intron (NM_014325, intron 1 of 10)	271	CORO1C
chr12	111368610	111368812	-0.100074	0.012996	0.11307	0.00183967	intron (NM_144671, intron 1 of 2)	-intron (NM_001177997, intron 1 of 2)	384	PHETA1
chr12	12006818	12006953	-0.10427	-0.04838	0.05589	0.000116898	Intergenic	Intergenic	-42975	BCL2L14
chr12	121210063	121210399	-0.126145	0.0068566	0.133	8.27906e-05	exon (NM_001256796, exon 1 of 13)	-exon (NM_001256796, exon 1 of 13)	102	P2RX4
chr12	122499586	122499756	0.103165	0.12444	0.02127	0.004599	intron (NM_001350938, intron 1 of 10)	-intron (NM_001350937, intron 1 of 11)	1261	ZCCHC8
chr12	122500728	122500796	-0.125021	0.0056831	0.1307	0.00107473	exon (NM_001350938, exon 1 of 11)	-exon (NM_001350937, exon 1 of 12)	170	ZCCHC8
chr12	126726943	126727055	-0.192658	0.10397	0.29663	0.0321625	Intergenic	Intergenic	-10008	LINC00943
chr12	131216742	131216990	-0.146748	0.17073	0.31748	0.00282574	Intergenic	Intergenic	51855	LINC01257
chr12	132473921	132474419	0.102069	0.21945	0.11738	0.000192255	Intergenic	Intergenic	-15981	FBRSL1
chr12	132908000	132908152	-0.225847	0.049186	0.27503	0.00699353	Intergenic	Intergenic	20234	LOC101928530
chr12	1820498	1820791	-0.137324	0.18615	0.32347	0.00469728	promoter-TSS (NM_001039029)	-promoter-TSS (NM_001163926)	80	LRTM2
chr12	24562498	24562548	-0.11116	-0.00523	0.10593	0.0288759	promoter-TSS (NM_001261414)	-promoter-TSS (NM_152989)	-32	SOX5
chr12	38152652	38152899	-0.144984	-0.00342	0.14156	0.0263381	Intergenic	Intergenic	-163998	ALG10B
chr12	48865703	48865835	0.160542	0.23937	0.078828	0.0389653	exon (NM_014470, exon 1 of 5)	-exon (NM_014470, exon 1 of 5)	101	RND1
chr12	49266021	49266384	0.114165	0.14391	0.029749	7.66483e-08	intron (NM_032704, intron 1 of 3)	-intron (NM_001303116, intron 2 of 4)	1121	TUBA1C
chr12	53442400	53442534	0.102838	0.16513	0.062288	0.0350585	intron (NM_001005354, intron 1 of 3)	-intron (NM_001005354, intron 1 of 3)	733	PRR13
chr12	53960853	53961031	-0.142882	0.01029	0.15317	0.00582694	Intergenic	Intergenic	6039	HOXC12
chr12	53995354	53995454	0.137578	0.22759	0.090012	0.0375817	exon (NR_047505, exon 3 of 3)	-exon (NR_047505, exon 3 of 3)	1381	HOXC-AS2
chr12	54378950	54379087	-0.149961	-0.049031	0.10093	0.0367541	intron (NM_001290002, intron 3 of 8)	-intron (NM_001290004, intron 3 of 8)	5714	ZNF385A
chr12	546447	546663	0.102051	0.14702	0.044968	2.82306e-05	intron (NM_173593, intron 6 of 19)	-intron (NM_173593, intron 6 of 19)	39931	LOC105369595
chr12	59596519	59596621	-0.129841	0.083322	0.21316	0.0198397	intron (NM_001270622, intron 1 of 5)	-intron (NM_001270622, intron 1 of 5)	541	SLC16A7
chr12	62632241	62632340	-0.11569	0.038582	0.15427	0.0349028	Intergenic	Intergenic	28605	MIRLET7I
chr12	6279098	6279210	0.120062	0.19755	0.077485	0.00961298	Intergenic	Intergenic	-31282	PLEKHG6
chr12	6689113	6689280	-0.114785	0.037991	0.15278	0.0363478	exon (NM_133476, exon 1 of 10)	-exon (NM_133476, exon 1 of 10)	178	ZNF384
chr12	6928252	6928317	-0.120958	0.032183	0.15314	0.00105973	exon (NM_001940, exon 1 of 10)	-exon (NM_001940, exon 1 of 10)	326	ATN1
chr12	70243557	70243693	-0.106989	0.01732	0.12431	0.0439924	promoter-TSS (NM_001199303)	-promoter-TSS (NR_120459)	-89	CNOT2
chr12	70366343	70366502	-0.167138	0.043379	0.21052	0.0288154	exon (NM_014505, exon 1 of 3)	-exon (NM_014505, exon 1 of 3)	133	KCNMB4
chr12	89351994	89352191	-0.128471	0.067466	0.19594	0.00174552	exon (NM_022652, exon 1 of 2)	-exon (NM_001946, exon 1 of 3)	408	DUSP6
chr13	109786087	109786163	-0.168121	-0.0036602	0.16446	0.032465	exon (NM_003749, exon 1 of 2)	-exon (NM_003749, exon 1 of 2)	458	IRS2
chr13	110222354	110222569	-0.117588	0.03288	0.15047	0.0466106	intron (NM_001845, intron 2 of 51)	-intron (NM_001303110, intron 2 of 24)	84695	COL4A1
chr13	110812187	110812323	0.206979	0.29516	0.088182	0.00319761	exon (NR_135280, exon 1 of 1)	-exon (NR_135280, exon 1 of 1)	829	LINC00567
chr13	112055719	112055907	-0.142945	0.11075	0.2537	0.0186825	intron (NR_120392, intron 1 of 3)	-intron (NR_120392, intron 1 of 3)	-11336	SOX1
chr13	112973473	112973651	-0.131477	-0.027902	0.10358	0.000783447	intron (NM_001366644, intron 1 of 29)	-intron (NM_001112732, intron 1 of 29)	4002	MCF2L
chr13	113354998	113355242	-0.135299	0.095141	0.23044	0.0261385	intron (NR_120385, intron 1 of 1)	-intron (NR_120385, intron 1 of 1)	3447	GRTP1-AS1
chr13	113974860	113974970	-0.102747	0.12284	0.22559	0.00270562	promoter-TSS (NM_001365455_2)	-promoter-TSS (NM_001365455_2)	-839	C13orf46
chr13	18298029	18298343	-0.100271	0.0143	0.11457	0.0194124	Intergenic	Intergenic	102889	FAM230C
chr13	19344716	19344898	0.104331	0.13705	0.032718	0.0482722	promoter-TSS (NR_034026)	-promoter-TSS (NR_034026)	166	ANKRD26P3
chr13	26050088	26050185	-0.170544	0.091654	0.2622	0.023219	intron (NM_001007538, intron 1 of 1)	-intron (NM_001007538, intron 1 of 1)	923	SHISA2
chr13	27954088	27954406	-0.208741	0.062274	0.27101	0.0246805	exon (NR_135254, exon 1 of 1)	-exon (NR_135254, exon 1 of 1)	721	LINC00543
chr13	27977583	27977744	-0.111629	0.063307	0.17494	0.0360338	TTS (NM_001105577)	-TTS (NM_001105577)	-8296	CDX2
chr13	38471495	38471683	-0.102832	0.012473	0.1153	0.0278648	Intergenic	Intergenic	-96135	LINC00366
chr13	39006582	39006739	0.173058	0.18311	0.010052	8.59178e-05	Intergenic	Intergenic	-15802	STOML3
chr13	40664142	40664271	0.153602	0.24429	0.09069	0.024682	intron (NM_002015, intron 1 of 2)	-intron (NM_002015, intron 1 of 2)	2434	FOXO1
chr13	40665562	40665795	-0.121887	0.0043298	0.12622	0.00286434	exon (NM_002015, exon 1 of 3)	-exon (NM_002015, exon 1 of 3)	962	FOXO1
chr13	42049314	42049447	-0.155788	0.013812	0.1696	0.0320665	intron (NM_152910, intron 1 of 28)	-intron (NM_152910, intron 1 of 28)	733	DGKH
chr13	43023292	43023521	-0.127526	0.10046	0.22798	0.00674494	promoter-TSS (NM_013238)	-promoter-TSS (NM_013238)	-179	DNAJC15
chr13	43975920	43976061	-0.163644	0.13209	0.29574	0.0131764	Intergenic	Intergenic	-46344	NRAD1
chr13	48532547	48532683	-0.147517	0.0267	0.17422	0.000148042	intron (NM_001352425, intron 1 of 13)	-intron (NM_001352425, intron 1 of 13)	465	RCBTB2
chr13	58678202	58678331	-0.119198	-0.0654	0.053798	0.0144042	Intergenic	Intergenic	-445150	LINC00374
chr13	78601548	78601738	-0.117748	-0.010432	0.10732	0.0326339	exon (NM_006237, exon 2 of 2)	-exon (NM_006237, exon 2 of 2)	1909	POU4F1
chr13	93227746	93227852	-0.103604	-0.061464	0.04214	1.17703e-05	intron (NM_005708, intron 1 of 8)	-intron (NM_005708, intron 1 of 8)	992	GPC6
chr13	97976493	97976586	-0.16472	0.0098326	0.17455	0.0025244	intron (NM_002271, intron 3 of 28)	-intron (NM_002271, intron 3 of 28)	22865	IPO5
chr14	100305055	100305256	-0.105488	0.054215	0.1597	0.00311202	intron (NM_001352821, intron 1 of 4)	-intron (NM_001352821, intron 1 of 4)	1288	SLC25A29
chr14	103103788	103103906	-0.18263	0.057326	0.23996	0.0115432	intron (NM_001077594, intron 2 of 10)	-intron (NM_001077594, intron 2 of 10)	3703	EXOC3L4
chr14	103279446	103279568	-0.101568	0.019266	0.12083	0.0373696	Intergenic	Intergenic	-37777	LOC105378183
chr14	103640460	103640651	0.124689	0.15658	0.03189	0.0178558	intron (NM_182923, intron 1 of 14)	-intron (NM_005552, intron 1 of 14)	11368	KLC1
chr14	103879587	103879783	0.13488	0.18123	0.04635	1.16492e-08	Intergenic	Intergenic	31964	LINC00637
chr14	104105466	104105765	0.102626	0.15373	0.051101	0.0102065	intron (NM_001080464, intron 10 of 15)	-intron (NM_001080464, intron 10 of 15)	-11789	MIR203A
chr14	104135911	104136065	-0.1033	-0.02871	0.07459	0.0167067	intron (NR_158217, intron 2 of 2)	-intron (NR_158217, intron 2 of 2)	2641	LOC105370708
chr14	104725118	104725482	-0.127462	-0.04934	0.078122	0.0012583	intron (NM_152328, intron 1 of 12)	-intron (NM_152328, intron 1 of 12)	1103	ADSS1
chr14	104932237	104932407	0.104407	0.11268	0.0082727	4.49217e-07	exon (NM_001308174, exon 10 of 11)	-exon (NM_001308174, exon 10 of 11)	7443	PLD4
chr14	105136707	105136821	-0.107703	-0.04897	0.058733	0.00228753	Intergenic	Intergenic	14100	MIR6765
chr14	20343213	20343378	-0.125078	0.00482	0.1299	5.71972e-05	promoter-TSS (NM_005484)	-promoter-TSS (NM_001042618)	115	RPPH1
chr14	21456219	21456408	-0.177129	0.015264	0.19239	0.00658071	promoter-TSS (NM_001170629)	-promoter-TSS (NM_001170629)	-191	CHD8
chr14	22767054	22767194	-0.114119	0.011526	0.12565	0.000183331	intron (NM_005015, intron 1 of 9)	-intron (NM_005015, intron 1 of 9)	436	OXA1L
chr14	23988797	23988999	-0.155337	0.0342	0.18954	0.0106672	promoter-TSS (NM_021004_2)	-promoter-TSS (NM_021004_2)	-31	DHRS4L2
chr14	36583346	36583573	-0.134175	0.078935	0.21311	0.0152971	promoter-TSS (NM_014360)	-promoter-TSS (NM_014360)	-846	NKX2-8
chr14	36663204	36663416	-0.129867	-0.062785	0.067082	0.000130583	exon (NM_006194, exon 3 of 5)	-exon (NM_001372076, exon 2 of 4)	1450	PAX9
chr14	43310853	43311035	-0.137793	-0.00525	0.13254	0.0213369	Intergenic	Intergenic	1196339	FSCB
chr14	49586593	49586864	-0.174715	0.028615	0.20333	0.0119384	promoter-TSS (NM_001032)	-promoter-TSS (NM_001030001)	149	RN7SL1
chr14	51800338	51800495	-0.115055	0.00040303	0.11546	0.0263621	Intergenic	Intergenic	-60195	GNG2
chr14	71377197	71377344	-0.172794	0.042508	0.2153	0.0308857	intron (NM_001354288, intron 2 of 23)	-intron (NM_015556, intron 2 of 26)	-21066	SNORD56B
chr14	77498899	77498960	-0.157519	0.033223	0.19074	0.00130173	promoter-TSS (NM_199296)	-promoter-TSS (NM_182509)	-114	ISM2
chr14	77499069	77499161	-0.154367	0.033292	0.18766	0.00414771	promoter-TSS (NM_199296)	-promoter-TSS (NM_182509)	-299	ISM2
chr14	80941643	80941892	-0.127825	0.014203	0.14203	0.0424132	promoter-TSS (NR_157142)	-promoter-TSS (NM_152446)	-30	CEP128
chr14	83092415	83092502	-0.100675	-0.02216	0.078515	0.0208075	Intergenic	Intergenic	449827	LINC02301
chr14	87734769	87734933	0.104199	0.15461	0.05041	0.0279124	Intergenic	Intergenic	-79557	LINC02330
chr14	91324572	91324901	0.110835	0.18102	0.070188	0.0399773	intron (NM_001080414, intron 12 of 29)	-intron (NM_001080414, intron 12 of 29)	-70857	GPR68
chr14	99188835	99189192	0.112574	0.23709	0.12451	0.000473886	intron (NM_001282238, intron 2 of 2)	-intron (NM_001282237, intron 3 of 3)	83183	BCL11B
chr15	24848260	24848354	0.14228	0.2308	0.088522	0.009974	intron (NM_001349459, intron 2 of 11)	-intron (NM_022806, intron 1 of 11)	-8205	SNRPN
chr15	43004988	43005135	0.121673	0.21218	0.090504	0.0120769	intron (NM_174916, intron 30 of 46)	-intron (NM_174916, intron 30 of 46)	-84284	TTBK2
chr15	43329648	43329750	0.149408	0.21978	0.070372	0.00488606	promoter-TSS (NM_001324368)	-promoter-TSS (NM_001324368)	-652	ADAL
chr15	50423756	50423910	0.117075	0.17518	0.058104	0.00709822	promoter-TSS (NM_001283049)	-promoter-TSS (NM_001283049)	-572	USP8
chr15	60004978	60005187	-0.10328	-0.039019	0.064261	0.00106883	exon (NM_012182, exon 2 of 2)	-exon (NM_012182, exon 2 of 2)	772	FOXB1
chr15	61896555	61896684	-0.119271	0.097752	0.21702	0.0436623	intron (NM_001018088, intron 66 of 81)	-intron (NM_020821, intron 66 of 84)	163827	VPS13C
chr15	65377962	65378047	-0.133047	0.0050382	0.13809	0.00384869	promoter-TSS (NM_004884)	-promoter-TSS (NM_004884)	-3	IGDCC3
chr15	65792397	65792492	-0.196513	0.024784	0.2213	0.000931095	promoter-TSS (NM_001320835)	-promoter-TSS (NM_005848)	-152	DENND4A
chr15	66661574	66661726	0.108883	0.17623	0.067346	0.0201126	intron (NR_110372, intron 1 of 4)	-intron (NR_110372, intron 1 of 4)	-40586	SMAD6
chr15	68818966	68819116	-0.103661	0.039853	0.14351	0.0443789	intron (NM_006305, intron 1 of 6)	-intron (NM_006305, intron 1 of 6)	1854	ANP32A
chr15	77156198	77156450	0.123014	0.15544	0.032431	2.49084e-06	intron (NM_024776, intron 6 of 7)	-intron (NM_024776, intron 6 of 7)	69080	LINC00597
chr15	80028154	80028259	-0.186816	0.079756	0.26657	0.0287165	Intergenic	Intergenic	-31361	ZFAND6
chr15	90935517	90935666	-0.115839	0.028049	0.14389	0.0036195	exon (NM_001323619, exon 3 of 21)	-exon (NM_018671, exon 2 of 20)	307	UNC45A
chr15	98104680	98104836	-0.119353	-0.06525	0.054103	0.000473886	Intergenic	Intergenic	-16005	LINC01582
chr15	98648601	98648687	-0.204641	0.013186	0.21783	0.0285784	exon (NM_001291858, exon 1 of 21)	-exon (NM_001291858, exon 1 of 21)	105	IGF1R
chr15_KI270905v1_alt	4933467	4933534	-0.137886	0.096671	0.23456	0.0053172	promoter-TSS (NR_109767_2)	-promoter-TSS (NR_109767_2)	-42	LOC100131315
chr16	1019831	1019989	0.101247	0.19316	0.091913	2.4493e-07	Intergenic	Intergenic	38140	SOX8
chr16	1078432	1078603	0.139217	0.15194	0.012721	1.93642e-08	promoter-TSS (NM_001053)	-promoter-TSS (NM_001053)	213	SSTR5-AS1
chr16	1157322	1157514	0.11076	0.16121	0.05045	0.0228261	intron (NM_021098, intron 2 of 34)	-intron (NM_021098, intron 2 of 34)	4177	CACNA1H
chr16	1427972	1428115	0.106237	0.12371	0.017475	0.0425023	Intergenic	Intergenic	-3034	PERCC1
chr16	14285470	14285583	-0.13709	0.00041223	0.1375	0.01474	Intergenic	Intergenic	-16761	MIR193BHG
chr16	1706450	1706625	-0.128584	0.020166	0.14875	4.57443e-06	exon (NM_001318852, exon 1 of 32)	-exon (NM_001318852, exon 1 of 32)	343	MAPK8IP3
chr16	18927298	18927570	0.114422	0.14235	0.027929	1.83348e-05	Intergenic	Intergenic	-1030	SMG1
chr16	19645374	19645789	0.102062	0.12556	0.023498	0.00239589	intron (NM_020314, intron 23 of 30)	-intron (NR_158160, intron 21 of 28)	-70874	IQCK
chr16	2041461	2041887	0.109229	0.17774	0.068516	0.0259103	intron (NM_001318193, intron 3 of 4)	-intron (NM_001318194, intron 4 of 5)	6160	NTHL1
chr16	28553973	28554054	-0.11432	0.0036451	0.11796	0.0237681	promoter-TSS (NM_138414)	-promoter-TSS (NM_138414)	94	SGF29
chr16	2858604	2858917	0.146914	0.17851	0.031598	0.013985	promoter-TSS (NM_022119)	-promoter-TSS (NM_022119)	-591	PRSS22
chr16	29153254	29153492	0.12306	0.16613	0.043074	0.00038522	Intergenic	Intergenic	78531	RRN3P2
chr16	30524668	30524794	-0.106177	0.0011347	0.10731	8.62905e-05	exon (NM_024671, exon 2 of 2)	-exon (NM_024671, exon 2 of 2)	1835	ZNF768
chr16	31477317	31477410	0.10071	0.18051	0.079795	3.155e-09	exon (NM_001164719, exon 11 of 11)	-exon (NM_015927, exon 11 of 11)	4159	TGFB1I1
chr16	3283306	3283441	-0.143282	0.034151	0.17743	0.012317	promoter-TSS (NM_005741)	-promoter-TSS (NM_005741)	-117	ZNF263
chr16	32846679	32846731	0.150875	0.26859	0.11771	5.15666e-06	Intergenic	Intergenic	38437	SLC6A10P
chr16	34162156	34162235	-0.114425	-0.0261	0.088325	0.0447896	Intergenic	Intergenic	-1382	MIR9901
chr16	34583305	34583706	-0.120629	0.008725	0.12935	0.0391932	Intergenic	Intergenic	-202026	CCNYL3
chr16	3501319	3501520	-0.140541	0.094016	0.23456	0.0351313	intron (NM_015041, intron 1 of 11)	-intron (NM_015041, intron 1 of 11)	416	CLUAP1
chr16	4114925	4115086	0.100692	0.11286	0.012168	3.41117e-06	exon (NM_001116, exon 2 of 11)	-exon (NM_001116, exon 2 of 11)	1436	ADCY9
chr16	46389370	46389824	-0.118166	-0.05765	0.060516	0.00799859	Intergenic	Intergenic	179500	ANKRD26P1
chr16	46400329	46400645	-0.201069	0.01262	0.21369	0.0255908	Intergenic	Intergenic	168610	ANKRD26P1
chr16	4665010	4665338	0.126347	0.17651	0.050163	0.0355802	intron (NR_102267, intron 7 of 14)	-intron (NM_001142291, intron 7 of 15)	-6144	MIR6769A
chr16	4693383	4693484	-0.153876	0.0098591	0.16374	0.0311101	promoter-TSS (NM_001193452)	-promoter-TSS (NM_001370587)	-259	NUDT16L1
chr16	54291219	54291358	-0.11504	0.047513	0.16255	0.0224361	Intergenic	Intergenic	-4502	IRX3
chr16	56627439	56627721	0.111003	0.14891	0.037908	0.0027641	TTS (NM_001363555)	-TTS (NM_001363555)	1799	MT1E
chr16	57416258	57416665	0.101614	0.12348	0.021866	0.00229701	TTS (NM_002987)	-TTS (NM_002987)	11695	CCL17
chr16	57479361	57479531	0.110893	0.16564	0.054748	0.00224256	exon (NM_001330556, exon 1 of 7)	-exon (NM_001369621, exon 1 of 8)	311	DOK4
chr16	66426835	66426946	-0.108813	0.020222	0.12903	0.0215478	promoter-TSS (NM_001136106)	-promoter-TSS (NM_001197224)	-404	BEAN1
chr16	67968816	67968973	-0.141145	0.012139	0.15328	0.00389204	promoter-TSS (NM_001145961)	-promoter-TSS (NM_001145961)	-201	SLC12A4
chr16	68737440	68737611	-0.176007	0.068923	0.24493	0.00634442	intron (NM_001317186, intron 1 of 14)	-intron (NM_001317185, intron 1 of 15)	234	CDH1
chr16	70686410	70686603	0.139977	0.27219	0.13222	0.000104268	promoter-TSS (NM_138383)	-promoter-TSS (NM_138383)	-454	MTSS2
chr16	71895475	71895606	-0.113551	0.017466	0.13102	0.0276878	promoter-TSS (NM_001270979)	-promoter-TSS (NM_014761)	10	IST1
chr16	74700390	74700533	0.236152	0.28477	0.048623	0.00117749	exon (NM_152649, exon 1 of 11)	-exon (NM_001142497, exon 1 of 6)	400	MLKL
chr16	77788768	77788937	-0.186915	0.12049	0.30741	0.0027641	exon (NM_020927, exon 1 of 9)	-exon (NM_020927, exon 1 of 9)	289	VAT1L
chr16	84794701	84794889	0.10381	0.13958	0.035773	0.000314437	Intergenic	Intergenic	-25190	CRISPLD2
chr16	86576098	86576265	-0.264	0.041888	0.30589	0.00337904	Intergenic	Intergenic	-2367	FOXL1
chr16	87690395	87690525	-0.110206	-0.0025351	0.10767	0.040449	exon (NR_073379, exon 4 of 6)	-exon (NR_073379, exon 4 of 6)	75526	KLHDC4
chr16	88091700	88091891	0.139752	0.24641	0.10666	0.00166736	Intergenic	Intergenic	9189	LOC400553
chr16	88118268	88118663	0.10368	0.14393	0.040252	2.46492e-05	Intergenic	Intergenic	-17481	LOC400553
chr16	88812873	88813169	0.23073	0.29391	0.063182	1.67621e-15	TTS (NM_001323543)	-TTS (NM_000512)	-1093	APRT
chr16	88826204	88826402	0.12647	0.17752	0.051052	9.53991e-05	intron (NM_000512, intron 10 of 13)	-intron (NM_000512, intron 10 of 13)	-14375	APRT
chr16	90094594	90094767	0.11578	0.22227	0.10649	0.0045324	Intergenic	Intergenic	-7583	FAM157C
chr16	973001	973441	0.105689	0.14782	0.042132	0.00216846	intron (NM_001352018, intron 1 of 11)	-intron (NM_001352018, intron 1 of 11)	-2222	LMF1
chr16_KI270728v1_random	1147903	1147962	-0.117196	-0.0003	0.1169	0.00412887	Intergenic	Intergenic	146303	LOC102723753
chr16_KI270728v1_random	1148104	1148354	-0.117539	0.0083824	0.12592	0.000105905	Intergenic	Intergenic	146599	LOC102723753
chr16_KI270728v1_random	1816785	1817031	-0.122102	0.0097507	0.13185	0.0362851	Intergenic	Intergenic	-470060	ENPP7P13
chr17	12014775	12014964	-0.123558	-0.0097545	0.1138	0.0210513	Intergenic	Intergenic	-6007	MAP2K4
chr17	2057460	2057566	-0.12321	-0.065527	0.057683	3.56718e-07	exon (NM_006497, exon 2 of 2)	-exon (NM_006497, exon 2 of 2)	1203	HIC1
chr17	21415377	21415669	-0.12919	0.15938	0.28857	0.00470993	exon (NM_021012, exon 3 of 3)	-exon (NM_021012, exon 3 of 3)	39166	KCNJ12
chr17	21682836	21683357	-0.102908	0.090466	0.19337	0.00819762	Intergenic	Intergenic	-9426	KCNJ18
chr17	22333908	22334057	-0.1446	-0.04048	0.10412	0.0265599	Intergenic	Intergenic	35219	FAM27E5
chr17	28381213	28381343	0.11264	0.20507	0.092427	0.000117652	exon (NM_015077, exon 2 of 9)	-exon (NM_015077, exon 2 of 9)	9584	SARM1
chr17	28467921	28468211	0.112421	0.18611	0.073693	0.000310293	Intergenic	Intergenic	-5578	SLC13A2
chr17	30709517	30709687	-0.167084	0.011606	0.17869	4.03749e-05	promoter-TSS (NR_144394)	-promoter-TSS (NR_144395)	-6	SUZ12P1
chr17	30824965	30825251	0.146626	0.20917	0.062547	1.9947e-06	promoter-TSS (NR_073118)	-promoter-TSS (NR_073118)	-348	CRLF3
chr17	32341990	32342178	-0.1124	0.05169	0.16409	0.0140139	promoter-TSS (NM_022344)	-promoter-TSS (NM_022344)	89	C17orf75
chr17	34579290	34579419	0.135081	0.23879	0.10371	0.0265231	promoter-TSS (NR_160787)	-promoter-TSS (NR_160787)	14	C17orf102
chr17	35111031	35111268	0.101446	0.19017	0.088728	0.0229798	intron (NR_037712, intron 2 of 7)	-intron (NM_001142571, intron 3 of 9)	8608	RAD51D
chr17	35764060	35764342	-0.152595	0.03999	0.19259	7.31042e-05	exon (NM_145272, exon 2 of 3)	-exon (NM_145272, exon 2 of 3)	3314	C17orf50
chr17	3771915	3772234	0.104763	0.13225	0.027485	0.0103603	intron (NM_002208, intron 2 of 30)	-intron (NM_002208, intron 2 of 30)	29113	ITGAE
chr17	40122471	40122558	-0.131283	0.036705	0.16799	0.00781252	exon (NM_001365920, exon 1 of 8)	-exon (NM_001012241, exon 1 of 10)	544	MSL1
chr17	41624123	41624518	0.10829	0.16279	0.054496	0.000748458	exon (NM_000422, exon 1 of 8)	-exon (NM_000422, exon 1 of 8)	254	KRT17
chr17	42683858	42683963	-0.170841	0.12296	0.2938	0.0413402	exon (NM_003632, exon 2 of 24)	-exon (NM_003632, exon 2 of 24)	1380	CNTNAP1
chr17	43002232	43002423	0.124955	0.2294	0.10445	0.00056781	intron (NM_001349921, intron 3 of 4)	-intron (NR_146327, intron 2 of 3)	3909	RPL27
chr17	44558992	44559211	-0.142405	-0.047677	0.094727	0.00405011	exon (NM_001466, exon 1 of 1)	-exon (NM_001466, exon 1 of 1)	1618	FZD2
chr17	45021823	45022020	0.173242	0.26699	0.093747	0.000803659	Intergenic	Intergenic	29710	DCAKD
chr17	45149503	45149674	-0.106396	0.049999	0.15639	0.00573227	exon (NM_006460, exon 1 of 1)	-exon (NM_006460, exon 1 of 1)	1114	HEXIM1
chr17	45242026	45242090	-0.274232	-0.03078	0.24345	3.14672e-06	exon (NM_005892, exon 15 of 27)	-exon (NM_005892, exon 15 of 27)	-5867	MAP3K14-AS1
chr17	48620066	48620221	-0.102046	-0.042858	0.059188	0.000286948	Intergenic	Intergenic	-4852	HOXB8
chr17	49013707	49013845	0.102274	0.13367	0.031397	6.51456e-05	intron (NM_006546, intron 2 of 14)	-intron (NM_006546, intron 2 of 14)	16391	IGF2BP1
chr17	50596542	50596901	0.103748	0.12652	0.022777	4.1961e-09	intron (NM_001256328, intron 15 of 34)	-intron (NR_046058, intron 14 of 33)	-34614	CACNA1G-AS1
chr17	52157950	52158115	0.110829	0.17993	0.069105	0.0223547	exon (NM_001082534, exon 2 of 10)	-exon (NM_020178, exon 1 of 9)	681	CA10
chr17	61454456	61454517	-0.118909	0.16289	0.2818	0.0024905	intron (NM_001321120, intron 1 of 8)	-intron (NM_001321120, intron 1 of 8)	-2001	TBX4
chr17	64505740	64505937	-0.127646	0.036221	0.16387	0.032358	promoter-TSS (NM_001320597)	-promoter-TSS (NM_001320597)	98	DDX5
chr17	73311588	73311730	-0.111735	0.015418	0.12715	0.0335039	intron (NM_012121, intron 1 of 1)	-intron (NM_012121, intron 1 of 1)	342	CDC42EP4
chr17	740292	740500	-0.106061	0.047455	0.15352	0.0068276	intron (NM_001318006, intron 3 of 3)	-intron (NM_001318006, intron 3 of 3)	7800	TLCD3A
chr17	7562101	7562180	-0.120278	0.02298	0.14326	0.00597614	TTS (NM_001198623)	-TTS (NM_172089)	149	SENP3-EIF4A1
chr17	76303595	76303697	0.104361	0.099843	-0.0045182	0.00729156	intron (NR_130649, intron 3 of 18)	-intron (NR_130649, intron 3 of 18)	4034	QRICH2
chr17	76498162	76498307	0.121097	0.14203	0.020933	1.41383e-06	intron (NR_164786, intron 1 of 19)	-intron (NR_164786, intron 1 of 19)	3188	RHBDF2
chr17	76736879	76737079	0.188979	0.15774	-0.031243	3.21274e-07	promoter-TSS (NM_001242536)	-promoter-TSS (NM_001242533)	352	SRSF2
chr17	77373449	77373541	-0.208817	0.015958	0.22478	0.00169509	exon (NM_001113493, exon 1 of 11)	-exon (NM_001113493, exon 1 of 11)	158	SEPTIN9
chr17	79009829	79009931	-0.176488	0.017021	0.19351	0.00156391	promoter-TSS (NM_138793)	-promoter-TSS (NM_001159772)	-116	CANT1
chr17	79090484	79090684	0.126164	0.16069	0.034529	0.00125181	exon (NM_001350453, exon 14 of 14)	-exon (NM_001082575, exon 15 of 15)	15760	ENGASE
chr17	79464344	79464549	0.117773	0.16986	0.05209	0.0383608	intron (NM_001082575, intron 2 of 14)	-intron (NM_001082575, intron 2 of 14)	51701	RBFOX3
chr17	81124686	81124827	0.189206	0.27217	0.08296	2.59282e-05	TTS (NR_030394)	-TTS (NR_030394)	616	MIR657
chr17	81193937	81194155	0.151936	0.25149	0.099554	0.00286569	exon (NM_014984, exon 18 of 26)	-exon (NM_001319229, exon 18 of 25)	-27825	AATK
chr17	81499196	81499317	0.127106	0.17379	0.046682	0.0284092	Intergenic	Intergenic	13542	ACTG1
chr17	8151454	8151685	-0.185624	0.089351	0.27498	9.61336e-05	intron (NM_002616, intron 1 of 22)	-intron (NM_002616, intron 1 of 22)	834	PER1
chr17	81529074	81529224	0.107433	0.10478	-0.0026486	2.55635e-06	exon (NM_012418, exon 1 of 5)	-exon (NM_012418, exon 1 of 5)	772	FSCN2
chr17	8221339	8221492	-0.123523	-0.0044857	0.11904	0.0446642	exon (NR_026951, exon 3 of 3)	-exon (NR_026951, exon 3 of 3)	2627	LINC00324
chr17	82237498	82237600	0.153715	0.27087	0.11715	0.000486492	TTS (NR_106845)	-TTS (NR_106845)	881	MIR6787
chr17	82241092	82241394	0.103811	0.18521	0.081401	0.0283574	intron (NM_001363749, intron 8 of 8)	-intron (NM_001363749, intron 8 of 8)	4575	MIR6787
chr17	8376488	8376691	-0.196039	0.014891	0.21093	0.0103547	TTS (NM_000987)	-TTS (NM_001315531)	114	KRBA2
chr17	9240102	9240171	-0.160254	0.02802	0.18827	0.0389391	exon (NM_004822, exon 7 of 7)	-exon (NM_004822, exon 7 of 7)	-61019	LOC101928266
chr17_KI270857v1_alt	1982844	1982953	-0.191802	0.11036	0.30216	0.0289131	intron (NM_001165923, intron 1 of 8)	-intron (NM_001165923, intron 1 of 8)	1216	HNF1B
chr18	10454115	10454282	-0.115411	-0.059914	0.055497	7.18589e-06	promoter-TSS (NM_153000)	-promoter-TSS (NM_153000)	-436	APCDD1
chr18	11947343	11947599	-0.145413	0.013462	0.15888	0.000530467	Intergenic	Intergenic	-34036	IMPA2
chr18	12377501	12377648	-0.152459	0.030674	0.18313	0.0267972	promoter-TSS (NM_006796)	-promoter-TSS (NM_006796)	-348	AFG3L2
chr18	12884341	12884387	-0.146638	0.029161	0.1758	9.71035e-05	promoter-TSS (NM_080423)	-promoter-TSS (NM_001207013)	-29	PTPN2
chr18	23331100	23331452	0.116195	0.13347	0.017278	0.00161857	intron (NR_148383, intron 12 of 13)	-intron (NR_134876, intron 9 of 10)	106685	TMEM241
chr18	32862238	32862366	-0.117202	0.040755	0.15796	0.0328513	Intergenic	Intergenic	-89279	KLHL14
chr18	3450324	3450469	-0.142144	0.022276	0.16442	0.03714	exon (NM_173208, exon 2 of 4)	-exon (NM_003244, exon 1 of 3)	225	TGIF1
chr18	3879538	3879659	0.111476	0.13736	0.025883	0.00168057	exon (NM_001242761, exon 4 of 12)	-exon (NM_001242761, exon 4 of 12)	1419	DLGAP1-AS3
chr18	48619596	48619753	0.102496	0.13214	0.029641	0.00841895	exon (NM_014772, exon 2 of 12)	-exon (NM_001142397_2, exon 3 of 13)	-50925	MIR4743
chr18	515374	515532	-0.101818	0.13595	0.23777	0.000325168	promoter-TSS (NR_136505)	-promoter-TSS (NR_136505)	-159	LINC01925
chr18	57428164	57428332	-0.152626	0.027149	0.17977	0.0400937	Intergenic	Intergenic	-7126	ONECUT2
chr18	59969737	59969816	-0.202651	-0.01971	0.18294	0.00412458	Intergenic	Intergenic	69781	PMAIP1
chr18	79426403	79426620	-0.132354	0.0052083	0.13756	0.0241345	intron (NM_001278672, intron 2 of 8)	-intron (NM_001278673, intron 1 of 8)	26213	NFATC1
chr18	79849585	79849728	-0.101301	0.073488	0.17479	0.0484081	Intergenic	Intergenic	-14011	KCNG2
chr18	79868364	79868479	-0.114147	0.00475	0.1189	0.0120102	intron (NM_012283, intron 1 of 1)	-intron (NM_012283, intron 1 of 1)	4754	KCNG2
chr18	79950790	79950944	-0.143397	0.044621	0.18802	0.0261171	exon (NM_001146343, exon 2 of 4)	-exon (NM_025078, exon 2 of 6)	786	SLC66A2
chr18	9914120	9914189	0.186502	0.23151	0.045006	0.0261249	exon (NM_194434, exon 1 of 6)	-exon (NM_003574, exon 1 of 7)	139	VAPA
chr19	10335638	10335824	0.138058	0.27261	0.13455	0.000650436	exon (NM_001320606, exon 3 of 7)	-exon (NM_001320605, exon 3 of 6)	-2202	RAVER1
chr19	1037651	1037824	0.101171	0.08373	-0.017441	1.7714e-05	exon (NM_004368, exon 7 of 7)	-exon (NM_001303501, exon 7 of 7)	-2369	ABCA7
chr19	10474483	10474729	0.113426	0.19483	0.081401	0.00728757	Intergenic	Intergenic	21674	PDE4A
chr19	1088673	1088853	-0.155131	0.099418	0.25455	0.00510977	TTS (NM_001282334)	-TTS (NM_012292)	6612	POLR2E
chr19	11293206	11293378	0.108801	0.16097	0.052167	0.011207	Intergenic	Intergenic	-2868	TSPAN16
chr19	11486759	11486972	0.107368	0.1468	0.039428	0.000299838	exon (NM_138783, exon 6 of 9)	-exon (NM_138783, exon 6 of 9)	-5820	ELAVL3
chr19	12550995	12551180	-0.111811	0.045089	0.1569	0.0080709	intron (NM_144976, intron 1 of 3)	-intron (NM_144976, intron 1 of 3)	394	ZNF564
chr19	12647729	12647913	-0.209922	0.12707	0.33699	0.013433	intron (NM_001173498, intron 21 of 23)	-intron (NM_000528, intron 21 of 23)	18921	MAN2B1
chr19	13002564	13002749	0.123964	0.21593	0.091965	4.32628e-05	intron (NM_001365902, intron 1 of 10)	-intron (NM_002501, intron 1 of 9)	7182	NFIX
chr19	13055408	13055665	-0.122701	0.01723	0.13993	0.0345455	intron (NM_001365984, intron 1 of 9)	-intron (NM_001271043, intron 2 of 10)	30758	NFIX
chr19	13208840	13208963	0.160673	0.15388	-0.0067932	4.04205e-06	exon (NM_000068, exon 46 of 47)	-exon (NM_000068, exon 46 of 47)	58491	IER2
chr19	13962576	13962743	0.123031	0.1893	0.066271	7.01148e-09	exon (NM_002918, exon 21 of 21)	-exon (NM_002918, exon 21 of 21)	-9268	PODNL1
chr19	17873432	17873742	0.118708	0.18316	0.06445	0.0027641	intron (NM_000453, intron 1 of 14)	-intron (NM_000453, intron 1 of 14)	1642	SLC5A5
chr19	1807195	1807360	0.123607	0.11238	-0.011225	4.29201e-05	intron (NM_138813, intron 5 of 28)	-intron (NM_138813, intron 5 of 28)	4998	ATP8B3
chr19	19064147	19064304	-0.230393	0.023821	0.25421	0.0155758	intron (NM_178526, intron 1 of 7)	-intron (NM_001321544, intron 1 of 7)	232	SLC25A42
chr19	1912883	1913067	-0.101377	0.10162	0.203	0.0121042	exon (NM_138422, exon 2 of 2)	-exon (NM_001329533, exon 2 of 2)	7576	SCAMP4
chr19	1978715	1978835	0.10538	0.13893	0.033554	9.21282e-05	intron (NM_001319, intron 5 of 11)	-intron (NM_001319, intron 5 of 11)	-24226	CSNK1G2-AS1
chr19	1985954	1986143	0.151797	0.24347	0.091674	0.000275863	exon (NM_017797, exon 9 of 9)	-exon (NM_017797, exon 9 of 9)	29665	BTBD2
chr19	22517758	22517929	-0.224848	0.075764	0.30061	0.00272339	intron (NR_160727, intron 1 of 2)	-intron (NR_160728, intron 1 of 1)	10105	LOC101929124
chr19	2654037	2654231	0.14453	0.19455	0.050023	0.000810448	intron (NM_052847, intron 1 of 4)	-intron (NM_052847, intron 1 of 4)	23419	MIR7850
chr19	28269866	28270028	0.128428	0.19084	0.06241	0.0272078	Intergenic	Intergenic	-336741	LOC102724908
chr19	2921246	2921608	-0.176152	0.090631	0.26678	0.00169273	Intergenic	Intergenic	14319	ZNF57
chr19	30445251	30445483	-0.143273	0.00046	0.14373	0.00060014	exon (NM_014717, exon 2 of 5)	-exon (NM_001376111, exon 3 of 6)	72983	ZNF536
chr19	33301317	33301435	0.108243	-0.01645	-0.12469	0.00864397	exon (NM_004364, exon 1 of 1)	-exon (NM_004364, exon 1 of 1)	1158	CEBPA
chr19	3483447	3483732	0.138632	0.2196	0.080964	0.00736866	Intergenic	Intergenic	-3065	SMIM24
chr19	35154915	35155136	-0.196292	0.059154	0.25545	0.0302578	TTS (NM_022006)	-TTS (NM_022006)	291	FXYD5
chr19	35268223	35268330	-0.1093	0.004742	0.11404	0.00939263	promoter-TSS (NM_003367)	-promoter-TSS (NM_003367)	-685	USF2
chr19	36114843	36115011	-0.197393	0.030187	0.22758	0.000450773	promoter-TSS (NM_001281)	-promoter-TSS (NM_006233)	-52	POLR2I
chr19	36309576	36309821	-0.12607	0.11395	0.24002	0.00396343	Intergenic	Intergenic	-1644	LOC100134317
chr19	3783872	3783933	0.101858	0.12882	0.026962	0.00060014	exon (NM_139354, exon 5 of 13)	-exon (NM_002378, exon 6 of 14)	2478	MATK
chr19	40613672	40613877	-0.167411	0.14508	0.31249	0.0201589	intron (NM_001042544, intron 20 of 32)	-intron (NM_003573, intron 20 of 32)	12406	LTBP4
chr19	42283985	42284137	-0.110626	0.023263	0.13389	0.00409576	promoter-TSS (NM_015125)	-promoter-TSS (NM_015125)	-604	CIC
chr19	43533154	43533303	-0.130159	0.007069	0.13723	0.00166226	promoter-TSS (NM_174945)	-promoter-TSS (NM_174945)	41	ZNF575
chr19	43596310	43596490	-0.136181	0.023745	0.15993	0.0235448	promoter-TSS (NM_024327)	-promoter-TSS (NM_001007561)	8	ZNF576
chr19	4373201	4373597	0.138276	0.18487	0.046591	0.00616649	intron (NM_003025, intron 1 of 9)	-intron (NM_001199943, intron 1 of 8)	27148	SH3GL1
chr19	4403044	4403235	-0.110025	0.034002	0.14403	0.000207016	intron (NM_005483, intron 1 of 14)	-intron (NM_005483, intron 1 of 14)	500	CHAF1A
chr19	44890306	44891033	-0.152775	0.0039728	0.15675	0.00286569	promoter-TSS (NM_001128917)	-promoter-TSS (NM_006114)	-550	TOMM40
chr19	44891038	44891242	-0.205795	0.014215	0.22001	0.00449859	promoter-TSS (NM_001128917)	-promoter-TSS (NM_006114)	-80	TOMM40
chr19	45153568	45153779	-0.105086	0.018036	0.12312	0.000785975	exon (NM_198478, exon 4 of 4)	-exon (NM_198478, exon 4 of 4)	6476	NKPD1
chr19	45251746	45251984	-0.101614	0.048198	0.14981	0.0159106	intron (NM_001199867, intron 1 of 16)	-intron (NM_031417, intron 1 of 17)	594	MARK4
chr19	4552561	4552657	0.173732	0.24265	0.068914	0.0494939	exon (NM_032108, exon 10 of 17)	-exon (NM_032108, exon 10 of 17)	7075	SEMA6B
chr19	45768317	45768403	-0.101351	0.03792	0.13927	2.38373e-06	exon (NM_175875, exon 1 of 3)	-exon (NM_175875, exon 1 of 3)	564	DM1-AS
chr19	46746457	46746512	-0.111845	0.063408	0.17525	5.23188e-05	promoter-TSS (NM_013403)	-promoter-TSS (NM_001039877)	-35	STRN4
chr19	4827480	4827585	-0.106896	-0.05885	0.048046	0.0216491	intron (NM_182919, intron 1 of 1)	-intron (NM_182919, intron 1 of 1)	4209	TICAM1
chr19	48513772	48513918	-0.258141	0.032991	0.29113	0.00308752	promoter-TSS (NM_001080434)	-promoter-TSS (NM_001080434)	-656	LMTK3
chr19	48629824	48630187	0.12307	0.23049	0.10742	0.000436223	TTS (NM_001352)	-TTS (NM_001352)	4977	SPHK2
chr19	489777	489853	0.110762	0.12116	0.010398	2.91015e-08	Intergenic	Intergenic	-6671	MADCAM1
chr19	49684354	49684647	0.168572	0.22417	0.0556	0.0365908	intron (NM_001207042, intron 5 of 7)	-intron (NR_033397, intron 7 of 11)	2384	MIR5088
chr19	51719531	51719662	-0.120462	0.10467	0.22514	2.03229e-14	exon (NM_001523, exon 2 of 5)	-exon (NM_001523, exon 2 of 5)	4394	HAS1
chr19	53537605	53537739	-0.114942	-0.10041	0.014532	1.54087e-06	promoter-TSS (NM_001079906)	-promoter-TSS (NM_001317115)	365	ZNF331
chr19	55452803	55452946	-0.187122	0.11068	0.2978	0.00324099	TTS (NM_024710)	-TTS (NM_001136201)	8767	ISOC2
chr19	55654128	55654223	-0.14587	0.003958	0.14983	0.0073149	exon (NM_007279, exon 1 of 12)	-exon (NM_001012478, exon 1 of 12)	126	U2AF2
chr19	56140860	56141000	-0.139117	0.0035288	0.14265	0.0195566	promoter-TSS (NM_018337)	-promoter-TSS (NM_001253792)	-357	ZNF444
chr19	57461889	57462080	0.165252	0.17844	0.013187	0.0413454	Intergenic	Intergenic	-5246	VN1R1
chr19	58221079	58221300	0.101102	0.17223	0.071128	0.0182382	Intergenic	Intergenic	-7491	ZNF544
chr19	58498615	58498859	0.137087	0.19873	0.061646	0.0315657	intron (NM_012254, intron 9 of 9)	-intron (NM_012254, intron 9 of 9)	13255	SLC27A5
chr19	58499272	58499472	-0.112778	0.015081	0.12786	0.0406456	intron (NM_001321196, intron 7 of 9)	-intron (NM_012254, intron 7 of 9)	12620	SLC27A5
chr19	6006913	6007304	0.100562	0.17078	0.070219	0.0430373	exon (NM_134433, exon 11 of 17)	-exon (NM_000635, exon 12 of 18)	28706	LOC100128568
chr19	6326251	6326417	-0.17024	0.048133	0.21837	0.00886557	intron (NM_133492, intron 1 of 5)	-intron (NM_133492, intron 1 of 5)	7278	ACER1
chr19	7099309	7099572	-0.141816	0.036269	0.17809	0.00798301	Intergenic	Intergenic	29738	ZNF557
chr19	7863452	7863552	0.107887	0.19329	0.085399	8.59729e-10	exon (NM_001159944, exon 20 of 20)	-exon (NM_145245, exon 19 of 19)	10888	PRR36
chr19	7943516	7943632	-0.154474	-0.0022994	0.15217	0.0361063	promoter-TSS (NM_006351)	-promoter-TSS (NM_006351)	92	TIMM44
chr19	8050279	8050418	0.182815	0.22187	0.03905	0.0341724	Intergenic	Intergenic	-2413	CCL25
chr19	8334072	8334205	0.120974	0.1787	0.057724	0.00729195	intron (NM_198471, intron 4 of 10)	-intron (NM_198471, intron 4 of 10)	9123	KANK3
chr2	104855770	104855852	0.130742	0.20963	0.078886	0.0337006	exon (NM_006236, exon 1 of 1)	-exon (NM_006236, exon 1 of 1)	1696	POU3F3
chr2	104856700	104856907	-0.108814	-0.076438	0.032376	0.00410919	exon (NM_006236, exon 1 of 1)	-exon (NM_006236, exon 1 of 1)	2689	POU3F3
chr2	105893009	105893180	0.162833	0.21219	0.049356	0.0018159	exon (NM_001004722, exon 4 of 4)	-exon (NM_001004720, exon 4 of 4)	41248	NCK2
chr2	113157737	113157898	-0.1372	0.079584	0.21678	9.16933e-05	Intergenic	Intergenic	-16153	PSD4
chr2	113198721	113198888	-0.100687	-0.069024	0.031664	4.53888e-05	exon (NM_012455, exon 15 of 17)	-exon (NM_012455, exon 15 of 17)	24834	PSD4
chr2	113236013	113236238	-0.10683	0.0035378	0.11037	0.00517607	promoter-TSS (NR_015377)	-promoter-TSS (NR_015377)	-143	PAX8-AS1
chr2	113503535	113503847	-0.110832	0.010149	0.12098	0.00853866	Intergenic	Intergenic	4607	FOXD4L1
chr2	118846921	118847012	-0.17706	0.067299	0.24436	0.0187993	exon (NM_001426, exon 1 of 2)	-exon (NM_001426, exon 1 of 2)	681	EN1
chr2	125277227	125277337	-0.246512	0.05217	0.29868	0.0148104	Intergenic	Intergenic	840703	LINC01941
chr2	132256575	132256684	-0.108853	0.011517	0.12037	0.00366958	TTS (NR_031608)	-TTS (NR_031608)	450	MIR663B
chr2	153477860	153478038	-0.100808	0.072847	0.17365	0.0078508	exon (NM_019845, exon 1 of 1)	-exon (NM_019845, exon 1 of 1)	813	RPRM
chr2	167208431	167208599	0.147056	0.16432	0.017264	0.0384119	intron (NM_001199145, intron 1 of 7)	-intron (NM_001199145, intron 1 of 7)	21143	XIRP2
chr2	173354617	173354829	-0.111071	0.029426	0.1405	0.0031844	promoter-TSS (NM_031942)	-promoter-TSS (NM_031942)	-149	CDCA7
chr2	175487702	175487859	-0.182913	0.15281	0.33573	0.000984224	Intergenic	Intergenic	-306071	ATP5MC3
chr2	176091937	176092113	-0.129119	-0.01201	0.11711	0.0272857	promoter-TSS (NM_000523)	-promoter-TSS (NM_000523)	-696	HOXD13
chr2	186486015	186486176	-0.115946	0.019377	0.13532	0.0477505	promoter-TSS (NM_018471)	-promoter-TSS (NM_018471)	-164	ZC3H15
chr2	187003352	187003450	-0.114194	0.024023	0.13822	0.00391052	Intergenic	Intergenic	-154231	ZSWIM2
chr2	188123659	188123800	0.157793	0.20635	0.048558	3.12314e-05	intron (NR_126396, intron 2 of 2)	-intron (NR_126396, intron 2 of 2)	163961	LINC01090
chr2	197163985	197164515	0.103544	0.15692	0.053374	3.97756e-08	intron (NM_001367497, intron 2 of 27)	-intron (NR_160034, intron 2 of 28)	-33741	ANKRD44-AS1
chr2	202036029	202036183	0.12883	0.19176	0.062928	0.00272339	exon (NM_003507, exon 1 of 1)	-exon (NM_003507, exon 1 of 1)	1519	FZD7
chr2	205939614	205939822	-0.182771	0.10394	0.28671	0.030811	Intergenic	Intergenic	146456	INO80D
chr2	207767058	207767153	0.1015	0.1487	0.0472	0.000303217	exon (NM_003468, exon 2 of 2)	-exon (NM_003468, exon 2 of 2)	2800	FZD5
chr2	208112264	208112466	0.120918	0.16952	0.048605	2.3529e-05	Intergenic	Intergenic	-6764	LOC100507443
chr2	212537371	212537583	-0.139136	0.042801	0.18194	0.016808	intron (NM_005235, intron 1 of 27)	-intron (NM_005235, intron 1 of 27)	1151	ERBB4
chr2	218217198	218217308	-0.127887	-0.0016533	0.12623	0.00286168	promoter-TSS (NM_005731)	-promoter-TSS (NM_005731)	64	ARPC2
chr2	218568377	218568436	-0.110108	0.017487	0.1276	0.00400991	promoter-TSS (NM_001271634)	-promoter-TSS (NM_001271634)	-56	USP37
chr2	218884055	218884265	0.160199	0.21747	0.057267	0.00375416	intron (NM_025216, intron 2 of 3)	-intron (NM_025216, intron 2 of 3)	3308	WNT10A
chr2	218892741	218892867	-0.152136	0.046289	0.19843	4.45235e-05	exon (NM_025216, exon 4 of 4)	-exon (NM_025216, exon 4 of 4)	11952	WNT10A
chr2	219710179	219710373	-0.118381	-0.0414	0.076981	0.0209042	Intergenic	Intergenic	82646	SLC4A3
chr2	219932135	219932264	-0.122632	-0.06398	0.058652	0.0165787	Intergenic	Intergenic	-25635	MIR4268
chr2	231681812	231681927	0.170389	0.31644	0.14605	0.00284368	Intergenic	Intergenic	-26655	PTMA
chr2	232387001	232387212	-0.141274	-0.035304	0.10597	0.000894861	promoter-TSS (NR_028501)	-promoter-TSS (NR_028501)	-63	ECEL1P2
chr2	232388346	232388571	-0.170552	-0.071608	0.098944	1.26484e-09	Intergenic	Intergenic	-1415	ECEL1P2
chr2	237966883	237966959	-0.205886	0.023404	0.22929	0.00341072	promoter-TSS (NM_001278308)	-promoter-TSS (NR_103498)	-24	UBE2F-SCLY
chr2	26174284	26174465	0.134074	0.14791	0.013834	0.0457832	intron (NM_001168241, intron 1 of 5)	-intron (NM_001168241, intron 1 of 5)	1287	GAREM2
chr2	27356483	27356615	-0.126875	0.059044	0.18592	0.0461482	promoter-TSS (NM_001318909)	-promoter-TSS (NM_001318909)	-57	GTF3C2
chr2	27409158	27409365	-0.114592	0.010346	0.12494	0.000434091	intron (NM_177983, intron 1 of 9)	-intron (NM_177983, intron 1 of 9)	329	PPM1G
chr2	32340996	32341192	0.129467	0.21134	0.081868	0.00489296	Intergenic	Intergenic	-15934	BIRC6
chr2	35500149	35500292	-0.279248	-0.03002	0.24923	1.09921e-07	Intergenic	Intergenic	28816	MIR548AD
chr2	38073863	38074000	-0.173568	0.083507	0.25707	0.0191133	intron (NM_000104, intron 2 of 2)	-intron (NM_000104, intron 2 of 2)	2249	CYP1B1
chr2	43677908	43678078	-0.273589	0.041066	0.31465	0.000965813	intron (NM_172069, intron 2 of 29)	-intron (NM_172069, intron 2 of 29)	-1564	C1GALT1C1L
chr2	45170817	45171003	0.173105	0.27678	0.10368	0.00420462	Intergenic	Intergenic	84031	LINC01121
chr2	47783732	47783878	-0.109911	0.018295	0.12821	0.000448437	promoter-TSS (NM_001281494)	-promoter-TSS (NM_001281494)	-150	MSH6
chr2	61144930	61145142	-0.114907	-0.053411	0.061496	0.000346803	promoter-TSS (NM_001367069)	-promoter-TSS (NM_001367071)	-32	C2orf74
chr2	70904498	70904709	0.168438	0.23725	0.068809	0.00762062	intron (NM_012476, intron 1 of 2)	-intron (NM_012476, intron 1 of 2)	4028	VAX2
chr2	72918526	72918658	0.115296	0.1813	0.066004	0.00874722	intron (NM_004097, intron 1 of 2)	-intron (NM_004097, intron 1 of 2)	1073	EMX1
chr2	79512779	79512839	-0.101574	-0.01275	0.088824	0.0473194	promoter-TSS (NM_004389)	-promoter-TSS (NM_001282597)	-125	CTNNA2
chr2	83181211	83181420	-0.134955	0.098981	0.23394	0.0175661	Intergenic	Intergenic	324513	DHFRP3
chr2	91477996	91478067	-0.175875	0.109	0.28487	0.0238962	Intergenic	Intergenic	181917	LSP1P4
chr20	11633092	11633221	0.132745	0.18967	0.056927	0.0363567	Intergenic	Intergenic	237558	LINC00687
chr20	23350123	23350272	-0.118524	0.037596	0.15612	1.41596e-05	promoter-TSS (NM_013248)	-promoter-TSS (NM_013248)	-593	NXT1
chr20	26009944	26010090	-0.11664	-0.077375	0.039265	1.56332e-06	intron (NR_004846, intron 1 of 4)	-intron (NR_004846, intron 1 of 4)	218	LOC100134868
chr20	30497011	30497198	-0.147328	0.053693	0.20102	0.0147845	Intergenic	Intergenic	-93643	MLLT10P1
chr20	3082885	3082972	-0.16853	0.080768	0.2493	0.0185321	intron (NM_000490, intron 2 of 2)	-intron (NM_000490, intron 2 of 2)	1795	AVP
chr20	3164709	3164825	-0.178358	-0.10891	0.069452	8.39528e-07	exon (NM_001282533, exon 6 of 6)	-exon (NM_001367609, exon 5 of 5)	-4902	UBOX5
chr20	32968329	32968515	0.104429	0.13868	0.034249	0.00474388	Intergenic	Intergenic	36011	SUN5
chr20	35559116	35559460	-0.114716	0.044965	0.15968	0.00599692	intron (NR_119376, intron 41 of 42)	-intron (NR_119376, intron 41 of 42)	17210	ERGIC3
chr20	35601514	35601758	0.10206	0.13327	0.031213	3.78086e-10	exon (NR_119376, exon 14 of 43)	-exon (NR_119376, exon 14 of 43)	5926	FER1L4
chr20	38615298	38615544	0.101277	0.19271	0.09143	0.0101809	intron (NM_001164431, intron 1 of 14)	-intron (NM_001164431, intron 1 of 14)	13612	ARHGAP40
chr20	38962497	38962774	-0.269546	0.017589	0.28713	0.00174145	intron (NM_021931, intron 1 of 21)	-intron (NR_033905, intron 1 of 21)	292	DHX35
chr20	4059018	4059164	-0.127581	0.08863	0.21621	0.00146127	Intergenic	Intergenic	-43533	RNF24
chr20	41317103	41317196	-0.133651	0.024126	0.15778	0.0381047	Intergenic	Intergenic	-17030	ZHX3
chr20	46785360	46785560	-0.110891	0.03899	0.14988	0.00853176	Intergenic	Intergenic	75811	SLC2A10
chr20	4686309	4686386	-0.133513	0.010338	0.14385	0.000671618	promoter-TSS (NM_001080123)	-promoter-TSS (NM_183079)	-108	PRNP
chr20	47682865	47683220	0.117692	0.1862	0.068506	3.4555e-05	exon (NM_198596, exon 7 of 21)	-exon (NM_198596, exon 7 of 21)	103021	SULF2
chr20	49278505	49278575	-0.189274	0.0077026	0.19698	0.0374405	promoter-TSS (NM_021035)	-promoter-TSS (NM_021035)	-102	ZFAS1
chr20	50455946	50456261	0.132936	0.17841	0.045476	1.46177e-05	Intergenic	Intergenic	-54217	PTPN1
chr20	52984282	52984800	0.112225	0.18807	0.075842	0.029733	intron (NM_173485, intron 1 of 2)	-intron (NM_173485, intron 1 of 2)	12183	TSHZ2
chr20	57420699	57421050	0.106286	0.17049	0.0642	0.00474876	Intergenic	Intergenic	-27819	LOC100291105
chr20	57441164	57441456	-0.108415	-0.01309	0.095325	8.41717e-07	Intergenic	Intergenic	-48254	LOC100291105
chr20	62219897	62219949	-0.15669	0.057647	0.21434	0.000300299	exon (NM_007232, exon 1 of 3)	-exon (NM_007232, exon 1 of 3)	355	HRH3
chr20	62364993	62365188	0.119874	0.18601	0.066134	3.31219e-08	intron (NM_005560, intron 1 of 79)	-intron (NM_005560, intron 1 of 79)	2221	LAMA5
chr20	62394872	62395041	0.10512	0.16141	0.05629	0.0224319	exon (NM_031215, exon 4 of 10)	-exon (NM_031215, exon 4 of 10)	7854	RPS21
chr20	62466087	62466366	0.109631	0.15602	0.046393	0.00333399	intron (NM_080473, intron 4 of 6)	-intron (NM_080473, intron 4 of 6)	9768	GATA5
chr20	62623061	62623224	0.136439	0.22255	0.086107	0.0285784	Intergenic	Intergenic	-19360	SLCO4A1
chr20	63537079	63537222	0.165784	0.22911	0.063322	0.00378143	exon (NM_001256358, exon 1 of 7)	-exon (NM_005975, exon 1 of 8)	219	PTK6
chr20	63864713	63865221	-0.123898	0.0081742	0.13207	0.00426118	promoter-TSS (NM_199361)	-promoter-TSS (NM_199360)	-261	TPD52L2
chr21	23946021	23946192	-0.116417	-0.035582	0.080836	0.0083506	Intergenic	Intergenic	375270	LINC01689
chr21	32412594	32412739	-0.179841	0.069029	0.24887	0.0027641	promoter-TSS (NM_001286556)	-promoter-TSS (NR_135467)	-39	EVA1C
chr21	43853923	43854295	0.114296	0.1743	0.060002	0.0447756	Intergenic	Intergenic	-11114	AGPAT3
chr21	44433745	44433994	-0.146014	0.07433	0.22034	0.0152729	intron (NM_003307, intron 27 of 31)	-intron (NR_038257, intron 27 of 31)	-8307	TRPM2-AS
chr21	44749490	44749887	0.109792	0.15732	0.047528	0.00276998	Intergenic	Intergenic	-38117	TSPEAR
chr21	45424389	45424802	-0.125466	0.12012	0.24558	0.0236917	exon (NR_028082, exon 1 of 3)	-exon (NR_028082, exon 1 of 3)	444	COL18A1-AS1
chr21	8209318	8209383	0.120772	0.13619	0.015418	8.59729e-10	promoter-TSS (NR_145820)	-promoter-TSS (NR_146146)	-280	RNA18SN1
chr21	8217333	8217433	-0.149139	0.020735	0.16987	0.0459042	exon (NR_146148, exon 1 of 1)	-exon (NR_146144, exon 1 of 1)	3495	RNA28SN5
chr21	8388651	8388699	-0.161816	0.14805	0.30986	0.000123838	promoter-TSS (NR_146151)	-promoter-TSS (NR_146151)	313	MIR6724-4
chr22	17369359	17369482	-0.118787	0.0037555	0.12254	0.0442131	promoter-TSS (NM_001290047)	-promoter-TSS (NM_001290047)	-39	CECR2
chr22	18529930	18530261	-0.216344	0.091016	0.30736	0.000252068	intron (NM_001242313, intron 7 of 8)	-intron (NM_001242313, intron 7 of 8)	2294	TMEM191B
chr22	19736768	19736890	-0.134913	-0.04579	0.089123	0.00125234	Intergenic	Intergenic	13290	GP1BB
chr22	19756809	19756935	-0.201757	0.03228	0.23404	0.0140556	intron (NM_005992, intron 1 of 9)	-intron (NM_005992, intron 1 of 9)	169	TBX1
chr22	21417980	21418116	-0.158299	0.017341	0.17564	0.0131532	intron (NM_015094, intron 1 of 2)	-intron (NM_015094, intron 1 of 2)	677	HIC2
chr22	29603266	29603496	-0.151733	0.017756	0.16949	0.0140585	promoter-TSS (NM_181831)	-promoter-TSS (NM_181832)	-175	NF2
chr22	37608634	37608712	-0.126498	-0.0011337	0.12536	0.0373696	promoter-TSS (NM_001172688)	-promoter-TSS (NM_013365)	-161	GGA1
chr22	38706298	38706573	-0.232381	0.048554	0.28094	0.000331121	intron (NM_004286, intron 1 of 11)	-intron (NM_004286, intron 1 of 11)	492	GTPBP1
chr22	39399674	39399767	0.188176	0.2217	0.033524	1.4626e-07	promoter-TSS (NM_153497)	-promoter-TSS (NM_006116)	-59	TAB1
chr22	40857112	40857375	-0.169707	0.059761	0.22947	0.00384869	promoter-TSS (NM_022098)	-promoter-TSS (NM_022098)	96	XPNPEP3
chr22	41413072	41413196	0.104109	0.16555	0.061437	0.00671698	Intergenic	Intergenic	31192	TEF
chr22	41544370	41544493	-0.197328	0.061029	0.25836	0.000303217	promoter-TSS (NM_138338)	-promoter-TSS (NM_138338)	38	POLR3H
chr22	43151907	43152037	-0.124119	0.046967	0.17109	0.000137549	promoter-TSS (NM_001256531)	-promoter-TSS (NM_001256530)	37	TSPO
chr22	45091381	45091477	-0.138944	0.14799	0.28693	0.026547	Intergenic	Intergenic	61155	NUP50-DT
chr22	45309553	45309635	-0.191521	0.0044934	0.19601	0.0179374	promoter-TSS (NM_017911)	-promoter-TSS (NM_017911)	-244	FAM118A
chr22	49628235	49628598	0.104555	0.15923	0.054679	0.00502209	intron (NM_001289922, intron 1 of 5)	-intron (NR_110523, intron 1 of 4)	29102	C22orf34
chr22	49852599	49852800	0.122141	0.16351	0.04137	0.00329005	Intergenic	Intergenic	-1144	ZBED4
chr22	49967216	49967478	0.104686	0.16808	0.063396	0.00312361	Intergenic	Intergenic	4481	MIR6821
chr22	50055817	50056402	-0.121263	0.02948	0.15074	0.00292507	intron (NM_001350317, intron 2 of 13)	-intron (NM_001350317, intron 2 of 13)	2117	TTLL8
chr22	50178208	50178314	-0.167899	0.086886	0.25478	0.036567	exon (NM_052839, exon 2 of 3)	-exon (NM_001160300, exon 2 of 4)	7530	PANX2
chr22	50224142	50224378	0.100129	0.19202	0.091888	7.40598e-06	intron (NM_020461, intron 12 of 24)	-intron (NM_020461, intron 12 of 24)	20763	TUBGCP6
chr22	50674231	50674413	-0.13055	0.01967	0.15022	0.032917	promoter-TSS (NM_001372044)	-promoter-TSS (NM_001372044)	-69	SHANK3
chr22	50697636	50697734	0.125702	0.088971	-0.036731	5.54455e-16	exon (NM_001372044, exon 12 of 23)	-exon (NM_001372044, exon 12 of 23)	23294	SHANK3
chr3	101078202	101078397	-0.103528	0.033144	0.13667	0.0446364	Intergenic	Intergenic	-84879	ABI3BP
chr3	101676981	101677128	-0.115066	0.012707	0.12777	0.0404912	promoter-TSS (NM_014415)	-promoter-TSS (NM_014415)	77	ZBTB11
chr3	104945202	104945417	-0.213062	0.056908	0.26997	0.0165869	Intergenic	Intergenic	-421403	ALCAM
chr3	121835173	121835372	-0.110745	0.022333	0.13308	0.0354965	promoter-TSS (NM_001023571)	-promoter-TSS (NR_134968)	64	EAF2
chr3	128486732	128486942	0.193637	0.11022	-0.083416	0.00977118	exon (NM_001145662, exon 2 of 6)	-exon (NM_001145661, exon 3 of 7)	1084	GATA2
chr3	128496661	128496839	0.12599	0.18571	0.059722	1.26484e-09	intron (NR_125398, intron 2 of 2)	-intron (NR_125398, intron 2 of 2)	-3549	GATA2
chr3	129625862	129626011	-0.154526	-0.008117	0.14641	0.0188352	Intergenic	Intergenic	-19198	PLXND1
chr3	130727412	130727514	-0.142607	-0.03008	0.11253	0.0369506	intron (NM_014602, intron 6 of 19)	-intron (NM_014602, intron 6 of 19)	19366	PIK3R4
chr3	137460688	137460827	-0.105734	-0.07849	0.027244	0.000559419	Intergenic	Intergenic	-303557	SOX14
chr3	149657744	149657984	-0.108885	0.020332	0.12922	3.16969e-07	promoter-TSS (NR_040250)	-promoter-TSS (NR_040250)	161	WWTR1
chr3	149970928	149970993	-0.150581	0.020487	0.17107	0.0280146	promoter-TSS (NR_036538)	-promoter-TSS (NM_053024)	-66	PFN2
chr3	15065064	15065269	-0.105097	0.0073315	0.11243	0.00977118	exon (NM_022497, exon 1 of 4)	-exon (NR_135247, exon 1 of 5)	148	MRPS25
chr3	153506567	153506721	0.151009	0.21635	0.065336	0.0211205	intron (NR_146713, intron 5 of 6)	-intron (NR_146713, intron 5 of 6)	22149	LINC02877
chr3	156675307	156675379	-0.131845	0.044649	0.17649	0.0317724	exon (NR_027954, exon 1 of 1)	-exon (NR_027954, exon 1 of 1)	370	TIPARP-AS1
chr3	160224547	160224878	0.107416	0.1614	0.053986	0.000493402	promoter-TSS (NM_001168214)	-promoter-TSS (NM_001168214)	-923	C3orf80
chr3	184135465	184135853	-0.116764	0.010503	0.12727	0.00837155	intron (NM_003907, intron 1 of 15)	-intron (NM_003907, intron 1 of 15)	301	EIF2B5
chr3	184154629	184154791	0.127637	0.23238	0.10474	0.000206119	promoter-TSS (NM_004423)	-promoter-TSS (NM_004423)	-667	DVL3
chr3	184261109	184261261	-0.112192	0.05379	0.16598	0.0113905	exon (NM_033259, exon 1 of 2)	-exon (NM_033259, exon 1 of 2)	368	CAMK2N2
chr3	184584178	184584301	0.128602	0.25504	0.12644	0.00324099	Intergenic	Intergenic	22455	EPHB3
chr3	185937335	185937401	-0.311257	0.011404	0.32266	0.000332438	intron (NM_004593, intron 1 of 8)	-intron (NM_001243879, intron 1 of 7)	646	TRA2B
chr3	186931680	186932010	-0.10391	0.046648	0.15056	0.00765725	intron (NM_173217, intron 1 of 6)	-intron (NM_173217, intron 1 of 6)	1319	ST6GAL1
chr3	194265552	194265761	-0.107763	-0.0005	0.10726	0.0393456	Intergenic	Intergenic	-15504	LINC02036
chr3	25686915	25687066	-0.15433	0.02027	0.1746	0.00441674	Intergenic	Intergenic	-22052	MIR4442
chr3	38028913	38029109	-0.128553	-0.045194	0.083359	1.93367e-05	intron (NM_006225, intron 1 of 14)	-intron (NM_006225, intron 1 of 14)	631	PLCD1
chr3	38453850	38454017	-0.103681	0.03522	0.1389	0.00458128	promoter-TSS (NM_001106)	-promoter-TSS (NM_001106)	44	ACVR2B
chr3	47009674	47009851	-0.127025	-0.06333	0.063695	1.54035e-11	TTS (NM_001365116)	-TTS (NM_015175)	-1779	NRADDP
chr3	48210607	48210700	0.122335	0.16223	0.039897	2.08149e-06	Intergenic	Intergenic	-12841	CAMP
chr3	51715930	51716044	-0.126519	0.041494	0.16801	0.0331922	exon (NM_001349116, exon 3 of 5)	-exon (NM_000839, exon 4 of 6)	8919	GRM2
chr3	54121880	54121969	-0.12528	0.040478	0.16576	0.000354231	promoter-TSS (NM_018398)	-promoter-TSS (NM_018398)	-627	CACNA2D3
chr3	56551422	56551522	0.117707	0.2379	0.1202	0.025359	Intergenic	Intergenic	-5684	CCDC66
chr3	56683573	56683724	0.124633	0.20568	0.081047	1.85887e-05	promoter-TSS (NM_001365636)	-promoter-TSS (NM_001365638)	-384	TASOR
chr3	58008545	58008855	-0.14378	0.01244	0.15622	0.0406362	exon (NM_001164318, exon 1 of 46)	-exon (NM_001164317, exon 1 of 47)	278	FLNB
chr3	61751755	61751865	0.114244	0.13848	0.024231	0.0111587	intron (NM_001375471, intron 2 of 28)	-intron (NM_001375471, intron 2 of 28)	190239	PTPRG
chr4	1024767	1024975	0.124948	0.19018	0.065235	0.031441	intron (NM_021923, intron 5 of 5)	-intron (NM_021923, intron 5 of 5)	12407	FGFRL1
chr4	1113413	1113503	-0.103067	-0.04244	0.060627	0.0355487	promoter-TSS (NR_134676)	-promoter-TSS (NR_134676)	106	RNF212
chr4	11384326	11384455	0.156366	0.23208	0.075714	0.01125	Intergenic	Intergenic	15564	MIR572
chr4	116705643	116705795	-0.220151	0.059722	0.27987	0.000630474	Intergenic	Intergenic	379857	TRAM1L1
chr4	1195126	1195298	0.120123	0.1559	0.035773	0.00482279	TTS (NR_024569)	-TTS (NR_024569)	13750	LOC100130872
chr4	1247651	1247750	-0.159489	0.0078698	0.16736	1.55879e-06	intron (NM_001012614, intron 1 of 9)	-intron (NM_001328, intron 1 of 8)	1429	CTBP1
chr4	131738154	131738400	-0.187905	0.080183	0.26809	0.00818085	Intergenic	Intergenic	-26561	SNHG27
chr4	131739313	131739564	-0.123002	0.083114	0.20612	0.0485987	Intergenic	Intergenic	-25399	SNHG27
chr4	1405281	1405435	0.109927	0.16794	0.058009	0.0358341	intron (NM_001290079, intron 1 of 1)	-intron (NM_001290079, intron 1 of 1)	1084	NKX1-1
chr4	144646015	144646119	-0.147412	0.11439	0.2618	0.0223749	promoter-TSS (NM_022475)	-promoter-TSS (NR_037595)	-48	HHIP-AS1
chr4	144684468	144684570	0.111861	0.11935	0.0074909	0.000175392	intron (NM_022475, intron 4 of 12)	-intron (NM_022475, intron 4 of 12)	38363	HHIP
chr4	144809909	144810083	-0.101232	-0.05498	0.046252	0.0139686	Intergenic	Intergenic	163840	HHIP
chr4	146639310	146639338	-0.159639	0.18317	0.34281	0.0296763	exon (NM_004575, exon 1 of 2)	-exon (NM_004575, exon 1 of 2)	431	POU4F2
chr4	1470064	1470308	0.115852	0.18439	0.06854	3.21741e-06	Intergenic	Intergenic	-63744	NKX1-1
chr4	154742445	154742658	-0.147331	0.1227	0.27003	0.00356889	intron (NM_001301645, intron 1 of 2)	-intron (NM_001301645, intron 1 of 2)	-1448	LRAT
chr4	1568917	1569028	0.125581	0.10817	-0.017411	4.53888e-05	Intergenic	Intergenic	115018	FAM53A
chr4	159103642	159103770	-0.132721	0.039231	0.17195	0.00614547	promoter-TSS (NM_001351724)	-promoter-TSS (NM_001351724)	-345	RAPGEF2
chr4	17577575	17577743	-0.120889	0.0243	0.14519	0.014993	intron (NM_015907, intron 1 of 12)	-intron (NM_015907, intron 1 of 12)	355	LAP3
chr4	1789602	1789870	0.113785	0.15856	0.04477	0.0446201	Intergenic	Intergenic	-3557	FGFR3
chr4	182417073	182417265	0.102678	0.13	0.027318	0.000185576	intron (NM_001080477, intron 3 of 27)	-intron (NM_001080477, intron 3 of 27)	173767	TENM3
chr4	183097373	183097587	0.104347	0.15472	0.050371	0.000780788	exon (NR_024008, exon 1 of 1)	-exon (NR_024008, exon 1 of 1)	1719	WWC2-AS2
chr4	183098931	183099003	-0.116753	0.046917	0.16367	0.0145181	promoter-TSS (NM_024949)	-promoter-TSS (NM_024949)	232	WWC2-AS2
chr4	186116118	186116282	-0.194607	0.14956	0.34417	0.00535717	intron (NM_001367768, intron 1 of 13)	-intron (NM_001367768, intron 1 of 13)	11496	FAM149A
chr4	186191081	186191265	-0.170428	0.058668	0.2291	0.0248372	promoter-TSS (NM_207352)	-promoter-TSS (NM_207352)	317	FLJ38576
chr4	186298235	186298489	-0.153504	0.026053	0.17956	0.0409133	intron (NR_033900, intron 1 of 3)	-intron (NR_033900, intron 1 of 3)	32173	F11
chr4	189314717	189314827	-0.195015	0.053033	0.24805	0.0124426	Intergenic	Intergenic	-344834	LINC01262
chr4	37660756	37660947	0.101404	0.14052	0.039117	0.0125218	intron (NM_001085400, intron 1 of 6)	-intron (NM_001085400, intron 1 of 6)	25524	RELL1
chr4	3783780	3783960	-0.137134	0.03642	0.17355	0.00876269	Intergenic	Intergenic	17485	ADRA2C
chr4	41866361	41866552	-0.110248	-0.063567	0.046682	0.00806947	Intergenic	Intergenic	16154	LINC00682
chr4	48057691	48057848	-0.103475	-0.033475	0.07	0.0104891	Intergenic	Intergenic	40998	NIPAL1
chr4	48986488	48986682	-0.113194	0.03222	0.14541	0.0267874	promoter-TSS (NM_001286791)	-promoter-TSS (NM_001286791)	-57	CWH43
chr4	52712794	52712913	-0.114059	0.0034417	0.1175	0.00191053	promoter-TSS (NR_003016)	-promoter-TSS (NR_003016)	172	MIR4449
chr4	5887826	5887988	-0.113296	-0.0159	0.097396	0.0373821	promoter-TSS (NM_001288662)	-promoter-TSS (NM_001288662)	-94	CRMP1
chr4	6325123	6325386	0.149852	0.21934	0.069491	0.000180521	intron (NM_001206995, intron 9 of 9)	-intron (NM_001206994, intron 9 of 9)	55405	WFS1
chr4	67177209	67177356	0.110096	0.15336	0.043264	0.0475664	Intergenic	Intergenic	244717	LOC101927237
chr4	70837958	70838111	0.154029	0.22222	0.068194	0.0253178	intron (NM_002092, intron 1 of 9)	-intron (NM_001098477, intron 1 of 9)	1226	GRSF1
chr4	7328947	7329196	0.12931	0.1848	0.055486	0.0115129	intron (NM_020777, intron 1 of 26)	-intron (NM_020777, intron 1 of 26)	18622	MIR4798
chr4	821436	821578	0.185063	0.26824	0.083177	0.0267874	intron (NM_006651, intron 2 of 3)	-intron (NM_006651, intron 2 of 3)	4622	CPLX1
chr4	8227650	8227906	0.10765	0.15766	0.05001	0.0477452	exon (NR_134639, exon 10 of 15)	-exon (NM_018986, exon 12 of 18)	28488	SH3TC1
chr5	111758078	111758156	-0.241356	0.043773	0.28513	0.00301899	promoter-TSS (NM_004772)	-promoter-TSS (NM_001142477)	-21	NREP
chr5	1193937	1194118	0.132041	0.17056	0.038524	1.96622e-05	Intergenic	Intergenic	-7567	SLC6A19
chr5	123035958	123036143	-0.105901	0.042695	0.1486	0.00919955	intron (NM_000943, intron 1 of 4)	-intron (NM_000943, intron 1 of 4)	674	PPIC
chr5	1239484	1239722	0.11559	0.21123	0.095644	0.0361243	intron (NM_182632, intron 6 of 11)	-intron (NM_182632, intron 6 of 11)	14222	SLC6A18
chr5	132271591	132271833	0.127242	0.18069	0.053451	0.000170373	intron (NM_001131027, intron 5 of 5)	-intron (NM_001131027, intron 5 of 5)	14016	PDLIM4
chr5	134411784	134411870	-0.108144	0.024382	0.13253	0.00262435	promoter-TSS (NM_080656)	-promoter-TSS (NM_080656)	54	CDKN2AIPNL
chr5	135039128	135039308	-0.124548	-0.064969	0.059579	0.022671	exon (NR_105050, exon 2 of 2)	-exon (NR_105050, exon 2 of 2)	829	C5orf66-AS1
chr5	136192174	136192518	0.151519	0.1923	0.040778	0.0467187	exon (NM_001350994, exon 1 of 1)	-exon (NM_001350994, exon 1 of 1)	816	SMIM32
chr5	139746557	139746783	-0.148923	0.058835	0.20776	0.0233441	promoter-TSS (NR_105052)	-promoter-TSS (NR_105052)	-447	PSD2-AS1
chr5	140787897	140787967	0.186099	0.30104	0.11494	3.04414e-05	exon (NM_031410, exon 1 of 1)	-exon (NM_031410, exon 1 of 1)	1796	PCDHA1
chr5	140803049	140803177	-0.121788	-0.07138	0.050408	0.000244157	exon (NM_031497, exon 1 of 1)	-exon (NM_031497, exon 1 of 1)	1915	PCDHA3
chr5	141152032	141152144	-0.129661	0.16489	0.29455	0.00546238	exon (NM_001303145, exon 2 of 2)	-exon (NM_018939, exon 1 of 1)	2031	PCDHB6
chr5	141247626	141247762	-0.175682	-0.042358	0.13332	0.00629565	exon (NM_018935, exon 1 of 1)	-exon (NM_018935, exon 1 of 1)	2299	PCDHB15
chr5	141702371	141702474	-0.183935	0.0029657	0.1869	0.000473749	Intergenic	Intergenic	-20193	ARAP3
chr5	141877955	141878136	-0.18291	0.026576	0.20949	0.000611033	intron (NM_002587, intron 1 of 2)	-intron (NM_032420, intron 1 of 4)	364	PCDH1
chr5	142551636	142551827	-0.143334	0.062025	0.20536	0.0218814	Intergenic	Intergenic	69602	FGF1
chr5	154691481	154691560	-0.136922	0.079645	0.21657	0.0155492	intron (NM_001367713, intron 1 of 18)	-intron (NM_001367714, intron 1 of 19)	5745	MIR1303
chr5	166935410	166935580	-0.132531	0.072925	0.20546	0.00814702	Intergenic	Intergenic	-9125	LINC01947
chr5	168529955	168530110	0.115406	0.18327	0.067861	0.0162315	exon (NM_001355274, exon 1 of 1)	-exon (NM_001355274, exon 1 of 1)	728	FBLL1
chr5	171451524	171451762	0.122197	0.16409	0.041889	0.0108829	intron (NM_003862, intron 4 of 4)	-intron (NM_003862, intron 4 of 4)	31996	FGF18
chr5	177367470	177367609	-0.116416	-0.026765	0.089651	0.00106883	exon (NM_006480, exon 6 of 15)	-exon (NM_001366617, exon 6 of 15)	9616	RGS14
chr5	178007395	178007513	-0.127773	0.10684	0.23461	7.47262e-05	promoter-TSS (NR_149722)	-promoter-TSS (NR_149722)	-238	FAM153CP
chr5	178007819	178008023	0.13907	0.19371	0.054645	0.000636266	exon (NR_149722, exon 1 of 16)	-exon (NR_149722, exon 1 of 16)	229	FAM153CP
chr5	178986486	178986621	-0.105735	0.12188	0.22762	0.000989618	exon (NM_000843, exon 9 of 11)	-exon (NM_000843, exon 9 of 11)	8766	GRM6
chr5	179138729	179138866	-0.180872	-0.05389	0.12698	0.0132591	intron (NM_014244, intron 11 of 21)	-intron (NM_014244, intron 11 of 21)	78425	ZNF354C
chr5	179907196	179907364	-0.215878	0.046649	0.26253	0.00148823	intron (NM_015043_2, intron 1 of 20)	-intron (NM_198868_2, intron 1 of 21)	617	TBC1D9B
chr5	35532749	35532935	0.205192	0.28423	0.079038	0.00387693	Intergenic	Intergenic	-85021	SPEF2
chr5	3595159	3595250	-0.269799	0.08318	0.35298	6.25163e-05	promoter-TSS (NM_024337)	-promoter-TSS (NM_024337)	-627	IRX1
chr5	40834774	40835140	-0.107731	0.017163	0.12489	0.0455403	intron (NM_000997, intron 1 of 3)	-intron (NR_159993, intron 1 of 4)	265	RPL37
chr5	43037324	43037622	0.122355	0.16987	0.047511	0.00788055	intron (NR_104651, intron 2 of 2)	-intron (NR_104651, intron 2 of 2)	2872	ANXA2R
chr5	43665958	43666328	0.138589	0.15234	0.01375	0.0212923	intron (NM_012343, intron 17 of 21)	-intron (NM_182977, intron 17 of 21)	-62913	NNT-AS1
chr5	54381024	54381550	-0.189203	0.054447	0.24365	0.0444718	intron (NR_126379, intron 1 of 4)	-intron (NR_126379, intron 1 of 4)	60343	LINC01033
chr5	56909684	56909783	-0.111582	-0.00225	0.10933	0.0380648	promoter-TSS (NM_001323020)	-promoter-TSS (NR_136557)	138	SETD9
chr5	6633619	6633701	-0.111865	0.0065912	0.11846	0.000275488	promoter-TSS (NM_001193455)	-promoter-TSS (NM_017755)	220	SRD5A1
chr5	68215224	68215429	-0.109966	0.0044146	0.11438	0.0388962	promoter-TSS (NM_181523)	-promoter-TSS (NM_181523)	-429	PIK3R1
chr5	73299844	73299947	-0.129316	0.065218	0.19453	0.0359969	Intergenic	Intergenic	-38010	LINC02230
chr5	79514600	79514779	-0.136072	0.028962	0.16503	0.000126183	promoter-TSS (NM_001277077)	-promoter-TSS (NM_004272)	-556	HOMER1
chr5	88659884	88659965	-0.127515	-0.08528	0.042235	0.00086438	intron (NR_152242, intron 2 of 3)	-intron (NR_152235, intron 2 of 3)	7014	MIR9-2
chr5	88676059	88676206	-0.188092	0.060243	0.24834	0.00153131	promoter-TSS (NR_146284)	-promoter-TSS (NR_146284)	-85	MEF2C-AS2
chr5	90929363	90929520	-0.117343	-0.073393	0.04395	0.000569561	intron (NR_003149, intron 83 of 89)	-intron (NR_003149, intron 83 of 89)	370645	ADGRV1
chr5	9546079	9546180	-0.146476	0.066964	0.21344	0.00246718	promoter-TSS (NM_003966)	-promoter-TSS (NM_003966)	-55	SEMA5A
chr6	10383521	10383620	0.153147	0.17706	0.023917	0.0213377	Intergenic	Intergenic	-20931	TFAP2A-AS2
chr6	107633765	107633975	0.12131	0.1812	0.059888	2.99517e-06	exon (NM_018013, exon 6 of 7)	-exon (NM_018013, exon 6 of 7)	98280	SCML4
chr6	108115164	108115270	0.114151	0.18239	0.068242	2.52452e-05	Intergenic	Intergenic	-8416	OSTM1-AS1
chr6	113971099	113971340	-0.136037	0.016299	0.15234	0.0110876	promoter-TSS (NR_033441)	-promoter-TSS (NR_033441)	-72	HDAC2
chr6	11538284	11538487	-0.129056	0.039678	0.16873	0.00743203	intron (NM_001100829, intron 1 of 2)	-intron (NM_001100829, intron 1 of 2)	637	TMEM170B
chr6	117265847	117265956	-0.170931	0.051966	0.2229	0.00168873	intron (NM_182645, intron 1 of 3)	-intron (NM_153453, intron 1 of 2)	344	VGLL2
chr6	119348938	119349042	0.123057	0.18773	0.064675	0.00229189	exon (NM_005907, exon 2 of 13)	-exon (NM_005907, exon 2 of 13)	771	MAN1A1
chr6	133895829	133895933	-0.101936	-0.01168	0.090256	0.0296812	TTS (NM_198392)	-TTS (NM_198392)	6759	TCF21
chr6	13488009	13488286	-0.102178	0.094119	0.1963	0.0035189	promoter-TSS (NM_001242629)	-promoter-TSS (NM_001242629)	-511	GFOD1
chr6	13573858	13574136	-0.137423	0.01423	0.15165	0.00106615	promoter-TSS (NM_001376814)	-promoter-TSS (NM_001376798)	-277	SIRT5
chr6	144008268	144008404	0.100988	0.089618	-0.01137	1.232e-10	promoter-TSS (NM_001289049)	-promoter-TSS (NM_001080953)	-77	PLAGL1
chr6	149177785	149178026	-0.127378	0.11721	0.24459	0.0412547	Intergenic	Intergenic	-40018	TAB2
chr6	149965122	149965258	-0.157563	0.039518	0.19708	0.000692184	exon (NR_133659, exon 1 of 5)	-exon (NR_133659, exon 1 of 5)	1247	ULBP1
chr6	160685431	160685617	0.170444	0.20783	0.037382	3.78401e-05	Intergenic	Intergenic	-16669	PLG
chr6	161162397	161162811	0.147087	0.19724	0.050158	0.0261304	promoter-TSS (NR_024277)	-promoter-TSS (NR_024277)	-622	AGPAT4-IT1
chr6	16128949	16129165	-0.126988	0.025255	0.15224	0.0135851	promoter-TSS (NM_013262)	-promoter-TSS (NM_013262)	-29	MYLIP
chr6	170552848	170553253	-0.11742	0.059054	0.17647	0.00168057	intron (NM_002793, intron 1 of 5)	-intron (NM_002793, intron 1 of 5)	256	PSMB1
chr6	20239255	20239397	0.144536	0.25045	0.10592	0.046516	Intergenic	Intergenic	-26857	MBOAT1
chr6	20403524	20403847	-0.188606	0.0014623	0.19007	0.0131566	promoter-TSS (NM_001243076)	-promoter-TSS (NM_001243076)	7	E2F3
chr6	27050061	27050297	-0.124176	-0.06433	0.059846	0.000320637	Intergenic	Intergenic	-29873	LOC100270746
chr6	28080501	28080672	0.128906	0.16337	0.034464	0.0472456	promoter-TSS (NM_001376493)	-promoter-TSS (NM_001376492)	19	ZNF165
chr6	32664776	32664906	-0.205595	0.059151	0.26475	0.0103519	exon (NM_001243961, exon 2 of 6)	-exon (NM_002123, exon 2 of 5)	1816	HLA-DQB1
chr6	34428181	34428390	-0.110062	0.053287	0.16335	1.25833e-05	Intergenic	Intergenic	-2161	RPS10-NUDT3
chr6	36030424	36030559	0.115606	0.1626	0.046996	0.00283597	intron (NM_139012, intron 1 of 11)	-intron (NM_139012, intron 1 of 11)	2684	MAPK14
chr6	39115035	39115094	-0.143301	0.02267	0.16597	0.0176139	exon (NM_001304793, exon 1 of 3)	-exon (NM_018322, exon 1 of 2)	121	SAYSD1
chr6	391364	391491	-0.108257	0.075166	0.18342	0.00130967	promoter-TSS (NM_002460)	-promoter-TSS (NM_002460)	-324	IRF4
chr6	40599701	40599938	-0.163307	0.13646	0.29977	0.000362346	Intergenic	Intergenic	-12456	LRFN2
chr6	41073270	41073491	-0.102052	-0.00098433	0.10107	0.00218815	intron (NM_021705, intron 1 of 8)	-promoter-TSS (NM_001329691)	407	NFYA
chr6	42104673	42104754	0.131936	0.13165	-0.00028636	0.000113122	exon (NM_001164446, exon 4 of 5)	-exon (NM_001164446, exon 4 of 5)	37906	C6orf132
chr6	42891026	42891124	-0.100273	0.014001	0.11427	0.00183444	promoter-TSS (NM_001008739)	-promoter-TSS (NM_001008739)	-254	C6orf226
chr6	43022000	43022184	-0.11929	0.019066	0.13836	0.0466212	TTS (NM_057161)	-TTS (NM_057161)	469	RRP36
chr6	52995641	52995877	-0.163531	-0.010438	0.15309	1.28386e-05	promoter-TSS (NM_001512)	-promoter-TSS (NM_001512)	139	RN7SK
chr6	694734	694904	-0.118573	0.067089	0.18566	0.023682	Intergenic	Intergenic	-1678	EXOC2
chr6	7344258	7344496	-0.125422	-0.028444	0.096979	0.00515828	intron (NM_205864, intron 8 of 10)	-intron (NM_001170692, intron 11 of 13)	-31178	SSR1
chr6	75202142	75202346	-0.104078	-0.056263	0.047815	8.11217e-05	intron (NM_004370, intron 2 of 65)	-intron (NM_080645, intron 2 of 50)	3809	COL12A1
chr6	89819497	89819737	-0.107919	0.043069	0.15099	0.0358341	exon (NM_014611, exon 1 of 102)	-exon (NM_014611, exon 1 of 102)	177	MDN1
chr6_GL000255v2_alt	1197504	1197645	-0.18273	0.026266	0.209	0.0179649	promoter-TSS (NM_002116_6)	-promoter-TSS (NM_002116_6)	84	HLA-A
chr7	100874928	100875070	-0.120725	0.0054612	0.12619	0.00146127	promoter-TSS (NM_015908)	-promoter-TSS (NM_015908)	-104	SRRT
chr7	100965951	100966308	-0.101231	0.0616	0.16283	0.00804859	intron (NM_005960, intron 8 of 11)	-intron (NM_005960, intron 8 of 11)	-3493	MUC12
chr7	101154408	101154528	-0.101444	0.01911	0.12055	0.0429527	promoter-TSS (NM_001283)	-promoter-TSS (NM_001283)	-8	AP1S1
chr7	101154705	101154780	-0.147158	0.0069761	0.15413	0.0151018	intron (NM_001283, intron 1 of 4)	-intron (NM_001283, intron 1 of 4)	267	AP1S1
chr7	101251509	101251657	0.12311	0.19254	0.069432	0.00477344	Intergenic	Intergenic	-6502	FIS1
chr7	102300723	102300829	-0.102058	-0.10435	-0.0022888	1.4626e-07	exon (NM_001359228, exon 2 of 9)	-exon (NM_020979, exon 2 of 9)	7673	MIR4285
chr7	1054498	1054627	-0.211664	0.099138	0.3108	0.00997951	promoter-TSS (NM_138445)	-promoter-TSS (NM_001303474)	-807	GPR146
chr7	105583158	105583223	-0.15602	0.10136	0.25738	0.0159045	Intergenic	Intergenic	-1649	EFCAB10
chr7	1057332	1057626	0.123317	0.15733	0.034012	0.0154653	intron (NM_001303474, intron 2 of 2)	-intron (NM_001303473, intron 1 of 1)	2109	GPR146
chr7	113781706	113781835	-0.10219	-0.049945	0.052245	0.00564819	Intergenic	Intergenic	137238	PPP1R3A
chr7	119950359	119950499	-0.129524	0.00426	0.13378	0.0358832	Intergenic	Intergenic	-43054	LINC02476
chr7	135662678	135662745	-0.117314	0.026142	0.14346	0.00117477	intron (NM_001130929, intron 1 of 2)	-intron (NM_001130929, intron 1 of 2)	198	STMP1
chr7	140435564	140435643	0.101904	0.08727	-0.014634	0.000185083	Intergenic	Intergenic	31546	RAB19
chr7	1455382	1455759	0.11407	0.17196	0.057886	1.90052e-09	intron (NM_182924, intron 1 of 16)	-intron (NM_182924, intron 1 of 16)	3899	MICALL2
chr7	1475537	1475694	0.108932	0.13452	0.025584	0.00674494	intron (NM_001080453, intron 39 of 47)	-intron (NM_001080453, intron 39 of 47)	-16146	MICALL2
chr7	149497848	149497905	-0.143233	0.03192	0.17515	0.0484321	promoter-TSS (NM_001363517)	-promoter-TSS (NM_001363517)	-68	ZNF746
chr7	149787946	149788451	0.12505	0.18901	0.063962	0.000330158	intron (NR_163594, intron 24 of 102)	-intron (NR_163594, intron 24 of 102)	12157	SSPO
chr7	150397409	150397554	0.124224	0.18586	0.06164	0.0108018	exon (NM_173680, exon 3 of 3)	-exon (NM_173680, exon 3 of 3)	-8270	LOC728743
chr7	151199307	151199424	0.10784	0.12539	0.017548	0.00701043	intron (NM_001304419, intron 5 of 18)	-intron (NM_001304419, intron 5 of 18)	6130	IQCA1L
chr7	152436494	152436641	-0.185007	0.0086726	0.19368	0.000602538	promoter-TSS (NM_170606)	-promoter-TSS (NM_170606)	-327	FABP5P3
chr7	155796600	155796713	0.122323	0.21314	0.090817	0.000726249	Intergenic	Intergenic	12506	SHH
chr7	16851053	16851237	-0.159684	0.12505	0.28473	0.00106061	Intergenic	Intergenic	30838	AGR3
chr7	1940129	1940287	-0.125821	-0.027341	0.09848	0.000389322	exon (NM_001304525, exon 1 of 4)	-exon (NM_001304525, exon 1 of 4)	363	MAD1L1
chr7	21330860	21331000	0.108214	0.14412	0.035907	0.021473	Intergenic	Intergenic	-97153	SP4
chr7	226365	226540	0.117829	0.1503	0.032469	0.00628999	intron (NM_020223, intron 3 of 9)	-intron (NM_020223, intron 3 of 9)	33882	FAM20C
chr7	2471600	2471921	0.105372	0.12537	0.019996	0.00412887	Intergenic	Intergenic	4622	GRIFIN
chr7	25603082	25603314	-0.162851	0.010262	0.17311	3.41117e-06	intron (NR_157815, intron 3 of 4)	-intron (NR_157814, intron 3 of 3)	59942	LOC646588
chr7	256704	256814	0.114525	0.19477	0.08025	0.0298372	exon (NM_020223, exon 7 of 10)	-exon (NM_020223, exon 7 of 10)	-33411	FOXL3
chr7	2709643	2709833	0.133892	0.17765	0.04376	0.0337322	exon (NM_001284355, exon 5 of 6)	-exon (NM_001321766, exon 6 of 7)	21536	AMZ1
chr7	27170037	27170197	-0.100859	0.047639	0.1485	0.0489878	promoter-TSS (NR_029911)	-promoter-TSS (NR_029911)	-554	MIR196B
chr7	460611	460802	0.110398	0.18578	0.075382	0.0167043	Intergenic	Intergenic	59137	PDGFA
chr7	4958878	4958955	-0.117673	0.10918	0.22685	0.00191136	intron (NM_001270375, intron 1 of 7)	-intron (NR_072989, intron 1 of 8)	270	MMD2
chr7	50399884	50400065	0.105984	0.09964	-0.0063439	0.000136382	exon (NM_001291838, exon 7 of 7)	-exon (NM_001291843, exon 4 of 4)	50375	FIGNL1
chr7	5593094	5593182	-0.117811	0.034995	0.15281	2.29497e-07	exon (NM_003088, exon 1 of 5)	-exon (NM_003088, exon 1 of 5)	322	FSCN1
chr7	57203496	57203600	-0.102876	-0.03468	0.068196	0.00161133	Intergenic	Intergenic	18626	LOC105375297
chr7	57404721	57404836	-0.148855	-0.04929	0.099565	0.0227261	promoter-TSS (NR_036102)	-promoter-TSS (NR_120505)	12	LOC100653233
chr7	58087710	58087846	-0.150779	0.060402	0.21118	0.0342564	Intergenic	Intergenic	637601	ZNF716
chr7	64182382	64182557	0.110459	0.17041	0.059948	0.00829408	Intergenic	Intergenic	-24733	ZNF735
chr7	66413515	66413637	-0.126086	0.060988	0.18707	0.0212479	Intergenic	Intergenic	-13168	LINC00174
chr7	66740307	66740411	-0.2264	0.0075721	0.23397	0.00585315	promoter-TSS (NM_001367747)	-promoter-TSS (NM_001367744)	-374	RABGEF1
chr7	66844965	66845038	-0.254108	0.037623	0.29173	0.00144213	promoter-TSS (NR_003934)	-promoter-TSS (NR_003934)	-176	GTF2IRD1P1
chr7	72829718	72829834	-0.124479	0.040235	0.16471	0.000650457	exon (NR_024111, exon 1 of 4)	-exon (NR_024111, exon 1 of 4)	403	SBDSP1
chr7	75092497	75092667	-0.110524	0.030595	0.14112	0.00542963	promoter-TSS (NM_001368301)	-promoter-TSS (NM_001003795)	-8	GTF2IRD2B
chr7	77798990	77799071	-0.113289	0.033321	0.14661	0.00552126	promoter-TSS (NM_032936)	-promoter-TSS (NM_001366088)	60	PHTF2
chr7	802013	802320	0.104523	0.15159	0.047064	0.0314504	Intergenic	Intergenic	-13390	SUN1
chr7	831395	831559	0.138197	0.16994	0.031743	3.02639e-09	promoter-TSS (NM_001130965)	-promoter-TSS (NM_001130965)	-999	SUN1
chr7	840345	840447	0.142035	0.2733	0.13126	0.0323306	promoter-TSS (NM_001367708)	-promoter-TSS (NM_001367708)	-978	SUN1
chr8	114006017	114006181	0.112439	0.10124	-0.011197	1.19643e-05	Intergenic	Intergenic	-569160	CSMD3
chr8	12194710	12194894	-0.145533	0.045514	0.19105	0.0473544	promoter-TSS (NR_148877)	-promoter-TSS (NR_148877)	-669	FAM86B2
chr8	127761363	127761490	0.104385	0.14584	0.041458	0.00228144	Intergenic	Intergenic	25196	MYC
chr8	140619531	140619703	-0.131276	-0.08233	0.048946	1.73187e-07	intron (NM_001164623, intron 1 of 17)	-intron (NM_012154, intron 1 of 18)	16016	AGO2
chr8	142544235	142544430	0.122858	0.20909	0.086237	0.000610698	exon (NM_001702, exon 31 of 31)	-exon (NM_001702, exon 31 of 31)	70146	ARC
chr8	142700538	142700643	0.137868	0.19287	0.054998	8.2035e-06	exon (NM_001160354, exon 1 of 3)	-exon (NM_001160354, exon 1 of 3)	480	LY6K
chr8	143246598	143246882	-0.197669	0.015281	0.21295	0.0397983	promoter-TSS (NM_001271156)	-promoter-TSS (NM_001271156)	-199	ZFP41
chr8	144901382	144901575	-0.152494	0.029956	0.18245	0.0134836	promoter-TSS (NM_001363106)	-promoter-TSS (NM_001363102)	-26	ZNF250
chr8	17922907	17923118	-0.124511	0.10282	0.22733	0.0143682	promoter-TSS (NM_006197)	-promoter-TSS (NM_001352651)	25	PCM1
chr8	25736068	25736216	-0.145255	0.15026	0.29551	1.232e-10	Intergenic	Intergenic	276909	CDCA2
chr8	30658269	30658473	-0.117738	0.0054745	0.12321	0.0228033	promoter-TSS (NM_002095)	-promoter-TSS (NM_002095)	-135	GTF2E2
chr8	30727667	30727800	-0.106775	0.032989	0.13976	0.00013502	exon (NM_001195103, exon 1 of 12)	-exon (NM_001195104, exon 1 of 11)	112	GSR
chr8	37695335	37695471	-0.171095	0.037491	0.20859	0.0218595	promoter-TSS (NM_025069)	-promoter-TSS (NM_025069)	-379	ZNF703
chr8	38996585	38996724	-0.119729	0.0070797	0.12681	0.0187548	promoter-TSS (NR_027878)	-promoter-TSS (NM_001024381)	-146	TM2D2
chr8	407507	407625	-0.124846	0.046705	0.17155	0.0488374	intron (NM_012173, intron 1 of 8)	-intron (NM_183420, intron 1 of 9)	608	FBXO25
chr8	43056226	43056358	-0.144587	0.018489	0.16308	0.0150446	promoter-TSS (NM_002027)	-promoter-TSS (NR_033698)	-7	FNTA
chr8	64370170	64370276	-0.141677	-0.04728	0.094397	0.0240865	Intergenic	Intergenic	-1665	LINC01414
chr8	66428743	66428884	-0.101622	0.053064	0.15469	0.00992089	promoter-TSS (NM_015169)	-promoter-TSS (NM_015169)	163	RRS1-AS1
chr8	69711198	69711350	-0.110088	0.10324	0.21333	0.000298417	intron (NM_001146009, intron 3 of 7)	-intron (NM_030958, intron 5 of 9)	118374	SULF1
chr8	84799683	84799872	0.117084	0.20514	0.088052	0.0392066	intron (NM_001354309, intron 5 of 9)	-intron (NM_001287243, intron 3 of 7)	93851	RALYL
chr8	89758065	89758221	-0.100323	0.054198	0.15452	0.00499687	promoter-TSS (NR_125822)	-promoter-TSS (NR_125822)	327	RIPK2
chr8_KI270817v1_alt	68751	68863	-0.13146	0.16631	0.29777	0.0030066	Intergenic	Intergenic	-7389	LY6L
chr9	106187348	106187506	-0.142071	-0.096592	0.045479	0.010056	Intergenic	Intergenic	-413501	MIR8081
chr9	107743643	107743833	-0.123334	-0.0127	0.11063	0.0363567	Intergenic	Intergenic	-253969	KLF4
chr9	108531097	108531264	-0.153922	0.073983	0.22791	0.019418	Intergenic	Intergenic	324805	ACTL7B
chr9	117071742	117071899	-0.102099	-0.048929	0.05317	0.0029136	intron (NM_014010, intron 4 of 21)	-intron (NM_001365068, intron 5 of 22)	109380	SNORA70C
chr9	120714264	120714339	-0.235125	0.026422	0.26155	3.67953e-07	exon (NM_001080497, exon 1 of 6)	-exon (NM_001080497, exon 1 of 6)	168	MEGF9
chr9	121369791	121370023	-0.146387	0.017185	0.16357	2.79429e-05	intron (NR_073037, intron 1 of 7)	-intron (NM_198194, intron 1 of 2)	343	STOM
chr9	122225794	122225985	-0.110487	-0.053239	0.057248	5.59142e-08	intron (NM_001242333, intron 4 of 8)	-intron (NM_001242334, intron 3 of 8)	1651	LHX6
chr9	124478048	124478134	0.151958	0.19992	0.047966	0.000519859	Intergenic	Intergenic	29308	NR5A1
chr9	128415711	128415790	-0.176467	-0.06309	0.11338	0.0116794	intron (NR_031672_7, intron 2 of 2)	-intron (NR_031672_7, intron 2 of 2)	-3409	CERCAM
chr9	129035545	129035961	0.14143	0.21742	0.075992	0.0216224	promoter-TSS (NR_138421)	-promoter-TSS (NR_138423)	-873	MIGA2
chr9	129641659	129641731	-0.180186	0.041993	0.22218	0.00135662	intron (NM_017873, intron 1 of 5)	-intron (NM_177999, intron 1 of 4)	456	ASB6
chr9	130172031	130172195	-0.167849	0.029847	0.1977	0.0118566	promoter-TSS (NM_014286)	-promoter-TSS (NM_014286)	-291	NCS1
chr9	135087106	135087269	-0.174597	0.066584	0.24118	0.00219351	promoter-TSS (NM_001282612)	-promoter-TSS (NM_001282611)	-72	OLFM1
chr9	135991896	135992054	0.195409	0.25455	0.059139	0.0236087	Intergenic	Intergenic	-30602	UBAC1
chr9	136011586	136011701	-0.178895	0.032413	0.21131	0.00213626	exon (NM_144653, exon 6 of 6)	-exon (NM_144653, exon 6 of 6)	-50271	UBAC1
chr9	136292685	136292825	-0.106139	-0.065925	0.040214	9.64927e-07	intron (NR_111982, intron 4 of 9)	-intron (NM_001291516, intron 4 of 9)	11339	CCDC187
chr9	136525794	136526044	0.145537	0.22959	0.084056	0.000233844	intron (NM_017617, intron 2 of 33)	-intron (NM_017617, intron 2 of 33)	-6293	MIR4673
chr9	136565378	136565607	-0.113393	-0.0423	0.071093	0.00587538	Intergenic	Intergenic	17651	NALT1
chr9	136664833	136664959	-0.192088	0.015253	0.20734	0.00802099	promoter-TSS (NM_201446)	-promoter-TSS (NM_201446)	-872	EGFL7
chr9	136955551	136956110	-0.147411	0.020072	0.16748	0.0367435	TTS (NM_178536)	-TTS (NM_178536)	3558	LCN12
chr9	137163218	137163409	-0.121765	0.13891	0.26068	0.00539078	exon (NM_001185090, exon 17 of 21)	-exon (NM_000832, exon 16 of 19)	5956	MIR3621
chr9	137217188	137217379	0.178071	0.23873	0.060654	0.00852678	exon (NM_001144028, exon 14 of 14)	-exon (NM_001144028, exon 14 of 14)	4039	RNF208
chr9	137234233	137234383	0.114656	0.18048	0.065823	0.00496665	intron (NM_001177316, intron 10 of 12)	-intron (NM_001177316, intron 10 of 12)	3375	SLC34A3
chr9	137280619	137280827	-0.136971	0.10771	0.24468	0.00130604	exon (NM_017723, exon 2 of 2)	-exon (NM_017723, exon 2 of 2)	2997	TOR4A
chr9	137525394	137525661	0.142703	0.18022	0.037515	3.59131e-05	intron (NM_001098537, intron 8 of 34)	-intron (NM_152286, intron 7 of 33)	24874	PNPLA7
chr9	16977653	16977775	-0.180643	0.086994	0.26764	0.0320538	Intergenic	Intergenic	-107044	BNC2
chr9	21994640	21994741	-0.189824	0.011131	0.20095	0.00587045	promoter-TSS (NR_047542)	-promoter-TSS (NM_058195)	-100	CDKN2B-AS1
chr9	23913530	23913876	-0.105961	0.036123	0.14208	0.0267874	Intergenic	Intergenic	-63102	ELAVL2
chr9	30790885	30791052	-0.162703	0.057745	0.22045	0.000115798	Intergenic	Intergenic	-382515	LINC01242
chr9	34381042	34381139	-0.164583	0.052392	0.21697	0.000970112	exon (NM_147168, exon 2 of 4)	-exon (NM_147168, exon 2 of 4)	498	C9orf24
chr9	4118079	4118217	-0.10168	0.10068	0.20236	0.0241847	exon (NM_001042413, exon 4 of 11)	-exon (NM_001042413, exon 4 of 11)	34035	GLIS3
chr9	42222577	42223130	-0.100044	0.11441	0.21445	0.0496649	Intergenic	Intergenic	23992	FAM74A7
chr9	62897664	62897747	-0.12027	0.079812	0.20008	0.0318989	exon (NR_122076, exon 1 of 6)	-exon (NR_122077, exon 1 of 3)	330	LOC728673
chr9	69174408	69174540	-0.134415	0.0863	0.22072	0.0252701	intron (NM_201629, intron 1 of 20)	-intron (NM_001369873, intron 1 of 20)	197	TJP2
chr9	70413367	70413447	-0.134298	0.026791	0.16109	0.0300988	exon (NM_001206, exon 1 of 2)	-exon (NM_001206, exon 1 of 2)	1250	KLF9
chr9	72219129	72219319	-0.126573	0.0086833	0.13526	0.0158488	intron (NR_147240, intron 5 of 15)	-intron (NM_001242506, intron 6 of 14)	69784	GDA
chr9	76906222	76906291	-0.194893	0.032191	0.22708	0.0368947	promoter-TSS (NM_015225)	-promoter-TSS (NM_015225)	-143	PRUNE2
chr9	77019281	77019623	-0.12157	0.11543	0.237	7.7599e-05	promoter-TSS (NM_001013735)	-promoter-TSS (NM_001013735)	-203	FOXB2
chr9	77489551	77489756	-0.115972	-0.03861	0.077362	6.12243e-05	intron (NR_121184, intron 2 of 4)	-intron (NM_004297, intron 2 of 6)	42005	GNA14-AS1
chr9	84527409	84527566	-0.14442	0.031451	0.17587	0.00530422	Intergenic	Intergenic	-141034	NTRK2
chr9	92807769	92807894	-0.122691	0.07773	0.20042	0.00669852	exon (NR_136301, exon 1 of 1)	-exon (NR_136301, exon 1 of 1)	255	LOC101929748
chr9	97854020	97854262	-0.140447	0.087357	0.2278	0.010727	exon (NM_004473, exon 1 of 1)	-exon (NM_004473, exon 1 of 1)	915	FOXE1
chr9	97983071	97983171	-0.151871	0.0061544	0.15803	0.0484321	promoter-TSS (NM_006401)	-promoter-TSS (NM_006401)	-220	ANP32B
chr9	98087526	98087598	0.125474	0.15408	0.028603	4.38707e-08	exon (NM_014788, exon 6 of 6)	-exon (NM_033219, exon 6 of 7)	30830	NANS
chr9	98087846	98088041	-0.144095	-0.078122	0.065973	2.07978e-08	exon (NM_014788, exon 6 of 6)	-exon (NM_033219, exon 6 of 7)	31212	NANS
chrUn_KI270749v1	72162	72221	-0.218358	0.086767	0.30513	0.0169666	#N/A	#N/A	#N/A
chrUn_KI270754v1	17817	18021	-0.11096	0.041809	0.15277	0.0413454	#N/A	#N/A	#N/A
chrX	100409739	100409840	-0.114621	0.054982	0.1696	0.0425875	exon (NM_001184880, exon 1 of 6)	-exon (NM_001105243, exon 1 of 5)	483	PCDH19
chrX	112718726	112718879	0.1287	0.21946	0.09076	3.53695e-11	Intergenic	Intergenic	-38865	LHFPL1
chrX	120469126	120469304	-0.148947	0.090954	0.2399	0.00728757	promoter-TSS (NM_002294)	-promoter-TSS (NM_002294)	81	LAMP2
chrX	129980398	129980529	-0.132667	0.093569	0.22624	8.16831e-05	Intergenic	Intergenic	-24724	BCORL1
chrX	130165436	130165633	0.106092	0.1312	0.025108	0.0312594	intron (NM_004208, intron 1 of 15)	-intron (NM_145812, intron 1 of 15)	306	AIFM1
chrX	136147470	136147543	-0.136106	0.01271	0.14882	0.00560241	promoter-TSS (NM_001369326)	-promoter-TSS (NM_001369329)	-26	FHL1
chrX	136767440	136767553	-0.190148	0.12835	0.3185	0.0392921	exon (NM_001306177, exon 1 of 21)	-exon (NM_001306177, exon 1 of 21)	318	ARHGEF6
chrX	139932200	139932259	0.101651	0.17517	0.07352	0.00760847	exon (NM_001353812, exon 1 of 30)	-exon (NM_001353812, exon 1 of 30)	823	ATP11C
chrX	149183926	149184059	-0.145029	-0.0062636	0.13877	0.0239598	Intergenic	Intergenic	321313	IDS
chrX	151175213	151175339	-0.194458	0.10156	0.29602	0.0252946	TTS (NR_135300)	-TTS (NR_135300)	-1308	GPR50
chrX	152241702	152241877	0.102174	0.20053	0.098358	0.000639408	intron (NM_000808, intron 5 of 9)	-intron (NM_000808, intron 5 of 9)	-103212	MAGEA10
chrX	152480882	152481009	0.100369	0.12591	0.025536	3.19624e-05	Intergenic	Intergenic	-29631	GABRA3
chrX	153569975	153570300	-0.130697	0.0018167	0.13251	0.0331705	intron (NM_021949, intron 20 of 20)	-intron (NM_021949, intron 20 of 20)	29001	CCNQ
chrX	153642303	153642409	-0.100292	0.066557	0.16685	0.000122782	promoter-TSS (NM_001395)	-promoter-TSS (NM_001395)	-85	DUSP9
chrX	154479247	154479316	-0.148915	0.11351	0.26242	6.23787e-08	promoter-TSS (NM_006014)	-promoter-TSS (NM_006014)	-25	LAGE3
chrX	15790143	15790355	-0.247239	0.034696	0.28193	8.83019e-05	promoter-TSS (NM_005089)	-promoter-TSS (NM_005089)	-202	ZRSR2
chrX	17375427	17375630	-0.114585	-0.01364	0.10095	0.0372175	exon (NM_001291867, exon 1 of 9)	-exon (NM_001291867, exon 1 of 9)	329	NHS
chrX	19122562	19122612	-0.195284	0.051643	0.24693	0.0175843	promoter-TSS (NM_001184833)	-promoter-TSS (NM_005756)	50	ADGRG2
chrX	19343889	19344011	-0.101256	-0.040129	0.061127	0.0064769	promoter-TSS (NM_001173454)	-promoter-TSS (NM_001173456)	23	PDHA1
chrX	20141918	20142078	-0.13681	0.028292	0.1651	0.000142685	promoter-TSS (NM_001412)	-promoter-TSS (NM_001412)	-160	EIF1AX
chrX	20266620	20266782	-0.143043	0.021215	0.16426	0.029673	exon (NM_004586, exon 1 of 22)	-exon (NM_004586, exon 1 of 22)	208	RPS6KA3
chrX	23307610	23307776	-0.205977	0.03648	0.24246	0.0145465	Intergenic	Intergenic	-14547	PTCHD1-AS
chrX	23334783	23334910	-0.149295	0.015646	0.16494	0.0122768	promoter-TSS (NM_173495)	-promoter-TSS (NM_173495)	-2	PTCHD1
chrX	24465225	24465316	-0.102753	-0.051575	0.051178	0.000149645	promoter-TSS (NM_005391)	-promoter-TSS (NM_005391)	-15	PDK3
chrX	27158744	27158878	-0.116785	0.11517	0.23196	0.00305897	Intergenic	Intergenic	304530	PPP4R3C
chrX	40009677	40009793	0.157299	0.14325	-0.014049	4.28737e-06	Intergenic	Intergenic	88223	BCOR
chrX	41084846	41085010	-0.258928	0.019084	0.27801	0.0010777	promoter-TSS (NM_001039590)	-promoter-TSS (NM_001039591)	-517	USP9X
chrX	44535722	44536167	-0.128631	0.03033	0.15896	0.0286369	intron (NM_173794, intron 3 of 4)	-intron (NM_173794, intron 3 of 4)	6914	FUNDC1
chrX	44873562	44873698	0.129	0.19329	0.064291	0.0449002	exon (NM_001291418, exon 1 of 27)	-exon (NM_001291418, exon 1 of 27)	442	KDM6A
chrX	44873776	44873860	-0.104212	0.037196	0.14141	0.0129523	intron (NR_111960, intron 1 of 27)	-intron (NM_001291418, intron 1 of 26)	630	KDM6A
chrX	44873897	44874019	0.166523	0.14935	-0.017173	0.00370042	exon (NM_001291418, exon 2 of 27)	-exon (NM_001291418, exon 2 of 27)	770	KDM6A
chrX	46446900	46447032	0.123992	0.18302	0.059033	0.0129929	promoter-TSS (NM_001129898)	-promoter-TSS (NM_017776)	-223	KRBOX4
chrX	46836992	46837249	-0.246994	-0.057312	0.18968	2.40024e-05	promoter-TSS (NM_006915)	-promoter-TSS (NM_006915)	78	RP2
chrX	47218586	47218709	-0.117559	0.019707	0.13727	0.00112898	promoter-TSS (NM_006201)	-promoter-TSS (NM_006201)	-33	CDK16
chrX	49072480	49072619	0.18452	0.26889	0.084368	3.02787e-09	exon (NM_007213, exon 2 of 3)	-exon (NM_007213, exon 2 of 3)	1452	PRAF2
chrX	50162155	50162299	-0.178081	0.12904	0.30712	0.029592	Intergenic	Intergenic	38145	AKAP4
chrX	53441895	53442060	-0.14927	0.0035451	0.15281	0.00154051	Intergenic	Intergenic	-7602	HSD17B10
chrX	55161283	55161470	-0.113455	0.1265	0.23995	0.0497104	promoter-TSS (NM_001166699)	-promoter-TSS (NR_030722)	-182	FAM104B
chrX	65026437	65026625	-0.140507	-0.08659	0.053917	0.00248318	intron (NM_001178032, intron 1 of 4)	-intron (NM_001243804, intron 1 of 4)	8210	ZC4H2
chrX	65407579	65407692	-0.107973	0.078321	0.18629	0.0336845	Intergenic	Intergenic	-81099	ZC3H12B
chrX	71096566	71096742	-0.137309	0.10523	0.24254	0.0323248	exon (NM_005938, exon 1 of 3)	-exon (NM_001170931, exon 1 of 4)	803	FOXO4
chrX	71133956	71134147	0.179489	0.23582	0.056331	0.00320407	intron (NM_005120, intron 33 of 44)	-intron (NM_005120, intron 33 of 44)	-10779	NLGN3
chrX	82417884	82417974	-0.127789	-0.04652	0.081269	0.000540719	Intergenic	Intergenic	-1090361	POU3F4
chrX	91434739	91434827	0.128656	0.20204	0.073381	0.00437616	promoter-TSS (NM_080832)	-promoter-TSS (NM_080832)	-56	PABPC5
chrX	99372367	99372424	-0.113371	-0.05598	0.057391	0.00224128	Intergenic	Intergenic	1037877	PCDH19
chrY	11979338	11979509	0.149481	0.23731	0.087828	0.0207972	Intergenic	Intergenic	442166	GYG2P1
chrY	13752741	13752876	0.21625	0.31399	0.09774	0.00512949	Intergenic	Intergenic	48910	TMSB4Y
chrY	15456271	15456320	0.142845	0.20433	0.06148	8.25344e-05	Intergenic	Intergenic	-652263	NLGN4Y-AS1
chrY	6910949	6911087	0.10025	0.18629	0.086039	0.0243205	intron (NM_134259, intron 1 of 17)	-intron (NM_134259, intron 1 of 17)	321	TBL1Y

## Sheet: Recurrent_VS_primary
Chr	Start	End	qvalue	meth_diff	mean_a	mean_b	Annotation	Detailed.Annotation	Distance.to.TSS	Gene.Name
chr2	227426946	227427135	1.02852e-05	-0.298545	0.067255	0.3658	Intergenic	Intergenic	-45091	MIR5703
chr14	52269212	52269341	0.000201221	-0.290962	0.039773	0.33073	intron (NM_000953, intron 1 of 1)	-intron (NM_000953, intron 1 of 1)	1579	PTGDR
chr20	40692864	40692946	3.17401e-07	-0.290186	0.087083	0.37727	Intergenic	Intergenic	-3669	MAFB
chr6	42770838	42770971	5.06184e-05	-0.267701	0.078904	0.34661	intron (NM_001318819, intron 1 of 13)	-intron (NM_001318819, intron 1 of 13)	-12591	LOC401261
chrX	51407219	51407415	0.000928701	-0.260683	0.0014932	0.26218	exon (NM_203407, exon 1 of 1)	-exon (NM_203407, exon 1 of 1)	369	EZHIP
chr11	47215019	47215232	0.0013454	-0.260558	0.0081956	0.26875	exon (NM_000107, exon 1 of 10)	-exon (NM_001300734, exon 1 of 6)	184	DDB2
chr19	33301564	33301803	8.43819e-13	-0.257764	-0.28115	-0.023389	exon (NM_001285829, exon 1 of 1)	-exon (NM_001287424, exon 1 of 1)	850	CEBPA
chr7	90639948	90640115	0.00189678	-0.255925	0.025712	0.28164	intron (NM_001287135, intron 2 of 14)	-intron (NM_001287135, intron 2 of 14)	43711	CDK14
chr20	35600969	35601152	1.82398e-05	-0.251359	0.071765	0.32312	intron (NR_119376, intron 14 of 42)	-intron (NR_119376, intron 14 of 42)	6501	FER1L4
chr10	133022046	133022185	2.02915e-05	-0.244726	0.087902	0.33263	Intergenic	Intergenic	56582	LINC01168
chr15	84716201	84716328	5.82598e-05	-0.2399	0.010677	0.25058	promoter-TSS (NM_014300)	-promoter-TSS (NM_014300)	-126	SEC11A
chr19	52992821	52993053	6.67953e-05	-0.233879	0.078008	0.31189	intron (NR_003578, intron 1 of 3)	-intron (NR_003578, intron 1 of 3)	594	ZNF702P
chr9	136167968	136168159	0.0100031	-0.231228	-0.02027	0.21096	Intergenic	Intergenic	33610	LHX3
chr21	38603973	38604170	0.00438102	-0.230362	0.05142	0.28178	intron (NR_111949, intron 1 of 4)	-intron (NM_001243432, intron 1 of 11)	-19127	ERG
chr7	19112613	19112795	0.000200284	-0.228893	0.082799	0.31169	TTS (NR_149001)	-TTS (NR_149001)	4932	TWIST1
chr7	50782151	50782289	0.000567685	-0.228365	0.14537	0.37373	intron (NM_001350814, intron 1 of 18)	-intron (NM_001001555, intron 1 of 16)	676	GRB10
chr10	102504175	102504525	3.89002e-05	-0.225081	0.078207	0.30329	intron (NM_016169, intron 1 of 11)	-intron (NM_001178133, intron 1 of 10)	378	SUFU
chr10	24722918	24723081	3.1037e-06	-0.224897	0.0043996	0.2293	promoter-TSS (NM_001367454)	-promoter-TSS (NR_160023)	221	ARHGAP21
chr13	34090368	34090509	0.000579484	-0.224701	0.033886	0.25859	Intergenic	Intergenic	-257604	LINC02343
chr16	29785057	29785231	7.81264e-05	-0.220695	0.10595	0.32664	Intergenic	Intergenic	-5607	KIF22
chr17	21257338	21257526	0.000140327	-0.219004	-0.07838	0.14062	Intergenic	Intergenic	-4022	NATD1
chr5	126423360	126423440	5.67983e-05	-0.218141	0.028089	0.24623	promoter-TSS (NR_146196)	-promoter-TSS (NR_146195)	-9	GRAMD2B
chr12	116559073	116559295	0.00647891	-0.217604	0.066823	0.28443	promoter-TSS (NM_001085481)	-promoter-TSS (NM_001085481)	-197	MAP1LC3B2
chr7	130492401	130492578	0.00022785	-0.217371	0.079894	0.29726	intron (NM_002402, intron 1 of 11)	-intron (NM_001253900, intron 1 of 11)	405	MEST
chr6	34428389	34428553	0.00649475	-0.216317	0.067729	0.28405	Intergenic	Intergenic	-2346	RPS10-NUDT3
chr3	187139748	187139859	0.00134053	-0.214303	0.067386	0.28169	promoter-TSS (NM_052969)	-promoter-TSS (NM_052969)	-308	RPL39L
chr19	33302218	33302406	3.77706e-09	-0.214059	-0.24854	-0.034479	promoter-TSS (NR_026887)	-promoter-TSS (NR_026887)	222	CEBPA
chr20	36421735	36421997	0.00232126	-0.211677	0.097045	0.30872	intron (NM_014902, intron 2 of 12)	-intron (NM_014902, intron 2 of 12)	-39602	DLGAP4
chrX	15790482	15790578	0.00446839	-0.210747	-0.2912	-0.08045	promoter-TSS (NM_005089)	-promoter-TSS (NM_005089)	79	ZRSR2
chr20	25858391	25858478	2.11222e-06	-0.210015	-0.033983	0.17603	Intergenic	Intergenic	-4414	LOC101926935
chr19	2476057	2476496	0.00262428	-0.209687	0.0051042	0.21479	exon (NM_015675, exon 1 of 4)	-exon (NM_015675, exon 1 of 4)	150	GADD45B
chr7	27188735	27188921	0.000585913	-0.206909	0.047671	0.25458	exon (NR_002795, exon 2 of 2)	-exon (NR_002795, exon 2 of 2)	3420	HOXA11-AS
chr22	50757032	50757269	0.0054377	-0.206714	0.11968	0.32639	promoter-TSS (NR_026981)	-promoter-TSS (NR_026981)	65	RPL23AP82
chr11	46917947	46918061	0.0286754	-0.205901	0.011997	0.2179	intron (NM_002334, intron 1 of 37)	-intron (NM_002334, intron 1 of 37)	546	LRP4
chr12	130105807	130105984	0.00915841	-0.205839	0.015345	0.22118	Intergenic	Intergenic	34561	LINC02419
chr4	3073943	3074161	2.41668e-05	-0.205581	0.0049477	0.21053	promoter-TSS (NM_002111)	-promoter-TSS (NM_002111)	462	HTT-AS
chr7	155806362	155806607	0.000259325	-0.204943	0.017523	0.22247	exon (NM_000193, exon 2 of 3)	-exon (NR_132319, exon 3 of 5)	2678	SHH
chr1	181482342	181482556	8.6371e-05	-0.204908	-0.0052468	0.19966	Intergenic	Intergenic	-1068	CACNA1E
chr16	1260237	1260368	0.017485	-0.204211	0.090811	0.29502	Intergenic	Intergenic	4234	TPSD1
chr3	23917532	23917689	0.000139659	-0.203625	0.0065891	0.21021	promoter-TSS (NM_020345)	-promoter-TSS (NM_020345)	479	RPL15
chrX	40073676	40073954	0.0372551	-0.203573	0.068756	0.27233	exon (NM_001123385, exon 4 of 15)	-exon (NM_001123383, exon 4 of 15)	24143	BCOR
chr3	10182320	10182502	0.0149294	-0.202569	0.029437	0.23201	intron (NM_001570, intron 2 of 12)	-intron (NM_001570, intron 2 of 12)	17492	IRAK2
chr6	54846428	54846673	0.00028315	-0.202161	-0.019631	0.18253	promoter-TSS (NM_001010872)	-promoter-TSS (NM_001010872)	-220	FAM83B
chr5	132369783	132369946	0.000477441	-0.202058	0.03953	0.24159	promoter-TSS (NR_110997)	-promoter-TSS (NR_110997)	51	MIR3936HG
chr19	50908457	50908622	0.000234426	-0.201502	-0.054758	0.14674	intron (NM_004917, intron 3 of 4)	-intron (NR_126566, intron 3 of 4)	2198	KLK4
chr19	1287300	1287464	0.0492675	-0.200515	0.1136	0.31412	intron (NM_001405, intron 1 of 3)	-intron (NM_001405, intron 1 of 3)	1509	EFNA2
chr7	1247445	1247509	0.0044274	-0.200299	0.033881	0.23418	Intergenic	Intergenic	14605	UNCX
chr9	120714285	120714421	0.00100386	-0.199874	0.076854	0.27673	exon (NM_001080497, exon 1 of 6)	-exon (NM_001080497, exon 1 of 6)	117	MEGF9
chr8	143275637	143275901	0.00129685	-0.199292	0.058265	0.25756	intron (NM_138465, intron 3 of 3)	-intron (NM_138465, intron 3 of 3)	5931	MINCR
chr17	66835430	66835575	0.0192569	-0.199225	0.03184	0.23107	intron (NM_145811, intron 1 of 5)	-intron (NM_145811, intron 1 of 5)	386	CACNG5
chrX	126552533	126552660	0.000104295	-0.196957	-0.041818	0.15514	exon (NM_178470, exon 1 of 2)	-exon (NM_178470, exon 1 of 2)	217	DCAF12L1
chr5	179336796	179337063	0.0141701	-0.196899	0.0095182	0.20642	intron (NM_021599_2, intron 2 of 10)	-intron (NM_014244, intron 2 of 21)	8531	ADAMTS2
chrX	126460077	126460246	0.0159805	-0.196553	0.11399	0.31054	Intergenic	Intergenic	92652	DCAF12L1
chr17	48596387	48596561	0.0132472	-0.196516	0.13161	0.32813	exon (NM_001369397, exon 3 of 3)	-exon (NM_018952, exon 4 of 4)	516	HOXB-AS3
chr19	17821066	17821186	1.21829e-07	-0.19374	-0.073718	0.12002	intron (NM_001265587, intron 1 of 2)	-intron (NM_001265587, intron 1 of 2)	393	INSL3
chr17	74852886	74853057	0.0211853	-0.192939	0.1317	0.32464	intron (NM_000835, intron 2 of 12)	-intron (NM_000835, intron 2 of 12)	6912	GRIN2C
chr6	26534203	26534435	0.000116831	-0.19278	0.053147	0.24593	Intergenic	Intergenic	-4047	HMGN4
chr22	39176390	39176663	0.0492675	-0.19253	0.067782	0.26031	Intergenic	Intergenic	-23847	CBX7
chr10	97578453	97578664	0.00339378	-0.191438	0.065205	0.25664	exon (NM_001129981, exon 4 of 8)	-exon (NM_001291218, exon 4 of 9)	5780	ANKRD2
chr14	77470925	77471116	0.00288788	-0.191346	0.056966	0.24831	Intergenic	Intergenic	12928	AHSA1
chr12	122500728	122500792	0.00816547	-0.191144	0.0087354	0.19988	exon (NM_001350937, exon 1 of 12)	-exon (NM_017612, exon 1 of 14)	172	ZCCHC8
chr10	131574734	131574934	0.0423065	-0.190613	0.13343	0.32405	Intergenic	Intergenic	215365	LINC01164
chr17	73311711	73311850	0.00335874	-0.190078	0.021477	0.21156	intron (NM_012121, intron 1 of 1)	-intron (NM_012121, intron 1 of 1)	220	CDC42EP4
chr8	26041889	26042088	0.0254881	-0.189424	0.11998	0.3094	intron (NM_022659, intron 2 of 15)	-intron (NM_022659, intron 2 of 15)	3424	EBF2
chr14	99683980	99684119	0.0172127	-0.188704	0.066505	0.25521	promoter-TSS (NM_006668)	-promoter-TSS (NM_006668)	-248	CYP46A1
chr12	3264230	3264459	0.038178	-0.188436	0.058444	0.24688	intron (NM_006675, intron 3 of 8)	-intron (NM_006675, intron 3 of 8)	101777	LOC100128253
chr1	143263382	143263491	0.0367929	-0.187894	0.05116	0.23905	Intergenic	Intergenic	159155	LSP1P5
chr12	130022292	130022437	1.33048e-05	-0.187708	-0.0069182	0.18079	Intergenic	Intergenic	19977	LINC02418
chr7	128853907	128854237	6.93332e-05	-0.186668	0.079382	0.26605	exon (NM_001458, exon 40 of 48)	-exon (NM_001458, exon 40 of 48)	8554	FLNC-AS1
chrX	119273343	119273543	3.30868e-10	-0.186314	-0.0073058	0.17901	Intergenic	Intergenic	-18086	LOC101928336
chr5	178831401	178832040	0.0100031	-0.1858	0.034218	0.22002	Intergenic	Intergenic	-13286	AACSP1
chr7	158863880	158864052	0.00270157	-0.185704	0.031203	0.21691	intron (NM_001350918, intron 1 of 26)	-intron (NM_001350916, intron 1 of 23)	7408	WDR60
chr9	113443296	113443453	3.69805e-05	-0.185554	-0.073333	0.11222	Intergenic	Intergenic	-1355	RGS3
chr20	63864853	63865051	0.00152259	-0.185289	0.03989	0.22518	promoter-TSS (NM_199361)	-promoter-TSS (NM_001243894)	-276	TPD52L2
chr9	40223042	40223313	0.0161343	-0.185233	0.081289	0.26652	promoter-TSS (NM_001012421)	-promoter-TSS (NM_001012419)	-107	ANKRD20A2
chr13	110454727	110455173	0.0194739	-0.185095	0.0112	0.1963	intron (NM_001846, intron 20 of 47)	-intron (NM_001846, intron 20 of 47)	8337	COL4A2-AS2
chr17	44014578	44014819	6.07592e-05	-0.184548	0.034811	0.21936	intron (NM_001304814, intron 2 of 4)	-intron (NM_032376, intron 1 of 3)	264	TMEM101
chr15	22981540	22981731	0.00726374	-0.184111	0.13964	0.32375	promoter-TSS (NM_001324119)	-promoter-TSS (NM_001324120)	-738	CYFIP1
chr21	33027189	33027470	4.15048e-05	-0.184105	0.054365	0.23847	exon (NM_005806, exon 2 of 2)	-exon (NM_005806, exon 2 of 2)	1395	OLIG2
chrX	74924251	74924405	0.0143332	-0.183936	0.091588	0.27552	intron (NM_001008537, intron 1 of 3)	-intron (NM_001008537, intron 1 of 3)	1124	NEXMIF
chr12	130255765	130255909	0.003009	-0.183362	-0.040891	0.14247	Intergenic	Intergenic	-82050	PIWIL1
chr17	81928266	81928437	0.00964839	-0.183071	0.024016	0.20709	promoter-TSS (NM_002359)	-promoter-TSS (NM_002359)	523	MAFG-DT
chr7	151696957	151697394	0.017094	-0.182034	0.071521	0.25355	intron (NM_001040633, intron 3 of 15)	-intron (NM_016203, intron 3 of 15)	39087	PRKAG2
chr9	15699067	15699256	0.000733655	-0.181947	0.06406	0.24601	intron (NM_001355547, intron 10 of 24)	-intron (NM_001355547, intron 10 of 24)	135184	CCDC171
chr2	104021622	104021793	0.016332	-0.181897	0.15261	0.33451	Intergenic	Intergenic	386624	LOC100287010
chr9	16901272	16901493	0.0314171	-0.181694	-0.025282	0.15641	Intergenic	Intergenic	-30713	BNC2
chr19	19064154	19064314	0.00120261	-0.181606	0.055894	0.2375	intron (NM_178526, intron 1 of 7)	-intron (NM_001321544, intron 1 of 7)	240	SLC25A42
chrX	36470887	36471079	0.00380625	-0.181605	0.11848	0.30009	Intergenic	Intergenic	-30691	LOC101928627
chr9	21974683	21974890	6.49731e-08	-0.180779	-0.16396	0.016818	promoter-TSS (NM_058197)	-promoter-TSS (NM_058197)	40	CDKN2A
chr17	7561194	7561432	0.0254694	-0.180583	0.096041	0.27662	promoter-TSS (NR_037926)	-promoter-TSS (NR_037926)	-606	SENP3
chrX	51743377	51743519	0.0149294	-0.179908	0.062431	0.24234	promoter-TSS (NM_018094)	-promoter-TSS (NM_018094)	6	GSPT2
chr7	66740336	66740409	0.0323521	-0.179063	0.080448	0.25951	promoter-TSS (NM_001367756)	-promoter-TSS (NM_001367750)	-360	RABGEF1
chr9	135218340	135218658	0.0105004	-0.179051	0.099769	0.27882	Intergenic	Intergenic	36890	LOC401557
chr12	49549468	49549637	1.09492e-07	-0.178615	0.034495	0.21311	exon (NM_012284, exon 9 of 15)	-exon (NM_012284, exon 9 of 15)	10523	KCNH3
chr13	52847698	52847953	7.46978e-06	-0.178217	-0.05055	0.12767	exon (NM_002590, exon 1 of 3)	-exon (NM_032949, exon 1 of 3)	814	PCDH8
chr7	57819620	57819773	0.0372551	-0.178134	0.053884	0.23202	Intergenic	Intergenic	369520	ZNF716
chr7	73986426	73986609	0.00602248	-0.177911	0.012074	0.18999	Intergenic	Intergenic	-41271	ELN
chr18	13325641	13325821	0.000247667	-0.177834	-0.054445	0.12339	intron (NM_181482, intron 2 of 5)	-intron (NM_181481, intron 1 of 5)	47626	LDLRAD4
chr12	132136130	132136248	0.00289904	-0.177757	0.048838	0.2266	TTS (NM_175066)	-TTS (NM_175066)	8130	DDX51
chr1	153678896	153678949	0.0216506	-0.177385	0.023586	0.20097	exon (NM_000906, exon 1 of 22)	-exon (NM_000906, exon 1 of 22)	235	NPR1
chr19	439392	439585	0.0191843	-0.177363	0.050596	0.22796	intron (NM_012435, intron 2 of 12)	-intron (NM_012435, intron 2 of 12)	21507	SHC2
chr14	19434606	19434874	0.0015214	-0.176772	0.076633	0.2534	promoter-TSS (NM_001005356)	-promoter-TSS (NR_027480)	-399	POTEG
chr11	48899777	48900025	0.0204852	-0.176645	0.025448	0.20209	Intergenic	Intergenic	-131699	TRIM49B
chr7	100817926	100818158	0.00554231	-0.176297	0.073371	0.24967	intron (NM_004444, intron 7 of 16)	-intron (NM_004444, intron 7 of 16)	-8827	SLC12A9
chr1	2866245	2866494	9.80045e-09	-0.176045	0.11341	0.28945	Intergenic	Intergenic	-65502	TTC34
chrX	107364501	107364620	1.10995e-06	-0.175257	0.013491	0.18875	Intergenic	Intergenic	-157889	FRMPD3
chr19	48640292	48640575	0.00711953	-0.175179	0.13468	0.30986	intron (NR_136241, intron 3 of 8)	-intron (NR_004401, intron 1 of 4)	2395	SEC1P
chr19	53980284	53980513	0.0169811	-0.174543	0.035745	0.21029	intron (NM_031895, intron 3 of 3)	-intron (NM_031895, intron 3 of 3)	-1908	MIR935
chr6	110645808	110645878	0.0261004	-0.173716	0.065705	0.23942	intron (NM_001300964, intron 4 of 12)	-intron (NM_001300963, intron 5 of 13)	-168778	AMD1
chr21	43107432	43107567	6.18754e-06	-0.17362	-0.20349	-0.029875	promoter-TSS (NM_001320650_2)	-promoter-TSS (NM_001025203)	70	U2AF1L5
chr13	27954120	27954403	0.000387469	-0.173411	0.11717	0.29058	exon (NR_135254, exon 1 of 1)	-exon (NR_135254, exon 1 of 1)	736	LINC00543
chr12	44144894	44145049	0.033218	-0.173106	0.040545	0.21365	intron (NM_001286211, intron 4 of 6)	-intron (NM_001286213, intron 3 of 6)	308891	TMEM117
chr11	83285961	83286166	0.000262498	-0.173025	0.017664	0.19069	exon (NM_001286119, exon 1 of 9)	-exon (NM_001286118, exon 1 of 8)	343	CCDC90B
chr16	72664867	72664997	0.0240685	-0.172773	0.028172	0.20094	promoter-TSS (NR_159370)	-promoter-TSS (NR_159372)	38	LINC01572
chr19	46746457	46746523	0.000158102	-0.172551	0.041852	0.2144	promoter-TSS (NM_013403)	-promoter-TSS (NM_013403)	-40	STRN4
chr1	53739144	53739195	0.000121717	-0.172178	0.04333	0.21551	promoter-TSS (NM_001367484)	-promoter-TSS (NM_001367484)	-6	GLIS1
chr18	4477620	4477772	0.0256564	-0.171966	-0.029773	0.14219	Intergenic	Intergenic	-22389	DLGAP1
chr9	17907000	17907107	0.0211853	-0.171957	-0.062945	0.10901	Intergenic	Intergenic	327988	SH3GL2
chr14	73569542	73569684	1.49205e-06	-0.171735	0.085695	0.25743	exon (NM_006821, exon 1 of 3)	-exon (NM_006821, exon 1 of 3)	554	ACOT2
chr7	79454496	79454722	4.68758e-06	-0.171703	0.0054398	0.17714	promoter-TSS (NM_012301)	-promoter-TSS (NM_012301)	649	MAGI2-AS3
chr22	40857137	40857351	0.0246808	-0.170268	0.10427	0.27454	promoter-TSS (NM_001278589)	-promoter-TSS (NM_022098)	96	XPNPEP3
chr5	171089332	171089667	0.00824445	-0.170156	-0.050027	0.12013	intron (NM_022897, intron 14 of 27)	-intron (NM_022897, intron 14 of 27)	-219748	TLX3
chr20	21608281	21608485	0.0010051	-0.170091	0.0904	0.26049	intron (NR_109880, intron 1 of 3)	-intron (NR_109880, intron 1 of 3)	38359	LINC01727
chr2	27071271	27071454	0.00796535	-0.170053	0.04066	0.21071	TTS (NM_021831)	-TTS (NR_138023)	291	OST4
chrX	154378896	154379123	3.8729e-05	-0.169719	0.074642	0.24436	promoter-TSS (NM_000117)	-promoter-TSS (NM_000117)	-285	EMD
chr1	3116313	3116527	4.25495e-05	-0.16971	-0.044162	0.12555	intron (NM_022114, intron 1 of 16)	-intron (NM_199454, intron 1 of 16)	-11555	MIR4251
chr7	156640071	156640304	4.94557e-06	-0.169535	0.011217	0.18075	promoter-TSS (NM_001308273)	-promoter-TSS (NM_001308273)	347	LINC01006
chr7	149497862	149497918	6.21172e-06	-0.169516	0.05179	0.22131	promoter-TSS (NM_001363517)	-promoter-TSS (NM_152557)	-81	ZNF746
chr7	153886897	153887157	1.58366e-06	-0.169136	0.01675	0.18589	promoter-TSS (NR_157195)	-promoter-TSS (NM_001364501)	-15	DPP6
chr16	79598770	79599007	1.55788e-07	-0.169099	0.11363	0.28273	exon (NM_001031804, exon 1 of 1)	-exon (NM_001031804, exon 1 of 1)	1848	MAF
chr18	75698607	75698798	0.0118943	-0.168774	-0.0072397	0.16153	intron (NR_134646, intron 1 of 1)	-intron (NR_134646, intron 1 of 1)	13700	LINC01898
chr12	70366371	70366461	0.00158855	-0.167671	0.076896	0.24457	exon (NM_014505, exon 1 of 3)	-exon (NM_014505, exon 1 of 3)	126	KCNMB4
chr21	24378997	24379189	0.0338516	-0.167369	0.12112	0.28848	Intergenic	Intergenic	-49647	LINC01684
chr17	17723852	17723976	0.000387469	-0.167327	0.082917	0.25024	intron (NM_030665, intron 1 of 5)	-intron (NM_030665, intron 1 of 5)	42388	RAI1-AS1
chr11	17720029	17720291	0.00499019	-0.167312	0.12839	0.29571	exon (NM_002478, exon 1 of 3)	-exon (NM_002478, exon 1 of 3)	589	MYOD1
chr16	29986369	29986481	0.00188915	-0.167267	0.025854	0.19312	exon (NM_001252043, exon 16 of 17)	-exon (NM_004783, exon 16 of 19)	9192	HIRIP3
chr12	21941812	21941941	0.000737579	-0.167159	0.18157	0.34873	Intergenic	Intergenic	-5183	ABCC9
chrX	112128388	112128573	0.00268585	-0.167041	-0.04272	0.12432	intron (NM_001004308, intron 1 of 2)	-intron (NM_001004308, intron 1 of 2)	45456	RTL4
chr1	196225107	196225246	0.0116449	-0.166872	0.082475	0.24935	TTS (NM_198503)	-TTS (NM_001287820)	-136462	LINC01724
chr20	62219931	62219988	0.000247667	-0.16682	0.031759	0.19858	exon (NM_007232, exon 1 of 3)	-exon (NM_007232, exon 1 of 3)	318	HRH3
chr5	43066090	43066346	0.00768266	-0.166532	0.022961	0.18949	promoter-TSS (NR_102752)	-promoter-TSS (NR_102752)	753	LOC100132356
chr7	155555414	155555596	0.00135696	-0.166079	-0.01761	0.14847	intron (NM_001369813, intron 1 of 4)	-intron (NM_001369813, intron 1 of 4)	15241	CNPY1
chr4	98929663	98929785	0.0054856	-0.166043	0.017534	0.18358	promoter-TSS (NM_001130678)	-promoter-TSS (NM_001130678)	-591	EIF4E
chr7	72829730	72829834	0.00162929	-0.165589	0.012792	0.17838	exon (NR_024110, exon 1 of 5)	-exon (NR_001588, exon 1 of 4)	409	SBDSP1
chr11	12009077	12009190	0.0264041	-0.164562	0.10456	0.26912	promoter-TSS (NM_015881)	-promoter-TSS (NM_001018057)	-52	DKK3
chr5	178590667	178590901	0.0169842	-0.164484	0.069143	0.23363	promoter-TSS (NM_173465)	-promoter-TSS (NM_173465)	-391	COL23A1
chr1	16648056	16648386	0.00602248	-0.164318	0.021851	0.18617	exon (NR_027504, exon 7 of 14)	-exon (NR_027504, exon 7 of 14)	2647	MST1P2
chr5	42943987	42944199	4.62624e-07	-0.164273	-0.10414	0.060137	Intergenic	Intergenic	49240	FLJ32255
chr5	132514101	132514258	0.0246808	-0.163774	0.0050455	0.16882	Intergenic	Intergenic	-23407	IRF1
chrX	92118841	92119032	0.0425285	-0.163494	-0.017673	0.14582	intron (NM_001168362, intron 2 of 4)	-intron (NM_001168360, intron 2 of 5)	283476	PCDH11X
chr21	41952842	41953045	6.42361e-07	-0.16349	-0.076818	0.086672	intron (NM_015500, intron 1 of 13)	-intron (NM_015500, intron 1 of 13)	1074	C2CD2
chr3	149086290	149086403	0.00816547	-0.1634	0.013223	0.17662	promoter-TSS (NR_046648)	-promoter-TSS (NR_046648)	15	HLTF-AS1
chr21	38703130	38703305	0.0154061	-0.163074	0.1571	0.32017	Intergenic	Intergenic	-41435	ERG
chr11_KI270832v1_alt	169314	169438	3.23836e-05	-0.162625	0.03574	0.19837	exon (NM_000797_2, exon 2 of 4)	-exon (NM_000797_2, exon 2 of 4)	2234	DRD4
chr12	57765941	57766077	0.000211052	-0.162516	0.062924	0.22544	exon (NM_000785, exon 2 of 9)	-exon (NM_000785, exon 2 of 9)	1069	CYP27B1
chr12	57664886	57665105	0.00693513	-0.161759	0.031448	0.19321	Intergenic	Intergenic	-28959	OS9
chr19	18866995	18867300	0.0087046	-0.161659	0.077443	0.2391	exon (NM_001297549, exon 24 of 24)	-exon (NM_001297549, exon 24 of 24)	29010	GDF1
chr2	238310109	238310280	0.0120751	-0.161573	0.029894	0.19147	Intergenic	Intergenic	-10323	TRAF3IP1
chrX	49080293	49080528	0.0165929	-0.161259	-0.064764	0.096495	promoter-TSS (NM_001029896)	-promoter-TSS (NM_001029896)	-524	WDR45
chr14	60647817	60647953	0.000681398	-0.161053	0.081096	0.24215	promoter-TSS (NR_162089)	-promoter-TSS (NR_162089)	-763	MIR9718
chr4	56467305	56467411	0.000148832	-0.160439	0.024759	0.1852	promoter-TSS (NM_001267722)	-promoter-TSS (NM_006947)	-259	SRP72
chr1	6300476	6300634	0.0227957	-0.160387	0.11047	0.27086	intron (NM_007274, intron 6 of 8)	-intron (NM_181866, intron 6 of 8)	-39457	GPR153
chr4	131975218	131975361	0.00184543	-0.159993	-0.055082	0.10491	Intergenic	Intergenic	210452	SNHG27
chr8	144109789	144109881	9.5834e-05	-0.159701	0.035483	0.19518	exon (NM_001316309, exon 5 of 24)	-exon (NM_001316309, exon 5 of 24)	2096	WDR97
chr12	121210340	121210399	1.58333e-05	-0.159596	0.0043608	0.16396	intron (NR_046373, intron 1 of 10)	-intron (NM_002560, intron 1 of 11)	241	P2RX4
chr17	76736996	76737074	0.000757907	-0.159053	-0.16834	-0.0092881	promoter-TSS (NR_148236)	-promoter-TSS (NR_148239)	296	SRSF2
chr4	106498533	106498635	0.00714896	-0.158921	0.081493	0.24041	Intergenic	Intergenic	64960	LINC02173
chr12	13397340	13397526	0.000148922	-0.15892	0.13967	0.29859	Intergenic	Intergenic	-20688	LINC01559
chr11	62687846	62687992	0.0167007	-0.158628	0.10811	0.26674	exon (NM_203422, exon 2 of 2)	-exon (NM_203422, exon 2 of 2)	1611	LRRN4CL
chr6	91507960	91508142	0.00264526	-0.158523	-0.020873	0.13765	Intergenic	Intergenic	-13609	MIR4643
chrX	153032718	153032785	0.00195283	-0.158416	0.079573	0.23799	Intergenic	Intergenic	-23718	PNMA3
chrX	152241584	152241779	1.9688e-06	-0.158409	-0.037195	0.12121	intron (NM_000808, intron 5 of 9)	-intron (NM_000808, intron 5 of 9)	-103104	MAGEA10
chr11	65681446	65681709	0.0293157	-0.157785	0.092265	0.25005	Intergenic	Intergenic	-18606	RELA
chr3	128486831	128487035	8.6371e-05	-0.157599	-0.16131	-0.0037143	exon (NM_001145661, exon 3 of 7)	-exon (NM_001145661, exon 3 of 7)	988	GATA2
chr11	73342794	73342872	5.0111e-06	-0.157409	0.10126	0.25867	intron (NM_014786, intron 1 of 20)	-intron (NM_014786, intron 1 of 20)	-33472	LOC100287837
chr6	110876014	110876150	0.000238528	-0.157173	0.024747	0.18192	intron (NM_001287216, intron 1 of 4)	-intron (NM_001287216, intron 1 of 4)	1298	AMD1
chr7	63749253	63749598	0.0280089	-0.157144	0.079504	0.23665	Intergenic	Intergenic	128336	MIR4283-1
chr11	67302805	67303046	2.29138e-08	-0.156926	-0.01303	0.1439	promoter-TSS (NM_017857)	-promoter-TSS (NM_017857)	-604	SSH3
chr17	62424100	62424254	0.00334468	-0.15633	0.022788	0.17912	intron (NM_181725, intron 1 of 8)	-intron (NM_181725, intron 1 of 8)	292	METTL2A
chr12	30562760	30562947	0.0390208	-0.15622	-0.019258	0.13696	Intergenic	Intergenic	114390	IPO8
chr20	21514837	21515019	0.00803346	-0.155853	0.083956	0.23981	promoter-TSS (NM_002509)	-promoter-TSS (NM_002509)	-864	NKX2-2
chr13	66010539	66010738	0.00487209	-0.155662	-0.051345	0.10432	Intergenic	Intergenic	-44210	MIR548X2
chr7	156893168	156893301	1.18935e-10	-0.155544	0.014339	0.16988	promoter-TSS (NR_146958)	-promoter-TSS (NM_001363413)	-27	LMBR1
chrX	46574683	46574898	3.85475e-07	-0.15536	-0.034814	0.12055	exon (NM_019886, exon 1 of 2)	-exon (NM_019886, exon 1 of 2)	1026	CHST7
chr9	137204995	137205270	0.000436493	-0.15491	0.050564	0.20547	promoter-TSS (NM_001144028)	-promoter-TSS (NM_001144026)	515	TMEM203
chr20	62447492	62447756	0.0235935	-0.154761	0.0030364	0.1578	Intergenic	Intergenic	-20085	RBBP8NL
chr5	87412711	87412889	0.00925924	-0.154507	0.01478	0.16929	exon (NR_157069, exon 1 of 9)	-exon (NR_157070, exon 1 of 10)	104	CCNH
chr20	20713113	20713349	0.00702731	-0.154391	0.042551	0.19694	promoter-TSS (NM_020343)	-promoter-TSS (NM_020343)	-587	RALGAPA2
chr17	74893082	74893313	1.96245e-05	-0.154376	-0.033925	0.12045	intron (NM_178128, intron 1 of 5)	-intron (NM_178128, intron 1 of 5)	435	FADS6
chr17	45242071	45242376	0.0172415	-0.153264	0.11439	0.26765	intron (NM_005892, intron 15 of 26)	-intron (NM_005892, intron 15 of 26)	-5701	MAP3K14-AS1
chr16	55480445	55480527	0.0072368	-0.152204	0.066862	0.21907	promoter-TSS (NM_001302509)	-promoter-TSS (NM_001302509)	-47	MMP2
chr16	85453161	85453380	0.0389341	-0.15218	0.15675	0.30893	Intergenic	Intergenic	-146946	MIR5093
chr2	176099859	176100011	0.00815847	-0.152179	0.12899	0.28117	exon (NM_021193, exon 1 of 2)	-exon (NM_021193, exon 1 of 2)	140	HOXD12
chr15	43824461	43824683	0.000877635	-0.152091	0.014862	0.16695	exon (NM_005926, exon 1 of 9)	-exon (NM_005926, exon 1 of 9)	118	MFAP1
chr12	95217724	95217842	6.31326e-08	-0.152061	0.0069816	0.15904	promoter-TSS (NM_001352118)	-promoter-TSS (NM_001352112)	-24	VEZT
chr17_KI270908v1_alt	1299929	1300046	0.000683276	-0.15191	0.023827	0.17574	intron (NM_030753_3, intron 1 of 4)	-intron (NM_030753_3, intron 1 of 4)	38144	WNT3
chr2	131657353	131657488	0.0256615	-0.151631	-0.0082364	0.14339	Intergenic	Intergenic	20396	LINC01087
chr1	46332083	46332755	0.0425146	-0.151361	0.050844	0.2022	Intergenic	Intergenic	-7758	NSUN4
chr20	16575127	16575327	0.00818941	-0.151173	-0.010209	0.14096	Intergenic	Intergenic	-1779	KIF16B
chr9	135550245	135550636	0.0298547	-0.151122	0.035381	0.1865	TTS (NR_120603)	-TTS (NM_001293189)	4315	OBP2A
chr8	102412276	102412380	0.00555703	-0.150599	0.035869	0.18647	exon (NM_001282873, exon 1 of 59)	-exon (NM_001282873, exon 1 of 59)	361	UBR5
chr1	1746096	1746212	0.0178039	-0.150548	0.028226	0.17877	promoter-TSS (NM_182838)	-promoter-TSS (NM_001199787)	-155	SLC35E2A
chr7	76074699	76074899	0.0280089	-0.150534	0.11168	0.26221	Intergenic	Intergenic	26693	MDH2
chr20	4686309	4686386	0.00393527	-0.150294	0.022378	0.17267	promoter-TSS (NM_001080123)	-promoter-TSS (NM_000311)	-108	PRNP
chr9	41643745	41644202	0.00209235	-0.150142	0.070162	0.2203	Intergenic	Intergenic	-3700	FAM27E2
chr12	52451512	52451931	0.0031885	-0.149969	0.041758	0.19173	exon (NM_005555, exon 1 of 9)	-exon (NM_005555, exon 1 of 9)	424	KRT6B
chr12	132207723	132207986	0.0434473	-0.149866	0.080309	0.23017	intron (NM_001122636, intron 6 of 10)	-intron (NM_001122636, intron 6 of 10)	-1827	GALNT9
chr17	41528034	41528120	0.00136399	-0.149572	0.11322	0.2628	exon (NM_002276, exon 1 of 6)	-exon (NM_002276, exon 1 of 6)	231	KRT19
chr12	70243620	70243693	0.00191674	-0.149561	0.016882	0.16644	promoter-TSS (NR_120460)	-promoter-TSS (NM_001199303)	-57	CNOT2
chr12	111320381	111320473	0.00277414	-0.149138	0.12369	0.27283	exon (NM_001370598, exon 17 of 22)	-exon (NM_015267, exon 17 of 22)	16285	MIR6760
chr2	47784070	47784173	0.000680687	-0.14905	0.097826	0.24688	intron (NM_001281494, intron 1 of 9)	-intron (NM_000179, intron 1 of 9)	167	MSH6
chr7	1053171	1053310	0.0450928	-0.149	0.020218	0.16922	intron (NM_001303473, intron 1 of 1)	-intron (NM_001303473, intron 1 of 1)	-2129	GPR146
chr18	8825064	8825130	0.0124087	-0.148811	0.070948	0.21976	exon (NM_015210, exon 15 of 17)	-exon (NM_015210, exon 15 of 17)	107716	MTCL1
chr19	5442679	5442877	0.0157893	-0.148249	0.10937	0.25762	Intergenic	Intergenic	-12639	ZNRF4
chr3	12938776	12939236	0.0223439	-0.148246	0.064682	0.21293	intron (NM_014869, intron 2 of 13)	-intron (NM_014869, intron 2 of 13)	28724	IQSEC1
chrX	148501044	148501207	8.8768e-06	-0.148018	0.09641	0.24443	exon (NM_001169122, exon 1 of 20)	-exon (NM_001169125, exon 1 of 20)	509	AFF2
chr1	43147840	43148120	2.67659e-05	-0.148004	0.10515	0.25315	promoter-TSS (NM_001101376)	-promoter-TSS (NM_001101376)	76	FAM183A
chr6	87122534	87122705	4.39213e-10	-0.147974	-0.090434	0.05754	Intergenic	Intergenic	-27514	CGA
chr19	45507921	45508146	0.00059845	-0.147931	0.072868	0.2208	intron (NM_003370, intron 1 of 12)	-intron (NM_003370, intron 1 of 12)	555	VASP
chr9	80360275	80360441	0.0010051	-0.147857	-0.024282	0.12358	Intergenic	Intergenic	385335	LINC01507
chr12	52007461	52007654	0.00702731	-0.147844	0.075218	0.22306	promoter-TSS (NR_146770)	-promoter-TSS (NR_146770)	97	GRASP-AS1
chr15	41881962	41882195	2.45983e-13	-0.146902	0.12091	0.26781	exon (NM_016642, exon 12 of 68)	-exon (NM_016642, exon 12 of 68)	-10698	LOC105370792
chr17	31858553	31858784	0.0248899	-0.146791	0.032968	0.17976	intron (NM_018405, intron 1 of 3)	-intron (NM_001330176, intron 1 of 3)	293	COPRS
chr1	152219916	152220286	0.00602248	-0.146248	-0.020545	0.1257	exon (NM_001009931, exon 3 of 3)	-exon (NM_001009931, exon 3 of 3)	4095	HRNR
chr11	75748750	75748915	6.08193e-05	-0.146187	-0.098152	0.048036	Intergenic	Intergenic	19814	LOC283214
chr9	21970914	21971190	9.59608e-09	-0.146028	-0.11723	0.028802	exon (NM_058195, exon 2 of 3)	-exon (NM_058195, exon 2 of 3)	3775	CDKN2A
chr10	117167927	117168038	0.0174702	-0.145803	0.061948	0.20775	promoter-TSS (NR_037436)	-promoter-TSS (NR_037436)	-209	MIR3663
chr2	91659671	91660070	0.0015896	-0.145629	-0.025644	0.11999	promoter-TSS (NR_027238)	-promoter-TSS (NR_027238)	78	LSP1P4
chrX	102518698	102518891	0.0210749	-0.14541	0.033727	0.17914	Intergenic	Intergenic	-2056	TMSB15A
chr1	175599409	175599574	1.68761e-10	-0.145374	-0.093797	0.051577	intron (NM_001328635, intron 1 of 22)	-intron (NM_003285, intron 1 of 22)	144103	TNR
chrX	13734813	13735000	1.25365e-07	-0.145326	0.029874	0.1752	promoter-TSS (NM_001011658)	-promoter-TSS (NM_001128835)	159	OFD1
chr14	60637567	60637785	9.37566e-09	-0.145324	-0.063695	0.081629	Intergenic	Intergenic	-1540	SALRNA1
chr7	100102093	100102259	0.0219235	-0.145151	0.036927	0.18208	promoter-TSS (NM_001278595)	-promoter-TSS (NM_001278595)	528	AP4M1
chr19	36141133	36141173	0.00258062	-0.144956	0.081092	0.22605	exon (NM_001302633, exon 1 of 10)	-exon (NM_001302632, exon 2 of 11)	163	CAPNS1
chr19	46214074	46214346	0.043794	-0.144745	0.074085	0.21883	exon (NR_027003, exon 6 of 6)	-exon (NR_027003, exon 6 of 6)	3968	LOC93429
chr18	12779423	12779621	0.0460252	-0.144478	0.0085734	0.15305	Intergenic	Intergenic	-30100	LINC01882
chr7	143882587	143882748	2.86365e-08	-0.144015	0.11293	0.25695	intron (NM_001206938, intron 1 of 8)	-intron (NM_001206938, intron 1 of 8)	2702	TCAF1
chr16	2223156	2223297	2.32318e-05	-0.143891	0.022262	0.16615	promoter-TSS (NM_004424)	-promoter-TSS (NM_001288776)	-261	E4F1
chr17	21679528	21679757	0.000565423	-0.143183	0.11323	0.25641	Intergenic	Intergenic	-12880	KCNJ18
chrX	49072447	49072654	1.16432e-14	-0.143132	-0.031245	0.11189	exon (NM_007213, exon 2 of 3)	-exon (NM_007213, exon 2 of 3)	1451	PRAF2
chr2	153013503	153013664	0.021702	-0.142963	0.067484	0.21045	Intergenic	Intergenic	294635	ARL6IP6
chr12	127280628	127280793	1.25365e-07	-0.142863	-0.038245	0.10462	intron (NR_146537, intron 2 of 3)	-intron (NR_146537, intron 2 of 3)	3572	LINC02376
chr19	18429455	18429597	0.00057507	-0.142812	0.053922	0.19673	intron (NM_032627, intron 4 of 17)	-intron (NM_032627, intron 4 of 17)	7783	ISYNA1
chr2	94737312	94737525	0.000104295	-0.142744	-0.02089	0.12185	Intergenic	Intergenic	23765	FAM95A
chr1	161416272	161416576	5.37922e-06	-0.142656	0.037804	0.18046	Intergenic	Intergenic	-48548	CFAP126
chr7	102018738	102018912	0.00217519	-0.142435	-0.0075525	0.13488	intron (NM_001202544, intron 2 of 21)	-intron (NM_001202545, intron 2 of 21)	201199	CUX1
chr11	70271253	70271480	0.0379197	-0.14243	0.047855	0.19029	intron (NR_045286, intron 1 of 28)	-intron (NM_177423, intron 1 of 25)	667	PPFIA1
chr14	58032855	58032984	0.0100333	-0.14242	0.043904	0.18632	intron (NM_001001872, intron 5 of 7)	-intron (NM_001001872, intron 5 of 7)	119293	ARMH4
chr11	69574231	69574782	0.0111854	-0.142358	0.022438	0.1648	Intergenic	Intergenic	-66649	CCND1
chr22	19721960	19722183	0.00724775	-0.142111	0.078055	0.22017	intron (NR_037612, intron 9 of 11)	-intron (NM_002688, intron 10 of 11)	-1467	GP1BB
chr2	197499581	197499668	0.0309669	-0.14203	0.019651	0.16168	promoter-TSS (NM_001202485)	-promoter-TSS (NM_002157)	215	HSPD1
chrX	120875067	120875234	0.00652413	-0.141859	0.034603	0.17646	exon (NM_001145718, exon 1 of 3)	-exon (NM_001145718, exon 1 of 3)	774	CT47B1
chr1	145683948	145684247	3.86301e-09	-0.141776	0.048598	0.19037	intron (NM_001201325, intron 3 of 8)	-intron (NM_001201326, intron 3 of 6)	23270	PDZK1
chr16	64243496	64243648	0.0191843	-0.141583	-0.060927	0.080655	Intergenic	Intergenic	878491	CDH11
chr7	47992000	47992175	0.000590887	-0.141418	0.10836	0.24978	intron (NM_152782, intron 9 of 10)	-intron (NM_152782, intron 9 of 10)	-12473	HUS1
chr5	142551628	142551960	0.00345608	-0.141404	0.027733	0.16914	Intergenic	Intergenic	69540	FGF1
chr1	119778682	119778987	7.36101e-05	-0.141214	-0.066473	0.074741	Intergenic	Intergenic	-9903	HMGCS2
chr9	137388462	137388642	0.00712277	-0.141212	0.013741	0.15495	intron (NR_104598, intron 2 of 10)	-intron (NM_017820, intron 2 of 21)	34610	EXD3
chr10	101237184	101237338	0.00489344	-0.141146	-0.032555	0.10859	intron (NR_029380, intron 2 of 2)	-intron (NR_029380, intron 2 of 2)	7667	LBX1-AS1
chr7	50254545	50254688	0.0183522	-0.141101	-0.0070909	0.13401	Intergenic	Intergenic	-49447	IKZF1
chr12	132257659	132257780	0.0447381	-0.140954	-0.060664	0.080291	exon (NM_001122636, exon 5 of 11)	-exon (NM_001122636, exon 5 of 11)	-17671	LOC100130238
chr22	16697842	16698026	0.000375241	-0.140698	0.088718	0.22942	Intergenic	Intergenic	-22394	ANKRD62P1-PARP4P3
chr12	546447	546663	4.70363e-06	-0.140514	-0.056582	0.083933	intron (NM_173593, intron 6 of 19)	-intron (NM_173593, intron 6 of 19)	39931	LOC105369595
chr1	15758658	15758732	0.00226687	-0.140478	-0.016462	0.12402	promoter-TSS (NM_017556)	-promoter-TSS (NM_017556)	-100	FBLIM1
chr9	37486043	37486172	0.00125672	-0.140451	0.0090065	0.14946	exon (NM_022490, exon 1 of 12)	-exon (NM_022490, exon 1 of 12)	160	POLR1E
chr10	15860056	15860147	0.00945167	-0.140447	0.029503	0.16995	intron (NM_024948, intron 1 of 14)	-intron (NM_001318330, intron 1 of 13)	405	MINDY3
chr11	2588791	2588964	0.00824783	-0.140423	0.093744	0.23417	intron (NM_181798, intron 10 of 15)	-intron (NM_000218, intron 10 of 15)	111120	KCNQ1OT1
chr17	73193279	73193371	0.00853554	-0.140232	0.012439	0.15267	exon (NM_018714, exon 1 of 14)	-exon (NM_018714, exon 1 of 14)	270	COG1
chr2	97996220	97996269	0.0277469	-0.140159	-0.0077273	0.13243	promoter-TSS (NM_015348)	-promoter-TSS (NM_015348)	-297	TMEM131
chr9	137087265	137087347	3.36202e-11	-0.140103	0.036848	0.17695	promoter-TSS (NR_027447)	-promoter-TSS (NR_027447)	321	MAN1B1
chr7	27156682	27156812	0.000181377	-0.139857	0.08251	0.22237	promoter-TSS (NM_006896)	-promoter-TSS (NM_006896)	-72	HOXA7
chr20	45312034	45312278	0.0268787	-0.139845	-0.01875	0.1211	intron (NM_001281448, intron 5 of 11)	-intron (NM_001281449, intron 5 of 11)	-3627	MATN4
chrY	6910579	6910801	4.43273e-06	-0.139824	0.046287	0.18611	promoter-TSS (NM_033284)	-promoter-TSS (NM_134259)	4	TBL1Y
chr8	123157639	123157744	0.0169811	-0.139758	0.036014	0.17577	intron (NM_001363151, intron 19 of 19)	-intron (NM_001363151, intron 19 of 19)	-21355	FAM83A
chr19	41450555	41450755	0.019613	-0.139714	0.10288	0.24259	Intergenic	Intergenic	7499	ERICH4
chr16	86931793	86931957	0.00182207	-0.139637	-0.058945	0.080692	Intergenic	Intergenic	-125909	LINC02181
chrX	17376191	17376416	5.02788e-09	-0.139599	-0.04737	0.092229	exon (NM_198270, exon 1 of 8)	-exon (NM_001291867, exon 1 of 9)	1104	NHS
chr9	21994207	21994294	0.0186792	-0.139533	-0.15953	-0.019994	promoter-TSS (NR_003529)	-promoter-TSS (NR_047539)	240	CDKN2A
chrX	98315009	98315203	0.0405657	-0.139452	0.0059173	0.14537	Intergenic	Intergenic	-750571	DIAPH2-AS1
chr9	72219129	72219319	0.00335874	-0.1394	-0.0063876	0.13301	intron (NM_001351571, intron 5 of 13)	-intron (NM_001351572, intron 5 of 15)	69784	GDA
chr16	5071971	5072119	0.000494648	-0.139383	0.092151	0.23153	promoter-TSS (NM_001330504)	-promoter-TSS (NM_001330504)	202	ALG1
chr16	34141124	34141308	0.0276899	-0.139317	-0.012336	0.12698	Intergenic	Intergenic	-22362	MIR9901
chr5	54128	54680	0.0375807	-0.139255	0.074002	0.21326	Intergenic	Intergenic	-37764	PLEKHG4B
chr1	181318270	181318422	0.0262227	-0.139191	0.07564	0.21483	Intergenic	Intergenic	81958	LINC01699
chr1	228635596	228635647	0.0380922	-0.139173	0.14252	0.28169	Intergenic	Intergenic	-5114	RNA5S4
chr12	124499403	124499634	0.0496273	-0.139144	0.063606	0.20275	intron (NM_001206654, intron 2 of 47)	-intron (NM_006312, intron 2 of 48)	68093	NCOR2
chr1	2301139	2301398	0.00137363	-0.139139	-0.02357	0.11557	intron (NM_003036, intron 1 of 6)	-intron (NM_003036, intron 1 of 6)	51392	LOC100129534
chr7	1667299	1667391	0.000337232	-0.138877	0.061209	0.20009	Intergenic	Intergenic	-20774	ELFN1
chr19	6464418	6464569	0.0280089	-0.13861	0.06985	0.20846	intron (NM_139161, intron 1 of 3)	-intron (NM_174882, intron 1 of 3)	223	CRB3
chr22	16423658	16423838	0.0118629	-0.138558	0.0038546	0.14241	Intergenic	Intergenic	169062	CCT8L2
chr2	74874235	74874394	0.00722142	-0.138388	0.045828	0.18422	exon (NM_000189, exon 7 of 18)	-exon (NM_000189, exon 7 of 18)	-34816	LINC01291
chr1	65148925	65149007	8.59989e-05	-0.138036	0.034249	0.17228	promoter-TSS (NM_001330616)	-promoter-TSS (NM_001330616)	-28	AK4
chr12	6689204	6689284	0.0100031	-0.13798	0.046496	0.18448	exon (NM_133476, exon 1 of 10)	-exon (NM_133476, exon 1 of 10)	131	ZNF384
chr10	97771286	97771356	0.0203964	-0.137797	0.09669	0.23449	exon (NM_003015, exon 1 of 3)	-exon (NM_003015, exon 1 of 3)	678	SFRP5
chr17	7252375	7252520	0.00833516	-0.137684	0.011249	0.14893	promoter-TSS (NM_001143775)	-promoter-TSS (NM_001143775)	22	ELP5
chr17	81258553	81258850	0.024406	-0.137444	0.10749	0.24493	intron (NM_138570, intron 11 of 13)	-intron (NM_001037984, intron 11 of 15)	18788	NDUFAF8
chr10	15425247	15425436	0.0169811	-0.137358	0.010241	0.1476	Intergenic	Intergenic	-54053	FAM171A1
chr8	143435668	143435927	0.043794	-0.137321	0.032418	0.16974	Intergenic	Intergenic	-5066	MAFA
chr2	79512647	79512712	0.00135696	-0.137301	-0.035345	0.10196	promoter-TSS (NM_004389)	-promoter-TSS (NM_004389)	-254	CTNNA2
chrY	6266637	6266841	0.00585762	-0.137117	0.076491	0.21361	Intergenic	Intergenic	-2804	FAM197Y9
chr22	49517824	49518028	0.0281248	-0.137007	0.021694	0.1587	intron (NR_110523, intron 1 of 4)	-intron (NR_110523, intron 1 of 4)	25540	MIR3667
chr2	95026824	95027126	0.0343578	-0.136866	0.044645	0.18151	intron (NM_022440, intron 1 of 1)	-intron (NM_002371, intron 1 of 3)	1267	MAL
chr9	12898015	12898204	0.00047323	-0.136858	-0.035293	0.10157	Intergenic	Intergenic	74523	SNORD137
chr6	27374975	27375176	0.0165089	-0.136808	0.052208	0.18902	exon (NM_001322288, exon 1 of 4)	-exon (NM_001322288, exon 1 of 4)	298	ZNF204P
chr8	144805519	144805684	0.00797078	-0.136757	-0.026413	0.11034	intron (NR_134285, intron 3 of 3)	-intron (NR_134284, intron 4 of 5)	6726	ZNF517
chr8	26395747	26395895	0.00634671	-0.136639	0.12012	0.25676	intron (NM_001330491, intron 3 of 5)	-intron (NM_004331, intron 3 of 5)	5408	BNIP3L
chr6	134100679	134100859	0.0085358	-0.136556	-0.072418	0.064138	Intergenic	Intergenic	16911	HMGA1P7
chr12	128781704	128782006	0.00908607	-0.136372	0.070882	0.20725	Intergenic	Intergenic	42103	SLC15A4
chr9	129641659	129641731	0.0051663	-0.136365	0.088029	0.22439	intron (NM_177999, intron 1 of 4)	-intron (NM_017873, intron 1 of 5)	456	ASB6
chr13	111328122	111328303	0.0118795	-0.136254	0.037491	0.17374	exon (NM_001303133, exon 3 of 7)	-exon (NM_001303133, exon 3 of 7)	7571	TEX29
chr17	80010557	80010838	0.00865603	-0.136251	0.077932	0.21418	exon (NM_019020, exon 3 of 12)	-exon (NM_019020, exon 3 of 12)	25174	TBC1D16
chrX	127122434	127122591	0.0044491	-0.136245	0.15075	0.287	Intergenic	Intergenic	302784	PRR32
chr19	45153568	45153779	4.1083e-13	-0.136155	-0.039413	0.096742	exon (NM_198478, exon 4 of 4)	-exon (NM_198478, exon 4 of 4)	6476	NKPD1
chr10	10161144	10161307	0.0367929	-0.135685	0.062042	0.19773	Intergenic	Intergenic	102504	LINC02670
chr9	92137885	92138227	0.0399618	-0.135479	0.031101	0.16658	exon (NR_015444, exon 12 of 13)	-exon (NR_015444, exon 12 of 13)	-3411	LINC00475
chr14	100304935	100305256	0.0427552	-0.135382	0.043874	0.17926	intron (NM_001352821, intron 1 of 4)	-intron (NM_001352820, intron 2 of 6)	1348	SLC25A29
chr2	218860285	218860675	0.0122299	-0.135377	-0.027192	0.10818	intron (NM_006522, intron 1 of 3)	-intron (NM_006522, intron 1 of 3)	675	WNT6
chr2	219030996	219031250	0.0017511	-0.135327	-0.063445	0.071881	exon (NM_194302, exon 8 of 35)	-exon (NM_194302, exon 8 of 35)	10393	CFAP65
chr22	29480597	29480677	1.77467e-09	-0.135273	-0.073509	0.061764	exon (NM_021076, exon 1 of 4)	-exon (NM_021076, exon 1 of 4)	419	NEFH
chr3	191619663	191619893	0.00413639	-0.135172	0.023291	0.15846	Intergenic	Intergenic	158615	PYDC2
chr1	168207946	168208069	0.0161407	-0.135103	0.059945	0.19505	Intergenic	Intergenic	-17996	SFT2D2
chr13	26186451	26186693	0.000148285	-0.134991	0.010151	0.14514	intron (NM_183045, intron 5 of 5)	-intron (NM_183045, intron 5 of 5)	35185	RNF6
chr2	17988505	17988922	0.000201221	-0.134898	-0.0012443	0.13365	Intergenic	Intergenic	110047	KCNS3
chr1	1088695	1088803	0.0223611	-0.134671	0.051561	0.18623	intron (NM_001363525, intron 5 of 10)	-intron (NM_001363525, intron 5 of 10)	-14443	RNF223
chr15	20814498	20814895	0.0262372	-0.134657	0.12547	0.26012	Intergenic	Intergenic	-18098	MIR3118-4
chr7	150450872	150451283	0.0401425	-0.134579	0.14359	0.27817	exon (NM_175571, exon 1 of 5)	-exon (NM_175571, exon 1 of 5)	448	GIMAP8
chr5	141194396	141194607	0.0428682	-0.134574	0.043802	0.17838	exon (NM_018930, exon 1 of 1)	-exon (NM_018930, exon 1 of 1)	2149	PCDHB10
chr1	19032459	19032868	0.0368605	-0.134507	0.00066111	0.13517	Intergenic	Intergenic	-75988	IFFO2
chr10	123282682	123282907	4.15723e-06	-0.13433	-0.012736	0.12159	Intergenic	Intergenic	128393	BUB3
chr11	26024808	26024989	0.0217307	-0.133991	-0.004876	0.12912	Intergenic	Intergenic	-164224	ANO3
chr5	95822311	95822675	0.00107603	-0.133984	0.025777	0.15976	exon (NM_001118890, exon 1 of 3)	-exon (NM_001243659, exon 1 of 3)	233	GLRX
chr13	113816632	113816843	0.0149294	-0.133914	-0.020432	0.11348	exon (NM_182614, exon 9 of 9)	-exon (NM_001348663, exon 8 of 8)	1128	GAS6-AS1
chr3	180324691	180324860	0.00765087	-0.133884	-0.0027	0.13118	Intergenic	Intergenic	-89397	LINC02053
chrX	93461779	93462072	0.0416304	-0.133844	0.025672	0.15952	Intergenic	Intergenic	211652	NAP1L3
chr17	29568733	29569043	0.000957579	-0.133516	0.0089957	0.14251	intron (NM_001346081, intron 1 of 5)	-intron (NM_001346081, intron 1 of 5)	187	TP53I13
chr1	1973966	1974136	0.0266063	-0.133312	0.20528	0.33859	exon (NM_001304360, exon 7 of 39)	-exon (NM_001304360, exon 7 of 39)	29735	CFAP74
chr4	140756780	140756906	0.0051663	-0.133117	0.049249	0.18237	promoter-TSS (NM_015130)	-promoter-TSS (NM_015130)	-458	TBC1D9
chr2	132352760	132352900	5.06184e-05	-0.133096	0.0023554	0.13545	exon (NR_135203, exon 1 of 1)	-exon (NR_135203, exon 1 of 1)	163	FAM201B
chr19	17766659	17766775	0.0237224	-0.132734	-0.053973	0.078762	exon (NM_001161357, exon 7 of 29)	-exon (NM_001161359, exon 5 of 27)	15240	FCHO1
chr8	106657584	106657796	2.63746e-06	-0.132726	0.0048179	0.13754	promoter-TSS (NM_181354)	-promoter-TSS (NM_181354)	-118	OXR1
chr14	94461904	94462138	0.00602248	-0.132465	0.041509	0.17397	TTS (NM_001042518)	-TTS (NM_001042518)	-9221	SERPINA11
chr9	38068183	38068369	0.000124658	-0.132393	0.046683	0.17908	exon (NM_003028, exon 1 of 6)	-exon (NM_003028, exon 1 of 6)	951	SHB
chr19	17328731	17328814	1.66124e-10	-0.132291	-0.090091	0.0422	exon (NM_020959, exon 13 of 18)	-exon (NM_020959, exon 13 of 18)	6082	ANO8
chr12	131088071	131088238	0.0111355	-0.132098	-0.037155	0.094943	intron (NM_001330497, intron 16 of 25)	-intron (NM_001330497, intron 16 of 25)	-76856	LINC01257
chr22	45881128	45881318	0.0322339	-0.131989	0.041366	0.17336	Intergenic	Intergenic	95939	WNT7B
chr19	36151718	36151936	8.64983e-06	-0.131571	-0.0011259	0.13044	intron (NM_001864, intron 1 of 3)	-intron (NM_001864, intron 1 of 3)	620	COX7A1
chr9	34371268	34371433	0.0298962	-0.131475	-0.0048506	0.12662	exon (NM_020702, exon 2 of 2)	-exon (NM_020702, exon 2 of 2)	5547	MYORG
chr11	43942541	43942629	0.00705583	-0.131293	0.032305	0.1636	promoter-TSS (NM_001145033)	-promoter-TSS (NM_001145033)	-52	C11orf96
chr9	94591488	94591712	0.00111408	-0.131251	0.030899	0.16215	intron (NM_003837, intron 1 of 6)	-intron (NM_003837, intron 1 of 6)	2224	FBP2
chr12	63686438	63686676	0.0390208	-0.131203	0.0019818	0.13318	Intergenic	Intergenic	-18064	DPY19L2
chr6	63390581	63390683	0.0169842	-0.131145	-0.0084727	0.12267	Intergenic	Intergenic	-70649	LGSN
chr6	166168557	166168792	0.00702731	-0.131125	0.047067	0.17819	promoter-TSS (NM_001270484)	-promoter-TSS (NM_001270484)	-6	TBXT
chrX	28566803	28566954	4.75668e-05	-0.131065	-0.035227	0.095838	Intergenic	Intergenic	-20567	IL1RAPL1
chr20	58842208	58842482	0.00188915	-0.130917	-0.060543	0.070374	intron (NR_002785, intron 3 of 4)	-intron (NM_016592, intron 1 of 12)	725	GNAS
chr13	110714449	110714594	0.00771081	-0.130634	0.012805	0.14344	promoter-TSS (NM_001267728)	-promoter-TSS (NM_001267728)	-490	ING1
chr14	60485706	60485826	0.00606652	-0.13046	-0.013609	0.11685	intron (NM_174978, intron 1 of 17)	-intron (NM_174978, intron 1 of 17)	297	C14orf39
chr1	92299133	92299297	0.00803346	-0.130372	0.048922	0.17929	promoter-TSS (NR_135089)	-promoter-TSS (NM_053274)	156	RPAP2
chr21	43992688	43993022	0.00344392	-0.130172	0.06052	0.19069	Intergenic	Intergenic	-19454	TRAPPC10
chr19	33301317	33301552	3.86562e-05	-0.130105	-0.23713	-0.10702	exon (NM_001285829, exon 1 of 1)	-exon (NM_001287424, exon 1 of 1)	1099	CEBPA
chr7	25603157	25603273	0.0390937	-0.130019	0.091232	0.22125	intron (NR_157829, intron 3 of 4)	-intron (NR_157814, intron 3 of 3)	59925	LOC646588
chr5	77637212	77637338	0.00179272	-0.129803	-0.075773	0.054031	intron (NM_032109, intron 1 of 2)	-intron (NM_032109, intron 1 of 2)	1438	OTP
chr5	173408533	173408807	0.0405821	-0.129503	0.014909	0.14441	Intergenic	Intergenic	61215	MIR8056
chr2	219055391	219055591	0.000205453	-0.129491	0.052122	0.18161	exon (NM_002181, exon 3 of 3)	-exon (NM_002181, exon 3 of 3)	3259	MIR3131
chr11	125625831	125626116	2.94393e-10	-0.129486	0.05219	0.18168	promoter-TSS (NM_001274)	-promoter-TSS (NM_001330428)	-250	CHEK1
chr10	119542190	119542253	0.00954337	-0.12938	-0.0541	0.07528	intron (NM_001005339, intron 1 of 4)	-intron (NM_001005339, intron 1 of 4)	497	RGS10
chr17	82213334	82213518	0.0118943	-0.129159	-0.023475	0.10568	promoter-TSS (NM_198082)	-promoter-TSS (NM_001316321)	-584	CCDC57
chr13	109782396	109782644	0.00489626	-0.12903	0.12635	0.25538	exon (NM_003749, exon 1 of 2)	-exon (NM_003749, exon 1 of 2)	4063	IRS2
chr6	43013523	43013697	0.00900936	-0.128916	0.0068115	0.13573	promoter-TSS (NR_040101)	-promoter-TSS (NM_057161)	336	MEA1
chrX	153319399	153319882	0.0134185	-0.128871	0.030508	0.15938	exon (NM_001354980, exon 2 of 2)	-exon (NM_001354980, exon 2 of 2)	2126	PNMA6F
chr6	34163730	34164136	0.00765087	-0.128847	0.074356	0.2032	Intergenic	Intergenic	-8311	GRM4
chr20	24590278	24590427	0.0157434	-0.128796	-0.057091	0.071705	intron (NM_024893, intron 3 of 3)	-intron (NM_001323607, intron 3 of 3)	120392	SYNDIG1
chr6	27860016	27860215	0.0319944	-0.128711	0.02188	0.15059	Intergenic	Intergenic	-5213	H2AC16
chr16	75148632	75148777	0.000567734	-0.128677	0.015677	0.14435	promoter-TSS (NM_001318475)	-promoter-TSS (NM_001318475)	181	ZFP1
chr8	54104108	54104319	0.0103376	-0.128661	0.073784	0.20245	Intergenic	Intergenic	-2197	LYPLA1
chr6	109250804	109251473	2.98797e-05	-0.128659	0.048387	0.17705	intron (NR_152435, intron 16 of 45)	-intron (NR_152435, intron 16 of 45)	85308	CCDC162P
chr2	51027582	51027784	0.000100864	-0.128653	0.13057	0.25923	exon (NM_001330095, exon 2 of 20)	-exon (NM_001330081, exon 2 of 6)	4449	NRXN1
chr1	104214164	104214371	0.0259799	-0.128644	-0.031564	0.09708	Intergenic	Intergenic	141245	LOC100129138
chr12	52291403	52291566	0.00602248	-0.128464	0.0049273	0.13339	promoter-TSS (NM_002281)	-promoter-TSS (NM_002281)	49	KRT81
chr19	12681946	12682104	1.31906e-06	-0.128442	0.040682	0.16912	promoter-TSS (NM_001369693)	-promoter-TSS (NM_001206974)	-138	DHPS
chr18	12897088	12897153	0.034167	-0.128409	0.094153	0.22256	Intergenic	Intergenic	-12786	PTPN2
chr7	102749203	102749388	0.0275837	-0.128368	-0.0040707	0.1243	promoter-TSS (NR_146066)	-promoter-TSS (NR_146066)	297	FAM185A
chr6	86004779	86004936	0.0035816	-0.128366	0.080955	0.20932	Intergenic	Intergenic	-326125	SNHG5
chr17	1271559	1271733	0.0380922	-0.128275	0.17001	0.29828	TTS (NM_001164405)	-TTS (NM_001164405)	1082	BHLHA9
chr2	118846921	118847012	0.0490517	-0.128207	0.12435	0.25255	exon (NM_001426, exon 1 of 2)	-exon (NM_001426, exon 1 of 2)	681	EN1
chr10	133239952	133240257	0.00642587	-0.127986	2.2727e-05	0.12801	exon (NM_014468, exon 3 of 3)	-exon (NM_014468, exon 3 of 3)	2250	VENTX
chr21	40536469	40536685	0.040371	-0.127891	-0.029391	0.0985	intron (NM_001389, intron 3 of 32)	-intron (NM_001389, intron 3 of 32)	94190	DSCAM-IT1
chr21	41944242	41944414	0.0117478	-0.127825	-0.016736	0.11109	intron (NM_015500, intron 1 of 13)	-intron (NM_015500, intron 1 of 13)	3954	SNORA91
chr16	2111412	2111518	0.0083555	-0.12772	0.0027063	0.13043	exon (NM_001009944, exon 15 of 46)	-exon (NM_001009944, exon 15 of 46)	-4712	MIR6511B1
chr7	158943488	158943903	0.0196964	-0.127703	0.037759	0.16546	intron (NM_001350916, intron 23 of 23)	-intron (NM_001350916, intron 23 of 23)	-64658	LINC00689
chr5	135930171	135930376	1.07472e-05	-0.127655	-0.056303	0.071352	promoter-TSS (NR_152421)	-promoter-TSS (NR_152421)	-23	FBXL21P
chr6	89819497	89819737	0.0262372	-0.127423	0.028869	0.15629	exon (NM_014611, exon 1 of 102)	-exon (NM_014611, exon 1 of 102)	177	MDN1
chr4	76949994	76950078	0.00210684	-0.12733	0.012455	0.13978	intron (NM_018243, intron 1 of 9)	-intron (NM_018243, intron 1 of 9)	284	SEPTIN11
chr13	66326453	66326575	0.00226687	-0.127314	0.025341	0.15265	intron (NM_001318372, intron 4 of 4)	-intron (NM_001318372, intron 4 of 4)	108264	MIR4704
chr17	68358888	68359079	0.00118799	-0.127269	-0.03257	0.094699	intron (NM_001352905, intron 6 of 12)	-intron (NM_001352905, intron 6 of 12)	-54639	PRKAR1A
chr16	1061939	1062096	0.0204825	-0.12713	-0.035373	0.091757	Intergenic	Intergenic	-10738	SSTR5
chr12	3994981	3995146	0.0375851	-0.127052	-0.031015	0.096036	Intergenic	Intergenic	-121616	PARP11
chr13	113917812	113918171	0.0465381	-0.12692	0.032045	0.15897	intron (NR_164112, intron 5 of 7)	-intron (NR_164112, intron 5 of 7)	10999	LINC00565
chr22	49331058	49331218	0.0120751	-0.12692	0.1488	0.27572	Intergenic	Intergenic	212328	MIR3667
chr1	2173420	2173686	0.0231701	-0.126908	0.035308	0.16222	intron (NM_001033581, intron 10 of 14)	-intron (NM_002744, intron 13 of 17)	10322	PRKCZ-AS1
chrX	68802884	68803051	0.00423006	-0.126757	-0.02075	0.10601	Intergenic	Intergenic	-26029	EFNB1
chr10	102714321	102714489	0.00754945	-0.126521	0.028938	0.15546	promoter-TSS (NM_004311)	-promoter-TSS (NR_146992)	-8	ARL3
chr17	15699885	15700033	8.59989e-05	-0.126425	0.061037	0.18746	intron (NM_001288649, intron 1 of 3)	-intron (NM_001369438, intron 1 of 5)	207	ZNF286A
chr12	116435229	116435487	1.05583e-05	-0.126387	0.0038333	0.13022	Intergenic	Intergenic	-7040	MIR4472-2
chr16	29694140	29694410	0.00722142	-0.126251	0.041946	0.1682	intron (NM_001318249, intron 1 of 2)	-intron (NM_014298, intron 1 of 3)	15095	QPRT
chr17	81994859	81995004	0.0119538	-0.12625	-0.054427	0.071822	intron (NM_001330528, intron 4 of 14)	-intron (NR_045351, intron 4 of 14)	17303	ASPSCR1
chr2	226835672	226835842	5.42551e-05	-0.126158	0.036493	0.16265	promoter-TSS (NM_001349072)	-promoter-TSS (NM_001167608)	-297	RHBDD1
chr2	132258246	132258462	0.00901735	-0.126049	-0.062811	0.063238	promoter-TSS (NR_152415)	-promoter-TSS (NR_152415)	-321	ANKRD30BL
chr7	113970178	113970320	0.000102819	-0.125759	-0.066473	0.059287	Intergenic	Intergenic	-51240	PPP1R3A
chr7	1113480	1113837	0.006263	-0.125757	0.047373	0.17313	intron (NM_001350970, intron 2 of 2)	-intron (NM_001350968, intron 2 of 5)	24588	C7orf50
chr20	3541266	3541368	0.0276899	-0.125736	0.012301	0.13804	intron (NM_001207047, intron 3 of 24)	-intron (NM_139321, intron 3 of 28)	70299	ATRN
chr14	75259243	75259405	0.00035354	-0.125731	0.015551	0.14128	Intergenic	Intergenic	-19504	FOS
chr19	567812	568020	0.00088084	-0.125635	0.011191	0.13683	Intergenic	Intergenic	-3367	BSG
chr12	132398734	132399040	0.0200988	-0.125344	0.0060149	0.13136	Intergenic	Intergenic	69037	LOC101928416
chr12	52033215	52033365	0.000323157	-0.125239	0.0048455	0.13008	intron (NM_001202233, intron 1 of 7)	-intron (NM_001202233, intron 1 of 7)	-4425	NR4A1
chr14	100307261	100307569	0.0364749	-0.125227	0.080502	0.20573	promoter-TSS (NM_001039355)	-promoter-TSS (NM_001352820)	-444	MIR345
chr13	30422227	30422380	0.000823391	-0.125209	0.050784	0.17599	promoter-TSS (NR_125771)	-promoter-TSS (NM_001355247)	-60	LINC01058
chr11	2826392	2826465	9.59608e-09	-0.125123	-0.059009	0.066114	intron (NM_000218, intron 15 of 15)	-intron (NM_000218, intron 15 of 15)	35140	KCNQ1-AS1
chr5	180121413	180121592	0.000363017	-0.124938	0.04873	0.17367	intron (NM_175062, intron 6 of 13)	-intron (NM_175062, intron 6 of 13)	-49744	RNF130
chr7	149787983	149788451	0.0013865	-0.124852	0.024273	0.14912	intron (NR_163594, intron 24 of 102)	-intron (NR_163594, intron 24 of 102)	12175	SSPO
chr11	47378038	47378266	0.0169811	-0.124744	0.12553	0.25028	intron (NM_001080547, intron 1 of 4)	-intron (NM_001080547, intron 1 of 4)	395	SPI1
chr3	141778418	141778625	0.0478294	-0.124739	-0.014509	0.11023	exon (NM_139209, exon 1 of 4)	-exon (NM_139209, exon 1 of 4)	321	GRK7
chr5	171419166	171419338	0.000526138	-0.124615	-0.0049293	0.11969	promoter-TSS (NM_003862)	-promoter-TSS (NM_003862)	-395	FGF18
chr19	58388772	58388920	0.0337886	-0.124532	-0.0027273	0.12181	intron (NM_001009, intron 2 of 5)	-intron (NM_001009, intron 2 of 5)	1577	RPS5
chr1	228008537	228008646	0.0261004	-0.12453	0.023798	0.14833	intron (NM_033131, intron 1 of 3)	-intron (NM_033131, intron 1 of 3)	1594	WNT3A
chr9	37636959	37637248	0.0169235	-0.124527	0.077104	0.20163	intron (NM_001371224, intron 2 of 16)	-intron (NM_001371225, intron 1 of 15)	-13850	FRMPD1
chr17	61396811	61396863	0.0441995	-0.124421	0.057942	0.18236	intron (NR_125750, intron 1 of 2)	-intron (NR_125749, intron 1 of 1)	2769	TBX2-AS1
chr22	37932682	37932976	0.00645945	-0.124069	0.048308	0.17238	exon (NM_033386, exon 12 of 16)	-exon (NM_033386, exon 12 of 16)	20772	C22orf23
chr18	52629675	52629866	5.42551e-05	-0.124053	-0.072846	0.051207	intron (NM_005215, intron 1 of 28)	-intron (NM_005215, intron 1 of 28)	289574	DCC
chr5	56097697	56097879	0.00171514	-0.124036	-0.040727	0.083309	Intergenic	Intergenic	102621	FLJ31104
chr3	141937307	141937512	0.000123148	-0.123975	-0.037372	0.086603	Intergenic	Intergenic	60767	ATP1B3
chr7	101900338	101900464	0.0257245	-0.123801	-0.044827	0.078973	intron (NM_181552, intron 1 of 23)	-intron (NM_001202545, intron 1 of 21)	82775	CUX1
chr9	39604233	39604432	2.13619e-05	-0.123594	-0.042942	0.080652	Intergenic	Intergenic	-139807	ZNF658B
chr9	128263971	128264490	0.0153048	-0.123591	0.089057	0.21265	intron (NM_001366246, intron 11 of 25)	-intron (NM_001366246, intron 11 of 25)	-11148	SWI5
chr8_KI270822v1_alt	244830	245221	0.0396461	-0.123576	0.10172	0.2253	intron (NR_001448_2, intron 7 of 7)	-intron (NR_001448_2, intron 7 of 7)	24652	ADAM5
chr7	39130893	39131163	0.00113823	-0.123543	0.022171	0.14571	intron (NM_001166018, intron 3 of 10)	-intron (NM_001370959, intron 2 of 9)	-117461	POU6F2-AS2
chr5	88685216	88685278	0.00602248	-0.123516	-0.092127	0.031389	promoter-TSS (NR_015436)	-promoter-TSS (NR_152237)	-422	LINC00461
chr19	764673	765061	0.0219235	-0.123511	0.052145	0.17566	TTS (NM_173481)	-TTS (NM_173481)	13755	MISP
chr2	10235659	10235927	5.87353e-05	-0.123505	-0.035444	0.088061	Intergenic	Intergenic	-43122	MIR4261
chr21	43343079	43343297	3.25875e-06	-0.12344	0.17602	0.29946	Intergenic	Intergenic	-11149	LINC00322
chr10	99152876	99152969	8.87652e-07	-0.123292	-0.079282	0.04401	intron (NM_001166246, intron 2 of 12)	-intron (NM_001166246, intron 2 of 12)	82929	HPSE2
chr4	54231592	54231777	0.0280233	-0.123127	0.064027	0.18715	intron (NM_006206, intron 1 of 22)	-intron (NM_001347828, intron 1 of 23)	-1415	PDGFRA
chr1	46466734	46467114	5.25381e-05	-0.123097	-0.052562	0.070535	Intergenic	Intergenic	-17220	LINC01398
chr10	103692706	103692878	5.41543e-05	-0.123035	-0.053689	0.069346	intron (NM_014631, intron 6 of 13)	-intron (NM_014631, intron 6 of 13)	-14577	SH3PXD2A
chr1	32539302	32539546	0.0107649	-0.122869	0.0045698	0.12744	promoter-TSS (NM_001040441)	-promoter-TSS (NM_001040441)	-3	ZBTB8A
chr2	131155654	131155732	0.00552874	-0.122791	0.14004	0.26283	Intergenic	Intergenic	50846	PLEKHB2
chr13	19344863	19344999	0.0010051	-0.122694	-0.064734	0.05796	promoter-TSS (NR_027248)	-promoter-TSS (NR_027248)	42	ANKRD26P3
chrX	125614698	125614815	0.0449257	-0.122634	0.021391	0.14403	Intergenic	Intergenic	294886	TEX13C
chr17	80454058	80454312	0.000564042	-0.122306	0.076336	0.19864	Intergenic	Intergenic	22422	NPTX1
chr12	122975100	122975183	0.00868305	-0.122226	0.025687	0.14791	promoter-TSS (NM_001304833)	-promoter-TSS (NM_001304833)	-61	OGFOD2
chr3	143972882	143973070	0.000932255	-0.122063	0.058811	0.18087	promoter-TSS (NM_001134470)	-promoter-TSS (NM_001134470)	-105	DIPK2A
chr2	66575970	66576140	0.0200383	-0.122022	0.034017	0.15604	intron (NR_110156, intron 1 of 5)	-intron (NR_110156, intron 1 of 5)	2025	LINC01798
chr5	42980200	42980481	0.000946637	-0.121669	0.062307	0.18398	Intergenic	Intergenic	12992	FLJ32255
chr7	75915473	75915688	0.0406317	-0.121618	-0.00094652	0.12067	TTS (NR_039795)	-TTS (NR_039795)	384	MIR4651
chr4	1881203	1881419	0.000234426	-0.121503	0.043339	0.16484	intron (NM_001042424, intron 1 of 21)	-intron (NM_001042424, intron 1 of 21)	9918	NSD2
chr11	134383711	134383852	0.000182906	-0.121138	0.022087	0.14323	exon (NM_001367973, exon 4 of 7)	-exon (NM_054025, exon 3 of 6)	28136	B3GAT1
chr3	12876316	12876444	0.039584	-0.12113	-0.035245	0.085884	Intergenic	Intergenic	8831	LINC02022
chr11	65890726	65890966	0.00191674	-0.121113	-0.036711	0.084402	exon (NM_006848, exon 1 of 1)	-exon (NM_006848, exon 1 of 1)	173	CCDC85B
chrX	15182188	15182360	0.0242366	-0.120994	0.011083	0.13208	Intergenic	Intergenic	87809	ASB9
chr10	7409640	7409882	8.69222e-05	-0.120829	0.057104	0.17793	promoter-TSS (NM_001018039)	-promoter-TSS (NM_001018039)	-420	SFMBT2
chr1	1451875	1452134	0.005006	-0.120779	-0.014563	0.10622	intron (NM_001039211, intron 1 of 11)	-intron (NM_001039211, intron 1 of 11)	2316	ATAD3C
chr17	14303923	14304090	5.65912e-06	-0.120735	-0.066136	0.054598	exon (NR_026880, exon 1 of 1)	-exon (NR_026880, exon 1 of 1)	267	MGC12916
chr16	797935	798082	0.0276534	-0.120659	0.084684	0.20534	TTS (NM_016541)	-TTS (NM_016541)	2725	GNG13
chr1	195783501	195783694	0.000133242	-0.120628	-0.039446	0.081181	Intergenic	Intergenic	305117	LINC01724
chr5	152480369	152480494	0.0490517	-0.120377	0.0085	0.12888	Intergenic	Intergenic	-75153	NMUR2
chr5	93588306	93588476	9.65776e-08	-0.120248	-0.094599	0.025649	exon (NM_005654, exon 2 of 3)	-exon (NM_005654, exon 2 of 3)	5169	NR2F1
chr12	14164611	14164757	0.000234426	-0.120196	-0.045709	0.074487	Intergenic	Intergenic	-184328	GRIN2B
chr6	26271158	26271246	0.0427374	-0.120061	0.095436	0.2155	exon (NM_003534, exon 1 of 1)	-exon (NM_003534, exon 1 of 1)	182	H3C8
chr10	17229669	17229821	0.000182573	-0.120022	-0.011962	0.10806	exon (NR_108061, exon 1 of 3)	-exon (NR_108061, exon 1 of 3)	240	VIM-AS1
chrX	129678036	129678298	0.020886	-0.119978	-0.022791	0.097187	Intergenic	Intergenic	-23211	APLN
chr6	105981315	105981451	2.34495e-05	-0.119921	-0.083818	0.036103	Intergenic	Intergenic	-104953	PRDM1
chr12	132837781	132837935	0.000779768	-0.119581	-0.028986	0.090594	exon (NM_001161346, exon 18 of 18)	-exon (NM_001161346, exon 18 of 18)	-8989	GOLGA3
chr5	37834934	37835296	0.000147819	-0.119475	0.074995	0.19447	promoter-TSS (NM_001278098)	-promoter-TSS (NM_001278098)	-293	GDNF
chr7	159242838	159243029	9.22172e-05	-0.119459	-0.054364	0.065095	Intergenic	Intergenic	-97977	VIPR2
chr12	128267990	128268126	6.3526e-07	-0.119394	-0.080464	0.038931	intron (NM_001136103, intron 1 of 8)	-intron (NM_001136103, intron 1 of 8)	655	TMEM132C
chr17	48424349	48424516	0.00836609	-0.119389	-0.053491	0.065898	intron (NM_003726, intron 1 of 12)	-intron (NM_001075099, intron 1 of 12)	5781	SKAP1
chr13	99980858	99980957	0.000567734	-0.119175	0.07565	0.19482	promoter-TSS (NM_007129)	-promoter-TSS (NM_007129)	-876	ZIC2
chr18	63022583	63022862	0.0165089	-0.119089	0.094593	0.21368	Intergenic	Intergenic	296657	BCL2
chrY	7273537	7273709	0.0160435	-0.119031	0.026909	0.14594	promoter-TSS (NR_028062)	-promoter-TSS (NR_028062)	-349	PRKY
chr22	45060467	45060856	0.0319405	-0.118876	0.14502	0.26389	Intergenic	Intergenic	-50657	PHF21B
chr7	773290	773508	0.0258484	-0.118779	0.035583	0.15436	intron (NR_075098, intron 9 of 12)	-intron (NM_017802, intron 9 of 12)	-42158	SUN1
chr10	54775667	54775777	0.000301179	-0.118772	-0.10004	0.018736	intron (NM_001354404, intron 4 of 34)	-intron (NM_001142763, intron 1 of 34)	25509	PCDH15
chr7	87876445	87876546	0.0396004	-0.118595	0.020198	0.13879	promoter-TSS (NM_018843)	-promoter-TSS (NM_006716)	3	DBF4
chr16	89159329	89159514	0.00803346	-0.118553	-0.073494	0.045059	intron (NR_024347, intron 1 of 3)	-intron (NR_024347, intron 1 of 3)	202	LINC00304
chr10	95230759	95231142	0.0412489	-0.118478	0.11316	0.23164	Intergenic	Intergenic	36751	ACSM6
chr7	139520302	139520546	0.0179625	-0.118448	0.048038	0.16649	Intergenic	Intergenic	-3261	CLEC2L
chr17	79220372	79220654	0.012422	-0.118322	0.017814	0.13614	intron (NM_001350453, intron 3 of 13)	-intron (NM_001082575, intron 4 of 14)	145689	ENGASE
chr12	131942362	131942697	0.0157434	-0.118191	-0.0033727	0.11482	intron (NM_025215, intron 5 of 5)	-intron (NM_025215, intron 5 of 5)	-7412	EP400
chr2	190760145	190760348	0.00302903	-0.118064	0.10611	0.22417	Intergenic	Intergenic	101089	NAB1
chr5	180831017	180831303	9.96678e-06	-0.118056	0.016035	0.13409	exon (NR_045678, exon 1 of 3)	-exon (NR_045678, exon 1 of 3)	203	LINC00847
chr21	33383183	33383507	0.000733655	-0.11788	0.060666	0.17855	Intergenic	Intergenic	-19551	IFNGR2
chr4	39715085	39715317	0.0182273	-0.117825	0.061818	0.17964	intron (NM_001111113, intron 1 of 4)	-intron (NM_001312647, intron 1 of 6)	17065	UBE2K
chr10	101775827	101775887	4.87429e-06	-0.117774	0.038782	0.15656	intron (NM_001206389, intron 1 of 4)	-intron (NM_033164, intron 1 of 5)	257	FGF8
chr17	62680749	62680926	5.42178e-10	-0.117665	0.00045455	0.11812	exon (NM_006039, exon 17 of 30)	-exon (NM_006039, exon 17 of 30)	-25368	LOC105371855
chr5	34190539	34190847	0.0105343	-0.117654	0.043124	0.16078	exon (NR_157803, exon 1 of 1)	-exon (NR_157803, exon 1 of 1)	1112	LOC646652
chr5	154941055	154941176	0.0157434	-0.117543	0.0074025	0.12495	promoter-TSS (NM_014180)	-promoter-TSS (NM_014180)	43	MRPL22
chr9	84172816	84173005	4.47258e-05	-0.117531	-0.050992	0.066538	Intergenic	Intergenic	109468	LOC101927575
chrX	34253465	34253594	0.000574721	-0.117343	-0.049545	0.067798	Intergenic	Intergenic	-121200	FAM47A
chr6	45377986	45378055	0.0442926	-0.117146	0.058452	0.1756	promoter-TSS (NM_001350324)	-promoter-TSS (NR_146632)	-87	SUPT3H
chr19	14258027	14258219	0.0264041	-0.11712	-0.00072727	0.11639	Intergenic	Intergenic	-51954	ADGRL1
chr3	61562795	61562983	1.02852e-05	-0.117089	0.044109	0.1612	intron (NM_002841, intron 1 of 29)	-intron (NM_002841, intron 1 of 29)	1318	PTPRG
chr16	82170306	82170371	0.00883373	-0.116966	0.055128	0.17209	promoter-TSS (NM_005792)	-promoter-TSS (NM_005792)	-115	MPHOSPH6
chr2	73071979	73072187	2.73235e-07	-0.116955	0.10645	0.2234	promoter-TSS (NM_001371738)	-promoter-TSS (NM_001371741)	-371	SFXN5
chr20	9506755	9506909	0.00230648	-0.116941	-0.035809	0.081131	intron (NR_109957, intron 3 of 4)	-intron (NR_109957, intron 3 of 4)	-7526	LAMP5
chrX	22334332	22334497	0.00849021	-0.116933	-0.020827	0.096105	intron (NR_073010, intron 5 of 11)	-intron (NR_073010, intron 5 of 11)	61502	CBLL2
chr21	45555159	45555221	0.0492675	-0.116912	0.017603	0.13451	intron (NM_001352511, intron 1 of 5)	-intron (NM_001352511, intron 1 of 5)	7835	SLC19A1
chr17	76736879	76736995	0.00106621	-0.11683	-0.13977	-0.02294	promoter-TSS (NR_148236)	-promoter-TSS (NR_148239)	372	MFSD11
chr17	73193077	73193192	0.00832212	-0.116819	0.019128	0.13595	promoter-TSS (NM_018714)	-promoter-TSS (NM_018714)	80	COG1
chr7	150220605	150220872	0.00264526	-0.116762	0.013341	0.1301	intron (NR_147015, intron 1 of 5)	-intron (NR_147019, intron 1 of 5)	361	ACTR3C
chr19	1592925	1592992	9.65776e-08	-0.116552	0.016664	0.13322	promoter-TSS (NM_001281454)	-promoter-TSS (NM_001281453)	-94	MBD3
chrX	103276018	103276174	0.0479024	-0.116532	-0.036682	0.07985	intron (NM_001012979, intron 1 of 2)	-intron (NM_001012979, intron 1 of 2)	654	TCEAL5
chr7	101232586	101232761	5.1999e-09	-0.11641	-0.086701	0.029709	exon (NM_001185080, exon 5 of 6)	-exon (NM_014343, exon 4 of 5)	5128	CLDN15
chr22	49371752	49372126	0.0125508	-0.116297	0.0055256	0.12182	Intergenic	Intergenic	171527	MIR3667
chr10	101112324	101112492	0.0083555	-0.116248	-0.040682	0.075567	intron (NR_130723, intron 2 of 2)	-intron (NR_130722, intron 2 of 2)	18738	TLX1NB
chr2	176262474	176262665	0.0218548	-0.115972	-0.00041818	0.11555	Intergenic	Intergenic	-6872	MTX2
chr9	69761185	69761336	0.0440518	-0.115878	0.025953	0.14183	Intergenic	Intergenic	-1250	PTAR1
chr7	64883338	64883743	0.00101918	-0.115868	0.0055354	0.1214	Intergenic	Intergenic	-19701	ZNF273
chr9	137298656	137298827	0.00850727	-0.115831	0.065164	0.18099	TTS (NM_001004354)	-TTS (NM_001004354)	3529	NRARP
chr9	89310826	89310954	0.0463209	-0.115823	0.042798	0.15862	promoter-TSS (NM_001827)	-promoter-TSS (NM_001827)	-305	CKS2
chr7	98617585	98617695	3.29235e-05	-0.1158	-0.074994	0.040806	exon (NM_002523, exon 1 of 5)	-exon (NM_002523, exon 1 of 5)	355	NPTX2
chr7	149765529	149765693	5.16773e-06	-0.115793	-0.057045	0.058748	exon (NM_207336, exon 5 of 5)	-exon (NM_207336, exon 5 of 5)	7977	ZNF467
chrX	46913127	46913288	0.00433981	-0.115757	0.071229	0.18699	intron (NM_014735, intron 1 of 10)	-intron (NM_014735, intron 1 of 10)	787	JADE3
chr2	25100552	25100783	0.00602248	-0.115744	0.08395	0.19969	intron (NM_014971, intron 3 of 22)	-intron (NM_001319099, intron 3 of 22)	58205	EFR3B
chrX	153910624	153910939	0.0013754	-0.115733	5.3476e-05	0.11579	exon (NM_001164741, exon 16 of 23)	-exon (NM_001666, exon 15 of 22)	6068	AVPR2
chr22	48244706	48244928	1.44685e-05	-0.115729	0.017145	0.13287	Intergenic	Intergenic	-29547	MIR3201
chr16	69311306	69311381	4.70391e-09	-0.115692	5.4545e-07	0.11569	promoter-TSS (NM_013245)	-promoter-TSS (NM_013245)	-6	VPS4A
chr1	90835636	90835797	0.000696384	-0.115497	-0.049435	0.066062	intron (NR_147930, intron 1 of 1)	-intron (NR_147930, intron 1 of 1)	444	LINC02609
chr12	125252341	125253010	0.0465732	-0.115448	0.065492	0.18094	intron (NM_001366854, intron 1 of 8)	-intron (NM_001366854, intron 1 of 8)	66290	TMEM132B
chr16	2853003	2853182	1.4523e-07	-0.115435	0.12115	0.23658	exon (NM_022119, exon 6 of 6)	-exon (NM_022119, exon 6 of 6)	5077	PRSS22
chr4	129096994	129097198	6.34752e-05	-0.115427	-0.051288	0.064139	intron (NM_001099783, intron 1 of 5)	-intron (NM_001099783, intron 1 of 5)	944	C4orf33
chr8	142727550	142727731	0.0119381	-0.115327	0.047626	0.16295	promoter-TSS (NR_038925)	-promoter-TSS (NR_038925)	418	THEM6
chr9	65565843	65565968	0.0202108	-0.115249	-0.041748	0.073501	Intergenic	Intergenic	-109928	CBWD5
chr1	105242495	105242676	0.0392164	-0.115222	0.057156	0.17238	Intergenic	Intergenic	376349	LINC01676
chr8	47100651	47100826	2.9429e-05	-0.115129	-0.02614	0.088989	Intergenic	Intergenic	-88568	LOC100287846
chr14	62536166	62536275	0.00523268	-0.11511	-0.021673	0.093437	Intergenic	Intergenic	-396248	LINC00644
chr7	100694660	100694999	0.0379461	-0.115024	0.031984	0.14701	promoter-TSS (NM_001375765)	-promoter-TSS (NM_001375765)	-580	GIGYF1
chr1	27625665	27625893	0.000305843	-0.115003	0.027909	0.14291	intron (NM_005248, intron 1 of 12)	-intron (NM_001042747, intron 1 of 12)	461	FGR
chr19	50673247	50673511	0.0375492	-0.114999	-0.052682	0.062317	intron (NM_016148, intron 21 of 23)	-intron (NM_016148, intron 21 of 23)	23934	C19orf81
chr9	81688738	81688810	0.00915647	-0.114951	-0.042653	0.072299	promoter-TSS (NR_109772)	-promoter-TSS (NR_109772)	761	TLE1
chr7	155787827	155788108	0.0224074	-0.114716	0.024818	0.13953	Intergenic	Intergenic	21195	SHH
chr10	116270993	116271146	1.43287e-05	-0.114672	-0.091591	0.023081	exon (NM_001145453, exon 3 of 10)	-exon (NM_001145453, exon 3 of 10)	1155	GFRA1
chr6	100467344	100467564	0.0211853	-0.114594	0.0093342	0.12393	Intergenic	Intergenic	-2533	SIM1
chr1	151069831	151069995	0.000468754	-0.114512	0.0077487	0.12226	promoter-TSS (NM_001323907)	-promoter-TSS (NM_001323912)	-848	GABPB2
chr10	102463272	102463462	5.37922e-06	-0.114329	-0.056024	0.058305	intron (NM_024789, intron 1 of 9)	-intron (NM_024789, intron 1 of 9)	1972	MFSD13A
chr7	105244607	105244736	8.8759e-05	-0.114329	0.042554	0.15688	intron (NM_182692, intron 2 of 15)	-intron (NM_182692, intron 2 of 15)	24405	SRPK2
chr16	69120284	69120667	0.0432919	-0.11426	0.092025	0.20629	exon (NM_001366603, exon 2 of 2)	-exon (NM_001040144, exon 3 of 3)	11683	DERPC
chr9	136866752	136866924	0.0169811	-0.114249	0.023774	0.13802	promoter-TSS (NM_001281299)	-promoter-TSS (NM_153200)	-502	EDF1
chr5	13416634	13416791	0.00645945	-0.11414	0.035861	0.15	Intergenic	Intergenic	-383827	LINC02220
chr7	122316489	122316591	0.0184002	-0.113891	0.031175	0.14507	Intergenic	Intergenic	-11790	FEZF1
chrX	13734455	13734654	0.00235661	-0.113887	0.039467	0.15335	promoter-TSS (NM_003611)	-promoter-TSS (NM_001128835)	65	TRAPPC2
chr12	53352038	53352188	0.0443407	-0.11388	-0.052891	0.060989	Intergenic	Intergenic	-7320	SP7
chr1	180935235	180935343	0.040922	-0.113856	0.067133	0.18099	exon (NM_020950, exon 5 of 9)	-exon (NM_020950, exon 5 of 9)	19598	KIAA1614-AS1
chr18	78390540	78390693	0.000258854	-0.113638	-0.084355	0.029284	Intergenic	Intergenic	-396890	LINC01029
chr9	136276366	136276977	0.0222784	-0.113506	-0.0025909	0.11091	Intergenic	Intergenic	27422	CCDC187
chr10	71809919	71810010	0.0261004	-0.113488	-0.018462	0.095027	exon (NM_022124, exon 59 of 68)	-exon (NM_001171934, exon 14 of 22)	-1918	CDH23
chr2	131492655	131492852	0.0165082	-0.11348	0.023418	0.1369	promoter-TSS (NM_001085365)	-promoter-TSS (NM_001085365)	-59	SMPD4BP
chr11	69297974	69298312	0.00816547	-0.113438	0.011073	0.12451	TTS (NM_001293291)	-TTS (NM_001293296)	3988	MYEOV
chrX	153639414	153639738	0.00705317	-0.113418	0.046821	0.16024	Intergenic	Intergenic	-2865	DUSP9
chr17	48602712	48602997	6.08631e-05	-0.113336	0.033582	0.14692	TTS (NR_110330)	-TTS (NR_110331)	2131	HOXB6
chr2	232351020	232351104	0.0112128	-0.113299	0.0072182	0.12052	Intergenic	Intergenic	-27689	ALPP
chr9	128419784	128419956	0.00250008	-0.11307	0.0037692	0.11684	promoter-TSS (NM_016174)	-promoter-TSS (NM_016174)	710	CERCAM
chr9	63752824	63753015	0.00328969	-0.113024	0.047104	0.16013	Intergenic	Intergenic	-60021	LINC00537
chr11	1221924	1222459	0.011215	-0.112961	-0.018469	0.094492	promoter-TSS (NM_002458)	-promoter-TSS (NM_002458)	-874	MUC5B
chr7	80135548	80135659	0.0125424	-0.11286	0.048393	0.16125	promoter-TSS (NM_001256414)	-promoter-TSS (NM_001256414)	-180	GNAI1
chr17	29568622	29568659	0.000155326	-0.11272	0.038582	0.1513	promoter-TSS (NM_001346081)	-promoter-TSS (NM_001346081)	-60	TP53I13
chr2	9095421	9095769	0.0197003	-0.112607	0.015695	0.1283	Intergenic	Intergenic	-91911	MBOAT2
chr5	115625515	115625746	5.87507e-08	-0.112509	1.8573e-05	0.11253	exon (NM_001164469, exon 1 of 4)	-exon (NM_001164468, exon 1 of 4)	405	TMED7
chr11	133951109	133951243	0.0206983	-0.112422	0.2103	0.32272	intron (NM_001277285, intron 1 of 19)	-intron (NM_001277285, intron 1 of 19)	5620	IGSF9B
chr17	1907331	1907576	0.0216506	-0.112358	-0.0117	0.10066	Intergenic	Intergenic	77449	RPA1
chr18	7178664	7178812	0.0350379	-0.112338	-0.022439	0.089899	Intergenic	Intergenic	-52366	LRRC30
chr9	129087561	129087915	0.00117163	-0.1123	0.0050416	0.11734	intron (NR_072983, intron 5 of 5)	-intron (NM_001135917, intron 6 of 6)	6627	DOLPP1
chrUn_KI270754v1	16755	17139	0.00109554	-0.112278	0.014091	0.12637	#N/A	#N/A	#N/A
chr1	194130168	194130503	0.00744858	-0.112261	-0.0080826	0.10418	Intergenic	Intergenic	825591	LINC01031
chr5	127517524	127517586	0.00108033	-0.112138	0.058413	0.17055	promoter-TSS (NM_001286808)	-promoter-TSS (NM_130809)	-85	PRRC1
chr1	240069958	240070148	0.000205034	-0.112084	-0.039937	0.072147	Intergenic	Intergenic	-21830	FMN2
chr10	132942873	132943099	6.85258e-06	-0.112048	0.019062	0.13111	promoter-TSS (NM_001200049)	-promoter-TSS (NM_001200049)	-416	CFAP46
chr3	58816430	58816562	7.13449e-06	-0.112039	-0.070159	0.04188	intron (NM_001351530, intron 13 of 15)	-intron (NM_001351532, intron 14 of 14)	-7975	C3orf67-AS1
chr5	150302055	150302265	2.93531e-05	-0.111993	-0.034933	0.07706	exon (NM_001012301, exon 1 of 2)	-exon (NM_001012301, exon 1 of 2)	745	ARSI
chr14	56447404	56447533	0.00136318	-0.111913	-0.014664	0.097249	Intergenic	Intergenic	-66862	LOC101927690
chr8	8228565	8228674	0.00103217	-0.111752	0.052256	0.16401	promoter-TSS (NR_024361)	-promoter-TSS (NR_024363)	50	FAM86B3P
chr7	149070704	149070893	0.0192569	-0.111448	0.096037	0.20749	exon (NM_152411, exon 4 of 4)	-exon (NM_152411, exon 4 of 4)	19919	ZNF786
chr6	155248191	155248355	0.000664444	-0.111414	-0.041173	0.070241	intron (NM_012454, intron 19 of 25)	-intron (NM_001010927, intron 6 of 12)	-15740	CLDN20
chr7	85186416	85186510	0.000158102	-0.111325	-0.033045	0.078279	Intergenic	Intergenic	-64532	SEMA3D
chr20	62564857	62565016	0.0266063	-0.111317	0.055845	0.16716	promoter-TSS (NR_029676)	-promoter-TSS (NR_029676)	25	MIR133A2
chr2	131040831	131041331	0.00970627	-0.111195	0.045569	0.15676	intron (NM_001375903, intron 4 of 9)	-intron (NM_001375904, intron 5 of 10)	52081	FAM168B
chr10	787742	788134	0.0132472	-0.111157	0.016482	0.12764	Intergenic	Intergenic	-98270	DIP2C
chr17	19647979	19648160	0.00181795	-0.111122	0.069085	0.18021	promoter-TSS (NM_001031806)	-promoter-TSS (NM_000382)	-80	ALDH3A2
chr10	101133931	101134165	0.0104749	-0.111019	0.046447	0.15747	intron (NM_001195517, intron 1 of 2)	-intron (NM_005521, intron 1 of 2)	2748	TLX1
chr6	152834545	152834739	8.45564e-05	-0.110902	-0.031079	0.079823	Intergenic	Intergenic	83845	VIP
chr9	129254055	129254243	0.0390263	-0.110744	0.029848	0.14059	Intergenic	Intergenic	-28267	LOC101929331
chr4	128553241	128553484	0.0418309	-0.110742	0.043579	0.15432	Intergenic	Intergenic	125347	LINC02615
chr14	104158021	104158313	0.0462069	-0.110649	-0.027836	0.082813	intron (NM_015656, intron 4 of 14)	-intron (NM_015656, intron 4 of 14)	19444	KIF26A
chr9	109119453	109119545	0.0416304	-0.110443	0.026083	0.13653	exon (NM_032012, exon 1 of 18)	-exon (NM_032012, exon 1 of 18)	448	TMEM245
chr10	130110322	130110493	0.0288668	-0.110341	0.027	0.13734	intron (NR_034125, intron 1 of 7)	-intron (NR_034125, intron 1 of 7)	409	C10orf143
chr9	2748051	2748151	0.00191674	-0.110341	-0.090618	0.019723	Intergenic	Intergenic	30591	KCNV2
chr13	113929843	113930285	3.18344e-08	-0.110288	0.1308	0.24108	Intergenic	Intergenic	-1073	LINC00565
chr21	42068023	42068255	0.00081452	-0.110175	0.012527	0.1227	intron (NM_001199527, intron 1 of 21)	-intron (NM_001199527, intron 1 of 21)	-3178	UMODL1
chr10	84237282	84237456	0.00359462	-0.110144	-0.054818	0.055326	exon (NM_015613, exon 2 of 4)	-exon (NM_015613, exon 2 of 4)	4177	LRIT1
chr6	145856505	145856701	0.00803346	-0.110085	-0.013	0.097085	intron (NR_038246, intron 2 of 2)	-intron (NR_038245, intron 2 of 2)	41727	LOC100507557
chr1	30319160	30319579	0.00191674	-0.110023	0.024674	0.1347	Intergenic	Intergenic	-281758	LINC01648
chr16	71894534	71894782	0.0227056	-0.110021	0.020436	0.13046	promoter-TSS (NM_001270979)	-promoter-TSS (NM_014761)	250	IST1
chr2	226796210	226796635	0.0016043	-0.109934	-0.0013438	0.10859	exon (NM_005544, exon 1 of 2)	-exon (NM_005544, exon 1 of 2)	2367	IRS1
chr2	3377478	3377707	0.00761585	-0.109913	-0.0011131	0.1088	intron (NM_003310, intron 1 of 8)	-intron (NM_001330530, intron 1 of 9)	225	EIPR1
chr4	110630949	110631173	0.0089021	-0.109913	0.0095455	0.11946	intron (NM_153427, intron 3 of 4)	-intron (NM_153427, intron 3 of 4)	-7984	PITX2
chr11	68839494	68839744	0.00910217	-0.109865	0.074585	0.18445	intron (NM_001031847, intron 1 of 18)	-intron (NM_001031847, intron 1 of 18)	2297	CPT1A
chr22	46351347	46351554	0.043794	-0.109827	0.011745	0.12157	intron (NM_001282782, intron 4 of 9)	-intron (NM_001282783, intron 4 of 9)	15737	TRMU
chr14	103127049	103127168	5.2174e-08	-0.109752	-0.0049234	0.10483	exon (NM_006291, exon 3 of 12)	-exon (NM_001371221, exon 3 of 13)	3648	TNFAIP2
chr15	51267308	51267499	0.000793949	-0.10962	0.065739	0.17536	intron (NM_000103, intron 1 of 9)	-intron (NM_001347250, intron 1 of 9)	10738	CYP19A1
chr20	62474518	62474663	0.0060146	-0.109603	0.068736	0.17834	intron (NM_080473, intron 2 of 6)	-intron (NM_080473, intron 2 of 6)	1404	GATA5
chr16	72627411	72627526	0.00036127	-0.109547	-0.026645	0.082901	intron (NR_159372, intron 1 of 7)	-intron (NR_159372, intron 1 of 7)	37501	LINC01572
chr11	43942707	43942767	1.12418e-06	-0.109546	0.0029093	0.11245	promoter-TSS (NM_001145033)	-promoter-TSS (NM_001145033)	100	C11orf96
chr1	26472032	26472225	0.0116449	-0.10943	0.036181	0.14561	promoter-TSS (NM_005517)	-promoter-TSS (NM_005517)	-311	HMGN2
chr19	49359296	49359482	0.0262372	-0.109411	0.077088	0.1865	intron (NM_001256660, intron 3 of 12)	-intron (NM_001256662, intron 2 of 11)	2128	TEAD2
chr17	7855343	7855484	0.000163037	-0.109341	-0.017845	0.091495	TTS (NM_001080424)	-TTS (NM_001348716)	348	TMEM88
chr7	16851053	16851237	9.34408e-08	-0.109282	0.15112	0.2604	Intergenic	Intergenic	30838	AGR3
chrX	91434702	91434827	0.00319054	-0.10927	-0.00083636	0.10843	promoter-TSS (NM_080832)	-promoter-TSS (NM_080832)	-74	PABPC5
chr8	83447278	83447435	0.00555703	-0.109084	-0.050901	0.058183	Intergenic	Intergenic	43599	LINC01419
chr8	28490374	28490571	5.65912e-06	-0.109064	0.022335	0.1314	promoter-TSS (NM_001258211)	-promoter-TSS (NM_172366)	-155	FBXO16
chrX	114582995	114583141	0.0109842	-0.109009	-0.0075806	0.10143	Intergenic	Intergenic	-1010	HTR2C
chr15	23372892	23373211	0.0392164	-0.108763	-0.013944	0.094819	Intergenic	Intergenic	18299	GOLGA8H
chr3	158634648	158634805	0.000696384	-0.108747	-0.063042	0.045705	Intergenic	Intergenic	-9800	GFM1
chr11	316503	316607	0.00342884	-0.108474	-0.014736	0.093737	Intergenic	Intergenic	2515	IFITM1
chr6	6007781	6008016	0.0283415	-0.108472	0.047291	0.15576	promoter-TSS (NM_016588)	-promoter-TSS (NM_016588)	-294	NRN1
chr8	101445119	101445562	0.0392392	-0.108429	0.068971	0.1774	Intergenic	Intergenic	-47098	GRHL2
chr10	80079032	80079203	0.00427367	-0.108281	0.012045	0.12033	promoter-TSS (NR_027428)	-promoter-TSS (NM_001270369)	75	TMEM254-AS1
chr8	76308391	76308549	0.000129356	-0.108274	-0.034783	0.073491	Intergenic	Intergenic	-98184	LINC01111
chr7	149714036	149714381	0.0160302	-0.10816	0.047618	0.15578	promoter-TSS (NM_032534)	-promoter-TSS (NM_001290187)	-802	KRBA1
chr10	71600618	71600767	0.00135114	-0.108134	-0.052927	0.055207	intron (NM_001171931, intron 9 of 24)	-intron (NM_022124, intron 9 of 67)	-88773	CDH23-AS1
chr3	186783589	186783740	9.99107e-06	-0.107797	0.03388	0.14168	promoter-TSS (NM_001967)	-promoter-TSS (NM_001967)	88	EIF4A2
chr19	50517150	50517290	0.00445164	-0.107719	0.022709	0.13043	exon (NM_001348568, exon 3 of 3)	-exon (NM_001080457, exon 3 of 3)	-2536	ASPDH
chr3	192744801	192744926	0.0169235	-0.107671	-0.055936	0.051735	Intergenic	Intergenic	-17323	FGF12
chr3	190965222	190965383	0.0253789	-0.107559	0.021825	0.12938	Intergenic	Intergenic	87373	SNAR-I
chr7	150034476	150034757	0.0189933	-0.107552	-0.018755	0.088798	intron (NM_001351028, intron 6 of 9)	-intron (NR_147017, intron 2 of 5)	-6738	LOC100134040
chr17	56960137	56960392	0.00139916	-0.107443	0.024397	0.13184	intron (NM_004645, intron 1 of 6)	-intron (NM_004645, intron 1 of 6)	785	COIL
chr11	64246859	64246924	1.02852e-05	-0.107371	0.034063	0.14143	promoter-TSS (NR_135086)	-promoter-TSS (NR_135086)	51	PPP1R14B
chr6	95758544	95758703	0.0100333	-0.107333	0.02237	0.1297	Intergenic	Intergenic	181089	MANEA
chr6	170552939	170553243	0.0246743	-0.107304	0.064226	0.17153	intron (NM_002793, intron 1 of 5)	-intron (NM_002793, intron 1 of 5)	216	PSMB1
chr2	182386268	182386538	0.0256564	-0.107295	-0.0079216	0.099373	intron (NM_005019, intron 1 of 14)	-intron (NM_001258313, intron 1 of 13)	40633	PDE1A
chr5	176151171	176151273	0.00181852	-0.107278	-0.088318	0.01896	intron (NR_036494, intron 19 of 25)	-intron (NR_036494, intron 19 of 25)	31673	LOC100507387
chr9	34371020	34371155	1.80315e-13	-0.107225	-0.08162	0.025605	exon (NM_020702, exon 2 of 2)	-exon (NM_020702, exon 2 of 2)	5810	MYORG
chr2	182030937	182031185	7.36101e-05	-0.107119	-0.061545	0.045573	intron (NR_048566, intron 2 of 5)	-intron (NM_001080545, intron 2 of 4)	45208	PPP1R1C
chr11	122556668	122556772	0.0153982	-0.107041	-0.018564	0.088478	Intergenic	Intergenic	-99002	UBASH3B
chr14	73759067	73759120	0.000200284	-0.106856	0.020421	0.12728	TTS (NR_039727)	-TTS (NR_039727)	347	MIR4505
chr9	136187062	136187277	0.00335874	-0.106816	-0.030318	0.076498	Intergenic	Intergenic	14504	LHX3
chr13	111083087	111083270	0.0138455	-0.106736	-0.028265	0.078471	Intergenic	Intergenic	-12659	LINC00368
chr8	142682504	142683004	0.0226237	-0.106686	0.039809	0.1465	TTS (NR_033343)	-TTS (NM_005672)	2259	PSCA
chr1	93909201	93909265	9.37566e-09	-0.106627	0.022728	0.12935	exon (NM_001308253, exon 1 of 6)	-exon (NM_002061, exon 1 of 7)	197	GCLM
chr6	17101702	17101900	0.0401694	-0.106553	0.022973	0.12953	promoter-TSS (NM_001190766)	-promoter-TSS (NM_001190766)	-249	STMND1
chr20	63519015	63519308	0.033299	-0.106529	0.047847	0.15438	Intergenic	Intergenic	-1579	PPDPF
chr12	85230774	85230909	0.00834355	-0.106467	-0.049573	0.056894	intron (NM_001079910, intron 25 of 26)	-intron (NM_001079910, intron 25 of 26)	-49378	ALX1
chr20	63349250	63349386	0.00241568	-0.106414	-0.057809	0.048605	intron (NR_046317, intron 5 of 5)	-intron (NM_001256573, intron 5 of 5)	-10670	LOC100130587
chr19	52453810	52453964	0.0442926	-0.106379	-0.00072727	0.10565	intron (NM_001099694, intron 1 of 5)	-intron (NM_001366182, intron 1 of 5)	334	ZNF578
chr4	132549203	132549393	0.00602248	-0.10637	-0.039127	0.067243	Intergenic	Intergenic	-41791	LINC01256
chrX	72131801	72131845	0.000258854	-0.10635	-0.090427	0.015923	promoter-TSS (NM_001024455)	-promoter-TSS (NM_001024455)	92	RTL5
chr3	15331925	15332157	1.02852e-05	-0.106317	0.043719	0.15004	intron (NM_001018009, intron 1 of 8)	-intron (NM_001018009, intron 1 of 8)	545	SH3BP5
chr13	57633060	57633110	0.00466851	-0.106224	-0.025191	0.081033	exon (NM_001040429, exon 1 of 4)	-exon (NM_001040429, exon 1 of 4)	1341	PCDH17
chr7	36973841	36974133	0.0109842	-0.106166	-0.017308	0.088858	intron (NM_001206480, intron 16 of 21)	-intron (NR_038120, intron 1 of 5)	11125	ELMO1
chr11	100452013	100452159	0.00110737	-0.106047	-0.058691	0.047356	Intergenic	Intergenic	-235202	ARHGAP42
chr8	138877766	138877906	0.024076	-0.106046	0.030947	0.13699	exon (NM_152888, exon 3 of 65)	-exon (NM_152888, exon 3 of 65)	36205	COL22A1
chr1	202302648	202302798	0.0268787	-0.105959	0.0091364	0.1151	intron (NM_001017403, intron 9 of 17)	-intron (NM_001017403, intron 9 of 17)	39213	UBE2T
chr10	129867154	129867319	0.0169811	-0.105943	0.10647	0.21241	exon (NM_001375379, exon 10 of 16)	-exon (NM_001375380, exon 10 of 17)	-23863	MIR4297
chr2	219243295	219243467	0.00338578	-0.105768	-0.01935	0.086418	intron (NM_024506, intron 2 of 16)	-intron (NM_001286427, intron 1 of 13)	250	GLB1L
chr11	17174312	17174414	0.0401694	-0.105755	0.075061	0.18082	intron (NM_002645, intron 1 of 32)	-intron (NM_001321378, intron 2 of 33)	33623	PIK3C2A
chr19	33301918	33302114	2.05506e-06	-0.105691	-0.093818	0.011873	promoter-TSS (NR_026887)	-promoter-TSS (NR_026887)	518	CEBPA
chr3	191317084	191317295	0.0326155	-0.105527	0.02029	0.12582	intron (NM_198152, intron 2 of 8)	-intron (NM_198152, intron 2 of 8)	-12204	CCDC50
chr20	3082136	3082449	0.00949081	-0.105494	0.03917	0.14466	TTS (NM_000490)	-TTS (NM_000490)	2431	AVP
chr6	137495893	137496029	0.000586564	-0.105407	-0.057765	0.047642	Intergenic	Intergenic	-1567	OLIG3
chr3	113514833	113514958	9.7939e-06	-0.105373	0.0073206	0.11269	promoter-TSS (NM_001331079)	-promoter-TSS (NM_001331079)	-52	SPICE1
chr10	27100241	27100378	0.000247665	-0.105292	-0.11299	-0.0077011	exon (NM_001256053, exon 1 of 34)	-exon (NM_014915, exon 1 of 34)	188	ANKRD26
chr2	213572969	213573126	0.016332	-0.10523	-0.025874	0.079356	intron (NR_047660, intron 9 of 14)	-intron (NM_024532, intron 10 of 15)	-185019	MIR4438
chr11	42949882	42950244	0.00521093	-0.105212	-0.032364	0.072848	Intergenic	Intergenic	319306	HNRNPKP3
chr19	1265403	1265856	0.00438102	-0.105095	0.073288	0.17838	Intergenic	Intergenic	-3638	CIRBP
chr13	91347548	91347762	1.54384e-07	-0.105078	0.042375	0.14745	promoter-TSS (NR_027350)	-promoter-TSS (NR_027350)	-165	MIR17HG
chr1	81888538	81888743	0.00832189	-0.105018	0.057932	0.16295	intron (NM_001330645, intron 2 of 20)	-intron (NM_001297704, intron 3 of 20)	86188	ADGRL2
chr17	50931277	50931627	0.0142978	-0.104996	0.028578	0.13357	Intergenic	Intergenic	-63474	TOB1
chr7	4958907	4958961	7.81264e-05	-0.104861	0.13423	0.2391	intron (NM_198403, intron 1 of 6)	-intron (NM_198403, intron 1 of 6)	253	MMD2
chr1	37753494	37753695	0.00149549	-0.104773	0.10285	0.20763	intron (NM_001099439, intron 4 of 16)	-intron (NM_001099439, intron 4 of 16)	11525	EPHA10
chr18	76559354	76559540	0.0137018	-0.10467	-0.068964	0.035706	exon (NR_015417, exon 3 of 3)	-exon (NR_015417, exon 3 of 3)	30792	LINC00908
chr6	19836964	19837190	0.000393091	-0.10462	-0.043838	0.060783	promoter-TSS (NM_001546)	-promoter-TSS (NM_001546)	-293	ID4
chr16	717671	718068	0.0306793	-0.10457	0.025632	0.1302	exon (NM_024042, exon 4 of 4)	-exon (NM_024042, exon 4 of 4)	2752	METRN
chr4	88592014	88592207	0.00446839	-0.104542	0.028573	0.13311	promoter-TSS (NM_001375477)	-promoter-TSS (NM_001318505)	-369	HERC3
chr10	122113429	122113551	4.25431e-09	-0.104309	0.033251	0.13756	intron (NM_001291879, intron 1 of 16)	-intron (NM_001291877, intron 5 of 19)	605	TACC2
chr12	131850088	131850394	0.0364446	-0.104306	0.0073152	0.11162	intron (NM_016155, intron 9 of 9)	-intron (NM_016155, intron 9 of 9)	21848	MMP17
chr1	247864755	247864912	0.000238528	-0.104227	-0.031564	0.072663	exon (NM_015431, exon 3 of 6)	-exon (NM_015431, exon 3 of 6)	7647	TRIM58
chr12	65168111	65168263	0.000281565	-0.104143	-0.072655	0.031488	Intergenic	Intergenic	-1396	LEMD3
chr5	160223961	160224108	0.000163538	-0.10414	0.13332	0.23746	intron (NM_001040442, intron 2 of 5)	-intron (NM_001130958, intron 3 of 6)	-5471	FABP6
chr13	112067747	112067787	0.0125366	-0.103913	-0.032273	0.07164	exon (NM_005986, exon 1 of 1)	-exon (NM_005986, exon 1 of 1)	618	SOX1
chr5	173736129	173736308	0.00043823	-0.103889	0.050317	0.15421	intron (NR_108027, intron 1 of 2)	-intron (NR_108027, intron 1 of 2)	9990	LINC01484
chr6	41786634	41786704	0.0211189	-0.103887	0.021572	0.12546	promoter-TSS (NM_001134493)	-promoter-TSS (NM_001134493)	-774	TOMM6
chr21	45615825	45615976	0.0203964	-0.103847	0.0013818	0.10523	Intergenic	Intergenic	22247	LINC01694
chrX	19872498	19872692	0.0263895	-0.10377	0.056499	0.16027	intron (NM_001353892, intron 1 of 17)	-intron (NM_031892, intron 1 of 17)	15005	SH3KBP1
chr10	43342602	43342773	0.000632409	-0.103645	0.09976	0.2034	Intergenic	Intergenic	-28948	FXYD4
chr16	154240	154395	0.0388305	-0.103609	-0.0090852	0.094524	exon (NM_005332, exon 3 of 3)	-exon (NM_005332, exon 3 of 3)	1674	HBZ
chr7	77798821	77798915	7.36101e-05	-0.103577	0.0054956	0.10907	promoter-TSS (NM_001366087)	-promoter-TSS (NM_001366084)	76	PHTF2
chr12	6548577	6548743	0.00832212	-0.103523	0.086108	0.18963	intron (NM_001330325, intron 6 of 9)	-intron (NR_036467, intron 6 of 9)	7382	IFFO1
chr16	1493323	1493399	0.00834355	-0.103415	0.0026655	0.10608	promoter-TSS (NM_016111)	-promoter-TSS (NM_001351846)	1	TELO2
chr11	36516421	36516613	0.00701923	-0.103414	-0.036357	0.067057	Intergenic	Intergenic	-6245	TRAF6
chr17	79803425	79803805	0.0112726	-0.103291	0.017748	0.12104	Intergenic	Intergenic	-6538	CBX8
chr11	65054343	65054729	0.0161343	-0.103069	0.038805	0.14187	exon (NM_005468, exon 5 of 18)	-exon (NM_005468, exon 5 of 18)	4017	NAALADL1
chr7	152862009	152862180	0.00114882	-0.102905	0.019573	0.12248	Intergenic	Intergenic	102343	ACTR3B
chr11	69530482	69531185	0.0453183	-0.102806	0.03516	0.13797	Intergenic	Intergenic	45273	LINC01488
chr20	4014878	4015011	0.000517535	-0.102805	0.050154	0.15296	intron (NM_001134338, intron 1 of 6)	-intron (NM_007219, intron 1 of 5)	613	RNF24
chr12	53006289	53006351	0.0012491	-0.102681	-0.0092545	0.093427	promoter-TSS (NM_001300821)	-promoter-TSS (NM_001330654)	-136	EIF4B
chr16	2489323	2489534	0.00858613	-0.102676	0.085827	0.1885	intron (NM_020705, intron 1 of 6)	-intron (NM_020705, intron 1 of 6)	14302	TBC1D24
chr6	169139872	169140079	1.09492e-07	-0.102602	0.077113	0.17971	Intergenic	Intergenic	22325	LINC01615
chr7	154750433	154750571	0.043794	-0.102479	0.083556	0.18603	intron (NR_157196, intron 8 of 25)	-intron (NM_001364501, intron 8 of 11)	-178015	PAXIP1-AS2
chr19	52143030	52143169	0.000205084	-0.102401	-0.054697	0.047704	Intergenic	Intergenic	-3162	ZNF616
chr6	70567043	70567138	0.0170786	-0.102166	0.0097949	0.11196	intron (NM_145267, intron 1 of 2)	-intron (NM_145267, intron 1 of 2)	161	SDHAF4
chr19	37855493	37855717	0.000246261	-0.102119	-0.056674	0.045445	promoter-TSS (NR_040015)	-promoter-TSS (NR_040015)	-409	LOC100631378
chr2	28726711	28727056	0.0443407	-0.102065	0.08665	0.18871	intron (NR_145832, intron 1 of 1)	-intron (NR_145832, intron 1 of 1)	9321	LOC100505774
chr7	32892273	32892454	0.0246908	-0.101864	0.015432	0.1173	promoter-TSS (NM_015483)	-promoter-TSS (NM_015483)	-604	KBTBD2
chr9	133274385	133274670	0.000494648	-0.101833	0.0069167	0.10875	intron (NM_020469, intron 1 of 6)	-intron (NM_020469, intron 1 of 6)	673	ABO
chr16	1441476	1441658	0.0188338	-0.101825	0.0048364	0.10666	intron (NM_001143980, intron 6 of 16)	-intron (NM_001143980, intron 6 of 16)	2922	CCDC154
chr11	47269530	47269604	0.0241869	-0.101814	0.01052	0.11233	promoter-TSS (NM_001376617)	-promoter-TSS (NM_001376624)	-96	MADD
chr20	62528146	62528363	0.00287978	-0.101688	-0.0367	0.064988	Intergenic	Intergenic	-22198	MIR1-1HG
chr2	230990781	230990876	0.0289308	-0.101618	0.024327	0.12595	intron (NR_033879, intron 4 of 5)	-intron (NR_033879, intron 4 of 5)	5203	SPATA3-AS1
chr5	1203415	1203812	0.0335871	-0.101616	-0.0051455	0.096471	intron (NM_001003841, intron 1 of 11)	-intron (NM_001003841, intron 1 of 11)	2019	SLC6A19
chr5	141210550	141210647	0.0115694	-0.101474	0.066485	0.16796	exon (NM_018932, exon 1 of 1)	-exon (NM_018932, exon 1 of 1)	1880	PCDHB12
chr17	39165563	39165724	0.0237224	-0.101225	-0.092068	0.0091571	intron (NM_001143968, intron 1 of 5)	-intron (NM_001143968, intron 1 of 5)	517	ARL5C
chr19	40614429	40614571	0.00702552	-0.101065	0.089327	0.19039	intron (NM_003573, intron 22 of 32)	-intron (NM_001042544, intron 22 of 32)	13131	LTBP4
chr2	80843471	80843663	0.000976209	-0.101046	-0.050927	0.050118	Intergenic	Intergenic	530188	CTNNA2
chr2	70984714	70984934	6.79479e-06	-0.101015	-0.012206	0.088809	exon (NM_001115116, exon 6 of 6)	-exon (NM_024933, exon 7 of 7)	6194	ANKRD53
chr2	8583941	8584231	6.67953e-05	-0.100983	0.10802	0.20901	promoter-TSS (NR_110257)	-promoter-TSS (NR_110257)	-294	LINC01814
chr5	168529974	168530107	0.00393527	-0.100937	-0.00028305	0.10065	exon (NM_001355274, exon 1 of 1)	-exon (NM_001355274, exon 1 of 1)	736	FBLL1
chr7	10610642	10610835	0.000486472	-0.100923	-0.023038	0.077885	intron (NR_147499, intron 1 of 2)	-intron (NR_147499, intron 1 of 2)	-91937	LOC100131472
chr16	23075	23208	0.000345506	-0.100883	-0.069536	0.031347	intron (NR_130735, intron 1 of 1)	-intron (NR_130735, intron 1 of 1)	226	WASIR2
chr12	131809029	131809171	0.000652328	-0.100864	-0.064169	0.036695	Intergenic	Intergenic	-19293	MMP17
chr4	127964849	127964927	0.00152259	-0.100796	0.016226	0.11702	promoter-TSS (NM_001358451)	-promoter-TSS (NM_025097)	285	MFSD8
chr22	20270288	20270794	0.0230242	-0.100765	0.051099	0.15186	Intergenic	Intergenic	-2223	RTN4R
chr14	91234421	91234640	0.0116449	-0.100743	0.023067	0.12381	exon (NM_001348437, exon 3 of 3)	-exon (NM_003485, exon 2 of 2)	10173	GPR68
chr14	99272300	99272415	6.93314e-08	-0.100717	0.0037188	0.10444	promoter-TSS (NM_022898)	-promoter-TSS (NM_138576)	-161	BCL11B
chr11	133361305	133361527	0.0031885	-0.100601	0.031944	0.13255	intron (NM_001012393, intron 1 of 7)	-intron (NM_001012393, intron 1 of 7)	171085	OPCML
chr6	168129142	168129388	0.0156531	-0.100598	-0.014188	0.086409	Intergenic	Intergenic	-47708	FRMD1
chr12	64825140	64825518	1.8565e-09	-0.100449	-0.060951	0.039498	intron (NM_001330186, intron 1 of 11)	-intron (NM_001364838, intron 1 of 11)	682	TBC1D30
chr1	3067528	3067764	0.0121097	-0.100391	-0.051982	0.048409	promoter-TSS (NR_024371)	-promoter-TSS (NR_024371)	79	PRDM16-DT
chr7	16772720	16772952	0.0056719	-0.100338	0.058256	0.15859	intron (NM_014399, intron 1 of 5)	-intron (NM_014399, intron 1 of 5)	19081	TSPAN13
chr19	4457303	4457377	0.005006	-0.100284	0.04451	0.14479	intron (NM_025241, intron 1 of 10)	-intron (NM_025241, intron 1 of 10)	454	UBXN6
chr19	43407870	43408121	0.00110142	-0.100257	-0.056436	0.043821	intron (NM_031451, intron 4 of 8)	-intron (NM_031451, intron 4 of 8)	-6894	TEX101
chr17	81044357	81044553	0.0397355	-0.100196	-0.043174	0.057022	intron (NM_017451, intron 1 of 14)	-intron (NM_001144888, intron 1 of 13)	9304	BAIAP2
chrX	106763706	106764244	0.00136175	-0.100192	0.070956	0.17115	intron (NM_194463, intron 1 of 6)	-intron (NM_194463, intron 1 of 6)	37274	RNF128
chrX	153647896	153648082	0.00513718	-0.100119	0.016839	0.11696	exon (NM_001395, exon 2 of 4)	-exon (NM_001395, exon 2 of 4)	786	DUSP9
chr7	55855076	55855299	0.0052969	-0.100118	0.085265	0.18538	intron (NM_207366, intron 2 of 9)	-intron (NM_207366, intron 2 of 9)	7564	SEPTIN14
chr4	112515011	112515153	0.000198389	-0.10001	0.039732	0.13974	promoter-TSS (NR_161159)	-promoter-TSS (NR_161159)	-297	NEUROG2-AS1
chr11	129373122	129373299	4.1083e-13	0.10012	0.13479	0.034674	Intergenic	Intergenic	-2637	BARX2
chr11	379454	379566	0.00702731	0.100126	0.096045	-0.0040816	exon (NM_178537, exon 15 of 20)	-exon (NM_178537, exon 15 of 20)	10011	B4GALNT4
chr7	27108691	27108769	0.00263126	0.100254	0.1258	0.025546	intron (NM_030661, intron 2 of 2)	-intron (NM_030661, intron 2 of 2)	-6047	HOXA2
chr1	40884314	40884482	2.84374e-15	0.100327	0.12412	0.023794	Intergenic	Intergenic	-22035	CITED4
chr19	49512101	49512275	0.000642469	0.100566	0.14713	0.046562	promoter-TSS (NM_001136019)	-promoter-TSS (NM_001136019)	-473	FCGRT
chr10	13892057	13892151	0.0325658	0.10088	0.15685	0.055969	intron (NM_018027, intron 2 of 24)	-intron (NM_001318337, intron 1 of 23)	79792	FRMD4A
chr2	104856711	104856806	0.00612376	0.100978	0.10864	0.0076657	exon (NM_006236, exon 1 of 1)	-exon (NM_006236, exon 1 of 1)	2644	POU3F3
chr9	128129327	128129514	9.90962e-05	0.101476	0.20119	0.099711	promoter-TSS (NM_198938)	-promoter-TSS (NM_198938)	892	PTGES2-AS1
chr8	54023022	54023187	2.34495e-05	0.1016	0.12633	0.024729	promoter-TSS (NR_109901)	-promoter-TSS (NM_201437)	-657	TCEA1
chr4	121765119	121765232	1.57185e-11	0.102099	0.1006	-0.0014943	promoter-TSS (NM_001369019)	-promoter-TSS (NM_152399)	-12	TMEM155
chr14	103083772	103084115	0.0289287	0.102334	0.17114	0.068805	promoter-TSS (NM_001330236)	-promoter-TSS (NM_001330236)	-266	LBHD2
chr9	113463521	113463583	1.16432e-14	0.102528	0.076691	-0.025837	promoter-TSS (NM_017790)	-promoter-TSS (NM_001282923)	-148	RGS3
chr11_KI270832v1_alt	169941	170013	0.000157096	0.102627	0.1078	0.0051771	exon (NM_000797_2, exon 3 of 4)	-exon (NM_000797_2, exon 3 of 4)	2835	DRD4
chr2	232875273	232875886	0.0425146	0.102669	0.14651	0.043843	promoter-TSS (NR_144371)	-promoter-TSS (NR_144371)	-30	SNORC
chr16	19953363	19953552	0.00637144	0.103007	0.1758	0.072794	Intergenic	Intergenic	-67824	GPRC5B
chr20	58854572	58854654	0.004693	0.103203	0.10635	0.0031514	exon (NM_001309883, exon 1 of 6)	-exon (NM_080425, exon 1 of 13)	1632	GNAS
chrUn_GL000224v1	4143	4351	0.0306793	0.103388	0.17394	0.070552	Intergenic	Intergenic	-98256	LOC100505874
chr1	1032746	1032964	4.34496e-05	0.104444	0.14134	0.036894	intron (NM_198576, intron 2 of 35)	-intron (NM_001305275, intron 2 of 38)	-1138	AGRN
chr10	103661878	103661994	4.39254e-06	0.104669	0.13244	0.027774	intron (NM_001365079, intron 1 of 8)	-intron (NM_014631, intron 7 of 13)	16279	SH3PXD2A
chr1	2108024	2108221	0.0388305	0.104902	0.20463	0.099726	intron (NM_001033582, intron 1 of 14)	-intron (NM_002744, intron 4 of 17)	3407	PRKCZ
chr8	21909433	21909672	0.0383543	0.104986	0.18251	0.077525	exon (NM_201349, exon 4 of 4)	-exon (NM_201349, exon 4 of 4)	4137	DOK2
chr1	19764304	19764650	0.000259325	0.105406	0.19334	0.087939	intron (NM_001349112, intron 5 of 14)	-intron (NM_181719, intron 6 of 15)	34872	TMCO4
chrY	12453372	12453755	0.000184135	0.105549	0.20257	0.097022	Intergenic	Intergenic	-31974	GYG2P1
chr5	52904591	52904769	0.0496391	0.105591	0.10801	0.002417	intron (NM_181501, intron 11 of 28)	-intron (NM_181501, intron 11 of 28)	-84672	ITGA2
chr3	149970918	149970980	0.000198758	0.107213	0.11962	0.012408	promoter-TSS (NR_036538)	-promoter-TSS (NM_002628)	-54	PFN2
chr19	4597070	4597337	0.000222702	0.107445	0.11413	0.0066857	Intergenic	Intergenic	-37520	SEMA6B
chr12	52863750	52863980	0.000596772	0.108606	0.16808	0.059478	Intergenic	Intergenic	-14871	KRT78
chr11	14974097	14974323	0.00865606	0.108787	0.17381	0.065023	Intergenic	Intergenic	-1859	CALCA
chr16	1421541	1421705	0.000359833	0.108823	0.14474	0.035915	promoter-TSS (NM_001272051)	-promoter-TSS (NM_001272051)	-876	C16orf91
chrX	4033993	4034147	0.00217834	0.109177	0.12932	0.020146	Intergenic	Intergenic	-113328	FAM239B
chrX	130120663	130120792	0.00749335	0.109694	0.20389	0.0942	Intergenic	Intergenic	-9837	ELF4
chr9	135075296	135075469	0.0277469	0.110652	0.1781	0.067448	promoter-TSS (NM_006334)	-promoter-TSS (NM_006334)	-122	OLFM1
chr18	12956144	12956333	0.0273933	0.110714	0.21202	0.1013	intron (NM_031216, intron 3 of 8)	-intron (NM_001013437, intron 3 of 8)	8228	SEH1L
chrX	9314750	9314920	0.0449767	0.110824	0.22548	0.11466	Intergenic	Intergenic	-148460	TBL1X
chr5	488584	489219	0.0246542	0.111192	0.15741	0.046217	intron (NM_001284351, intron 2 of 16)	-intron (NM_001284351, intron 2 of 16)	15666	SLC9A3-AS1
chr13	20142114	20142202	4.70391e-09	0.111318	0.19471	0.083388	exon (NM_021954, exon 2 of 2)	-exon (NM_021954, exon 2 of 2)	18894	GJA3
chr19	719965	720149	0.00901735	0.111397	0.14478	0.033381	intron (NM_001040134, intron 1 of 7)	-intron (NM_002579, intron 1 of 8)	11122	PALM
chr16	7507763	7507854	0.0356065	0.11174	0.12599	0.014251	intron (NM_145892, intron 1 of 12)	-intron (NM_145891, intron 1 of 12)	174964	RBFOX1
chr17	42670238	42670370	7.42825e-13	0.111888	0.15872	0.046835	exon (NM_024927, exon 11 of 13)	-exon (NM_024927, exon 11 of 13)	5707	PLEKHH3
chr5	28809401	28809628	2.56265e-05	0.112877	0.15789	0.045016	Intergenic	Intergenic	-117355	LSP1P3
chr6	166307611	166307834	0.0146581	0.11373	0.16333	0.049596	exon (NM_175922, exon 1 of 1)	-exon (NM_175922, exon 1 of 1)	669	PRR18
chr19	2654045	2654248	0.0268445	0.114059	0.13187	0.017808	intron (NM_052847, intron 1 of 4)	-intron (NM_052847, intron 1 of 4)	23432	MIR7850
chr3	167018351	167018738	4.77487e-06	0.114516	0.12949	0.014979	Intergenic	Intergenic	119862	LOC105374194
chr16	54931650	54931947	0.0076906	0.115036	0.24227	0.12724	intron (NM_005853, intron 1 of 2)	-intron (NM_001252197, intron 1 of 2)	600	IRX5
chr10	133124507	133124857	0.00160078	0.11584	0.1489	0.03306	intron (NM_001083909, intron 5 of 6)	-intron (NM_001083909, intron 5 of 6)	22436	ADGRA1
chr1_KI270713v1_random	31110	31431	3.1296e-05	0.115931	0.1931	0.077169	exon (NR_135765, exon 1 of 2)	-exon (NR_135765, exon 1 of 2)	2072	LOC440570
chr21	45031905	45032201	0.00950576	0.116778	0.15318	0.036406	Intergenic	Intergenic	-27326	PICSAR
chr16	89154742	89155292	5.42551e-05	0.116879	0.16318	0.0463	exon (NR_147929, exon 10 of 10)	-exon (NM_001284316, exon 9 of 9)	-4203	LINC00304
chr17	20907870	20908016	6.49731e-08	0.117047	0.17304	0.055992	intron (NR_160710, intron 3 of 4)	-intron (NR_160710, intron 3 of 4)	-11780	CCDC144NL
chr15	89776815	89776887	7.07076e-05	0.117172	0.12445	0.0072829	exon (NM_001039958, exon 1 of 2)	-exon (NM_001039958, exon 1 of 2)	519	MESP2
chr8	102610919	102611064	0.00743738	0.11811	0.27259	0.15448	Intergenic	Intergenic	42972	KLF10
chr7	2979904	2980249	0.000406379	0.118815	0.2515	0.13269	intron (NM_032415, intron 1 of 24)	-intron (NM_001324281, intron 2 of 25)	63790	CARD11
chr19	1851995	1852150	0.0167554	0.118851	0.097491	-0.02136	TTS (NM_031918)	-TTS (NM_031918)	-3590	REXO1
chrY	26627065	26627243	0.0465732	0.120787	0.23623	0.11545	Intergenic	Intergenic	898664	TTTY3
chr3	186413466	186414005	0.0196964	0.120967	0.21054	0.089569	Intergenic	Intergenic	-26609	LINC02020
chr10	35639502	35639603	2.73428e-07	0.120994	0.13306	0.012069	exon (NM_031866, exon 1 of 1)	-exon (NM_031866, exon 1 of 1)	1699	MIR4683
chr9	134340554	134340700	4.85045e-05	0.121654	0.24327	0.12162	intron (NM_002957, intron 1 of 9)	-intron (NM_002957, intron 1 of 9)	14172	RXRA
chr8	11848918	11849174	5.96692e-07	0.121758	0.26883	0.14707	exon (NM_147783_2, exon 6 of 11)	-exon (NM_001908, exon 5 of 10)	19041	CTSB
chr10	99527602	99527754	0.000387356	0.121942	0.12399	0.0020514	intron (NR_120618, intron 3 of 4)	-intron (NR_120618, intron 3 of 4)	3499	LINC01475
chr6	168411325	168411526	0.0432593	0.122306	0.1823	0.059995	Intergenic	Intergenic	-29758	SMOC2
chr8	33967364	33967786	0.00344392	0.12309	0.25501	0.13192	Intergenic	Intergenic	-367469	DUSP26
chr1	225939547	225939695	1.04434e-10	0.123529	0.12267	-0.0008605	intron (NM_003240, intron 2 of 3)	-intron (NM_003240, intron 2 of 3)	1599	LEFTY2
chr19	1908146	1908243	3.69805e-05	0.12376	0.22992	0.10616	intron (NM_001329539, intron 1 of 5)	-intron (NM_001329539, intron 1 of 5)	2796	SCAMP4
chr16	11254967	11255011	0.0023631	0.124197	0.18126	0.057062	exon (NM_003745, exon 2 of 2)	-exon (NM_003745, exon 2 of 2)	1193	SOCS1
chr22	38081019	38081108	0.0100226	0.125333	0.20887	0.083538	exon (NM_013356, exon 4 of 5)	-exon (NM_013356, exon 4 of 5)	2099	SLC16A8
chr5	138568052	138568288	0.00190142	0.126406	0.22074	0.094331	intron (NM_004134, intron 5 of 16)	-intron (NM_004134, intron 5 of 16)	-7060	SNORD63
chrX	3815132	3815182	0.00016849	0.126832	0.21585	0.089014	Intergenic	Intergenic	28737	LOC389906
chrY	11953614	11953847	0.00562295	0.126898	0.22306	0.096158	Intergenic	Intergenic	467859	GYG2P1
chr11	116707583	116707883	0.0252531	0.1271	0.18363	0.056532	Intergenic	Intergenic	65254	BUD13
chr8	142395361	142395578	0.00907783	0.128026	0.20288	0.074852	intron (NM_001366901, intron 1 of 13)	-intron (NM_001366901, intron 1 of 13)	7712	TSNARE1
chr8	12691273	12691639	0.040371	0.129956	0.17272	0.042764	Intergenic	Intergenic	-25845	LOC729732
chr21	37258459	37258661	1.79663e-05	0.130718	0.16795	0.037227	intron (NM_001331022, intron 1 of 6)	-intron (NM_001331018, intron 1 of 4)	8774	VPS26C
chr17	58487746	58487835	5.99148e-09	0.130987	0.20109	0.070104	exon (NM_001080439, exon 1 of 6)	-exon (NM_001080439, exon 1 of 6)	617	HSF5
chrM	7426	7909	2.67659e-05	0.1322	0.13041	-0.0017912	promoter-TSS (NR_162149_2)	-promoter-TSS (NR_162149_2)	-154	MIR12136
chr19	39833985	39834064	0.0268575	0.132202	0.15243	0.020228	TTS (NM_001436_2)	-TTS (NM_001436_2)	137	DYRK1B
chr3	48695299	48695535	0.00693266	0.132322	0.27764	0.14532	exon (NM_001146178, exon 2 of 4)	-exon (NM_001190317, exon 3 of 3)	-9502	NCKIPSD
chr5	73436643	73436747	0.00229686	0.133494	0.15149	0.017997	Intergenic	Intergenic	12082	FOXD1
chr14	52314828	52314987	0.000863816	0.133965	0.19318	0.059212	exon (NM_000956, exon 1 of 2)	-exon (NM_000956, exon 1 of 2)	596	PTGER2
chr10	133786013	133786147	0.00632265	0.134249	0.25196	0.11771	Intergenic	Intergenic	-159285	FRG2B
chr3	147410143	147410285	4.14901e-13	0.134734	0.15536	0.02063	exon (NM_003412, exon 1 of 3)	-exon (NM_003412, exon 1 of 3)	849	ZIC1
chr13	52847278	52847326	2.26255e-05	0.134825	0.10602	-0.028809	exon (NM_002590, exon 1 of 3)	-exon (NM_032949, exon 1 of 3)	1338	PCDH8
chr19	35959810	35959994	0.0156904	0.135803	0.17649	0.040685	exon (NR_136525, exon 4 of 5)	-exon (NR_136525, exon 4 of 5)	12787	LOC105372383
chrX	53441895	53442058	0.00861678	0.1362	0.20366	0.067465	Intergenic	Intergenic	-7601	HSD17B10
chr19	1254219	1254315	5.30403e-07	0.136352	0.23359	0.09724	exon (NM_177401, exon 5 of 8)	-exon (NM_177401, exon 5 of 8)	5714	MIDN
chr14	105249620	105249830	0.0213129	0.136849	0.19554	0.058695	promoter-TSS (NM_001242789)	-promoter-TSS (NM_001242789)	-321	BRF1
chr4	2353813	2354031	0.0479081	0.140035	0.23886	0.098823	intron (NM_001172658, intron 1 of 4)	-intron (NM_020972, intron 2 of 12)	10892	ZFYVE28
chr18	79486857	79487043	0.00702552	0.140445	0.2024	0.061954	intron (NM_001278673, intron 8 of 8)	-intron (NM_001278672, intron 8 of 8)	86651	NFATC1
chrX	39821538	39821631	0.0171789	0.141276	0.21394	0.07266	Intergenic	Intergenic	-15976	MIR1587
chr10	103449611	103449765	0.0432593	0.142691	0.20872	0.066028	exon (NR_046344, exon 3 of 4)	-exon (NM_015916, exon 3 of 4)	2682	CALHM2
chr1	101236907	101237051	0.0152507	0.143144	0.18879	0.04565	promoter-TSS (NM_001400)	-promoter-TSS (NM_001400)	-40	S1PR1
chr13	40666181	40666321	0.0402939	0.143227	0.20848	0.065253	exon (NM_002015, exon 1 of 3)	-exon (NM_002015, exon 1 of 3)	390	FOXO1
chr20	62378077	62378408	0.00144036	0.144508	0.19673	0.052225	Intergenic	Intergenic	-8860	RPS21
chr1_KI270712v1_random	29357	29467	0.0252531	0.144747	0.21332	0.068577	#N/A	#N/A	#N/A
chr1	925097	925220	0.0380922	0.145408	0.17427	0.028866	promoter-TSS (NM_152486)	-promoter-TSS (NM_152486)	-572	SAMD11
chr13	23695764	23695869	3.49508e-15	0.145569	0.23357	0.088004	Intergenic	Intergenic	116457	TNFRSF19
chr11	128549181	128549319	0.000902001	0.145872	0.23986	0.093992	intron (NM_001143820, intron 3 of 9)	-intron (NM_001143820, intron 3 of 9)	23108	ETS1-AS1
chr5	177311447	177311578	0.037011	0.146814	0.23007	0.083252	intron (NM_031300, intron 1 of 5)	-intron (NM_001142935, intron 1 of 5)	385	MXD3
chr15	73732183	73732265	0.0395425	0.147401	0.28933	0.14193	Intergenic	Intergenic	19251	INSYN1
chr1	152214717	152215053	0.0259799	0.147545	0.21924	0.071695	exon (NM_001009931, exon 3 of 3)	-exon (NM_001009931, exon 3 of 3)	9311	HRNR
chrY	6911458	6911539	0.00168334	0.14799	0.18445	0.036462	intron (NM_134258, intron 1 of 17)	-intron (NM_134259, intron 1 of 17)	802	TBL1Y
chr16	87904541	87904702	0.00264526	0.149022	0.20531	0.056286	intron (NR_159799, intron 2 of 5)	-intron (NR_159799, intron 2 of 5)	31907	CA5A
chr22	50194389	50194512	0.0430604	0.149189	0.27597	0.12678	exon (NM_025204, exon 4 of 10)	-exon (NM_001320487, exon 4 of 10)	3864	TRABD
chr16	69320881	69321120	0.0461065	0.150609	0.22309	0.072477	intron (NM_013245, intron 8 of 10)	-intron (NM_013245, intron 8 of 10)	9587	PDF
chr8	144395083	144395326	0.0492675	0.151639	0.23471	0.083073	promoter-TSS (NR_030635)	-promoter-TSS (NR_030635)	-975	MIR939
chr13	109785824	109785874	0.0285466	0.152689	0.22328	0.070587	exon (NM_003749, exon 1 of 2)	-exon (NM_003749, exon 1 of 2)	734	IRS2
chr5	178994944	178995027	5.06184e-05	0.152956	0.22133	0.068369	intron (NM_000843, intron 1 of 10)	-intron (NM_000843, intron 1 of 10)	334	GRM6
chr22	31496203	31496326	5.02788e-09	0.153258	0.20456	0.051305	promoter-TSS (NM_001258327)	-promoter-TSS (NM_001007467)	126	SFI1
chr18	79753494	79753715	0.00485978	0.153318	0.24488	0.091558	intron (NM_004715, intron 12 of 12)	-intron (NM_004715, intron 12 of 12)	72175	CTDP1
chr1	71047113	71047222	0.0492675	0.156243	0.20406	0.047813	exon (NM_198716, exon 1 of 4)	-exon (NR_028293, exon 1 of 5)	648	PTGER3
chr14	104159005	104159267	1.72335e-07	0.15634	0.20314	0.046802	intron (NM_015656, intron 4 of 14)	-intron (NM_015656, intron 4 of 14)	20413	KIF26A
chr12	49266206	49266378	0.0111298	0.157082	0.25854	0.10145	intron (NM_032704, intron 1 of 3)	-intron (NM_032704, intron 1 of 3)	1210	TUBA1C
chrY	7560138	7560234	0.0418309	0.160217	0.25749	0.097272	Intergenic	Intergenic	141061	TTTY16
chr19	956874	957242	0.00253504	0.16454	0.21983	0.055287	intron (NM_005224, intron 3 of 8)	-intron (NM_005224, intron 3 of 8)	-25870	WDR18
chr2	148188880	148189037	0.00702731	0.1659	0.23739	0.071488	intron (NM_018328, intron 3 of 14)	-intron (NM_018328, intron 3 of 14)	-167355	ORC4
chr7	157293460	157293748	0.0040345	0.166902	0.26672	0.099813	Intergenic	Intergenic	-43400	DNAJB6
chr2	190408644	190408693	0.0169811	0.170144	0.32168	0.15153	promoter-TSS (NM_001375986)	-promoter-TSS (NM_001375986)	-189	MFSD6
chr3	29473559	29473687	0.0301907	0.17473	0.28343	0.1087	intron (NM_001177712, intron 2 of 13)	-intron (NM_001003793, intron 2 of 14)	192311	RBMS3
chr15	40961906	40962008	0.00359462	0.177444	0.27441	0.096971	Intergenic	Intergenic	8486	CHAC1
chr17	42609841	42610092	0.00976459	0.177745	0.20544	0.027699	promoter-TSS (NM_178126)	-promoter-TSS (NM_178126)	284	TUBG1
chr17	18183634	18183732	8.45564e-05	0.186268	0.20936	0.023088	promoter-TSS (NM_017758)	-promoter-TSS (NM_017758)	-145	ALKBH5
chr1	110069608	110069775	0.00435882	0.193177	0.34332	0.15015	intron (NM_006492, intron 1 of 3)	-intron (NM_006492, intron 1 of 3)	980	ALX3
chr9	39809714	39809797	0.000187718	0.199366	0.25275	0.053388	exon (NR_126045, exon 1 of 3)	-exon (NR_126044, exon 1 of 2)	403	GLIDR

## Sheet: PDL1high_PDL1low
Chr	Start	End	meth_dif	mean_a	mean_b	qvalue	Annotation	Detailed.Annotation	Distance.to.TSS	Gene.Name
chr10	43689103	43689282	-0.424897	0.26445	0.68935	3.67422e-22	Intergenic	Intergenic	-40312	ZNF32
chr9	80659834	80659998	-0.398104	0.23827	0.63637	6.29963e-20	Intergenic	Intergenic	684893	LINC01507
chr8	144262995	144263237	-0.388575	0.38441	0.77299	3.85654e-26	promoter-TSS (NR_107057)	-promoter-TSS (NR_107057)	-379	MIR7112
chr11	67306014	67306205	-0.383659	0.34234	0.726	8.06775e-20	intron (NM_017857, intron 3 of 13)	-intron (NM_017857, intron 3 of 13)	2580	SSH3
chr4	186116163	186116282	-0.383171	0.47915	0.86233	8.05198e-25	intron (NM_001367768, intron 1 of 13)	-intron (NM_001367768, intron 1 of 13)	11519	FAM149A
chr8	144505246	144505457	-0.382608	0.32335	0.70596	5.09177e-26	exon (NM_005309, exon 5 of 11)	-exon (NM_005309, exon 5 of 11)	1212	GPT
chr14	103132656	103132829	-0.380645	0.45384	0.83448	2.08209e-23	intron (NM_001371220, intron 8 of 12)	-intron (NM_001371220, intron 8 of 12)	9282	TNFAIP2
chr1	31772455	31772745	-0.380289	0.0065613	0.38685	1.18975e-11	Intergenic	Intergenic	-8260	ADGRB2
chr22	48334201	48334363	-0.376988	0.38597	0.76296	9.80098e-18	Intergenic	Intergenic	59918	MIR3201
chr18	79461612	79461992	-0.376457	0.32844	0.7049	2.27586e-34	intron (NM_172389, intron 7 of 9)	-intron (NM_001278673, intron 6 of 8)	61503	NFATC1
chr17	62680749	62680926	-0.376318	0.22322	0.59953	2.52547e-19	exon (NM_006039, exon 17 of 30)	-exon (NM_006039, exon 17 of 30)	-25368	LOC105371855
chrX	40062028	40062217	-0.371459	0.27994	0.6514	5.57733e-14	intron (NM_001123385, intron 10 of 14)	-intron (NM_017745, intron 10 of 14)	35835	BCOR
chr12	55344386	55344519	-0.371033	0.41292	0.78395	3.4334e-17	Intergenic	Intergenic	12752	OR6C3
chr11	1306665	1307249	-0.369457	0.21634	0.58579	5.01523e-22	intron (NM_019009, intron 1 of 5)	-intron (NM_001318515, intron 1 of 2)	2675	TOLLIP
chr22	45931267	45931373	-0.364836	0.51776	0.88259	1.69664e-18	exon (NM_058238, exon 3 of 4)	-exon (NM_058238, exon 3 of 4)	45842	WNT7B
chr11	1242374	1242567	-0.364188	0.1956	0.55979	9.77057e-25	exon (NM_002458, exon 31 of 49)	-exon (NR_157183, exon 2 of 2)	7205	MUC5B-AS1
chr7	55448788	55448977	-0.363906	0.23199	0.5959	3.61139e-15	Intergenic	Intergenic	77997	VOPP1
chr16	564826	564962	-0.356173	0.22783	0.584	9.33878e-16	exon (NM_145270, exon 3 of 3)	-exon (NM_145270, exon 3 of 3)	-2111	NHLRC4
chr17	7786927	7787044	-0.355225	0.22544	0.58067	3.60941e-22	exon (NM_020877, exon 42 of 86)	-exon (NM_020877, exon 42 of 86)	32666	RPL29P2
chr6	82248917	82249110	-0.353236	0.25567	0.60891	6.32468e-19	Intergenic	Intergenic	-1270	IBTK
chr11	67305050	67305479	-0.353053	0.1702	0.52325	9.24436e-25	intron (NM_017857, intron 3 of 13)	-intron (NM_017857, intron 3 of 13)	1735	SSH3
chr2	239778392	239778989	-0.348642	0.24364	0.59229	4.42481e-32	intron (NR_037808, intron 1 of 2)	-intron (NR_037808, intron 1 of 2)	15831	LOC150935
chrX	131768878	131769093	-0.348308	0.53947	0.88778	2.65282e-12	intron (NR_152876, intron 4 of 9)	-intron (NR_026975, intron 6 of 12)	61657	FIRRE
chr10	132461548	132462104	-0.346453	0.25196	0.59841	9.14982e-22	Intergenic	Intergenic	16637	LINC02870
chr12	14568603	14568793	-0.344812	0.25452	0.59933	1.0304e-15	promoter-TSS (NM_024829)	-promoter-TSS (NM_024829)	-815	PLBD1
chr8	97849611	97850299	-0.344189	0.30144	0.64563	6.09476e-30	intron (NM_018407, intron 6 of 6)	-intron (NM_018407, intron 6 of 6)	-19109	MATN2
chr10	114286276	114286443	-0.343299	0.31922	0.66252	5.13935e-17	exon (NM_001272046, exon 11 of 14)	-exon (NM_001320804, exon 11 of 14)	46746	VWA2
chr18	79444727	79444892	-0.343193	0.3512	0.69439	2.43452e-15	intron (NM_006162, intron 3 of 9)	-intron (NM_001278673, intron 2 of 8)	44511	NFATC1
chr19	1333888	1333989	-0.337548	0.15338	0.49093	7.1409e-18	Intergenic	Intergenic	-21020	PWWP3A
chr7	23722525	23723060	-0.336167	0.15393	0.4901	3.57858e-22	intron (NM_031414, intron 4 of 23)	-intron (NM_032944, intron 4 of 23)	12574	STK31
chr9	134373933	134374493	-0.335372	0.35792	0.69329	1.05353e-29	intron (NM_002957, intron 1 of 9)	-intron (NM_002957, intron 1 of 9)	-5082	RXRA
chr9	128635086	128635446	-0.333422	0.20504	0.53846	5.54546e-15	intron (NM_052844, intron 5 of 8)	-intron (NM_052844, intron 5 of 8)	21584	WDR34
chr3	66842957	66843223	-0.333297	0.29648	0.62978	4.17722e-13	Intergenic	Intergenic	-104754	LOC105377143
chr12	55087112	55087269	-0.332497	0.27561	0.60811	1.43727e-16	Intergenic	Intergenic	-42578	OR9K2
chr7	1452096	1452315	-0.331948	0.14337	0.47531	2.58858e-20	intron (NM_182924, intron 1 of 16)	-intron (NM_182924, intron 1 of 16)	7264	MICALL2
chr22	48589982	48590128	-0.331045	0.41455	0.7456	4.26694e-13	intron (NM_015381, intron 1 of 3)	-intron (NM_001082967, intron 1 of 3)	13715	TAFA5
chr11	782284	782690	-0.330606	0.29767	0.62828	2.95378e-18	intron (NR_126342, intron 2 of 3)	-intron (NR_126343, intron 1 of 1)	4909	LOC171391
chr16	85303134	85303501	-0.329977	0.06481	0.39479	1.23579e-23	Intergenic	Intergenic	3007	MIR5093
chr8	133323441	133323529	-0.329938	0.1841	0.51404	5.13235e-12	Intergenic	Intergenic	-26233	NDRG1
chr9	113443296	113443453	-0.329215	0.4158	0.74502	3.03391e-14	Intergenic	Intergenic	-1355	RGS3
chr17	17723852	17724120	-0.328965	0.018981	0.34795	1.70526e-18	intron (NM_030665, intron 1 of 5)	-intron (NM_030665, intron 1 of 5)	42316	RAI1-AS1
chr19	35125298	35125500	-0.328882	0.21361	0.54249	1.05908e-16	exon (NM_139284, exon 9 of 9)	-exon (NM_139284, exon 9 of 9)	2699	MIR6887
chr11	865823	866099	-0.326805	0.20737	0.53417	3.91353e-10	exon (NM_001025234, exon 8 of 9)	-exon (NM_001025238, exon 7 of 8)	21515	TSPAN4
chr2	95276037	95276290	-0.325492	0.23871	0.5642	4.36611e-21	intron (NM_001165978, intron 3 of 23)	-intron (NM_001321070, intron 3 of 23)	1715	PROM2
chr9	136110066	136110313	-0.325379	0.086878	0.41226	1.81071e-22	Intergenic	Intergenic	8241	TMEM250
chr22	45644642	45644938	-0.324298	0.3418	0.6661	1.8323e-14	Intergenic	Intergenic	-27008	ATXN10
chr5	28927462	28927596	-0.320801	0.33616	0.65696	3.96991e-14	TTS (NR_033961)	-TTS (NR_033961)	659	LSP1P3
chr13	23695592	23695976	-0.320251	0.22937	0.54962	4.82468e-13	Intergenic	Intergenic	116424	TNFRSF19
chr16	2090429	2090646	-0.31964	0.51909	0.83873	1.23688e-12	promoter-TSS (NR_030646)	-promoter-TSS (NR_135175)	-254	MIR1225
chr15	53540767	53541075	-0.319141	0.25532	0.57446	6.13226e-33	promoter-TSS (NR_102336)	-promoter-TSS (NR_102336)	-69	WDR72
chr1	1293941	1294048	-0.318858	0.25693	0.57579	2.58047e-15	intron (NM_030649, intron 22 of 23)	-intron (NM_030649, intron 22 of 23)	2175	MIR6726
chr7	6520619	6520905	-0.318087	0.2091	0.52719	9.96664e-16	intron (NM_001145118, intron 6 of 21)	-intron (NM_001145118, intron 6 of 21)	30674	GRID2IP
chr7	12111913	12112068	-0.317902	0.31243	0.63033	3.88068e-10	Intergenic	Intergenic	-99303	TMEM106B
chr8	142700450	142700805	-0.317656	0.12972	0.44738	7.34155e-49	exon (NM_001160354, exon 1 of 3)	-exon (NM_001160355, exon 1 of 3)	517	LY6K
chr18	57719383	57719692	-0.317411	0.28702	0.60443	5.2254e-24	intron (NM_001374385, intron 2 of 27)	-intron (NM_001374385, intron 2 of 27)	83777	ATP8B1
chr13	113349925	113350262	-0.317006	0.32058	0.63758	3.29017e-14	intron (NM_001286732, intron 4 of 6)	-intron (NM_001286733, intron 4 of 5)	-1579	GRTP1-AS1
chr2	232333895	232334080	-0.316959	0.20764	0.5246	2.02734e-13	intron (NM_152383, intron 17 of 20)	-intron (NR_046476, intron 17 of 20)	-44763	ALPP
chr6	1080366	1080909	-0.316093	0.17766	0.49376	1.69665e-32	intron (NR_027115, intron 1 of 4)	-intron (NR_027116, intron 1 of 3)	20694	LINC01622
chr6	170159819	170160003	-0.315191	0.44479	0.75998	1.51898e-10	promoter-TSS (NR_125878)	-promoter-TSS (NR_125878)	-731	LOC102724511
chr8	122862133	122862494	-0.314787	0.18565	0.50044	1.08275e-12	intron (NM_001362797, intron 1 of 4)	-intron (NM_001362797, intron 1 of 4)	80659	ZHX2
chr17	3657995	3658402	-0.313735	0.3254	0.63913	4.40605e-30	intron (NM_001031681, intron 10 of 12)	-intron (NM_001031681, intron 10 of 12)	10379	TAX1BP3
chr1	245126146	245126268	-0.311672	0.34168	0.65335	1.44992e-14	TTS (NR_026587)	-TTS (NM_001143943)	-28778	KIF26B
chr12	14566820	14567166	-0.309901	0.20045	0.51035	1.93618e-17	promoter-TSS (NR_120465)	-promoter-TSS (NR_120465)	-739	PLBD1-AS1
chr1	9137182	9137495	-0.308432	0.18538	0.49381	5.29906e-13	Intergenic	Intergenic	-8237	GPR157
chr6	41407142	41407286	-0.308374	0.24436	0.55274	6.37565e-16	Intergenic	Intergenic	71606	NCR2
chr1	27625665	27625893	-0.306135	0.15635	0.46248	7.03433e-14	intron (NM_005248, intron 1 of 12)	-intron (NM_005248, intron 1 of 12)	461	FGR
chr14	75281078	75281549	-0.305948	0.19529	0.50124	4.12793e-16	exon (NM_005252, exon 4 of 4)	-exon (NM_005252, exon 4 of 4)	2486	FOS
chr22_KI270734v1_random	142736	142907	-0.305351	0.18508	0.49044	2.83082e-13	intron (NM_001368249, intron 12 of 14)	-intron (NM_016335_2, intron 12 of 14)	11231	LOC102724770
chr5	180791881	180792278	-0.304472	0.29706	0.60153	3.74338e-29	exon (NM_001114618, exon 3 of 3)	-exon (NM_001114618, exon 3 of 3)	10726	MGAT1
chr6	111260098	111260378	-0.304255	0.19932	0.50357	6.96622e-12	intron (NM_153369, intron 1 of 3)	-intron (NM_153369, intron 1 of 3)	899	MFSD4B
chr16	87323012	87323276	-0.304039	0.39797	0.70201	2.07675e-11	Intergenic	Intergenic	5635	LOC101928659
chr16	1116313	1116631	-0.302404	0.24201	0.54442	3.17311e-13	Intergenic	Intergenic	-20228	C1QTNF8
chr19	1976678	1977532	-0.301754	0.28466	0.58642	1.06284e-23	intron (NM_001319, intron 2 of 11)	-intron (NM_001319, intron 2 of 11)	-22556	CSNK1G2-AS1
chr4	75126942	75127099	-0.300418	0.17731	0.47773	4.13651e-16	Intergenic	Intergenic	-42313	LINC02562
chr21	46393837	46394337	-0.299991	0.31564	0.61563	6.98013e-16	intron (NM_001315529, intron 21 of 46)	-intron (NM_006031, intron 21 of 46)	-64804	DIP2A
chr15	77156198	77156488	-0.299031	0.1482	0.44723	5.89954e-16	intron (NM_024776, intron 6 of 7)	-intron (NM_024776, intron 6 of 7)	69061	LINC00597
chr17	48594498	48594995	-0.298405	0.34788	0.64629	3.81284e-27	intron (NR_033204, intron 1 of 2)	-intron (NR_033201, intron 1 of 2)	-1006	HOXB5
chr9	136490963	136491295	-0.297692	0.4173	0.71499	8.27897e-15	Intergenic	Intergenic	-7370	SEC16A
chr7	128853935	128854131	-0.29755	0.15398	0.45153	2.10706e-29	exon (NM_001127487, exon 39 of 47)	-exon (NM_001458, exon 40 of 48)	8593	FLNC-AS1
chr16	53414462	53414751	-0.297205	0.25562	0.55283	1.56969e-10	Intergenic	Intergenic	-19864	RBL2
chr19	4290439	4290565	-0.297153	0.19132	0.48847	4.48716e-14	exon (NM_020209, exon 6 of 6)	-exon (NM_001372011, exon 7 of 7)	11236	SHD
chr6	168093000	168093489	-0.29712	0.26861	0.56573	1.16342e-15	Intergenic	Intergenic	-11688	FRMD1
chr19	10135657	10135876	-0.29632	0.29056	0.58688	4.95417e-17	exon (NM_001318730, exon 38 of 40)	-exon (NM_001318730, exon 38 of 40)	-15868	EIF3G
chr11	63762493	63763548	-0.295196	0.19418	0.48937	2.2705e-116	exon (NM_001144936, exon 5 of 5)	-exon (NM_001144936, exon 5 of 5)	5754	C11orf95
chr6	107860303	107860601	-0.295181	0.13701	0.43219	8.1656e-29	Intergenic	Intergenic	-36139	SCML4
chr15	78763890	78764607	-0.295174	0.24279	0.53796	1.01321e-26	intron (NM_014272, intron 20 of 23)	-intron (NM_014272, intron 20 of 23)	12212	LOC646938
chr18	79397766	79398162	-0.295099	0.29696	0.59206	1.92582e-28	intron (NM_172388, intron 1 of 8)	-intron (NM_001278669, intron 1 of 9)	2034	NFATC1
chr18	79486548	79486755	-0.294487	0.38613	0.68062	3.89586e-13	exon (NM_172387, exon 9 of 10)	-exon (NM_001278673, exon 8 of 9)	86353	NFATC1
chr17	73395202	73395320	-0.293763	0.16993	0.46369	9.3079e-16	exon (NM_001144952, exon 25 of 45)	-exon (NM_001144952, exon 25 of 45)	-83260	CDC42EP4
chr6	134786751	134786962	-0.293264	0.34691	0.64017	2.69722e-11	Intergenic	Intergenic	163244	ALDH8A1
chr2	130161117	130161537	-0.293249	0.48663	0.77988	3.20663e-15	intron (NM_017951, intron 10 of 19)	-intron (NR_033231, intron 9 of 18)	-16193	CCDC74B
chr1	24196072	24196200	-0.293188	0.15047	0.44366	3.77945e-12	Intergenic	Intergenic	-4104	LINC02800
chr18	79440664	79440967	-0.293114	0.16362	0.45673	1.18807e-18	intron (NM_006162, intron 3 of 9)	-intron (NM_001278673, intron 2 of 8)	40517	NFATC1
chr10	79303785	79304090	-0.292383	0.33598	0.62836	4.66583e-12	intron (NM_020338, intron 18 of 24)	-intron (NM_020338, intron 18 of 24)	-43531	PPIF
chr6	45675109	45675243	-0.292117	0.22485	0.51696	4.28489e-14	Intergenic	Intergenic	252901	RUNX2
chr2	239477404	239477652	-0.292109	0.43582	0.72792	2.69383e-13	Intergenic	Intergenic	75780	HDAC4-AS1
chr1	228341072	228341298	-0.291915	0.21584	0.50776	3.6915e-18	exon (NM_052843, exon 73 of 81)	-exon (NM_001271223, exon 84 of 116)	55924	MIR6742
chr5	80651807	80651977	-0.291912	0.23073	0.52264	7.79284e-16	promoter-TSS (NM_001190470)	-promoter-TSS (NM_001190470)	-884	MTRNR2L2
chr4	11149322	11149514	-0.291153	0.36276	0.65391	4.15232e-17	Intergenic	Intergenic	-219409	MIR572
chr7	157425230	157425618	-0.290236	0.2191	0.50934	5.56101e-11	Intergenic	Intergenic	-40807	LOC101927914
chr10	1187356	1187735	-0.289702	0.23044	0.52015	6.48312e-18	intron (NM_018702, intron 8 of 9)	-intron (NM_018702, intron 8 of 9)	27778	LINC00200
chr17	81086762	81087454	-0.289683	0.18674	0.47642	2.99664e-25	intron (NM_017450, intron 6 of 13)	-intron (NM_001144888, intron 6 of 13)	38265	MIR657
chr4	961674	962198	-0.289334	0.20757	0.49691	3.78227e-26	intron (NM_001347, intron 19 of 22)	-intron (NM_001347, intron 19 of 22)	11633	DGKQ
chr3	37234779	37235010	-0.288992	0.13013	0.41912	1.71737e-18	Intergenic	Intergenic	-8376	GOLGA4
chr3	197951248	197951509	-0.28899	0.2752	0.56419	1.72274e-14	intron (NM_001316311, intron 3 of 4)	-intron (NM_032263, intron 2 of 11)	1189	RPL35A
chr10	132398734	132399601	-0.288946	0.2364	0.52535	3.7846e-25	intron (NM_138499, intron 1 of 2)	-intron (NM_138499, intron 1 of 2)	1968	PWWP2B
chr9	130212531	130213084	-0.288081	0.20794	0.49602	6.99656e-13	intron (NM_001128826, intron 2 of 7)	-intron (NM_014286, intron 2 of 7)	12408	NCS1
chr16	57528654	57528767	-0.287907	0.35576	0.64367	1.49412e-17	exon (NM_033212, exon 2 of 9)	-exon (NM_033212, exon 2 of 9)	7860	CCDC102A
chr2	122352019	122352254	-0.287829	0.24499	0.53282	1.06976e-12	Intergenic	Intergenic	596486	TSN
chr11	6630025	6630847	-0.287501	0.25617	0.54367	5.93561e-125	exon (NM_003737, exon 10 of 21)	-exon (NM_003737, exon 10 of 21)	-11014	TPP1
chr11	75748750	75748915	-0.287347	0.2435	0.53085	1.64565e-18	Intergenic	Intergenic	19814	LOC283214
chr9	131350619	131351294	-0.287285	0.2797	0.56699	3.00258e-24	Intergenic	Intergenic	61234	PLPP7
chr4	1751634	1752169	-0.287147	0.41756	0.70471	1.31764e-17	Intergenic	Intergenic	30381	TACC3
chr17	4536026	4536147	-0.287026	0.44737	0.73439	1.03116e-16	exon (NM_001124758, exon 10 of 13)	-exon (NM_001124758, exon 10 of 13)	19297	MYBBP1A
chr10	125162614	125162877	-0.286831	0.25945	0.54628	7.14431e-20	Intergenic	Intergenic	-1716	CTBP2
chr8	142730844	142731034	-0.286758	0.42573	0.71249	8.23157e-14	intron (NR_156431, intron 2 of 2)	-intron (NM_016647, intron 1 of 1)	3716	THEM6
chr16	1821777	1822157	-0.28644	0.44612	0.73256	1.93783e-09	intron (NM_001363912, intron 3 of 8)	-intron (NM_001286249, intron 3 of 7)	4858	HAGH
chr1	1554404	1554858	-0.286211	0.36476	0.65097	2.6278e-14	intron (NM_014188, intron 2 of 4)	-intron (NM_014188, intron 2 of 4)	-14007	TMEM240
chr21	45409756	45410390	-0.285474	0.15205	0.43753	3.76852e-20	promoter-TSS (NR_052004)	-promoter-TSS (NR_052004)	-8	COL18A1-AS2
chr22	19721790	19722000	-0.285403	0.38221	0.66761	6.39058e-15	exon (NR_037611, exon 9 of 12)	-exon (NM_001009939, exon 9 of 11)	-1644	GP1BB
chr17	62670121	62670394	-0.285234	0.1769	0.46213	2.08348e-14	intron (NM_006039, intron 6 of 29)	-intron (NM_006039, intron 6 of 29)	-35948	LOC105371855
chr1	2335952	2336223	-0.285206	0.15414	0.43934	3.00813e-13	intron (NM_024848, intron 12 of 13)	-intron (NM_024848, intron 12 of 13)	16573	LOC100129534
chr11	120513329	120513789	-0.284912	0.23053	0.51544	7.04303e-12	intron (NM_014619, intron 1 of 20)	-intron (NM_014619, intron 1 of 20)	1811	GRIK4
chr18	79553059	79553422	-0.284052	0.225	0.50905	3.74247e-21	Intergenic	Intergenic	-26041	LOC284240
chr1	223393914	223394181	-0.28275	0.16671	0.44946	4.09794e-11	exon (NM_152610, exon 1 of 1)	-exon (NM_152610, exon 1 of 1)	633	CCDC185
chr1	6471326	6471598	-0.282522	0.20202	0.48454	4.32456e-27	intron (NM_020631, intron 12 of 20)	-intron (NM_001042663, intron 13 of 21)	-5267	TNFRSF25
chr19	48991384	48992136	-0.281607	0.40748	0.68908	5.92688e-14	intron (NM_002103, intron 1 of 15)	-intron (NM_001161587, intron 1 of 14)	1549	GYS1
chr7	75980313	75980764	-0.280078	0.25562	0.5357	3.4334e-17	intron (NM_000941, intron 5 of 15)	-intron (NM_000941, intron 5 of 15)	14056	TMEM120A
chr2	241775121	241775703	-0.279207	0.3095	0.58871	9.09698e-12	Intergenic	Intergenic	-1410	GAL3ST2
chr14	100178022	100178157	-0.278504	0.36532	0.64383	2.68975e-14	Intergenic	Intergenic	-18445	DEGS2
chr16	88691100	88691301	-0.277925	0.33605	0.61397	1.38873e-15	Intergenic	Intergenic	-4694	SNAI3
chr17	42553601	42554164	-0.277461	0.15925	0.43671	1.22296e-30	exon (NR_144402, exon 1 of 1)	-exon (NM_000413, exon 4 of 6)	919	LOC108783654
chr19	44704056	44704181	-0.276796	0.35438	0.63117	1.72177e-10	exon (NM_001039213, exon 4 of 7)	-exon (NM_001039213, exon 4 of 7)	4968	CEACAM16
chr16	30989749	30989996	-0.276549	0.40735	0.6839	4.9541e-09	TTS (NM_001142777)	-TTS (NM_025193)	4666	HSD3B7
chr7	1546260	1546420	-0.276311	0.32463	0.60094	1.6845e-09	exon (NM_001097620, exon 9 of 9)	-exon (NM_001097620, exon 9 of 9)	9865	TMEM184A
chr17	41526071	41526265	-0.27601	0.18443	0.46044	2.73598e-11	intron (NM_002276, intron 1 of 5)	-intron (NM_002276, intron 1 of 5)	2140	KRT19
chr9	137478908	137479092	-0.275418	0.27109	0.54651	4.29301e-10	intron (NM_001098537, intron 24 of 34)	-intron (NM_001098537, intron 24 of 34)	-19666	NSMF
chr2	241198876	241199126	-0.275383	0.18945	0.46483	3.05363e-10	intron (NM_001370694, intron 4 of 24)	-intron (NM_001370694, intron 4 of 24)	10324	ANO7
chr1	116831165	116831267	-0.275311	0.29114	0.56645	4.61957e-10	Intergenic	Intergenic	76786	CD2
chr3	53927502	53927667	-0.275171	0.16158	0.43675	1.39536e-19	Intergenic	Intergenic	-35726	SELENOK
chr16	89595995	89596301	-0.274978	0.29726	0.57224	3.78873e-12	intron (NM_014427, intron 16 of 16)	-intron (NM_153636, intron 14 of 14)	-17160	DPEP1
chrX	40133481	40133739	-0.274599	0.38962	0.66422	4.15648e-15	intron (NM_001123384, intron 1 of 13)	-intron (NM_001123384, intron 1 of 13)	-35652	BCOR
chr12	124195257	124195549	-0.274057	0.21676	0.49082	7.36863e-12	intron (NM_001204299, intron 3 of 4)	-intron (NM_001347902, intron 3 of 4)	-93761	RFLNA
chr11	117317750	117317860	-0.273204	0.27929	0.55249	7.37317e-11	Intergenic	Intergenic	-1549	BACE1
chr9	128415711	128415790	-0.273063	0.25077	0.52383	2.26469e-13	intron (NR_031672_7, intron 2 of 2)	-intron (NR_031672_7, intron 2 of 2)	-3409	CERCAM
chr1	157195381	157195653	-0.272844	0.25788	0.53073	9.75207e-17	Intergenic	Intergenic	-56926	ETV3
chr11	69052947	69053300	-0.272798	0.41496	0.68776	2.07064e-10	intron (NM_139075, intron 1 of 24)	-intron (NM_139075, intron 1 of 24)	4192	TPCN2
chr10	129718744	129719168	-0.272718	0.38904	0.66175	7.49325e-14	intron (NM_002412, intron 3 of 4)	-intron (NM_002412, intron 3 of 4)	124418	MIR4297
chr5	139224109	139224270	-0.272649	0.35922	0.63187	8.06888e-12	Intergenic	Intergenic	-25822	SIL1
chr9	95494178	95494494	-0.272302	0.13308	0.40539	3.6903e-21	intron (NM_000264, intron 2 of 23)	-intron (NM_000264, intron 2 of 23)	12863	PTCH1
chr1	1168024	1168157	-0.272108	0.56435	0.83646	6.63044e-15	promoter-TSS (NR_029957)	-promoter-TSS (NR_029957)	228	MIR200A
chr11	2413396	2413683	-0.271759	0.35675	0.62851	4.94874e-10	exon (NM_014555, exon 13 of 24)	-exon (NM_014555, exon 13 of 24)	9505	TRPM5
chr1	223401302	223401499	-0.271644	0.43898	0.71062	2.26712e-11	Intergenic	Intergenic	7986	CCDC185
chr4	3472926	3473645	-0.271511	0.22811	0.49962	1.23985e-32	intron (NM_001363811, intron 2 of 7)	-intron (NM_173660, intron 2 of 6)	9980	DOK7
chr16	85453253	85453380	-0.270987	0.15375	0.42473	1.71534e-06	Intergenic	Intergenic	-146992	MIR5093
chr9	136592736	136593029	-0.270611	0.16777	0.43838	3.96807e-13	Intergenic	Intergenic	24298	LINC01451
chr1	1452066	1452367	-0.270255	0.32147	0.59172	5.67131e-10	intron (NM_001039211, intron 2 of 11)	-intron (NM_001039211, intron 2 of 11)	2528	ATAD3C
chr9	117071742	117071983	-0.270049	0.30602	0.57607	5.0878e-14	intron (NM_001365068, intron 5 of 22)	-intron (NM_014010, intron 4 of 21)	109338	SNORA70C
chr17	3921600	3921906	-0.26981	0.21218	0.48199	1.16898e-11	Intergenic	Intergenic	-5288	P2RX1
chr17	82787190	82787541	-0.269517	0.16723	0.43675	1.49556e-14	intron (NM_005993, intron 7 of 38)	-intron (NM_005993, intron 7 of 38)	35301	TBCD
chr16	88892399	88892655	-0.269461	0.49329	0.76275	2.68506e-14	intron (NM_175931, intron 2 of 10)	-intron (NM_005187, intron 3 of 11)	9012	LOC101927793
chr14	101627730	101628154	-0.269364	0.13934	0.40871	3.12449e-21	Intergenic	Intergenic	66591	DIO3
chr17	63436062	63436195	-0.269073	0.32382	0.5929	2.52952e-13	exon (NM_001915, exon 3 of 6)	-exon (NM_001330421, exon 3 of 6)	4138	CYB561
chr10	132548102	132548579	-0.268871	0.51032	0.77919	6.37663e-13	intron (NM_005539, intron 1 of 15)	-intron (NM_005539, intron 1 of 15)	10554	INPP5A
chr11	864620	864803	-0.26887	0.32379	0.59266	5.12703e-12	intron (NM_001025236, intron 5 of 8)	-intron (NM_001025238, intron 4 of 7)	20266	TSPAN4
chr19	19345358	19345599	-0.26881	0.55541	0.82422	2.97951e-12	intron (NM_015329, intron 12 of 18)	-intron (NM_015329, intron 12 of 18)	24650	MAU2
chr1	15326833	15326997	-0.268692	0.33076	0.59945	1.11393e-07	exon (NR_148918, exon 2 of 2)	-exon (NR_148918, exon 2 of 2)	16968	FHAD1-AS1
chr3	128935092	128935762	-0.268574	0.22325	0.49183	3.76164e-21	intron (NM_001348520, intron 9 of 14)	-intron (NM_001348520, intron 9 of 14)	55807	ACAD9
chr6	161439164	161439626	-0.268544	0.15766	0.4262	1.22846e-21	intron (NM_013987, intron 8 of 10)	-intron (NM_013987, intron 8 of 10)	-31582	LOC105378098
chr20	62330797	62331051	-0.268289	0.43014	0.69843	4.25717e-12	exon (NM_005560, exon 30 of 80)	-exon (NM_005560, exon 30 of 80)	1633	MIR4758
chr22	43245207	43245596	-0.268259	0.26294	0.5312	4.88192e-13	intron (NM_173050, intron 6 of 21)	-intron (NM_173050, intron 6 of 21)	-30540	LOC101927447
chr1	19350018	19350379	-0.267879	0.3459	0.61377	3.73508e-13	intron (NM_001282162, intron 6 of 8)	-intron (NM_001282162, intron 6 of 8)	37873	SLC66A1
chr17	6376624	6376928	-0.267776	0.27372	0.5415	1.18796e-09	Intergenic	Intergenic	58345	AIPL1
chr12	6989409	6989587	-0.267631	0.11911	0.38674	7.19387e-15	intron (NR_135131, intron 7 of 7)	-intron (NR_135131, intron 7 of 7)	18585	EMG1
chr22	39469722	39469918	-0.267617	0.26019	0.52781	1.07808e-10	intron (NM_002409, intron 1 of 1)	-intron (NM_002409, intron 1 of 1)	7002	MGAT3-AS1
chr11	75389563	75389709	-0.267559	0.25612	0.52368	1.44952e-13	Intergenic	Intergenic	-9855	RPS3
chr2	199954289	199954534	-0.267386	0.23261	0.5	1.56373e-09	promoter-TSS (NM_024520)	-promoter-TSS (NM_024520)	-905	MAIP1
chr12	121360737	121361158	-0.267211	0.26387	0.53108	2.12706e-09	Intergenic	Intergenic	-6739	ANAPC5
chr17	81667516	81667939	-0.267033	0.18886	0.45589	3.87426e-22	intron (NM_199287, intron 1 of 5)	-intron (NM_199287, intron 1 of 5)	991	CCDC137
chr10	53499537	53499892	-0.26694	0.29046	0.5574	2.90343e-11	Intergenic	Intergenic	-728015	MBL2
chr3	46714103	46714385	-0.266517	0.21802	0.48454	1.2081e-10	exon (NM_013270, exon 4 of 6)	-exon (NM_013270, exon 4 of 6)	3625	PRSS50
chr22	45884266	45884484	-0.266282	0.27212	0.5384	3.21427e-12	Intergenic	Intergenic	92787	WNT7B
chr10	78033082	78033248	-0.266181	0.33373	0.59992	5.92611e-08	promoter-TSS (NM_001142284)	-promoter-TSS (NM_001142284)	-595	RPS24
chr6	170058507	170058807	-0.266141	0.30336	0.5695	4.17955e-10	Intergenic	Intergenic	96034	LOC100131532
chr9	136347737	136347941	-0.266109	0.35831	0.62442	2.89446e-07	intron (NM_001145638, intron 9 of 13)	-intron (NM_001145638, intron 9 of 13)	-5218	GPSM1
chr4	8946031	8946366	-0.266101	0.283	0.54911	1.9487e-13	Intergenic	Intergenic	-74360	HMX1
chr22	21025844	21026084	-0.266037	0.18408	0.45012	9.52052e-12	intron (NM_005446, intron 9 of 11)	-intron (NM_001349875, intron 8 of 10)	6597	SLC7A4
chr22	48799276	48799535	-0.265795	0.35515	0.62094	2.5422e-09	Intergenic	Intergenic	19111	MIR4535
chr22	19799880	19800274	-0.265613	0.48374	0.74935	1.88678e-09	intron (NM_053004, intron 7 of 7)	-intron (NM_053004, intron 7 of 7)	43374	TBX1
chr17	81528711	81529224	-0.265477	0.15732	0.42279	1.90644e-44	exon (NM_012418, exon 1 of 5)	-exon (NM_012418, exon 1 of 5)	591	FSCN2
chr6	34437319	34437407	-0.264511	0.50215	0.76666	9.05992e-07	Intergenic	Intergenic	-11238	RPS10-NUDT3
chr1	3408854	3409040	-0.264453	0.45771	0.72216	5.16796e-10	intron (NM_199454, intron 8 of 16)	-intron (NM_022114, intron 8 of 16)	-45718	ARHGEF16
chr13	95641355	95641527	-0.263441	0.33084	0.59428	4.97089e-11	exon (NM_014934, exon 5 of 22)	-exon (NM_014934, exon 5 of 22)	3265	DZIP1
chr20	35292027	35292328	-0.263119	0.17963	0.44275	9.41594e-19	exon (NM_178468, exon 1 of 4)	-exon (NM_178468, exon 1 of 4)	247	FAM83C
chr22	20143506	20143748	-0.26274	0.28687	0.54961	1.14888e-16	exon (NM_013373, exon 10 of 11)	-exon (NM_001185024, exon 10 of 11)	7428	CCDC188
chr13	39006582	39006739	-0.261929	0.24475	0.50668	1.52251e-12	Intergenic	Intergenic	-15802	STOML3
chr7	1253992	1254164	-0.261749	0.12955	0.3913	1.9895e-12	Intergenic	Intergenic	21206	UNCX
chr4	971655	972144	-0.261714	0.21709	0.4788	3.93118e-12	intron (NM_001347, intron 1 of 22)	-intron (NM_001347, intron 1 of 22)	1669	DGKQ
chr20	62657092	62657265	-0.261703	0.4112	0.67291	3.53602e-09	exon (NM_016354, exon 2 of 12)	-exon (NM_016354, exon 2 of 12)	9442	SLCO4A1-AS1
chr22	20241642	20242327	-0.261567	0.28155	0.54312	1.79451e-25	exon (NM_023004, exon 2 of 2)	-exon (NM_023004, exon 2 of 2)	7226	MIR1286
chr1	6599149	6599420	-0.261429	0.4753	0.73673	2.58894e-16	exon (NM_001324309, exon 2 of 4)	-exon (NM_001324309, exon 2 of 4)	3584	KLHL21
chr7	27143872	27144024	-0.260737	0.19883	0.45957	2.34644e-21	promoter-TSS (NM_019102)	-promoter-TSS (NM_019102)	-267	HOXA5
chr15	66373218	66373393	-0.26002	0.41438	0.67441	3.52152e-08	Intergenic	Intergenic	-13567	MAP2K1
chr17	4559349	4559649	-0.259753	0.19039	0.45014	4.22174e-12	intron (NM_001288702, intron 2 of 3)	-intron (NM_001288703, intron 2 of 3)	1078	GGT6
chr21	42155561	42155756	-0.259729	0.41827	0.678	1.4038e-07	Intergenic	Intergenic	-44030	ABCG1
chr8	72152973	72153148	-0.259533	0.18468	0.44421	5.26671e-12	Intergenic	Intergenic	-77477	TRPA1
chr7	2168810	2169223	-0.258661	0.42066	0.67932	6.60999e-18	intron (NM_003550, intron 10 of 18)	-intron (NM_001304524, intron 8 of 16)	63928	MAD1L1
chr5	178086719	178086952	-0.258587	0.336	0.59459	8.58081e-08	Intergenic	Intergenic	-26696	N4BP3
chr16	68240088	68240457	-0.2585	0.15115	0.40965	3.29164e-12	Intergenic	Intergenic	-4146	ESRP2
chr19	4552467	4552661	-0.258406	0.15662	0.41503	2.52656e-15	exon (NM_032108, exon 10 of 17)	-exon (NM_032108, exon 10 of 17)	7120	SEMA6B
chr9	131313025	131313388	-0.258295	0.23089	0.48918	7.03218e-13	Intergenic	Intergenic	23484	PLPP7
chr22	45207833	45208083	-0.258244	0.61262	0.87087	1.35159e-08	intron (NM_001009880, intron 2 of 9)	-intron (NM_015264, intron 2 of 9)	4508	KIAA0930
chr20	31833900	31834078	-0.258221	0.29905	0.55727	6.73078e-10	exon (NM_033118, exon 13 of 13)	-exon (NM_033118, exon 13 of 13)	11615	FOXS1
chr17	416411	416708	-0.25798	0.32828	0.58626	6.04084e-10	Intergenic	Intergenic	-2537	LOC105371430
chr6	73299097	73299289	-0.257543	0.31551	0.57305	1.56836e-11	intron (NR_027005, intron 2 of 4)	-intron (NR_027005, intron 2 of 4)	10966	KHDC1
chr11	65779446	65779919	-0.257466	0.41194	0.66941	6.06954e-16	exon (NM_138368, exon 2 of 2)	-exon (NM_138368, exon 2 of 2)	1293	AP5B1
chr2	232885202	232885636	-0.256909	0.18064	0.43755	3.36992e-13	intron (NM_019850, intron 9 of 14)	-intron (NM_019850, intron 9 of 14)	9587	SNORC
chr17	44354121	44354387	-0.256764	0.23464	0.49141	2.95106e-24	exon (NM_198475, exon 8 of 8)	-exon (NM_198475, exon 8 of 8)	9168	GRN
chr21	5090570	5090671	-0.256745	0.31095	0.56769	1.885e-10	Intergenic	Intergenic	-11439	LINC01678
chr3	121938519	121938738	-0.25658	0.16065	0.41723	7.7206e-15	intron (NM_021082, intron 19 of 21)	-intron (NM_001145998, intron 18 of 20)	44228	SLC15A2
chr16	1163884	1164057	-0.256441	0.30736	0.5638	4.39027e-09	intron (NM_021098, intron 2 of 34)	-intron (NM_021098, intron 2 of 34)	10730	CACNA1H
chr7	2525354	2525609	-0.256409	0.3142	0.57061	7.04235e-22	exon (NM_002304, exon 5 of 9)	-exon (NM_001040168, exon 4 of 8)	-1592	MIR4648
chr12	3294345	3294747	-0.256407	0.29216	0.54856	3.7163e-10	Intergenic	Intergenic	71576	LOC100128253
chr7	27143109	27143520	-0.255829	0.2165	0.47233	3.63456e-54	exon (NM_019102, exon 1 of 2)	-exon (NM_019102, exon 1 of 2)	366	HOXA5
chr11	120137388	120138392	-0.25581	0.15381	0.40962	2.68846e-43	exon (NM_012101, exon 1 of 9)	-exon (NM_012101, exon 1 of 9)	223	TRIM29
chr17	864040	864187	-0.255747	0.20412	0.45987	3.90381e-09	promoter-TSS (NM_001205319)	-promoter-TSS (NM_001205319)	-3	NXN
chr19	14070618	14070868	-0.255486	0.32216	0.57764	6.56639e-12	Intergenic	Intergenic	-2043	MISP3
chr1	1144436	1144653	-0.25525	0.0692	0.32445	2.77553e-12	TTS (NR_038869)	-TTS (NR_038869)	7528	LINC01342
chr2	2026449	2026672	-0.255099	0.28689	0.54199	8.06097e-09	intron (NM_001329849, intron 4 of 24)	-intron (NM_015025, intron 4 of 24)	-282046	PXDN
chr8	47100677	47100826	-0.254971	0.32892	0.58389	9.06493e-10	Intergenic	Intergenic	-88555	LOC100287846
chr16	88832237	88832681	-0.254766	0.2948	0.54956	7.87447e-14	intron (NM_001323544, intron 9 of 14)	-intron (NM_000512, intron 8 of 13)	-20531	APRT
chr10	132203765	132203910	-0.254563	0.30689	0.56145	1.05686e-15	exon (NM_006426, exon 13 of 14)	-exon (NM_006426, exon 13 of 14)	16890	DPYSL4
chr6	112053982	112054421	-0.254364	0.22845	0.48282	6.70066e-17	promoter-TSS (NR_125354)	-promoter-TSS (NR_125354)	34	CCN6
chr1	22239487	22239817	-0.254247	0.16477	0.41902	1.1234e-09	Intergenic	Intergenic	-26587	MIR4418
chr10	129843084	129843417	-0.254247	0.29095	0.54519	2.0725e-08	TTS (NR_036179)	-TTS (NR_036179)	123	MIR4297
chr16	88880363	88880586	-0.254215	0.18975	0.44397	8.47714e-16	intron (NM_175931, intron 9 of 10)	-intron (NM_005187, intron 10 of 11)	-3040	LOC101927793
chr20	62350784	62351104	-0.254068	0.19562	0.44969	2.62756e-10	intron (NM_005560, intron 6 of 79)	-intron (NM_005560, intron 6 of 79)	-2066	LAMA5-AS1
chr10	96766776	96766999	-0.253867	0.40232	0.65619	1.74004e-11	Intergenic	Intergenic	16622	RPL13AP5
chr10	96369993	96370145	-0.253826	0.17025	0.42407	5.13235e-12	exon (NM_012465, exon 20 of 21)	-exon (NM_012465, exon 20 of 21)	-10704	OPALIN
chr2	66391266	66391430	-0.253788	0.16813	0.42191	4.74746e-13	exon (NR_130931, exon 3 of 3)	-exon (NR_130931, exon 3 of 3)	8042	LINC01873
chr1	6325014	6325314	-0.253705	0.45114	0.70485	4.5358e-10	intron (NM_181866, intron 5 of 8)	-intron (NM_181865, intron 5 of 8)	33765	ACOT7
chr14	103127395	103127711	-0.253608	0.21528	0.46888	3.44721e-12	exon (NM_006291, exon 3 of 12)	-exon (NM_001371220, exon 3 of 13)	4092	TNFAIP2
chr17	79925745	79925880	-0.253579	0.20653	0.46011	2.20209e-14	exon (NR_110850, exon 1 of 6)	-exon (NR_110850, exon 1 of 6)	912	LINC01979
chr11	71518688	71519196	-0.253049	0.22334	0.47639	5.0642e-17	Intergenic	Intergenic	-8325	KRTAP5-7
chr15	44982653	44982805	-0.252969	0.30078	0.55375	6.19758e-12	Intergenic	Intergenic	26042	TERB2
chr3	42839983	42840176	-0.252963	0.25951	0.51247	3.97183e-13	intron (NM_001296, intron 2 of 2)	-intron (NM_001296, intron 2 of 2)	30635	ACKR2
chr2	197591645	197591960	-0.252571	0.149	0.40157	1.44853e-14	intron (NM_144629, intron 8 of 8)	-intron (NM_144629, intron 8 of 8)	75505	MOB4
chr17	7853232	7853516	-0.252558	0.35625	0.60881	1.05839e-18	exon (NM_001348716, exon 22 of 23)	-exon (NM_001348716, exon 22 of 23)	-1692	TMEM88
chr16	18391062	18391182	-0.252414	0.33038	0.58279	2.12783e-06	exon (NR_146331, exon 11 of 38)	-exon (NR_146331, exon 11 of 38)	10803	PKD1P5-LOC105376752
chr10	117838618	117838775	-0.25207	0.11555	0.36762	1.09573e-12	Intergenic	Intergenic	-208124	CASC2
chr10	103397546	103397693	-0.251933	0.1977	0.44964	2.42889e-12	intron (NM_014976, intron 1 of 35)	-intron (NM_014976, intron 1 of 35)	994	PDCD11
chr17	42672050	42672371	-0.251669	0.20772	0.45939	8.91327e-19	exon (NR_073574, exon 7 of 13)	-exon (NR_073573, exon 7 of 13)	3800	PLEKHH3
chr3	125936774	125936938	-0.251623	0.17831	0.42993	1.94e-13	intron (NM_001195223, intron 1 of 6)	-intron (NM_001195223, intron 1 of 6)	188	ALG1L
chrX	153444850	153445043	-0.251563	0.40967	0.66123	2.12842e-11	exon (NM_080701, exon 2 of 2)	-exon (NM_080701, exon 2 of 2)	1540	TREX2
chr7	66414302	66414504	-0.251562	0.47296	0.72452	2.45991e-09	Intergenic	Intergenic	-13995	LINC00174
chr20	35292720	35293022	-0.25109	0.34006	0.59115	1.36159e-09	promoter-TSS (NM_178468)	-promoter-TSS (NM_178468)	-446	FAM83C
chr12	53384189	53384353	-0.250768	0.58018	0.83095	3.17856e-13	intron (NM_138473, intron 3 of 5)	-intron (NM_138473, intron 3 of 5)	3627	SP1
chr17	2893665	2893909	-0.250738	0.12659	0.37733	1.52981e-16	intron (NM_001100398, intron 2 of 23)	-intron (NM_015085, intron 2 of 24)	72108	LOC101927911
chr7	1057486	1057704	-0.25067	0.47164	0.72231	9.81532e-08	exon (NM_138445, exon 2 of 2)	-exon (NM_001303474, exon 3 of 3)	2225	GPR146
chr1	1302956	1303392	-0.250492	0.21496	0.46545	8.03589e-18	exon (NM_030649, exon 3 of 24)	-exon (NM_030649, exon 3 of 24)	1638	SNORD167
chr2	55793834	55794100	-0.250488	0.33244	0.58293	2.84997e-11	Intergenic	Intergenic	-100123	PNPT1
chr7	157282325	157282695	-0.250394	0.13724	0.38763	9.76136e-19	Intergenic	Intergenic	-54494	DNAJB6
chr16	676739	677088	-0.250348	0.16053	0.41088	3.81284e-27	intron (NM_001318733, intron 2 of 6)	-intron (NM_001318733, intron 2 of 6)	839	RHBDL1
chr11	1842352	1842949	-0.250138	0.25807	0.50821	3.75962e-15	TTS (NM_003282)	-TTS (NM_003282)	2444	TNNI2
chr21	45491820	45492244	-0.249966	0.19204	0.44201	3.03984e-11	intron (NM_130444, intron 21 of 41)	-intron (NM_030582, intron 21 of 41)	13766	MIR6815
chr2	11169429	11169698	-0.249934	0.28935	0.53929	2.65128e-09	intron (NM_001282711, intron 4 of 5)	-intron (NR_104231, intron 4 of 7)	14097	SLC66A3
chr5	157768594	157768792	-0.249554	0.31886	0.56842	1.14778e-07	Intergenic	Intergenic	24981	LSM11
chr14	30558036	30558203	-0.249248	0.45593	0.70517	5.09728e-08	intron (NR_151720, intron 3 of 3)	-intron (NR_151720, intron 3 of 3)	-1003	G2E3
chr1	1178887	1179068	-0.248873	0.5276	0.77647	6.76303e-10	promoter-TSS (NM_153254)	-promoter-TSS (NM_153254)	-703	TTLL10
chr8	144049922	144050138	-0.248799	0.089953	0.33875	1.20286e-12	TTS (NR_158554)	-TTS (NR_158554)	632	SMPD5
chr8	144445285	144445589	-0.248481	0.21433	0.46281	1.0536e-13	promoter-TSS (NM_013432)	-promoter-TSS (NM_013432)	-997	TONSL
chr10	68632049	68632278	-0.248325	0.33516	0.58348	3.5431e-10	intron (NM_030625, intron 3 of 11)	-intron (NM_030625, intron 3 of 11)	71827	TET1
chr3	128457974	128458241	-0.248267	0.37816	0.62643	7.82905e-08	Intergenic	Intergenic	-5486	DNAJB8-AS1
chr9	136368691	136369111	-0.248001	0.55176	0.79976	2.08128e-08	intron (NM_052814, intron 7 of 12)	-intron (NM_052813, intron 7 of 12)	4768	CARD9
chr9	34971523	34971614	-0.247821	0.17146	0.41928	5.56806e-11	exon (NM_001347983, exon 2 of 8)	-exon (NM_015297, exon 2 of 8)	13284	PHF24
chrX	153910529	153910939	-0.247792	0.37905	0.62684	2.11636e-19	exon (NM_001666, exon 15 of 22)	-exon (NM_001164741, exon 16 of 23)	6020	AVPR2
chr20	62305978	62306160	-0.247685	0.38326	0.63094	2.56414e-09	intron (NM_175573, intron 3 of 9)	-intron (NM_001281438, intron 2 of 8)	3072	ADRM1
chr22	38120872	38121013	-0.24767	0.51529	0.76296	4.58792e-07	intron (NM_001349868, intron 10 of 15)	-intron (NM_001199562, intron 10 of 15)	-10259	BAIAP2L2
chr11	69660528	69660716	-0.247368	0.48301	0.73038	3.84509e-10	Intergenic	Intergenic	14731	LTO1
chr11	126407279	126407555	-0.24726	0.26912	0.51638	1.00066e-08	intron (NM_001348398, intron 5 of 10)	-intron (NM_006278, intron 5 of 10)	1330	ST3GAL4
chr19	5825332	5825433	-0.247169	0.24836	0.49553	9.94197e-12	intron (NM_004558, intron 1 of 1)	-intron (NM_004558, intron 1 of 1)	1581	NRTN
chr1	40837926	40838208	-0.247045	0.47083	0.71787	4.60216e-08	intron (NM_004700, intron 13 of 13)	-intron (NM_004700, intron 13 of 13)	24296	CITED4
chr21	36994575	36994649	-0.247009	0.36858	0.61559	7.55606e-10	Intergenic	Intergenic	-4401	HLCS
chr12	124699979	124700151	-0.246852	0.19225	0.43911	8.90374e-10	Intergenic	Intergenic	-132453	NCOR2
chr7	151712071	151712602	-0.2467	0.21364	0.46034	6.88719e-15	intron (NM_016203, intron 3 of 15)	-intron (NM_001363698, intron 1 of 13)	23926	PRKAG2
chr7	5607998	5608711	-0.24644	0.18251	0.42895	4.64784e-25	Intergenic	Intergenic	15539	FSCN1
chr16	67207316	67207749	-0.246411	0.25339	0.4998	2.54216e-12	exon (NM_001365158, exon 6 of 6)	-exon (NM_001365158, exon 6 of 6)	-5138	MIR328
chr1	228158678	228158894	-0.246404	0.29539	0.5418	2.12016e-25	exon (NM_020435, exon 2 of 2)	-exon (NM_020435, exon 2 of 2)	6062	IBA57-DT
chr2	240438631	240439137	-0.246301	0.30214	0.54844	3.37822e-08	intron (NM_002081, intron 1 of 8)	-intron (NM_002081, intron 1 of 8)	3221	GPC1
chr22	50075117	50075266	-0.246209	0.058014	0.30422	6.74324e-09	intron (NM_001376477, intron 6 of 11)	-intron (NM_001376476, intron 7 of 11)	10234	MLC1
chr9	128902766	128903030	-0.245989	0.12827	0.37426	1.51147e-08	intron (NM_001127244, intron 2 of 3)	-intron (NM_019594, intron 2 of 3)	-18084	PHYHD1
chr1	228341676	228342197	-0.245877	0.33827	0.58415	1.494e-09	intron (NM_001098623, intron 74 of 104)	-intron (NM_001271223, intron 85 of 115)	55172	MIR6742
chr10	114320664	114320913	-0.245709	0.14294	0.38865	2.28438e-11	intron (NM_001351079, intron 5 of 19)	-intron (NM_001351076, intron 5 of 17)	81175	VWA2
chr19	4050175	4050490	-0.245094	0.37936	0.62446	3.58359e-07	intron (NM_001317990, intron 2 of 2)	-intron (NM_001317990, intron 2 of 2)	15196	ZBTB7A
chr9	83228684	83228823	-0.245059	0.21482	0.45988	5.91759e-12	Intergenic	Intergenic	38514	FRMD3
chr2	45075881	45076045	-0.245055	0.23879	0.48384	5.74095e-12	Intergenic	Intergenic	-66511	SIX2
chr19	48882844	48883091	-0.244707	0.37014	0.61485	1.35833e-10	intron (NM_003323, intron 11 of 12)	-intron (NM_003323, intron 11 of 12)	10576	PPP1R15A
chr1	2043424	2043600	-0.244503	0.12423	0.36873	1.24292e-11	Intergenic	Intergenic	6558	LOC105378591
chr21	5097954	5098191	-0.244096	0.42246	0.66655	2.0725e-08	Intergenic	Intergenic	-3987	LINC01678
chr18	10414426	10414594	-0.243939	0.27493	0.51887	3.87449e-11	promoter-TSS (NR_110775)	-promoter-TSS (NR_110775)	-140	LINC01254
chr17	45043609	45043904	-0.24389	0.19561	0.4395	8.3958e-11	intron (NM_001288654, intron 1 of 4)	-intron (NM_001321326, intron 1 of 4)	7875	DCAKD
chr22	20308680	20308845	-0.243867	0.12385	0.36772	1.3372e-10	Intergenic	Intergenic	11297	DGCR6L
chr21	45508895	45509340	-0.243853	0.21791	0.46176	7.4591e-15	intron (NM_030582, intron 38 of 41)	-intron (NM_030582, intron 38 of 41)	25638	SLC19A1
chr16	54254781	54254883	-0.243838	0.3435	0.58733	5.88791e-09	intron (NR_126340, intron 1 of 2)	-intron (NR_126340, intron 1 of 2)	16047	LINC02169
chr1	185001572	185001976	-0.243834	0.13097	0.37481	6.7923e-27	intron (NR_146489, intron 1 of 1)	-intron (NR_146489, intron 1 of 1)	247	LINC01633
chr18	12258323	12259165	-0.243663	0.22209	0.46575	1.10632e-18	intron (NM_001318383, intron 1 of 4)	-intron (NM_001279, intron 1 of 4)	4383	CIDEA
chr19	1978424	1979049	-0.243638	0.26961	0.51324	1.05523e-36	exon (NM_001319, exon 5 of 12)	-exon (NM_001319, exon 5 of 12)	-24188	CSNK1G2-AS1
chr17	15917970	15918557	-0.24358	0.29174	0.53532	9.44146e-13	Intergenic	Intergenic	-26653	ADORA2B
chr16	69109411	69109824	-0.243574	0.4687	0.71227	2.15177e-13	exon (NM_138612, exon 2 of 4)	-exon (NM_005329, exon 2 of 4)	2078	HAS3
chr9	133274199	133274720	-0.243309	0.15559	0.3989	8.97893e-15	intron (NM_020469, intron 1 of 6)	-intron (NM_020469, intron 1 of 6)	741	ABO
chr19	35940261	35940356	-0.243167	0.5565	0.79967	7.4283e-11	exon (NM_024509, exon 2 of 3)	-exon (NM_024509, exon 2 of 3)	3935	LRFN3
chr19	10482542	10482811	-0.242971	0.31925	0.56222	2.10578e-11	Intergenic	Intergenic	20094	KEAP1
chr12	49555165	49555324	-0.242859	0.18824	0.4311	1.53869e-12	intron (NM_012284, intron 11 of 14)	-intron (NM_001314030, intron 11 of 14)	11194	MCRS1
chr12	52014777	52015323	-0.242855	0.406	0.64885	4.20296e-42	exon (NM_181711, exon 8 of 8)	-exon (NM_181711, exon 8 of 8)	4558	GRASP
chr10	132667589	132667945	-0.242669	0.48441	0.72708	1.78936e-08	intron (NM_005539, intron 4 of 15)	-intron (NM_005539, intron 4 of 15)	-13508	INPP5A
chr11	128940770	128940906	-0.242515	0.14331	0.38582	1.60566e-08	intron (NM_001251964, intron 1 of 1)	-intron (NM_022112, intron 1 of 3)	2561	TP53AIP1
chr4	25843707	25843946	-0.242123	0.28308	0.52521	6.17109e-11	intron (NM_001297594, intron 2 of 23)	-intron (NM_001297594, intron 2 of 23)	19161	SEL1L3
chr16	79640251	79640399	-0.241362	0.25933	0.50069	2.77155e-08	Intergenic	Intergenic	-39588	MAF
chr15	65332503	65333215	-0.241233	0.37674	0.61798	1.49689e-17	intron (NM_004884, intron 6 of 13)	-intron (NM_004884, intron 6 of 13)	28182	RNU5B-1
chr9	136998188	136998623	-0.241147	0.35948	0.60062	7.37901e-09	Intergenic	Intergenic	-1838	CLIC3
chr22_KI270878v1_alt	167200	167369	-0.240952	0.06652	0.30747	1.52091e-13	Intergenic	Intergenic	-34346	FAM230I
chr12	48325426	48326147	-0.240824	0.26908	0.5099	7.99635e-14	Intergenic	Intergenic	-3193	H1-7
chr1	11530920	11531620	-0.240757	0.17069	0.41144	1.04901e-13	intron (NM_020780, intron 16 of 20)	-intron (NM_020780, intron 16 of 20)	52115	DISP3
chr7	412062	412210	-0.240518	0.13164	0.37215	1.11403e-13	Intergenic	Intergenic	32711	LOC442497
chr13	113034415	113034701	-0.240179	0.36774	0.60792	2.19501e-12	intron (NM_001112732, intron 3 of 29)	-intron (NM_001320816, intron 3 of 29)	-10088	MCF2L
chr9	94553578	94553829	-0.240164	0.28029	0.52045	6.83736e-10	Intergenic	Intergenic	-1341	PCAT7
chr1	226115614	226115750	-0.240007	0.52842	0.76843	3.46332e-06	Intergenic	Intergenic	32107	LINC01703
chr10	132702704	132703050	-0.239991	0.48153	0.72152	1.05195e-09	intron (NM_001321042, intron 3 of 12)	-intron (NM_005539, intron 6 of 15)	21602	INPP5A
chr9	134391964	134392229	-0.239882	0.35283	0.59271	2.0375e-09	intron (NM_001291920, intron 1 of 9)	-intron (NM_001291920, intron 1 of 9)	12686	MIR4669
chr18	79438998	79439162	-0.239793	0.39422	0.63401	6.54674e-08	intron (NM_006162, intron 3 of 9)	-intron (NM_001278673, intron 2 of 8)	38781	NFATC1
chr15	85343138	85343303	-0.239754	0.16212	0.40188	5.02474e-14	Intergenic	Intergenic	-37375	MIR7706
chr18	79486356	79486519	-0.239726	0.2646	0.50432	6.0544e-12	exon (NM_172387, exon 9 of 10)	-exon (NM_001278673, exon 8 of 9)	86139	NFATC1
chr20	37522717	37522867	-0.239655	0.3946	0.63426	2.21964e-07	exon (NM_181689, exon 2 of 2)	-exon (NM_181689, exon 2 of 2)	1542	NNAT
chr5	850401	850592	-0.239555	0.19442	0.43398	1.12437e-09	exon (NM_024786, exon 1 of 13)	-exon (NM_024786, exon 1 of 13)	489	ZDHHC11
chr19	48649882	48650105	-0.239478	0.24398	0.48346	3.23864e-09	intron (NR_004401, intron 1 of 4)	-intron (NR_004401, intron 1 of 4)	-3807	CA11
chr11	64343184	64343299	-0.239445	0.26122	0.50066	1.57642e-11	exon (NM_032251, exon 11 of 27)	-exon (NM_032251, exon 11 of 27)	-1338	MIR7155
chr2	226797429	226797988	-0.239385	0.17049	0.40988	8.32646e-32	exon (NM_005544, exon 1 of 2)	-exon (NM_005544, exon 1 of 2)	1081	IRS1
chr4	3266242	3266449	-0.239289	0.39729	0.63658	1.77228e-12	Intergenic	Intergenic	17187	MSANTD1
chr5	177328169	177328396	-0.239153	0.22748	0.46664	1.10831e-12	Intergenic	Intergenic	-16385	MXD3
chr14	24093460	24093677	-0.238771	0.30831	0.54708	3.27179e-12	promoter-TSS (NM_001308054_2)	-promoter-TSS (NM_001308054_2)	-742	PCK2
chr7	116442594	116442730	-0.238711	0.21468	0.45339	9.00585e-07	Intergenic	Intergenic	-57076	CAV2
chr10	132974152	132974570	-0.238615	0.17007	0.40869	1.3643e-19	exon (NR_046231, exon 2 of 3)	-exon (NR_046231, exon 2 of 3)	8827	LINC01168
chr13	108482032	108482133	-0.238503	0.55582	0.79432	6.08134e-08	Intergenic	Intergenic	-113822	MYO16
chr3	53371006	53371187	-0.238288	0.2396	0.47789	1.86846e-15	Intergenic	Intergenic	-23554	DCP1A
chr19	6092921	6093139	-0.238208	0.1662	0.40441	1.49013e-10	intron (NM_134433, intron 1 of 16)	-intron (NM_134433, intron 1 of 16)	17470	RFX2
chr9	133716149	133716416	-0.238145	0.30146	0.53961	2.26397e-10	intron (NM_001134707, intron 8 of 20)	-intron (NM_007101, intron 8 of 20)	22069	SARDH
chr20	818516	818877	-0.237666	0.33187	0.56953	8.80908e-12	Intergenic	Intergenic	-15018	FAM110A
chr9	136311812	136312360	-0.237552	0.22788	0.46543	3.86978e-07	Intergenic	Intergenic	-5185	CCDC187
chr2	172315586	172315712	-0.2375	0.55066	0.78816	2.44084e-09	Intergenic	Intergenic	-111687	ITGA6
chr19	641825	642081	-0.237332	0.20622	0.44355	7.89293e-09	intron (NM_020637, intron 1 of 2)	-intron (NM_020637, intron 1 of 2)	2027	FGF22
chr10	96834960	96835179	-0.237325	0.35774	0.59507	3.49347e-09	intron (NM_001346516, intron 2 of 7)	-intron (NM_001170765, intron 2 of 7)	2125	LCOR
chr9	128685756	128686140	-0.237191	0.29323	0.53042	4.02781e-08	intron (NM_001248000, intron 1 of 7)	-intron (NM_001374326, intron 2 of 8)	876	SET
chr9	133304075	133304628	-0.237147	0.24376	0.48091	1.64464e-17	Intergenic	Intergenic	-29151	ABO
chr21	43809080	43810202	-0.237142	0.25209	0.48923	5.51426e-25	exon (NR_026961, exon 1 of 2)	-exon (NR_026961, exon 1 of 2)	2926	AATBC
chr17	1233283	1233385	-0.236794	0.21872	0.45551	1.74443e-10	Intergenic	Intergenic	-3612	ABR
chr17	80064148	80064358	-0.236457	0.182	0.41845	1.52337e-10	intron (NM_017950, intron 9 of 19)	-intron (NM_001243342, intron 9 of 17)	27611	CCDC40
chr1	10857234	10857458	-0.236453	0.28694	0.52339	2.05657e-14	Intergenic	Intergenic	-60700	CASZ1
chr7	2014864	2015328	-0.236209	0.43946	0.67567	2.2277e-11	intron (NM_001013836, intron 12 of 18)	-intron (NM_001304524, intron 10 of 16)	73956	SNORA114
chr1	151132669	151133376	-0.236119	0.27837	0.51449	6.5897e-39	exon (NM_030913, exon 19 of 19)	-exon (NM_001178062, exon 19 of 19)	13608	SEMA6C
chr16	4796077	4796544	-0.236088	0.26328	0.49937	4.69623e-16	TTS (NM_024589)	-TTS (NM_024589)	942	SMIM22
chr13	43975794	43975959	-0.235972	0.24282	0.4788	7.78636e-14	Intergenic	Intergenic	-46458	NRAD1
chr7	4169048	4169572	-0.235799	0.36056	0.59636	6.48808e-08	intron (NM_001079653, intron 6 of 19)	-intron (NM_001079653, intron 6 of 19)	-34473	LOC105375131
chr1	200509487	200509670	-0.235758	0.25025	0.48601	1.75043e-05	Intergenic	Intergenic	-99543	ZNF281
chrX	133009714	133009917	-0.23563	0.28716	0.52279	7.23758e-06	Intergenic	Intergenic	18456	USP26
chr17	10696169	10696359	-0.235605	0.40754	0.64315	5.06871e-10	intron (NM_004589, intron 1 of 5)	-intron (NM_004589, intron 1 of 5)	1269	SCO1
chr17	82356251	82356560	-0.23548	0.21085	0.44633	6.04806e-10	Intergenic	Intergenic	-2841	TEX19
chr14	22800661	22800895	-0.235407	0.46002	0.69543	2.20412e-10	intron (NM_001126106, intron 3 of 10)	-intron (NM_003982, intron 2 of 9)	14657	SLC7A7
chr20	36394493	36394631	-0.235208	0.12904	0.36425	1.0881e-11	intron (NM_014902, intron 2 of 12)	-intron (NM_001365621, intron 2 of 12)	-66906	DLGAP4
chr2	26466729	26467106	-0.234916	0.28272	0.51763	8.91276e-09	intron (NM_194323, intron 18 of 28)	-intron (NM_194323, intron 18 of 28)	11206	OTOF
chr9	84172816	84173005	-0.234915	0.42338	0.6583	1.94007e-10	Intergenic	Intergenic	109468	LOC101927575
chr11	76660661	76661263	-0.234806	0.21839	0.4532	1.33872e-12	exon (NM_001370189, exon 3 of 3)	-exon (NM_001370188, exon 3 of 4)	8976	LRRC32
chr11	67311196	67311820	-0.234635	0.16789	0.40252	1.11454e-10	intron (NM_017857, intron 13 of 13)	-intron (NM_017857, intron 13 of 13)	-6331	LOC100130987
chr17	4534615	4534825	-0.234549	0.25321	0.48776	1.50831e-12	intron (NM_001124758, intron 9 of 12)	-intron (NM_001124758, intron 9 of 12)	20664	MYBBP1A
chr17	81829158	81829453	-0.234339	0.40925	0.64359	1.41135e-07	intron (NM_001288798, intron 1 of 6)	-intron (NM_001288798, intron 1 of 6)	3985	MCRIP1
chr17	81526099	81526428	-0.234264	0.31798	0.55224	1.4652e-12	Intergenic	Intergenic	-2113	FSCN2
chr18	79433398	79433531	-0.234108	0.26824	0.50234	5.81283e-09	intron (NM_172390, intron 2 of 7)	-intron (NM_001278673, intron 1 of 8)	33166	NFATC1
chr2	240782541	240782783	-0.234047	0.31514	0.54919	2.31241e-10	intron (NM_001330290, intron 9 of 47)	-intron (NM_001320705, intron 9 of 47)	37557	KIF1A
chr3	47789883	47790315	-0.234034	0.34686	0.5809	1.29207e-10	Intergenic	Intergenic	-8206	SMARCC1
chr19	53008221	53008657	-0.233711	0.19682	0.43053	5.19637e-18	Intergenic	Intergenic	-5652	ERVV-1
chr19	42292319	42292435	-0.233658	0.4634	0.69706	8.9074e-08	exon (NM_001304815, exon 14 of 21)	-exon (NM_015125, exon 13 of 20)	7712	CIC
chr11	134657098	134657384	-0.23363	0.15077	0.3844	4.80111e-11	Intergenic	Intergenic	-78704	LINC02714
chr9	3078472	3078703	-0.233474	0.41471	0.64818	3.31646e-07	Intergenic	Intergenic	-103001	LINC01231
chr14	50956491	50956747	-0.233363	0.27893	0.51229	5.13809e-11	Intergenic	Intergenic	-12136	PYGL
chr17	81430778	81431022	-0.232876	0.20984	0.44271	1.62407e-11	intron (NM_001291324, intron 2 of 27)	-intron (NM_001291324, intron 2 of 27)	20288	MIR3186
chr17	41524118	41524471	-0.232824	0.18188	0.41471	1.59061e-12	intron (NM_002276, intron 4 of 5)	-intron (NM_002276, intron 4 of 5)	4013	KRT19
chr15	93803853	93804138	-0.232698	0.31606	0.54876	2.0188e-06	Intergenic	Intergenic	-52564	LINC02207
chr1	10775048	10775354	-0.232658	0.1689	0.40156	1.37508e-09	intron (NM_001079843, intron 1 of 20)	-intron (NM_001079843, intron 1 of 20)	21445	CASZ1
chr7	98210413	98210603	-0.232583	0.18658	0.41916	1.65032e-06	TTS (NM_014916)	-TTS (NM_014916)	-1746	BHLHA15
chr4	1789430	1790214	-0.232563	0.1906	0.42316	1.07639e-22	Intergenic	Intergenic	-3471	FGFR3
chr17	62680394	62680704	-0.232499	0.3979	0.6304	4.03995e-13	intron (NM_006039, intron 16 of 29)	-intron (NM_006039, intron 16 of 29)	-25657	LOC105371855
chr5	78457768	78458139	-0.232354	0.23152	0.46387	6.25496e-09	intron (NR_110885, intron 6 of 7)	-intron (NM_001290229, intron 6 of 7)	97337	SCAMP1
chr5	162261	162475	-0.232345	0.45557	0.68792	6.34606e-08	intron (NM_052909, intron 12 of 19)	-intron (NM_052909, intron 12 of 19)	-29127	LRRC14B
chr1	245816687	245816979	-0.232255	0.23119	0.46344	1.04809e-20	intron (NM_001375963, intron 10 of 11)	-intron (NM_001375965, intron 6 of 7)	171718	SMYD3
chr5	179787180	179787614	-0.232214	0.29566	0.52787	4.53647e-09	Intergenic	Intergenic	-6589	LTC4S
chr7	74660291	74660481	-0.23219	0.1373	0.36949	5.01297e-12	intron (NM_001280800, intron 1 of 9)	-intron (NM_033000, intron 1 of 33)	2668	GTF2I
chr5	501436	501843	-0.232151	0.11246	0.34461	3.85566e-32	intron (NM_001284351, intron 1 of 16)	-intron (NM_004174, intron 1 of 16)	22809	SLC9A3
chr10	97000664	97001159	-0.23209	0.26387	0.49596	6.33118e-13	exon (NM_003061, exon 37 of 37)	-exon (NM_003061, exon 37 of 37)	-101844	SLIT1-AS1
chr10	79310584	79311229	-0.232071	0.46816	0.70024	7.05343e-19	intron (NM_020338, intron 23 of 24)	-intron (NM_020338, intron 23 of 24)	-36562	PPIF
chr4	1760626	1761464	-0.23176	0.12762	0.35938	2.05581e-37	Intergenic	Intergenic	-32248	FGFR3
chr10	22129642	22129801	-0.231756	0.25749	0.48925	2.32029e-13	Intergenic	Intergenic	80261	EBLN1
chr6	138682781	138683084	-0.231457	0.33989	0.57135	4.26506e-15	Intergenic	Intergenic	-8735	FLJ46906
chr9	129406286	129406553	-0.231255	0.21675	0.44801	4.98775e-09	Intergenic	Intergenic	69497	LINC01503
chr21	44550736	44551152	-0.23125	0.18456	0.41581	1.87728e-10	exon (NM_198693, exon 1 of 1)	-exon (NM_198693, exon 1 of 1)	561	KRTAP10-2
chr17	78977556	78978371	-0.231053	0.37837	0.60942	2.21348e-15	intron (NM_005567, intron 1 of 5)	-intron (NM_005567, intron 1 of 5)	1959	LGALS3BP
chr12	132528507	132528932	-0.230943	0.43584	0.66678	3.22607e-13	intron (NM_001367871, intron 4 of 18)	-intron (NM_001367871, intron 4 of 18)	38569	FBRSL1
chr1	2299013	2299363	-0.230911	0.25505	0.48596	5.3894e-13	intron (NM_003036, intron 1 of 6)	-intron (NM_003036, intron 1 of 6)	53473	LOC100129534
chr11	69376026	69376398	-0.230841	0.33213	0.56297	1.41926e-08	Intergenic	Intergenic	-49443	LOC102724265
chr11	2133149	2133657	-0.230614	0.31816	0.54877	3.85383e-25	TTS (NR_030158)	-TTS (NR_030158)	806	MIR483
chr6	106362093	106362260	-0.230526	0.24574	0.47626	5.6459e-12	intron (NM_001371242, intron 1 of 21)	-intron (NM_001371242, intron 1 of 21)	1460	CRYBG1
chr4	39446635	39446802	-0.230429	0.24019	0.47062	2.54988e-07	exon (NM_175737, exon 4 of 5)	-exon (NM_175737, exon 4 of 5)	12229	RPL9
chr21	41752502	41752875	-0.230394	0.31157	0.54197	3.67277e-10	intron (NM_020639, intron 2 of 7)	-intron (NM_020639, intron 2 of 7)	-5848	MIR6814
chr15	55318286	55318574	-0.230379	0.23213	0.4625	3.15432e-12	promoter-TSS (NM_004855)	-promoter-TSS (NM_004855)	693	PIGBOS1
chr8	143261717	143262090	-0.230342	0.17251	0.40285	8.4495e-14	exon (NM_173832, exon 3 of 3)	-exon (NM_173832, exon 3 of 3)	-5541	GLI4
chr8_KI270818v1_alt	79949	80360	-0.230289	0.23441	0.4647	1.34625e-09	intron (NR_073397_2, intron 1 of 1)	-intron (NR_073397_2, intron 1 of 1)	60016	LOC401442
chr11	6143782	6143964	-0.230234	0.24873	0.47896	5.21715e-12	Intergenic	Intergenic	26453	OR52B2
chr6	169978670	169979025	-0.230183	0.11769	0.34787	2.08537e-18	Intergenic	Intergenic	16225	LOC100131532
chr1	237807404	237807571	-0.230136	0.33136	0.5615	4.96138e-08	intron (NM_001035, intron 99 of 104)	-intron (NM_001035, intron 99 of 104)	-54687	LOC100130331
chr7	1012918	1013088	-0.229972	0.34616	0.57613	4.62065e-11	intron (NR_146964, intron 1 of 4)	-intron (NM_001350968, intron 2 of 5)	10023	MIR339
chr8	141230855	141231176	-0.229812	0.2823	0.51212	2.16689e-13	intron (NM_001286646, intron 1 of 7)	-intron (NM_001286646, intron 1 of 7)	-2442	SLC45A4
chr16	88415697	88416102	-0.229674	0.17438	0.40405	8.34647e-18	intron (NM_001367624, intron 1 of 2)	-intron (NM_001367624, intron 1 of 2)	32941	ZNF469
chr1	27063635	27063873	-0.229663	0.49941	0.72907	1.80475e-13	Intergenic	Intergenic	-50904	TENT5B
chr17	80109416	80110034	-0.229617	0.23727	0.46689	2.08348e-14	intron (NM_000152, intron 8 of 19)	-intron (NM_000152, intron 8 of 19)	8144	GAA
chr15	27805797	27805949	-0.22957	0.34371	0.57328	2.79993e-07	intron (NM_001300984_2, intron 22 of 22)	-intron (NM_001300984_2, intron 22 of 22)	293442	OCA2
chr10	7408925	7409068	-0.229559	0.015627	0.24519	1.64036e-24	intron (NM_001029880, intron 1 of 20)	-intron (NM_001018039, intron 1 of 20)	344	SFMBT2
chr4	183940090	183940381	-0.229454	0.17714	0.40659	9.29955e-11	intron (NM_020225, intron 1 of 3)	-intron (NR_132761, intron 1 of 2)	34929	STOX2
chr8	144524471	144524979	-0.229425	0.17545	0.40488	4.06622e-36	exon (NM_001272036, exon 5 of 5)	-exon (NM_014665, exon 4 of 4)	2308	LRRC24
chr16	57528993	57529252	-0.229399	0.4048	0.63419	3.25152e-21	exon (NM_033212, exon 2 of 9)	-exon (NM_033212, exon 2 of 9)	7448	CCDC102A
chr2	224774914	224775013	-0.229347	0.37837	0.60772	2.3021e-10	exon (NM_001290263, exon 52 of 56)	-exon (NM_001290263, exon 52 of 56)	172085	DOCK10
chr17	48529591	48530377	-0.229311	0.22565	0.45496	4.70271e-11	intron (NM_002144, intron 1 of 1)	-intron (NM_002144, intron 1 of 1)	1027	HOXB1
chr22	48649618	48649840	-0.229037	0.39604	0.62508	1.14639e-05	intron (NM_001082967, intron 2 of 3)	-intron (NM_001082967, intron 2 of 3)	73389	TAFA5
chr19	11018777	11019136	-0.228915	0.28567	0.51458	1.319e-09	exon (NM_001128849, exon 17 of 36)	-exon (NM_001128845, exon 16 of 33)	34833	SMARCA4
chr18	46326158	46326381	-0.228674	0.37707	0.60574	7.99108e-08	Intergenic	Intergenic	-7748	RNF165
chr16	88826194	88826487	-0.228486	0.19504	0.42353	1.79704e-07	intron (NM_001323543, intron 9 of 12)	-intron (NM_000512, intron 10 of 13)	-14413	APRT
chr19	2303501	2303719	-0.228469	0.31329	0.54176	2.14935e-08	intron (NM_001101391, intron 1 of 1)	-intron (NM_001101391, intron 1 of 1)	4544	LINGO3
chr17	81059088	81059336	-0.228455	0.54293	0.77139	2.82579e-10	intron (NM_006340, intron 3 of 14)	-intron (NM_001144888, intron 3 of 13)	24061	BAIAP2
chr9	134234209	134234730	-0.228383	0.29794	0.52632	3.21699e-15	Intergenic	Intergenic	60927	LINC02247
chr7	794772	795098	-0.228266	0.6215	0.84976	3.81175e-19	Intergenic	Intergenic	-20622	SUN1
chr17	81524115	81524518	-0.228194	0.28933	0.51753	5.45216e-08	Intergenic	Intergenic	-4060	FSCN2
chr1	2344350	2344566	-0.228192	0.27849	0.50668	5.56804e-09	intron (NM_024848, intron 10 of 13)	-intron (NM_024848, intron 10 of 13)	8203	LOC100129534
chr18	79383434	79383673	-0.228145	0.29231	0.52045	5.3147e-08	Intergenic	Intergenic	-12376	NFATC1
chr12	125049898	125050090	-0.228118	0.053508	0.28163	4.78847e-15	Intergenic	Intergenic	-15441	AACS
chr21	45467243	45467638	-0.228027	0.27842	0.50645	2.51299e-16	intron (NM_130444, intron 1 of 41)	-intron (NM_030582, intron 1 of 41)	-10825	MIR6815
chr13	114060599	114060746	-0.227991	0.32773	0.55572	1.63541e-11	intron (NM_001320821_2, intron 2 of 25)	-intron (NM_007368, intron 2 of 23)	17282	RASA3
chr20	62836097	62836531	-0.227867	0.20146	0.42933	1.03046e-20	exon (NM_001853, exon 28 of 32)	-exon (NM_001853, exon 28 of 32)	-8252	DPH3P1
chr1	13798970	13799359	-0.22706	0.2254	0.45246	2.16875e-10	intron (NM_012231, intron 8 of 9)	-intron (NM_012231, intron 8 of 9)	49750	PRDM2
chr16	85527085	85527509	-0.226873	0.2294	0.45627	2.40256e-15	Intergenic	Intergenic	-84112	GSE1
chr22	50158103	50158346	-0.226765	0.15916	0.38592	9.22563e-10	intron (NM_001164106, intron 5 of 8)	-intron (NM_001164106, intron 5 of 8)	11170	MOV10L1
chr17	17561361	17562047	-0.226699	0.36119	0.58789	3.76416e-15	intron (NM_148172, intron 2 of 6)	-intron (NM_001267551, intron 2 of 6)	15792	PEMT
chr19	19110809	19111363	-0.226602	0.30963	0.53624	7.42696e-15	exon (NM_178526, exon 8 of 8)	-exon (NM_178526, exon 8 of 8)	27392	TMEM161A
chr17	81092656	81093277	-0.226599	0.32508	0.55168	1.72352e-15	intron (NM_017450, intron 6 of 13)	-intron (NM_001144888, intron 6 of 13)	32406	MIR657
chr1	936988	937175	-0.226553	0.30072	0.52727	1.88206e-09	intron (NM_152486, intron 5 of 13)	-intron (NM_152486, intron 5 of 13)	11351	SAMD11
chr15	99430899	99431243	-0.226503	0.28354	0.51005	2.6405e-10	Intergenic	Intergenic	-134346	MEF2A
chr10	132408913	132409323	-0.226401	0.20678	0.43318	3.09255e-15	intron (NM_138499, intron 2 of 2)	-intron (NM_138499, intron 2 of 2)	11918	PWWP2B
chr20	36421735	36421997	-0.226384	0.18814	0.41453	1.11142e-06	intron (NM_014902, intron 2 of 12)	-intron (NM_001365621, intron 2 of 12)	-39602	DLGAP4
chr20	33862457	33862698	-0.226291	0.22131	0.4476	1.9487e-13	Intergenic	Intergenic	51230	CHMP4B
chr7	27245423	27246431	-0.226278	0.34574	0.57202	1.35746e-57	exon (NM_001304519, exon 3 of 3)	-exon (NM_001304519, exon 3 of 3)	1302	EVX1-AS
chr1	43423168	43423588	-0.225999	0.5892	0.8152	1.42019e-06	intron (NM_001365999, intron 15 of 71)	-intron (NM_015284, intron 15 of 70)	-25161	MIR6735
chr16	22315121	22315366	-0.225992	0.32862	0.55462	5.7679e-06	intron (NR_047581, intron 9 of 20)	-intron (NR_047581, intron 9 of 20)	17835	POLR3E
chr1	3690449	3690797	-0.225968	0.21983	0.44579	9.32382e-15	promoter-TSS (NM_001126241)	-promoter-TSS (NM_001126240)	-49	TP73
chr10	727140	727500	-0.225682	0.1587	0.38438	1.90411e-14	Intergenic	Intergenic	-37652	DIP2C
chr10	8058208	8058906	-0.225547	0.22643	0.45197	6.38321e-20	exon (NM_002051, exon 3 of 6)	-exon (NM_002051, exon 3 of 6)	3869	GATA3
chr5	1865309	1865986	-0.225437	0.16936	0.3948	4.90125e-13	Intergenic	Intergenic	-9080	LINC02116
chr22	49517824	49518015	-0.225434	0.38185	0.60729	1.93419e-11	intron (NR_110523, intron 1 of 4)	-intron (NR_110523, intron 1 of 4)	25546	MIR3667
chr11	73271295	73271551	-0.225427	0.16141	0.38684	1.17804e-09	promoter-TSS (NM_001277208)	-promoter-TSS (NM_001277204)	-719	P2RY6
chr16	89605587	89605990	-0.225366	0.33157	0.55694	7.69079e-16	Intergenic	Intergenic	-7519	DPEP1
chr16	83935241	83935788	-0.22512	0.28371	0.50883	7.09521e-17	Intergenic	Intergenic	-17725	OSGIN1
chr9	135515259	135515694	-0.225036	0.23515	0.46018	1.4085e-13	Intergenic	Intergenic	-5963	LCN1
chr6	155248065	155248355	-0.225025	0.17951	0.40454	2.68506e-17	intron (NM_012454, intron 19 of 25)	-intron (NM_012454, intron 19 of 25)	-15803	CLDN20
chr10	132992857	132993175	-0.224778	0.29931	0.52409	1.05794e-13	Intergenic	Intergenic	27482	LINC01168
chr8	143420503	143420736	-0.22474	0.28267	0.50741	7.06734e-08	Intergenic	Intergenic	2941	MAFA-AS1
chr7	368560	369001	-0.224623	0.17021	0.39483	1.0926e-16	Intergenic	Intergenic	-10644	LOC442497
chr9	121701028	121701244	-0.224516	0.12908	0.35359	3.84405e-12	intron (NM_032552, intron 3 of 16)	-intron (NM_032552, intron 3 of 16)	-41649	DAB2IP
chr19	1007726	1007859	-0.224465	0.4989	0.72337	7.08289e-14	intron (NM_138690, intron 4 of 8)	-intron (NM_138690, intron 4 of 8)	7374	GRIN3B
chr18	79560523	79560754	-0.224442	0.29406	0.5185	8.58169e-10	Intergenic	Intergenic	-18643	LOC284240
chr8	66954818	66955066	-0.224136	0.31168	0.53582	4.06106e-12	intron (NM_001193502, intron 3 of 3)	-intron (NM_001193502, intron 3 of 3)	7649	TCF24
chr5	155936734	155937080	-0.224117	0.26928	0.4934	6.78461e-09	Intergenic	Intergenic	-389850	SGCD
chr11	45907042	45907386	-0.224	0.21443	0.43843	8.44091e-09	promoter-TSS (NM_001080446)	-promoter-TSS (NM_001080446)	57	C11orf94
chr11	1164164	1164438	-0.223962	0.24643	0.47039	7.12233e-10	exon (NM_001304359, exon 8 of 49)	-exon (NM_001304359, exon 8 of 49)	6348	MUC5AC
chr17	4560419	4560920	-0.223909	0.20043	0.42433	1.79805e-09	promoter-TSS (NM_001288703)	-promoter-TSS (NM_001288703)	-93	GGT6
chr4	2942951	2943144	-0.223885	0.18829	0.41217	2.67461e-11	intron (NM_001291979, intron 13 of 16)	-intron (NM_001291979, intron 13 of 16)	7502	NOP14-AS1
chr17	78798695	78798946	-0.223818	0.45706	0.68088	3.83037e-08	intron (NM_001321291, intron 19 of 20)	-intron (NM_001321291, intron 19 of 20)	-16479	CYTH1
chr21	41219837	41220143	-0.223777	0.23622	0.46	9.78589e-09	intron (NM_012105, intron 1 of 8)	-intron (NM_138992, intron 1 of 7)	-34751	PLAC4
chrX	17655289	17655367	-0.223708	0.34546	0.56917	1.75043e-05	intron (NM_001136024, intron 1 of 8)	-intron (NM_001136024, intron 1 of 8)	19828	NHS
chr22	38277592	38277791	-0.22362	0.38778	0.6114	2.19854e-09	Intergenic	Intergenic	-4682	TMEM184B
chr9	136670573	136670813	-0.2236	0.18739	0.41099	1.15875e-24	promoter-TSS (NR_029695)	-promoter-TSS (NR_029695)	91	MIR126
chr7	27252193	27252485	-0.223499	0.45558	0.67908	4.06219e-13	Intergenic	Intergenic	-5110	EVX1-AS
chr2	240235336	240235722	-0.223464	0.21623	0.43969	3.41781e-09	Intergenic	Intergenic	-94871	OTOS
chr11	1835740	1836173	-0.223409	0.48338	0.70679	4.35023e-10	exon (NM_001290334, exon 4 of 9)	-exon (NM_138567, exon 4 of 9)	1530	SYT8
chr9	134373044	134373348	-0.223254	0.23513	0.45838	8.06301e-10	intron (NM_002957, intron 1 of 9)	-intron (NM_002957, intron 1 of 9)	-6099	RXRA
chr22	46532948	46533774	-0.223167	0.44472	0.66789	5.74726e-17	intron (NM_014246, intron 1 of 34)	-intron (NM_014246, intron 1 of 34)	4259	CELSR1
chr9	137295125	137295300	-0.22281	0.11708	0.33989	1.20623e-09	Intergenic	Intergenic	7058	NRARP
chr3	177394504	177394661	-0.222785	0.26702	0.4898	6.70005e-13	Intergenic	Intergenic	-47338	LINC00578
chr22	29308121	29308438	-0.222706	0.27597	0.49867	9.19308e-18	exon (NM_006478, exon 2 of 6)	-exon (NM_001278730, exon 2 of 6)	1257	GAS2L1
chr22	50731377	50731546	-0.2227	0.12716	0.34986	1.32626e-13	exon (NM_001372044, exon 23 of 23)	-exon (NM_001372044, exon 23 of 23)	6707	LOC105373100
chr6	168079017	168079128	-0.222637	0.23648	0.45912	5.58083e-09	exon (NM_024919, exon 1 of 11)	-exon (NM_024919, exon 1 of 11)	139	FRMD1
chr16	2162730	2162986	-0.222457	0.29273	0.51519	1.00705e-07	intron (NM_032271, intron 1 of 20)	-intron (NM_032271, intron 1 of 20)	7076	TRAF7
chr12	11547298	11547644	-0.222234	0.41482	0.63705	4.93936e-16	promoter-TSS (NR_033890)	-promoter-TSS (NR_033890)	-559	LINC01252
chr20	50455975	50456276	-0.222234	0.11174	0.33397	1.18853e-08	Intergenic	Intergenic	-54195	PTPN1
chr1	3461124	3461446	-0.222182	0.56707	0.78925	8.32342e-09	intron (NM_014448, intron 1 of 14)	-intron (NM_014448, intron 1 of 14)	6620	ARHGEF16
chr2	10431980	10432152	-0.22212	0.19307	0.41519	4.53154e-09	Intergenic	Intergenic	14783	SNORA80B
chr3	9947686	9947816	-0.222079	0.2663	0.48838	2.76272e-11	TTS (NM_001318871)	-TTS (NM_001318871)	347	PRRT3-AS1
chr16	85688023	85688235	-0.222029	0.28627	0.5083	2.30134e-12	intron (NM_016095, intron 1 of 4)	-intron (NM_016095, intron 1 of 4)	825	GINS2
chr9	128115018	128115359	-0.222026	0.21622	0.43825	3.9245e-11	exon (NR_033374, exon 3 of 5)	-exon (NR_033374, exon 3 of 5)	3545	SLC25A25-AS1
chr19	45071288	45071884	-0.222013	0.2913	0.51331	6.5172e-21	TTS (NM_001278439)	-TTS (NM_145288)	-4041	GEMIN7
chr14	100692995	100693219	-0.221976	0.14134	0.36332	3.56847e-13	Intergenic	Intergenic	-33758	DLK1
chr19	410269	410584	-0.221925	0.18075	0.40268	1.2867e-08	Intergenic	Intergenic	-1280	C2CD4C
chr15	22840157	22840454	-0.221899	0.28009	0.50198	2.14244e-09	intron (NM_001008860, intron 2 of 6)	-intron (NM_001184889, intron 2 of 9)	1665	NIPA2
chr22	42768521	42769102	-0.221763	0.18989	0.41166	3.03702e-14	Intergenic	Intergenic	-47511	A4GALT
chr9	133071541	133071629	-0.221739	0.37893	0.60067	5.64552e-08	exon (NM_001807, exon 11 of 11)	-exon (NM_001807, exon 11 of 11)	9603	CEL
chr19	5893718	5894177	-0.221617	0.24477	0.46638	1.94486e-11	TTS (NR_034166)	-TTS (NM_175614)	9842	NDUFA11
chr20	62761132	62761440	-0.221614	0.32766	0.54927	1.62013e-08	exon (NM_002531, exon 4 of 4)	-exon (NM_002531, exon 4 of 4)	15570	LINC00659
chr14	103220591	103220678	-0.22157	0.087887	0.30946	0.000248461	Intergenic	Intergenic	-31607	LINC00605
chr21	45258279	45258655	-0.221517	0.22359	0.44511	1.8843e-12	exon (NR_135279, exon 3 of 3)	-exon (NR_135279, exon 3 of 3)	24127	LINC00334
chr22	50504720	50505175	-0.221358	0.39092	0.61228	1.47941e-10	exon (NM_001363816, exon 10 of 14)	-exon (NM_033200, exon 10 of 14)	2754	LMF2
chr17	29613658	29613749	-0.220938	0.11589	0.33682	1.19572e-09	exon (NM_152345, exon 15 of 15)	-exon (NM_152345, exon 15 of 15)	4413	CORO6
chr17	45127214	45128044	-0.220662	0.15011	0.37077	1.25923e-11	intron (NM_133373, intron 1 of 14)	-intron (NM_133373, intron 1 of 14)	4886	PLCD3
chr17	73194389	73194566	-0.220653	0.65406	0.87472	2.10044e-06	intron (NM_018714, intron 1 of 13)	-intron (NM_018714, intron 1 of 13)	1423	COG1
chr17	82734951	82735103	-0.220588	0.10313	0.32372	5.46532e-09	promoter-TSS (NM_022158)	-promoter-TSS (NM_022158)	-588	FN3K
chrX	131128939	131129105	-0.220524	0.36421	0.58474	3.46656e-06	Intergenic	Intergenic	46587	ARHGAP36
chr16	565005	565295	-0.220436	0.41523	0.63567	1.0881e-08	exon (NM_145270, exon 3 of 3)	-exon (NM_145270, exon 3 of 3)	-1855	NHLRC4
chr19	1288630	1289092	-0.220433	0.36153	0.58196	3.35679e-14	intron (NM_001405, intron 1 of 3)	-intron (NM_001405, intron 1 of 3)	2988	EFNA2
chr17	33877258	33877570	-0.22034	0.3683	0.58864	1.2528e-07	intron (NM_001094, intron 1 of 9)	-intron (NM_001094, intron 1 of 9)	279392	ASIC2
chr8	8174527	8174911	-0.220216	0.22328	0.4435	2.3021e-10	intron (NR_147089, intron 2 of 3)	-intron (NR_147089, intron 2 of 3)	52784	FAM85B
chr17	73455499	73455934	-0.219895	0.2676	0.48749	9.25283e-09	intron (NM_001144952, intron 4 of 44)	-intron (NM_001144952, intron 4 of 44)	-57966	LOC101928251
chr17	75639936	75640512	-0.219759	0.19193	0.41169	1.69664e-18	exon (NR_028439, exon 1 of 2)	-exon (NR_028439, exon 1 of 2)	3629	SMIM5
chr2	45065285	45065449	-0.219721	0.31916	0.53888	4.18906e-13	Intergenic	Intergenic	-55915	SIX2
chrX	40272021	40272284	-0.219716	0.43709	0.65681	1.76452e-06	intron (NR_110386, intron 1 of 2)	-intron (NR_110386, intron 1 of 2)	9236	LOC101927476
chr1	1163532	1164183	-0.219686	0.168	0.38769	7.34298e-25	Intergenic	Intergenic	-3246	MIR200B
chr2	239506520	239506668	-0.219677	0.24047	0.46014	5.48416e-10	Intergenic	Intergenic	104846	HDAC4-AS1
chr7	5495274	5495586	-0.219635	0.30279	0.52242	1.18098e-07	TTS (NR_030318)	-TTS (NR_030318)	487	MIR589
chr10	96384683	96384865	-0.219596	0.18509	0.40469	2.55031e-06	intron (NM_012465, intron 15 of 20)	-intron (NM_012465, intron 15 of 20)	-25409	OPALIN
chr11	126466960	126467226	-0.21949	0.44308	0.66257	3.91787e-08	intron (NM_032531, intron 5 of 16)	-intron (NM_032531, intron 5 of 16)	61006	ST3GAL4
chr14	103136813	103137070	-0.219378	0.20555	0.42493	1.61873e-08	exon (NM_006291, exon 12 of 12)	-exon (NM_001371220, exon 13 of 13)	13481	TNFAIP2
chr2	176122352	176122872	-0.219312	0.17032	0.38963	1.98978e-54	promoter-TSS (NM_014213)	-promoter-TSS (NM_014213)	-107	HOXD9
chr9	70204635	70204926	-0.218989	0.24413	0.46312	9.81356e-15	intron (NM_153267, intron 11 of 13)	-intron (NM_153267, intron 11 of 13)	-28893	MAMDC2-AS1
chr2	241069856	241070098	-0.218525	0.36059	0.57912	3.41003e-06	exon (NM_001080437, exon 24 of 32)	-exon (NM_001080437, exon 24 of 32)	32310	MTERF4
chr19	42199537	42199797	-0.21847	0.052538	0.27101	9.07652e-27	exon (NR_073052, exon 3 of 3)	-exon (NR_073051, exon 5 of 5)	18010	DEDD2
chr18	79484846	79485644	-0.218345	0.25809	0.47644	2.20494e-23	intron (NM_001278670, intron 8 of 8)	-intron (NM_001278673, intron 7 of 8)	84946	NFATC1
chr5	64714623	64714929	-0.218314	0.24322	0.46153	2.23825e-12	intron (NM_001164442, intron 2 of 2)	-intron (NM_001164442, intron 2 of 2)	24273	SHISAL2B
chr21	41622978	41623165	-0.218304	0.15455	0.37285	6.20124e-14	Intergenic	Intergenic	42597	PCSEAT
chr4	1758181	1759033	-0.218105	0.23863	0.45673	2.12303e-12	Intergenic	Intergenic	-34686	FGFR3
chr14	90523183	90523420	-0.218073	0.22721	0.44528	9.02917e-08	Intergenic	Intergenic	-6093	LOC105370619
chr9	134821519	134822044	-0.218049	0.29317	0.51121	2.55358e-05	intron (NM_000093, intron 58 of 65)	-intron (NR_103451, intron 1 of 1)	27587	MIR3689C
chr9	133979774	133980030	-0.218007	0.49773	0.71574	2.90606e-07	intron (NM_001134398, intron 1 of 29)	-intron (NM_003371, intron 1 of 26)	12422	VAV2
chr7	4175343	4175628	-0.217996	0.58048	0.79848	4.58656e-10	intron (NM_001079653, intron 7 of 19)	-intron (NM_001079653, intron 7 of 19)	-40649	LOC105375131
chr6	37055958	37056379	-0.217883	0.18256	0.40044	2.93461e-07	Intergenic	Intergenic	50514	FGD2
chr22	50218476	50218683	-0.217849	0.46724	0.68509	9.31836e-06	TTS (NM_031454)	-TTS (NM_031454)	17569	SELENOO
chr7	73809481	73809678	-0.217843	0.20211	0.41996	3.38657e-09	Intergenic	Intergenic	-21283	CLDN4
chr15	70055110	70055316	-0.217673	0.41828	0.63595	1.56356e-07	exon (NM_001105192, exon 15 of 20)	-exon (NM_001282981, exon 15 of 20)	24255	MIR629
chr18	76559348	76559540	-0.217522	0.22514	0.44266	8.49983e-13	exon (NR_015417, exon 3 of 3)	-exon (NR_015417, exon 3 of 3)	30789	LINC00908
chr3	52999098	52999383	-0.217486	0.27175	0.48923	4.65423e-11	intron (NM_016329, intron 1 of 20)	-intron (NM_016329, intron 1 of 20)	46832	SFMBT1
chr10	119369407	119369914	-0.217375	0.54973	0.76711	1.22496e-09	intron (NM_005308, intron 2 of 15)	-intron (NM_005308, intron 2 of 15)	-8311	MIR4681
chr20	57657490	57658074	-0.217351	0.12139	0.33874	5.84907e-14	intron (NM_020182, intron 2 of 3)	-intron (NM_199171, intron 2 of 3)	32904	PMEPA1
chr3	196672744	196673000	-0.217263	0.42096	0.63822	1.43925e-08	Intergenic	Intergenic	33178	NRROS
chr3	128993331	128993660	-0.217252	0.1404	0.35765	1.26089e-14	intron (NM_001348521, intron 1 of 15)	-intron (NM_001348521, intron 1 of 15)	580	KIAA1257
chr2	239349727	239350061	-0.217116	0.42591	0.64302	8.08412e-08	intron (NM_006037, intron 2 of 26)	-intron (NM_006037, intron 2 of 26)	1910	MIR2467
chr16	87420816	87421285	-0.217007	0.5176	0.73461	3.85022e-10	intron (NM_015144, intron 4 of 12)	-intron (NM_015144, intron 4 of 12)	28715	MAP1LC3B
chr12	132405688	132406028	-0.217002	0.15294	0.36994	4.96486e-10	Intergenic	Intergenic	76008	LOC101928416
chr15	50841116	50841266	-0.216995	0.40565	0.62265	6.06152e-08	Intergenic	Intergenic	-67492	AP4E1
chr1	147224699	147224802	-0.21688	0.14641	0.36329	1.87819e-13	intron (NM_001144829, intron 2 of 8)	-intron (NM_001348451, intron 2 of 23)	588	FMO5
chr17	76000244	76000463	-0.216879	0.1885	0.40538	2.05603e-09	promoter-TSS (NM_001258)	-promoter-TSS (NM_001258)	-552	CDK3
chr1	27154147	27154612	-0.216776	0.12446	0.34124	4.75063e-11	exon (NM_003047, exon 1 of 12)	-exon (NM_003047, exon 1 of 12)	745	SLC9A1
chr11	70124357	70124518	-0.216754	0.27827	0.49502	5.48607e-08	intron (NM_018043, intron 9 of 25)	-intron (NM_018043, intron 9 of 25)	39020	ANO1
chr19	40607521	40608028	-0.216422	0.19955	0.41597	1.29821e-08	intron (NM_001042545, intron 7 of 29)	-intron (NM_003573, intron 10 of 32)	6406	LTBP4
chr22	30257392	30257739	-0.216163	0.19263	0.40879	2.32419e-09	Intergenic	Intergenic	8674	OSM
chr19	16363112	16363902	-0.21607	0.24448	0.46055	1.94284e-10	intron (NM_001258375, intron 21 of 21)	-intron (NM_021235, intron 22 of 22)	38681	KLF2
chr7	329595	329906	-0.215979	0.18648	0.40245	2.18956e-08	Intergenic	Intergenic	38522	FOXL3-OT1
chr4	2047314	2047416	-0.215947	0.27345	0.48939	7.24389e-09	Intergenic	Intergenic	5370	C4orf48
chr4	1470022	1470229	-0.215872	0.30186	0.51773	8.31465e-10	Intergenic	Intergenic	-63684	NKX1-1
chr4	8029846	8030819	-0.215843	0.21826	0.4341	3.82102e-14	intron (NM_001130084, intron 10 of 19)	-intron (NM_001130088, intron 11 of 13)	-24952	MIR95
chr9	30060703	30060846	-0.215694	0.27388	0.48958	3.02958e-08	Intergenic	Intergenic	347679	LINC01242
chr3	123799579	123800044	-0.215636	0.19486	0.4105	1.36166e-13	intron (NM_053028, intron 3 of 31)	-intron (NM_053027, intron 3 of 32)	84520	MYLK
chr12	132524286	132524562	-0.215553	0.1766	0.39216	1.33313e-11	intron (NM_001367871, intron 2 of 18)	-intron (NM_001367871, intron 2 of 18)	34273	FBRSL1
chr6	42978032	42978183	-0.21552	0.31752	0.53304	3.32921e-08	intron (NM_001316313, intron 1 of 16)	-intron (NR_133009, intron 1 of 14)	1073	PEX6
chr12	47080866	47080936	-0.21536	0.017916	0.23328	0.00168905	promoter-TSS (NM_001143668)	-promoter-TSS (NM_001370299)	-942	AMIGO2
chr2	127636314	127636552	-0.215323	0.31938	0.53471	3.50379e-07	intron (NM_001080527, intron 44 of 46)	-intron (NM_001080527, intron 44 of 46)	-9431	GPR17
chr7	149787942	149788366	-0.215274	0.25113	0.46641	1.42113e-08	intron (NR_163594, intron 24 of 102)	-intron (NR_163594, intron 24 of 102)	12112	SSPO
chr17	18672711	18672801	-0.215246	0.73041	0.94566	1.00119e-10	exon (NM_001368134, exon 4 of 4)	-exon (NM_001368134, exon 4 of 4)	9558	FOXO3B
chr9	134412366	134412602	-0.215226	0.14405	0.35927	3.78231e-10	intron (NM_001291920, intron 4 of 9)	-intron (NM_001291920, intron 4 of 9)	5924	RXRA
chr1	2428506	2428925	-0.215183	0.20099	0.41618	1.38927e-19	Intergenic	Intergenic	-14889	PEX10
chr1	2855606	2855736	-0.215116	0.14908	0.36419	1.36303e-16	Intergenic	Intergenic	-54803	TTC34
chr6	1317361	1317512	-0.215114	0.21288	0.42799	1.71351e-11	Intergenic	Intergenic	5339	FOXQ1
chr8	142453936	142454264	-0.215098	0.17785	0.39294	8.79069e-11	intron (NM_001702, intron 1 of 30)	-intron (NM_001702, intron 1 of 30)	4451	ADGRB1
chr22	50281858	50282123	-0.215096	0.2485	0.46359	4.52917e-10	exon (NM_012401, exon 20 of 37)	-exon (NM_001376877, exon 21 of 38)	-11611	MAPK11
chr1	228364916	228365399	-0.21498	0.41617	0.63115	2.10799e-08	intron (NM_001098623, intron 81 of 104)	-intron (NM_001271223, intron 92 of 115)	31951	MIR6742
chr11	1761034	1761508	-0.214976	0.51305	0.72803	7.50735e-13	intron (NM_001909, intron 2 of 8)	-intron (NM_001909, intron 2 of 8)	2656	CTSD
chr11	3227372	3227646	-0.214926	0.37914	0.59407	2.26544e-07	exon (NM_001039165, exon 2 of 2)	-exon (NM_001039165, exon 2 of 2)	4908	MRGPRE
chr11	64380494	64380668	-0.214704	0.25703	0.47173	7.80923e-07	Intergenic	Intergenic	11979	MIR1237
chr17	48541604	48541783	-0.214438	0.21412	0.42856	1.49348e-12	TTS (NM_002145)	-TTS (NM_002145)	-2657	HOXB-AS1
chr16	74374448	74374635	-0.214425	0.34077	0.5552	9.56571e-09	Intergenic	Intergenic	-3410	NPIPB15
chr1	229147029	229147444	-0.214299	0.22722	0.44152	4.47221e-13	Intergenic	Intergenic	27564	MIR4454
chr7	155951634	155952214	-0.21424	0.12305	0.33729	1.59452e-18	Intergenic	Intergenic	-9295	LOC389602
chr16	87924530	87925303	-0.214033	0.20428	0.41831	4.43506e-21	intron (NM_001739, intron 2 of 6)	-intron (NM_001367225, intron 2 of 6)	11612	CA5A
chr1	23149699	23149854	-0.214007	0.48441	0.69842	2.33562e-07	intron (NM_033631, intron 1 of 4)	-intron (NM_033631, intron 1 of 4)	19079	LUZP1
chr11	692577	692927	-0.213901	0.39713	0.61103	1.79206e-08	intron (NM_001367390, intron 1 of 11)	-intron (NM_001293634_2, intron 1 of 10)	2470	DEAF1
chr4	1772888	1773367	-0.213766	0.1152	0.32896	2.35686e-20	Intergenic	Intergenic	-20165	FGFR3
chr22	50460950	50461246	-0.213652	0.23647	0.45012	4.35023e-10	intron (NM_001365819, intron 23 of 39)	-intron (NM_001365819, intron 23 of 39)	13937	SBF1
chr14	64772749	64772910	-0.213638	0.43054	0.64417	4.70271e-11	exon (NM_001024858, exon 25 of 35)	-exon (NM_001355437, exon 26 of 32)	12856	MIR7855
chr6	160685303	160685697	-0.213529	0.1848	0.39833	9.5934e-21	Intergenic	Intergenic	-16693	PLG
chr16	29251659	29251801	-0.213437	0.11046	0.3239	7.03975e-12	Intergenic	Intergenic	-50557	SNX29P2
chr19	4377553	4377764	-0.213234	0.21703	0.43026	9.00611e-09	intron (NM_001199943, intron 1 of 8)	-intron (NM_001199943, intron 1 of 8)	22888	SH3GL1
chr11	1450468	1450862	-0.213204	0.21142	0.42462	1.4079e-12	exon (NM_001256630, exon 14 of 20)	-exon (NM_001282218, exon 14 of 20)	30221	MOB2
chr8	12488381	12488709	-0.213192	0.17166	0.38485	1.38787e-15	intron (NR_040092, intron 4 of 5)	-intron (NR_040091, intron 4 of 6)	51532	LOC100506990
chr20	25866380	25866550	-0.213105	0.17776	0.39087	9.62039e-09	Intergenic	Intergenic	-12444	LOC101926935
chr2	179860733	179860918	-0.21306	0.043356	0.25642	4.90652e-16	promoter-TSS (NR_031659)	-promoter-TSS (NR_031659)	82	MIR1258
chr19	1226491	1226675	-0.212976	0.61202	0.825	1.1885e-08	exon (NM_000455, exon 9 of 10)	-exon (NM_000455, exon 9 of 10)	11422	CBARP
chr3	50388255	50388617	-0.212961	0.22225	0.43522	4.06349e-08	intron (NM_001291101, intron 4 of 37)	-intron (NM_006030, intron 4 of 37)	23073	CYB561D2
chr16	29695048	29695190	-0.212838	0.4231	0.63594	2.29801e-07	exon (NM_014298, exon 2 of 4)	-exon (NM_014298, exon 2 of 4)	15939	QPRT
chr2	240400500	240400889	-0.212751	0.21477	0.42752	3.5336e-08	Intergenic	Intergenic	-34968	GPC1
chr10	130777759	130778088	-0.212724	0.45095	0.66368	3.28167e-06	Intergenic	Intergenic	184744	MIR378C
chr6	150071954	150072210	-0.212677	0.37565	0.58832	9.90005e-07	Intergenic	Intergenic	-2961	ULBP3
chr10	3781597	3781824	-0.212569	0.12666	0.33923	1.29286e-19	exon (NM_001160125, exon 2 of 3)	-exon (NM_001160125, exon 2 of 3)	3498	KLF6
chr4	3470411	3470638	-0.212568	0.086989	0.29956	1.9442e-10	intron (NM_001363811, intron 2 of 7)	-intron (NM_173660, intron 2 of 6)	7219	DOK7
chr6	43496523	43497069	-0.212566	0.13193	0.34449	1.90451e-07	intron (NM_001350565, intron 2 of 10)	-intron (NM_001350567, intron 2 of 10)	7038	TJAP1
chr10	7407941	7408117	-0.212544	0.088647	0.30119	2.26773e-14	intron (NM_001029880, intron 1 of 20)	-intron (NM_001018039, intron 1 of 20)	1312	SFMBT2
chr22	45882968	45883421	-0.212486	0.18225	0.39474	3.80051e-15	Intergenic	Intergenic	93967	WNT7B
chr19	17993194	17993547	-0.212484	0.18019	0.39268	2.31306e-10	intron (NM_002248, intron 9 of 10)	-intron (NM_002248, intron 9 of 10)	-7753	ARRDC2
chr1	210252149	210252262	-0.212461	0.17017	0.38263	3.13796e-06	Intergenic	Intergenic	14920	SERTAD4
chr19	4282350	4282507	-0.212401	0.18905	0.40145	3.47803e-09	intron (NM_001372011, intron 2 of 6)	-intron (NM_001372011, intron 2 of 6)	3163	SHD
chr21	45456816	45457274	-0.212351	0.35206	0.56441	3.87363e-15	intron (NM_130444, intron 1 of 41)	-intron (NM_030582, intron 1 of 41)	1523	COL18A1
chr14	105173106	105173500	-0.212286	0.53797	0.75025	8.98062e-09	intron (NM_177533, intron 4 of 4)	-intron (NM_177533, intron 4 of 4)	-4527	JAG2
chr22	42645564	42645941	-0.212281	0.30151	0.51379	4.04919e-09	intron (NM_000398, intron 1 of 8)	-intron (NM_001129819, intron 1 of 8)	-1119	CYB5R3
chr5	179138715	179138870	-0.212153	0.34059	0.55274	7.37902e-08	intron (NM_014244, intron 11 of 21)	-intron (NM_014244, intron 11 of 21)	78420	ZNF354C
chr9	137062572	137062826	-0.212133	0.37704	0.58918	2.18348e-08	exon (NM_178448, exon 6 of 6)	-exon (NM_178448, exon 6 of 6)	7858	SAPCD2
chr22	20238110	20238326	-0.212083	0.15488	0.36696	7.17561e-10	Intergenic	Intergenic	10993	MIR1286
chr11	3476740	3477230	-0.21202	0.12335	0.33537	4.31499e-15	Intergenic	Intergenic	-85070	OR7E12P
chr16	88938011	88938613	-0.211943	0.14555	0.35749	9.18092e-21	intron (NM_005187, intron 1 of 11)	-intron (NM_005187, intron 1 of 11)	-1725	LOC100129697
chr17	21676877	21677019	-0.211788	0.21135	0.42313	1.24949e-08	Intergenic	Intergenic	-15575	KCNJ18
chr9	124495184	124495877	-0.211745	0.36986	0.58161	2.181e-08	intron (NM_004959, intron 4 of 6)	-intron (NM_004959, intron 4 of 6)	11868	NR5A1
chr11	65646878	65646937	-0.211512	0.47651	0.68802	1.37075e-07	exon (NM_006747, exon 8 of 16)	-exon (NM_153253, exon 8 of 16)	-2284	MIR4489
chr11	83082896	83083174	-0.211489	0.25892	0.4704	1.15125e-07	Intergenic	Intergenic	10969	RAB30-DT
chr16	74839089	74839191	-0.211439	0.274	0.48544	1.12854e-06	Intergenic	Intergenic	-64320	FA2H
chr7	131597563	131597774	-0.211428	0.35384	0.56527	1.34249e-06	Intergenic	Intergenic	-41041	PODXL
chr22	41238452	41238613	-0.211417	0.17539	0.38681	2.08857e-18	exon (NM_138481, exon 3 of 6)	-exon (NM_138481, exon 3 of 6)	2398	CHADL
chr16	85638896	85639258	-0.211412	0.28359	0.495	3.15325e-08	intron (NM_014615, intron 2 of 15)	-intron (NM_001134473, intron 1 of 14)	25755	GSE1
chr17	83195173	83195593	-0.211216	0.26574	0.47696	1.34595e-07	Intergenic	Intergenic	-31514	RPL23AP87
chr11	296545	296749	-0.211215	0.26611	0.47732	5.59953e-07	TTS (NM_025092)	-TTS (NM_025092)	2879	IFITM5
chr4	866813	867034	-0.21114	0.3964	0.60754	3.59237e-07	intron (NM_001318134, intron 18 of 24)	-intron (NM_001318134, intron 18 of 24)	-40795	CPLX1
chr17	81124826	81125172	-0.211076	0.28923	0.5003	6.25253e-06	promoter-TSS (NR_036151)	-promoter-TSS (NR_036151)	374	MIR657
chr12	121184576	121184850	-0.211047	0.20041	0.41146	1.28979e-13	exon (NR_033952, exon 11 of 11)	-exon (NR_033955, exon 12 of 12)	-25416	P2RX4
chr1	39492551	39493099	-0.211011	0.19822	0.40924	3.05148e-06	intron (NM_181809, intron 1 of 6)	-intron (NM_181809, intron 1 of 6)	1189	BMP8A
chr16	50992827	50993042	-0.210949	0.24727	0.45822	2.37888e-10	intron (NR_039672, intron 2 of 6)	-intron (NR_039672, intron 2 of 6)	-24823	LINC02127
chr15	65533816	65533967	-0.210866	0.35167	0.56254	3.77876e-06	intron (NM_016395, intron 1 of 10)	-intron (NM_016395, intron 1 of 10)	3429	HACD3
chr22	49636699	49636851	-0.21086	0.27105	0.48191	1.57121e-09	intron (NM_001289922, intron 1 of 5)	-intron (NR_110523, intron 1 of 4)	20744	C22orf34
chr1	3465371	3465673	-0.21084	0.30273	0.51357	1.96309e-10	intron (NM_014448, intron 2 of 14)	-intron (NM_014448, intron 2 of 14)	10857	ARHGEF16
chr5	138568089	138568369	-0.210734	0.24077	0.4515	1.683e-06	intron (NM_004134, intron 5 of 16)	-intron (NM_004134, intron 5 of 16)	-7119	SNORD63
chr3	192571441	192571508	-0.210703	0.085947	0.29665	6.04543e-38	intron (NM_004113, intron 2 of 5)	-intron (NM_004113, intron 2 of 5)	56453	FGF12-AS2
chr12	124923750	124923954	-0.210621	0.2228	0.43342	6.20649e-06	Intergenic	Intergenic	8305	MIR5188
chr1	234656595	234656963	-0.210613	0.18198	0.39259	6.82751e-07	intron (NR_125944, intron 3 of 3)	-intron (NR_125944, intron 3 of 3)	10490	LOC101927787
chr19	4052468	4052751	-0.210541	0.13306	0.3436	1.66777e-10	intron (NM_001317990, intron 2 of 2)	-intron (NM_001317990, intron 2 of 2)	12919	ZBTB7A
chr1	25506722	25506906	-0.210516	0.1298	0.34032	5.21462e-13	Intergenic	Intergenic	-36792	LDLRAP1
chr22	46391734	46392343	-0.2105	0.25768	0.46818	3.00031e-10	intron (NM_014246, intron 14 of 34)	-intron (NM_014246, intron 14 of 34)	56325	TRMU
chr9	130459713	130460119	-0.210377	0.55643	0.76681	3.53909e-07	intron (NM_054012, intron 4 of 14)	-intron (NM_000050, intron 5 of 15)	14955	ASS1
chr10	11204531	11204770	-0.210369	0.094009	0.30438	8.99483e-12	intron (NM_001326339, intron 2 of 11)	-intron (NM_006561, intron 2 of 13)	39621	CELF2
chr1	246788444	246788773	-0.210332	0.36719	0.57752	3.73659e-07	Intergenic	Intergenic	-1008	LINC01341
chr13	19216412	19216720	-0.210304	0.45963	0.66994	1.48669e-08	Intergenic	Intergenic	34533	LOC101928697
chr1	225911600	225911876	-0.210237	0.27704	0.48728	3.90381e-09	Intergenic	Intergenic	10404	MIR6741
chr12	54188190	54188423	-0.210103	0.19361	0.40372	6.94963e-08	intron (NM_014311, intron 1 of 3)	-intron (NM_014311, intron 1 of 3)	650	SMUG1
chr4	1992008	1992554	-0.209909	0.53179	0.7417	4.34152e-13	intron (NM_005663, intron 1 of 10)	-intron (NM_005663, intron 1 of 10)	-5804	MIR943
chr1	43981018	43981302	-0.209901	0.19042	0.40032	3.25453e-08	exon (NM_003780, exon 2 of 7)	-exon (NM_003780, exon 2 of 7)	655	B4GALT2
chr1	1942779	1943575	-0.209812	0.17052	0.38033	1.52927e-27	intron (NM_001304360, intron 21 of 38)	-intron (NM_001304360, intron 21 of 38)	-23898	TMEM52
chr12	109847978	109848197	-0.209742	0.31078	0.52052	8.50233e-09	Intergenic	Intergenic	-14690	TRPV4
chr19	15452943	15453200	-0.209711	0.13382	0.34353	8.91654e-10	intron (NM_022904, intron 15 of 17)	-intron (NM_022904, intron 15 of 17)	-3116	WIZ
chr20	3158574	3158753	-0.209699	0.22543	0.43513	1.34781e-08	intron (NM_021826, intron 1 of 1)	-intron (NM_001267584, intron 1 of 4)	1201	UBOX5
chr7	157292825	157293374	-0.209667	0.13086	0.34053	2.56705e-23	Intergenic	Intergenic	-43904	DNAJB6
chr12	122473960	122474142	-0.209571	0.25181	0.46139	5.26644e-10	exon (NM_001350937, exon 12 of 12)	-exon (NM_001350938, exon 11 of 11)	26881	ZCCHC8
chr1	2949997	2950361	-0.209505	0.1753	0.38481	9.75091e-09	Intergenic	Intergenic	-71288	ACTRT2
chr7	159104345	159104787	-0.209465	0.20052	0.40998	1.15851e-06	intron (NR_130758, intron 3 of 12)	-intron (NM_003382, intron 3 of 12)	-7362	VIPR2
chr22	37063287	37063866	-0.209438	0.30076	0.5102	1.55218e-06	TTS (NM_001282684)	-TTS (NM_001282685)	11841	KCTD17
chr21	45257938	45258028	-0.209436	0.37021	0.57964	6.25253e-06	intron (NR_135279, intron 2 of 2)	-intron (NR_135279, intron 2 of 2)	23643	LINC00334
chr17	7408353	7408722	-0.209303	0.54661	0.75591	1.23342e-30	exon (NM_020795_2, exon 1 of 7)	-exon (NM_020795_2, exon 1 of 7)	693	NLGN2
chr2	73485805	73486045	-0.209246	0.57832	0.78756	5.43355e-09	intron (NM_015120, intron 9 of 22)	-intron (NM_015120, intron 9 of 22)	28822	ALMS1-IT1
chr1	180266449	180266731	-0.20913	0.40036	0.60949	1.25793e-09	exon (NM_033343, exon 3 of 6)	-exon (NM_033343, exon 3 of 6)	8091	LHX4-AS1
chr15	77582052	77582336	-0.209109	0.20671	0.41582	2.63232e-09	Intergenic	Intergenic	50718	LINGO1
chr19	1290837	1291625	-0.20896	0.27691	0.48587	3.05471e-11	intron (NM_001405, intron 1 of 3)	-intron (NM_001405, intron 1 of 3)	5358	EFNA2
chr16	67199141	67200246	-0.208742	0.11851	0.32726	9.77875e-46	TTS (NM_001950)	-TTS (NM_001950)	563	ELMO3
chr19	1325822	1326366	-0.208676	0.17661	0.38529	2.59816e-09	Intergenic	Intergenic	-28865	PWWP3A
chr11	850466	851185	-0.208522	0.23801	0.44654	4.52189e-25	intron (NM_001025235, intron 3 of 8)	-intron (NM_001025238, intron 2 of 7)	6380	TSPAN4
chr7	2526819	2526910	-0.208432	0.43784	0.64627	1.8497e-07	promoter-TSS (NR_039791)	-promoter-TSS (NR_039791)	-209	MIR4648
chr21	43209859	43210395	-0.208391	0.25247	0.46087	1.38787e-15	Intergenic	Intergenic	39891	CRYAA2
chr20	62377768	62379030	-0.208331	0.18152	0.38985	1.97152e-24	Intergenic	Intergenic	-8704	RPS21
chr11	82494638	82494830	-0.208273	0.27171	0.47998	3.66016e-08	Intergenic	Intergenic	-90821	MIR4300HG
chr9	128455133	128455378	-0.208272	0.34197	0.55025	3.33006e-06	promoter-TSS (NM_001351586)	-promoter-TSS (NM_001351588)	71	ODF2
chr12	3838774	3839214	-0.208225	0.41909	0.62732	8.50255e-38	intron (NM_001286521, intron 1 of 6)	-intron (NM_020367, intron 1 of 7)	34405	PARP11
chr3	13513598	13514158	-0.208195	0.14423	0.35242	6.68979e-09	Intergenic	Intergenic	33572	HDAC11
chr14	105247936	105248119	-0.208086	0.20311	0.4112	2.71043e-12	promoter-TSS (NM_033271)	-promoter-TSS (NM_145685)	-143	BRF1
chr19	33447952	33448403	-0.208012	0.26927	0.47729	1.61929e-07	intron (NM_001166056, intron 7 of 12)	-intron (NM_001166056, intron 7 of 12)	73613	PEPD
chr11	63763558	63763833	-0.207971	0.24352	0.45149	1.47492e-14	exon (NM_001144936, exon 5 of 5)	-exon (NM_001144936, exon 5 of 5)	5079	C11orf95
chr4	8188602	8189542	-0.207795	0.14344	0.35123	6.95793e-20	Intergenic	Intergenic	-10218	SH3TC1
chr7	151118395	151118636	-0.207659	0.58906	0.79672	6.87247e-07	exon (NM_001308304, exon 7 of 8)	-exon (NM_031946, exon 7 of 18)	3878	AGAP3
chr17	76736903	76737090	-0.207627	0.14097	0.34859	2.80777e-29	promoter-TSS (NR_148236)	-promoter-TSS (NR_148236)	334	SRSF2
chr22	20425154	20425562	-0.207559	0.25791	0.46547	3.09252e-45	exon (NM_182895, exon 11 of 11)	-exon (NM_153334, exon 11 of 11)	12467	SCARF2
chr3	184124357	184124537	-0.207428	0.32709	0.53452	9.45337e-06	Intergenic	Intergenic	-10911	EIF2B5
chr1	212283359	212283464	-0.207368	0.46964	0.67701	8.40922e-06	intron (NR_125984, intron 1 of 3)	-intron (NR_125984, intron 1 of 3)	1609	LINC02608
chr5	180129316	180129654	-0.207366	0.43024	0.6376	9.2384e-06	intron (NM_175062, intron 4 of 13)	-intron (NM_175062, intron 4 of 13)	-57726	RNF130
chr13	114015558	114016077	-0.207262	0.17246	0.37972	1.2361e-10	intron (NM_007368, intron 13 of 23)	-intron (NM_007368, intron 13 of 23)	-41742	C13orf46
chr19	883768	884115	-0.207237	0.27346	0.4807	2.6748e-10	intron (NM_005481, intron 6 of 15)	-intron (NM_005481, intron 6 of 15)	9245	MED16
chr20	50079143	50079638	-0.207212	0.28339	0.4906	1.37669e-10	Intergenic	Intergenic	33759	UBE2V1
chr2	8456041	8456433	-0.207201	0.2176	0.4248	1.32148e-09	Intergenic	Intergenic	127555	LINC01814
chr17	19000035	19000866	-0.207117	0.38981	0.59693	1.43362e-08	intron (NM_001039999, intron 2 of 5)	-intron (NM_001270648, intron 8 of 13)	4313	FAM83G
chr15	99434467	99435029	-0.20705	0.23174	0.43879	9.04972e-11	Intergenic	Intergenic	-130669	MEF2A
chr22	49938617	49938832	-0.207016	0.46732	0.67434	8.60943e-07	Intergenic	Intergenic	20091	CRELD2
chr2	241771222	241771533	-0.206947	0.34383	0.55077	1.00297e-13	Intergenic	Intergenic	-5444	GAL3ST2
chr1	3348971	3349483	-0.206939	0.15533	0.36227	4.92245e-17	intron (NM_022114, intron 3 of 16)	-intron (NM_022114, intron 3 of 16)	-105438	ARHGEF16
chr18	11972458	11973330	-0.206769	0.36711	0.57388	1.29789e-17	Intergenic	Intergenic	-8613	IMPA2
chr7	349302	349577	-0.206654	0.18238	0.38904	1.10402e-07	Intergenic	Intergenic	-29985	LOC442497
chr9	113688163	113688507	-0.206634	0.15506	0.36169	1.77221e-09	Intergenic	Intergenic	94206	RGS3
chr19	1955493	1955722	-0.206381	0.489	0.69538	1.39601e-06	intron (NM_001319, intron 1 of 11)	-intron (NM_001319, intron 1 of 11)	-1059	CSNK1G2-AS1
chr6	157227637	157228052	-0.206266	0.38596	0.59222	2.04065e-06	Intergenic	Intergenic	95674	TMEM242
chr21	42592859	42593237	-0.206204	0.30887	0.51508	5.24648e-07	Intergenic	Intergenic	22047	LINC01671
chr16	4018458	4018621	-0.205933	0.29322	0.49915	2.90691e-07	intron (NM_001116, intron 2 of 10)	-intron (NM_001116, intron 2 of 10)	-68096	LINC02861
chr11	71745723	71746199	-0.20589	0.12064	0.32653	3.23558e-13	Intergenic	Intergenic	-41550	FAM86C1
chr20	62762405	62762621	-0.205884	0.17252	0.3784	1.29084e-10	exon (NM_002531, exon 4 of 4)	-exon (NM_002531, exon 4 of 4)	14343	LINC00659
chr3	141937307	141937512	-0.205855	0.24814	0.454	7.33445e-07	Intergenic	Intergenic	60767	ATP1B3
chr11	96121886	96122101	-0.205829	0.39417	0.59999	1.44757e-05	intron (NM_032427, intron 1 of 4)	-intron (NM_032427, intron 1 of 4)	-197787	MTMR2
chr2	226795434	226796635	-0.205731	0.21448	0.42021	7.1272e-18	exon (NM_005544, exon 1 of 2)	-exon (NM_005544, exon 1 of 2)	2755	IRS1
chr11_KI270903v1_alt	115502	115663	-0.205722	0.36384	0.56957	3.33921e-06	Intergenic	Intergenic	9044	KRTAP5-5
chr20	63689680	63689954	-0.205709	0.37084	0.57655	1.3969e-12	exon (NM_032957, exon 24 of 35)	-exon (NR_037882, exon 24 of 38)	-6835	TNFRSF6B
chr19	17982464	17982695	-0.205651	0.38461	0.59026	4.15461e-08	intron (NM_002248, intron 5 of 10)	-intron (NM_002248, intron 5 of 10)	-18544	ARRDC2
chr19	2275910	2276472	-0.205586	0.46119	0.66678	4.37261e-23	exon (NM_198532, exon 4 of 4)	-exon (NM_198532, exon 4 of 4)	5984	PEAK3
chr8	22581345	22581779	-0.205471	0.46032	0.66579	6.04966e-11	intron (NM_176871, intron 2 of 9)	-intron (NM_176871, intron 2 of 9)	1087	PDLIM2
chr19	2529005	2529509	-0.205403	0.15487	0.36027	2.19233e-11	intron (NM_052847, intron 3 of 4)	-intron (NM_052847, intron 3 of 4)	53130	GADD45B
chr13	36013968	36014096	-0.205333	0.3582	0.56354	2.47943e-07	intron (NM_001330071, intron 3 of 16)	-intron (NM_004734, intron 3 of 17)	117350	DCLK1
chr2	127645611	127645798	-0.205298	0.57544	0.78074	2.61183e-06	promoter-TSS (NM_001161416)	-promoter-TSS (NM_001161417)	-159	GPR17
chr17	42122336	42123006	-0.20519	0.21385	0.41904	8.09578e-32	promoter-TSS (NM_033194)	-promoter-TSS (NM_033194)	-133	HSPB9
chr17	82858804	82859033	-0.205178	0.13695	0.34213	5.33823e-13	intron (NM_005993, intron 13 of 38)	-intron (NM_005993, intron 13 of 38)	-18897	ZNF750
chr14	104187561	104187847	-0.205097	0.27187	0.47697	3.32174e-06	Intergenic	Intergenic	-35880	LINC02691
chr16	31371727	31371989	-0.205028	0.14248	0.34751	4.43741e-12	intron (NM_001286375, intron 17 of 30)	-intron (NM_000887, intron 17 of 29)	16682	ITGAX
chr16	2091520	2091860	-0.205004	0.33294	0.53795	5.67984e-19	intron (NR_135175, intron 1 of 2)	-intron (NM_001009944, intron 41 of 45)	254	LOC105371049
chr15	77988027	77988658	-0.204984	0.16053	0.36552	9.10793e-14	Intergenic	Intergenic	5882	LOC91450
chr1	202012745	202013297	-0.204795	0.11483	0.31963	7.25525e-18	exon (NM_004433, exon 6 of 9)	-exon (NM_004433, exon 6 of 9)	2434	ELF3
chr10	86960186	86960459	-0.204711	0.18481	0.38952	1.05727e-06	intron (NM_001330120, intron 5 of 6)	-intron (NM_001330120, intron 5 of 6)	1724	SNCG
chr8	143886410	143886672	-0.204668	0.17057	0.37524	2.34746e-10	Intergenic	Intergenic	-8074	EPPK1
chr6	27050061	27050346	-0.204628	0.13178	0.33641	2.63419e-13	Intergenic	Intergenic	-29898	LOC100270746
chr10	132764225	132765067	-0.204622	0.18805	0.39267	3.95753e-23	intron (NM_005539, intron 11 of 15)	-intron (NM_005539, intron 11 of 15)	21501	NKX6-2
chr19	17998159	17998702	-0.204425	0.15617	0.3606	2.51161e-20	exon (NM_002248, exon 11 of 11)	-exon (NM_002248, exon 11 of 11)	-2693	ARRDC2
chr16	85359981	85360526	-0.204403	0.25859	0.463	2.61574e-11	Intergenic	Intergenic	-53929	MIR5093
chr1	2322843	2323217	-0.204244	0.36761	0.57186	4.11145e-14	intron (NM_024848, intron 13 of 13)	-intron (NM_024848, intron 13 of 13)	29631	LOC100129534
chr16	29291516	29291931	-0.204178	0.2027	0.40688	8.18395e-08	Intergenic	Intergenic	-10563	SNX29P2
chr19	49038684	49038885	-0.204133	0.18387	0.38801	2.79391e-10	Intergenic	Intergenic	1765	SNAR-G1
chr1	205505655	205506100	-0.204129	0.11849	0.32262	7.85105e-13	intron (NM_002596, intron 1 of 15)	-intron (NM_212502, intron 1 of 15)	1209	CDK18
chr19	49554412	49554822	-0.204091	0.45227	0.65636	2.3129e-08	TTS (NM_001270960)	-TTS (NM_015953)	25939	NOSIP
chr9	17290740	17290897	-0.204079	0.51565	0.71973	2.69968e-12	intron (NM_017738, intron 6 of 25)	-intron (NM_001114395, intron 6 of 6)	155779	CNTLN
chr10	63553825	63554018	-0.20388	0.43018	0.63406	1.35365e-05	intron (NM_001001330, intron 1 of 7)	-intron (NM_001001330, intron 1 of 7)	-32032	JMJD1C
chr19	1046924	1047094	-0.203862	0.5002	0.70407	1.69778e-08	exon (NM_019112, exon 14 of 47)	-exon (NM_019112, exon 14 of 47)	6902	ABCA7
chr21	44330885	44331209	-0.203846	0.39684	0.60069	2.82804e-07	intron (NM_004928, intron 5 of 6)	-intron (NM_001271440, intron 5 of 6)	7291	CFAP410
chr1	227971471	227972006	-0.203763	0.35037	0.55414	1.64317e-07	Intergenic	Intergenic	4728	LOC107985355
chr6	35506011	35506335	-0.203675	0.13645	0.34013	1.79794e-10	exon (NM_001289395, exon 9 of 14)	-exon (NM_001289395, exon 9 of 14)	6723	TULP1
chr4	2064131	2064869	-0.203639	0.30787	0.51151	1.2503e-27	exon (NM_178557, exon 3 of 3)	-exon (NM_178557, exon 3 of 3)	5173	NAT8L
chr17	73571458	73571765	-0.203589	0.36264	0.56623	8.37625e-07	intron (NM_001144952, intron 1 of 44)	-intron (NM_001144952, intron 1 of 44)	57929	LOC101928251
chr5	126367940	126368042	-0.203574	0.16052	0.36409	2.07907e-12	intron (NM_001146319, intron 1 of 13)	-intron (NM_001146319, intron 1 of 13)	7871	GRAMD2B
chr1	1440623	1440812	-0.203546	0.47064	0.67419	9.08382e-05	exon (NM_022834, exon 3 of 3)	-exon (NM_022834, exon 3 of 3)	5028	VWA1
chr10	132980837	132981059	-0.203542	0.24095	0.44449	8.37625e-07	Intergenic	Intergenic	15414	LINC01168
chr6	156716287	156716479	-0.203478	0.36029	0.56376	4.95435e-08	Intergenic	Intergenic	-59643	ARID1B
chr6	70771455	70771742	-0.203478	0.67325	0.87673	1.30922e-09	intron (NM_021940, intron 3 of 9)	-intron (NM_001281439, intron 3 of 10)	103069	SMAP1
chr2	241065521	241065650	-0.203458	0.32274	0.5262	9.17898e-09	exon (NM_001080437, exon 21 of 32)	-exon (NM_001080437, exon 21 of 32)	36701	MTERF4
chr1	1332269	1332431	-0.20336	0.25742	0.46078	3.1231e-07	exon (NM_152228, exon 3 of 6)	-exon (NM_152228, exon 3 of 6)	1070	TAS1R3
chr9	127749438	127749599	-0.203357	0.42054	0.6239	5.06676e-06	exon (NM_170600, exon 5 of 12)	-exon (NM_170600, exon 5 of 12)	5763	SH2D3C
chr1	1202948	1203472	-0.203329	0.16766	0.37098	5.33633e-12	TTS (NM_148901)	-TTS (NM_148902)	3382	TNFRSF18
chr6	164106334	164106509	-0.203304	0.24515	0.44845	7.21056e-08	Intergenic	Intergenic	-434938	LOC102724152
chr19	13839729	13839860	-0.203285	0.046141	0.24943	0.000119553	exon (NR_036515, exon 1 of 1)	-exon (NR_036515, exon 1 of 1)	3123	LOC284454
chr1	977918	978886	-0.203244	0.26932	0.47257	2.25999e-17	intron (NM_001369897, intron 2 of 3)	-intron (NM_001291366, intron 2 of 3)	2771	PERM1
chr12	124786499	124786811	-0.203244	0.28576	0.48901	1.3946e-07	intron (NM_001367981, intron 10 of 11)	-intron (NM_001367985, intron 10 of 12)	53016	SCARB1
chr7	158097864	158098106	-0.203235	0.19742	0.40065	2.19896e-10	intron (NM_130843, intron 9 of 21)	-intron (NM_130842, intron 9 of 21)	243400	LOC100506585
chr4	17613377	17613641	-0.203216	0.2906	0.49382	5.3894e-13	Intergenic	Intergenic	-1132	MED28
chr22	49717600	49717862	-0.203211	0.35161	0.55483	9.94156e-09	Intergenic	Intergenic	-60212	C22orf34
chr13	112891499	112891744	-0.203207	0.20135	0.40456	3.90611e-11	Intergenic	Intergenic	77016	MCF2L-AS1
chr7	155788665	155789010	-0.203192	0.10933	0.31252	3.51755e-14	Intergenic	Intergenic	20325	SHH
chr19	49803035	49803289	-0.203157	0.65251	0.85567	2.07194e-08	exon (NM_130787, exon 17 of 23)	-exon (NM_014203, exon 18 of 24)	10130	FUZ
chr9	137195876	137196324	-0.203112	0.32168	0.52479	2.97097e-07	intron (NM_001128228, intron 1 of 3)	-intron (NM_001128228, intron 1 of 3)	4641	TPRN
chr1	6470949	6471097	-0.203036	0.41286	0.6159	1.95091e-10	exon (NM_001265594, exon 13 of 22)	-exon (NM_001042663, exon 14 of 22)	-4828	TNFRSF25
chr3	182792325	182792527	-0.203002	0.37801	0.58101	1.67644e-09	Intergenic	Intergenic	-1078	ATP11B
chr16	69950940	69951145	-0.202951	0.35131	0.55426	8.93345e-09	promoter-TSS (NM_001271197)	-promoter-TSS (NM_001370523)	57	CLEC18A
chr21	45747418	45747862	-0.202881	0.31855	0.52143	5.44331e-08	promoter-TSS (NM_001348243)	-promoter-TSS (NM_001348243)	-374	PCBP3
chr11	394288	394954	-0.202831	0.11642	0.31925	3.81116e-37	intron (NM_001303029, intron 2 of 13)	-intron (NM_001303029, intron 2 of 13)	412	PKP3
chr1	3698453	3699191	-0.202791	0.20472	0.40751	7.25617e-19	intron (NM_001204192, intron 1 of 11)	-intron (NM_001204192, intron 1 of 11)	776	TP73
chr4	3715638	3715879	-0.202788	0.30828	0.51106	1.72813e-06	Intergenic	Intergenic	-37904	LINC02171
chr14	67419493	67419666	-0.202766	0.40227	0.60504	7.56369e-09	Intergenic	Intergenic	-7415	PLEK2
chr7	66557248	66557430	-0.202744	0.55696	0.7597	2.56221e-06	intron (NR_111976, intron 3 of 3)	-intron (NR_111974, intron 2 of 2)	35068	GS1-124K5.11
chr4	11235364	11235512	-0.202658	0.38229	0.58494	1.84777e-07	Intergenic	Intergenic	-133389	MIR572
chr6	379380	379704	-0.202628	0.11834	0.32097	7.94145e-16	Intergenic	Intergenic	-12210	IRF4
chr19	4713608	4713886	-0.202607	0.10515	0.30775	2.6748e-10	intron (NM_139159, intron 4 of 21)	-intron (NM_139159, intron 4 of 21)	10095	DPP9
chr17	81323696	81324105	-0.20254	0.31322	0.51577	1.99704e-06	Intergenic	Intergenic	-14653	LINC00482
chr10	133131988	133132158	-0.202514	0.47827	0.68078	5.37438e-06	TTS (NM_001291085)	-TTS (NM_001083909)	-28146	KNDC1
chr2	10526355	10526626	-0.2025	0.18371	0.38621	2.20412e-10	Intergenic	Intergenic	76763	ODC1-DT
chr2	95319868	95320548	-0.20242	0.21966	0.42208	3.33713e-12	intron (NM_013434, intron 2 of 8)	-intron (NM_013434, intron 2 of 8)	22861	KCNIP3
chr22	43174161	43174743	-0.202375	0.54368	0.74606	1.43439e-14	intron (NM_015140, intron 7 of 13)	-intron (NM_015140, intron 7 of 13)	12682	TTLL12
chr1	30910072	30910211	-0.202358	0.10215	0.30451	2.97037e-10	Intergenic	Intergenic	-1384	SDC3
chr12	122867963	122868205	-0.202344	0.18781	0.39016	3.73511e-12	intron (NM_024667, intron 3 of 3)	-intron (NM_024667, intron 3 of 3)	28040	VPS37B
chr14	76531721	76531995	-0.202342	0.17329	0.37564	6.73659e-08	Intergenic	Intergenic	160511	ESRRB
chr16	87826878	87827172	-0.202326	0.36708	0.56941	5.42093e-08	Intergenic	Intergenic	7635	MIR6775
chr9	130913433	130913509	-0.202083	0.27213	0.47422	1.0704e-12	intron (NM_032843, intron 4 of 6)	-intron (NM_032843, intron 4 of 6)	-16659	QRFP
chrX	44873897	44874019	-0.202075	0.14696	0.34903	4.71381e-05	exon (NM_001291415, exon 2 of 30)	-exon (NM_001291421, exon 2 of 27)	770	KDM6A
chr17	47708704	47709249	-0.202046	0.23817	0.44021	7.25972e-36	exon (NM_014726, exon 8 of 9)	-exon (NM_014726, exon 8 of 9)	13713	TBKBP1
chr16	1763656	1763800	-0.201902	0.57712	0.77902	3.86829e-09	exon (NM_015133, exon 17 of 32)	-exon (NM_001040439, exon 16 of 31)	7981	NME3
chr21	44888626	44888935	-0.201871	0.23687	0.43874	8.81802e-16	exon (NM_000211, exon 14 of 16)	-exon (NM_000211, exon 14 of 16)	-14878	PTTG1IP
chr2	10241019	10241450	-0.201774	0.38517	0.58694	7.11113e-07	Intergenic	Intergenic	-48564	MIR4261
chr19	47726113	47726272	-0.201742	0.12764	0.32938	2.77902e-12	exon (NM_014601, exon 4 of 6)	-exon (NM_014601, exon 4 of 6)	12771	EHD2
chr17	51152154	51152328	-0.201587	0.37703	0.57861	6.71944e-06	Intergenic	Intergenic	-1318	NME1-NME2
chr8	143937219	143938343	-0.201568	0.26189	0.46346	3.09228e-26	intron (NM_000445, intron 4 of 32)	-intron (NM_201382, intron 3 of 31)	1816	PLEC
chr21	45492591	45492713	-0.201443	0.54309	0.74453	9.61252e-07	intron (NM_130444, intron 22 of 41)	-intron (NM_030582, intron 22 of 41)	14386	MIR6815
chr3	116209000	116209372	-0.20142	0.32649	0.52791	8.451e-12	intron (NM_002338, intron 1 of 6)	-intron (NM_001318915, intron 1 of 8)	-150838	LSAMP-AS1
chr13	19109280	19109405	-0.201408	0.22911	0.43051	5.91426e-07	intron (NR_146902, intron 3 of 4)	-intron (NR_146902, intron 3 of 4)	8940	LOC107984132
chrUn_GL000218v1	41571	41763	-0.201377	0.18777	0.38915	6.91475e-12	intron (NR_037872, intron 2 of 3)	-intron (NR_037871, intron 2 of 4)	13382	LOC389834
chr12	132571723	132572534	-0.201337	0.35194	0.55328	4.41058e-21	intron (NM_001142641, intron 9 of 16)	-intron (NM_001367871, intron 9 of 18)	-9868	MIR6763
chr17	79519945	79520322	-0.201199	0.17742	0.37861	3.7163e-10	intron (NM_001350451, intron 1 of 14)	-intron (NM_001350453, intron 1 of 13)	-3986	RBFOX3
chr19	36245525	36245946	-0.201177	0.12815	0.32933	1.12127e-19	exon (NM_001366188, exon 1 of 5)	-exon (NM_001366188, exon 1 of 5)	192	ZNF565
chr20	41166326	41166534	-0.201136	0.58579	0.78693	5.28847e-07	intron (NM_182811, intron 17 of 31)	-intron (NM_182811, intron 17 of 31)	-2593	MIR6871
chr22	48531441	48531697	-0.201104	0.43222	0.63332	5.38927e-05	intron (NM_001082967, intron 1 of 3)	-intron (NM_001082967, intron 1 of 3)	15818	LOC284933
chr19	7590630	7591115	-0.200956	0.15054	0.3515	1.1836e-10	Intergenic	Intergenic	-4990	CAMSAP3
chr12	14164611	14164757	-0.200895	0.6026	0.80349	1.3163e-05	Intergenic	Intergenic	-184328	GRIN2B
chr9	38487946	38488072	-0.200835	0.51884	0.71967	3.43717e-08	Intergenic	Intergenic	57363	FAM95C
chr16	88902872	88903155	-0.200823	0.31884	0.51967	3.32921e-08	intron (NM_005187, intron 1 of 11)	-intron (NM_005187, intron 1 of 11)	19499	LOC101927793
chr19	55622149	55622314	-0.200798	0.76903	0.96983	1.1092e-07	exon (NM_203374, exon 2 of 2)	-exon (NM_203374, exon 2 of 2)	2334	ZNF784
chr11	787489	787819	-0.200712	0.4595	0.66021	1.48338e-07	exon (NM_016564, exon 2 of 2)	-exon (NM_016564, exon 2 of 2)	2436	CEND1
chr12	116497083	116497314	-0.200548	0.267	0.46755	1.10726e-06	Intergenic	Intergenic	-36223	LINC00173
chr9	137436404	137436615	-0.200529	0.25482	0.45535	1.17637e-06	intron (NM_198585, intron 6 of 8)	-intron (NM_198585, intron 6 of 8)	4847	ENTPD8
chr21	17376175	17376484	-0.200499	0.3512	0.5517	7.21518e-14	Intergenic	Intergenic	-62560	LINC01549
chr10	133201819	133202330	-0.200472	0.26982	0.47029	2.00237e-16	intron (NM_152643, intron 17 of 29)	-intron (NM_152643, intron 17 of 29)	-28142	UTF1
chr11	2406869	2407445	-0.200464	0.24856	0.44903	3.3179e-16	exon (NM_014555, exon 20 of 24)	-exon (NM_014555, exon 20 of 24)	6407	TSSC4
chr15	58457071	58457401	-0.200447	0.5557	0.75615	1.35766e-07	intron (NR_120338, intron 2 of 2)	-intron (NR_120338, intron 2 of 2)	25245	LIPC
chr20	57392699	57392883	-0.200193	0.14095	0.34114	4.05924e-11	exon (NR_149006, exon 1 of 2)	-exon (NR_149006, exon 1 of 2)	265	LOC100291105
chr4	823146	823668	-0.200038	0.17657	0.3766	2.27757e-10	intron (NM_006651, intron 2 of 3)	-intron (NM_006651, intron 2 of 3)	2722	CPLX1
chr4	681862	682324	-0.200023	0.19579	0.39581	4.43799e-25	TTS (NM_002477)	-TTS (NM_002477)	4171	MYL5
chr4	3444846	3445219	-0.199995	0.25315	0.45315	1.35701e-14	intron (NM_001528, intron 8 of 13)	-intron (NM_001297439, intron 8 of 14)	3065	HGFAC
chr5	1291370	1291749	-0.199994	0.34273	0.54273	1.00236e-07	intron (NR_149162, intron 2 of 12)	-intron (NR_149163, intron 2 of 12)	3508	TERT
chrX	54770110	54770267	-0.199828	0.34099	0.54082	7.0486e-09	intron (NM_198510, intron 6 of 12)	-intron (NM_198510, intron 6 of 12)	28066	ITIH6
chr9	136854485	136854849	-0.199701	0.42378	0.62348	4.5118e-10	exon (NM_206920, exon 8 of 27)	-exon (NM_206920, exon 8 of 27)	2321	MAMDC4
chr7	99208309	99208507	-0.199541	0.22437	0.42391	6.27797e-06	promoter-TSS (NM_001145715)	-promoter-TSS (NM_001145715)	-919	KPNA7
chr17	82095484	82096465	-0.199522	0.47602	0.67554	2.26493e-14	intron (NM_004104, intron 2 of 42)	-intron (NM_004104, intron 2 of 42)	2261	FASN
chr10	126388888	126389118	-0.199252	0.21261	0.41186	3.0927e-08	promoter-TSS (NM_003474)	-promoter-TSS (NM_021641)	-526	ADAM12
chr19	49684388	49684647	-0.199221	0.43925	0.63847	2.11315e-07	intron (NM_001207042, intron 5 of 7)	-intron (NM_198318, intron 5 of 9)	2401	MIR5088
chr11	4531493	4531854	-0.199208	0.40224	0.60145	7.51183e-08	Intergenic	Intergenic	-13517	OR52M1
chr19	48614598	48615134	-0.199194	0.13363	0.33282	7.61011e-13	TTS (NM_001270490)	-TTS (NM_001270490)	-1429	FAM83E
chr1	3505245	3505433	-0.199192	0.34894	0.54813	8.45473e-07	exon (NM_001409, exon 17 of 37)	-exon (NM_001409, exon 17 of 37)	50674	ARHGEF16
chr20	50582635	50582843	-0.199071	0.46264	0.66171	4.96506e-10	exon (NM_002827, exon 10 of 10)	-exon (NM_001278618, exon 9 of 9)	-3047	MIR645
chr7	156940483	156940846	-0.199029	0.55664	0.75567	4.33435e-06	Intergenic	Intergenic	-9047	NOM1
chr19	3691902	3692093	-0.19901	0.6437	0.84271	3.3047e-08	intron (NM_012398, intron 1 of 17)	-intron (NM_001195733, intron 1 of 16)	8470	PIP5K1C
chr1	201275210	201275693	-0.198972	0.16708	0.36605	4.51104e-10	Intergenic	Intergenic	-8000	PKP1
chr1	40838456	40838671	-0.198898	0.6539	0.8528	5.0972e-06	exon (NM_172163, exon 13 of 13)	-exon (NM_004700, exon 14 of 14)	23799	CITED4
chr14	23638980	23639526	-0.198733	0.30822	0.50696	1.00191e-06	exon (NM_182908, exon 3 of 9)	-exon (NM_182908, exon 3 of 9)	2889	DHRS2
chr4	1770334	1770537	-0.198728	0.2349	0.43363	2.5844e-13	Intergenic	Intergenic	-22857	FGFR3
chr14	104113924	104114634	-0.19872	0.22411	0.42283	1.32575e-08	exon (NM_001080464, exon 16 of 16)	-exon (NM_001080464, exon 16 of 16)	-3126	MIR203A
chr8	23541266	23541737	-0.19863	0.14664	0.34527	1.35754e-12	intron (NM_001317814, intron 2 of 4)	-intron (NM_016612, intron 1 of 3)	12546	SLC25A37
chr7	157431078	157431538	-0.198623	0.36826	0.56688	5.58646e-13	Intergenic	Intergenic	-34923	LOC101927914
chr1	121401584	121401741	-0.198551	0.18418	0.38273	3.49347e-09	Intergenic	Intergenic	-3758	SRGAP2-AS1
chr21	45307217	45307570	-0.198517	0.14049	0.33901	4.34814e-11	Intergenic	Intergenic	19342	LINC00205
chr15	100973869	100973989	-0.198516	0.21328	0.41179	2.43797e-12	exon (NM_024652, exon 3 of 34)	-exon (NM_024652, exon 3 of 34)	54572	LRRK1
chr5	132257930	132258073	-0.198335	0.3249	0.52323	1.3922e-08	intron (NM_003687, intron 1 of 6)	-intron (NM_001131027, intron 1 of 5)	306	PDLIM4
chr6	167546681	167547118	-0.19828	0.34133	0.53961	3.99112e-12	Intergenic	Intergenic	-74110	LOC105378127
chr12	132284870	132285513	-0.198189	0.13979	0.33798	5.33062e-15	intron (NM_001122636, intron 2 of 10)	-intron (NM_001122636, intron 2 of 10)	9801	LOC100130238
chr1	228361860	228362136	-0.198168	0.26318	0.46135	3.44315e-06	TTS (NM_052843)	-TTS (NM_052843)	35111	MIR6742
chr1	19560897	19561227	-0.198156	0.20235	0.40051	3.97777e-08	Intergenic	Intergenic	35770	LOC105378614
chr20	41232715	41232876	-0.198105	0.091174	0.28928	2.5896e-10	intron (NM_015035, intron 2 of 3)	-intron (NM_015035, intron 2 of 3)	63773	MIR6871
chr7	4800210	4800918	-0.198035	0.28769	0.48573	1.71924e-12	intron (NM_018059, intron 12 of 14)	-intron (NM_018059, intron 12 of 14)	-11925	MIR4656
chr7	74580998	74581533	-0.197988	0.31699	0.51497	2.66507e-09	intron (NM_001199207, intron 22 of 26)	-intron (NM_016328, intron 22 of 26)	-14702	MIR10525
chr12	61188922	61189186	-0.197939	0.54072	0.73866	2.78188e-05	Intergenic	Intergenic	1003785	TAFA2
chr21	45506367	45506656	-0.197668	0.24298	0.44065	5.58102e-07	intron (NM_030582, intron 37 of 41)	-intron (NM_030582, intron 37 of 41)	28244	SLC19A1
chr22	46374683	46374929	-0.197653	0.29197	0.48962	1.90843e-09	intron (NM_014246, intron 24 of 34)	-intron (NM_014246, intron 24 of 34)	39092	TRMU
chr6	149474361	149474786	-0.197529	0.32163	0.51916	4.3861e-09	exon (NM_207360, exon 2 of 6)	-exon (NM_207360, exon 2 of 6)	10440	ZC3H12D
chr1	207424502	207424863	-0.197498	0.3018	0.4993	6.39991e-06	Intergenic	Intergenic	-29645	CR2
chr8	22554605	22554959	-0.197447	0.52431	0.72176	2.09869e-09	intron (NM_005775, intron 2 of 20)	-intron (NM_005775, intron 2 of 20)	2855	SORBS3
chr19	53037645	53037874	-0.197331	0.083241	0.28057	1.74576e-09	Intergenic	Intergenic	-6980	ERVV-2
chr14	51749426	51750086	-0.197322	0.39426	0.59158	6.8986e-05	Intergenic	Intergenic	32473	FRMD6
chr14_GL000194v1_random	56313	56567	-0.19731	0.1055	0.30281	4.04151e-10	exon (NR_046439, exon 5 of 8)	-exon (NR_046439, exon 5 of 8)	58633	MAFIP
chr3	141762694	141762988	-0.197263	0.18503	0.3823	1.52305e-15	Intergenic	Intergenic	-15360	GRK7
chr13	113763927	113764228	-0.197094	0.25918	0.45627	3.33665e-07	intron (NM_182614, intron 1 of 8)	-intron (NM_182614, intron 1 of 8)	4852	TMEM255B
chr4	8001002	8001320	-0.196986	0.34539	0.54238	1.25982e-07	intron (NM_001286688, intron 10 of 14)	-intron (NM_001286688, intron 10 of 14)	4220	MIR95
chr9	134432703	134433251	-0.196977	0.20392	0.40089	1.26714e-11	intron (NM_002957, intron 8 of 9)	-intron (NM_001291920, intron 8 of 9)	26417	RXRA
chr3	195876630	195877038	-0.196956	0.16356	0.36051	3.5552e-09	intron (NM_001010938, intron 9 of 14)	-intron (NM_001010938, intron 9 of 14)	5561	MIR6829
chr12	119669047	119669662	-0.196874	0.35127	0.54815	3.69068e-16	intron (NM_006253, intron 1 of 6)	-intron (NM_006253, intron 1 of 6)	1222	PRKAB1
chr19	19731837	19732022	-0.196871	0.52808	0.72495	3.65085e-05	intron (NM_021030, intron 1 of 3)	-intron (NM_021030, intron 1 of 3)	1182	ZNF14
chr12	131035200	131035453	-0.19682	0.14361	0.34043	3.36717e-09	intron (NM_198827, intron 13 of 24)	-intron (NM_198827, intron 13 of 24)	-41351	ADGRD1-AS1
chr13	49692028	49692256	-0.196779	0.22448	0.42126	4.26602e-09	promoter-TSS (NR_103802)	-promoter-TSS (NR_103802)	-655	EBPL
chr17	50596578	50597000	-0.196766	0.15295	0.34972	1.6805e-13	exon (NM_001256359, exon 16 of 36)	-exon (NM_001256329, exon 16 of 36)	-34681	CACNA1G-AS1
chr19	40611189	40611370	-0.196763	0.14525	0.34202	1.5745e-09	exon (NM_001042544, exon 16 of 33)	-exon (NM_003573, exon 16 of 33)	9911	LTBP4
chr5	663962	664862	-0.196734	0.53405	0.73079	1.15826e-15	exon (NM_007030, exon 4 of 4)	-exon (NM_007030, exon 4 of 4)	28940	TPPP
chr15	82043083	82044201	-0.196652	0.55919	0.75584	1.19603e-34	exon (NM_032246, exon 2 of 2)	-exon (NM_032246, exon 2 of 2)	2376	MEX3B
chr4	186721940	186722133	-0.196633	0.57445	0.77108	1.09723e-07	intron (NM_005245, intron 1 of 26)	-intron (NM_005245, intron 1 of 26)	1819	FAT1
chr9	136620961	136621396	-0.196582	0.2035	0.40008	1.76311e-15	Intergenic	Intergenic	-3998	LINC01451
chr16	88900626	88900974	-0.196345	0.40863	0.60498	1.42686e-05	intron (NM_005187, intron 2 of 11)	-intron (NM_005187, intron 2 of 11)	17285	LOC101927793
chr7	74568373	74568634	-0.196276	0.3421	0.53837	3.32921e-08	intron (NM_001199207, intron 22 of 26)	-intron (NM_016328, intron 22 of 26)	-27464	MIR10525
chr22	47205160	47205376	-0.196255	0.49276	0.68902	2.13754e-06	Intergenic	Intergenic	-140303	LOC339685
chr22	39523836	39523985	-0.196187	0.29452	0.49071	3.5654e-08	Intergenic	Intergenic	3347	ATF4
chr22	50286797	50287301	-0.196153	0.46798	0.66413	3.33196e-22	intron (NM_001376867, intron 9 of 37)	-intron (NM_001376877, intron 9 of 37)	13286	PLXNB2
chr4	3864176	3864438	-0.196013	0.13716	0.33317	1.23281e-10	Intergenic	Intergenic	91121	FAM86EP
chr1	9827765	9828123	-0.195915	0.1372	0.33311	3.79701e-08	Intergenic	Intergenic	-3418	CLSTN1
chr11	3232087	3232539	-0.195886	0.12552	0.32141	2.64069e-12	exon (NM_001039165, exon 1 of 2)	-exon (NM_001039165, exon 1 of 2)	104	MRGPRE
chr1	1461857	1462159	-0.195836	0.20299	0.39883	5.38735e-08	intron (NM_001039211, intron 10 of 11)	-intron (NM_001039211, intron 10 of 11)	-9757	ATAD3B
chr1	230747898	230748423	-0.195814	0.26882	0.46463	4.70534e-05	intron (NM_001319676, intron 1 of 17)	-intron (NM_001319676, intron 1 of 17)	773	CAPN9
chr17	20907759	20907942	-0.195811	0.16743	0.36324	1.65106e-06	intron (NR_160710, intron 3 of 4)	-intron (NR_160710, intron 3 of 4)	-11688	CCDC144NL
chr17	48642738	48642829	-0.19563	0.3961	0.59173	0.000119784	Intergenic	Intergenic	-10225	MIR196A1
chr19	18149421	18149574	-0.195587	0.43719	0.63278	1.71899e-10	exon (NM_015016, exon 27 of 27)	-exon (NM_015016, exon 27 of 27)	-3665	PIK3R2
chr22	37641137	37641473	-0.195556	0.14107	0.33662	6.4241e-08	TTS (NR_109952)	-TTS (NR_109952)	1636	SH3BP1
chr20	43138287	43138682	-0.195509	0.28481	0.48032	2.57906e-05	intron (NM_133170, intron 1 of 31)	-intron (NM_133170, intron 1 of 31)	51421	PTPRT
chr20	2162739	2163064	-0.195481	0.46164	0.65712	0.000305416	Intergenic	Intergenic	-44026	LOC388780
chr9	137218206	137218401	-0.195442	0.36563	0.56107	2.18453e-10	exon (NM_001144026, exon 14 of 14)	-exon (NM_001144026, exon 14 of 14)	3019	RNF208
chr11	110208994	110209303	-0.195441	0.10712	0.30256	2.66627e-20	intron (NM_001260496, intron 6 of 7)	-intron (NM_001260493, intron 14 of 15)	87465	RDX
chr5	180621585	180621662	-0.195438	0.40087	0.5963	3.29207e-06	exon (NM_001354989, exon 13 of 30)	-exon (NM_001354989, exon 13 of 30)	27976	FLT4
chr3	40134104	40134606	-0.195372	0.40104	0.59642	5.94512e-05	intron (NM_001284426, intron 1 of 14)	-intron (NM_001284425, intron 3 of 15)	34344	MYRIP
chr11	63998810	63999462	-0.19533	0.14036	0.33569	2.83358e-34	TTS (NR_003089)	-TTS (NM_017670)	13283	OTUB1
chr19	2227374	2227555	-0.195329	0.4677	0.66303	2.06397e-07	intron (NM_032482, intron 27 of 27)	-intron (NM_032482, intron 27 of 27)	6684	MIR1227
chr12	97656720	97656851	-0.195247	0.39459	0.58984	2.88516e-05	Intergenic	Intergenic	92974	MIR135A2
chr8	27981535	27981995	-0.195079	0.30584	0.50092	4.27377e-05	intron (NM_173833, intron 2 of 8)	-intron (NM_173833, intron 2 of 8)	10908	SCARA5
chr4	186144098	186144344	-0.194907	0.1472	0.3421	0.000144796	promoter-TSS (NM_015398)	-promoter-TSS (NM_001006655)	-66	FAM149A
chr1	244740326	244740531	-0.194778	0.25261	0.44739	4.46064e-07	Intergenic	Intergenic	87303	DESI2
chr1	22916532	22916945	-0.194769	0.1919	0.38667	2.6351e-07	exon (NM_001309193, exon 17 of 17)	-exon (NM_004442, exon 16 of 16)	-53513	MIR4253
chr22	46262650	46262848	-0.194752	0.16875	0.3635	2.85647e-10	exon (NM_006071, exon 1 of 1)	-exon (NM_006071, exon 1 of 1)	594	PKDREJ
chr15	59792299	59792801	-0.194672	0.23033	0.425	2.27536e-09	Intergenic	Intergenic	-103230	BNIP2
chr13	98776091	98776468	-0.194563	0.16393	0.3585	1.04738e-07	Intergenic	Intergenic	-23608	SLC15A1
chr6	157986200	157986626	-0.19446	0.16625	0.36071	6.56096e-08	intron (NM_003898, intron 1 of 26)	-intron (NM_003898, intron 1 of 26)	4550	SYNJ2
chr17	81195449	81195900	-0.194427	0.45022	0.64464	1.20163e-09	intron (NM_014984, intron 16 of 25)	-intron (NM_001319228, intron 16 of 25)	27290	CEP131
chr9	136568233	136568506	-0.194355	0.17981	0.37416	5.93412e-11	Intergenic	Intergenic	20528	NALT1
chr1	3242200	3242408	-0.194242	0.49189	0.68613	0.000304707	intron (NM_199454, intron 2 of 16)	-intron (NM_022114, intron 2 of 16)	114329	MIR4251
chr19	6534496	6534940	-0.194211	0.23227	0.42648	4.37171e-16	exon (NM_003811, exon 3 of 3)	-exon (NM_003811, exon 3 of 3)	3692	TNFSF9
chr22	45930402	45931264	-0.194203	0.28169	0.47589	2.16763e-29	intron (NM_058238, intron 3 of 3)	-intron (NM_058238, intron 3 of 3)	46329	WNT7B
chr7	391395	391869	-0.194195	0.11349	0.30769	1.37167e-13	Intergenic	Intergenic	12207	LOC442497
chr10	43263630	43264195	-0.19416	0.29451	0.48867	6.41631e-08	intron (NM_145313, intron 1 of 12)	-intron (NM_145313, intron 1 of 12)	3152	RASGEF1A
chr19	18433919	18434025	-0.19408	0.067707	0.26179	8.93145e-10	TTS (NM_001253389)	-TTS (NM_016368)	3337	ISYNA1
chr16	85639860	85640887	-0.194065	0.37859	0.57266	6.47677e-28	intron (NM_014615, intron 2 of 15)	-intron (NM_001134473, intron 1 of 14)	27052	GSE1
chr7	1892478	1892993	-0.194014	0.34034	0.53436	1.52692e-07	intron (NM_001304523, intron 17 of 17)	-intron (NM_001304524, intron 16 of 16)	47835	MAD1L1
chr5	127752846	127753079	-0.193991	0.25215	0.44614	3.57402e-12	intron (NM_001317938, intron 2 of 6)	-intron (NM_001317938, intron 2 of 6)	49574	CCDC192
chr20	63535035	63535403	-0.193918	0.1646	0.35852	8.95662e-08	intron (NM_005975, intron 1 of 7)	-intron (NM_005975, intron 1 of 7)	2151	PTK6
chr19	1424620	1424958	-0.193902	0.41351	0.60742	4.56305e-12	intron (NM_001352035, intron 6 of 10)	-intron (NM_018959, intron 6 of 11)	-13575	RPS15
chr20	63536721	63537226	-0.193867	0.13545	0.32931	1.63816e-13	intron (NM_005975, intron 1 of 7)	-intron (NM_005975, intron 1 of 7)	396	PTK6
chr16	87867063	87867429	-0.193864	0.1446	0.33846	5.31867e-13	intron (NM_003486, intron 1 of 9)	-intron (NM_003486, intron 1 of 9)	2261	SLC7A5
chr11	866853	867197	-0.193718	0.47318	0.6669	2.03465e-05	TTS (NM_001025234)	-TTS (NM_001142677)	22579	TSPAN4
chr21	44901204	44901533	-0.193714	0.17498	0.3687	7.13347e-08	intron (NM_001127491, intron 6 of 15)	-intron (NM_000211, intron 6 of 15)	19530	ITGB2
chr1	37718408	37719103	-0.193701	0.47161	0.66531	8.96222e-11	exon (NM_001099439, exon 16 of 17)	-exon (NM_001099439, exon 16 of 17)	26240	CDCA8
chr11	1747634	1747997	-0.193696	0.45173	0.64542	1.15421e-12	exon (NM_001170820, exon 2 of 3)	-exon (NM_001170820, exon 2 of 3)	2779	IFITM10
chr17	19344504	19344643	-0.193586	0.3137	0.50728	7.4771e-09	promoter-TSS (NR_031591)	-promoter-TSS (NR_031591)	0	MIR1180
chr8	142700887	142701108	-0.193554	0.43826	0.63182	0.00012141	intron (NM_017527, intron 1 of 2)	-intron (NM_001160355, intron 1 of 2)	887	LY6K
chr5	960088	960464	-0.19354	0.1634	0.35694	2.0515e-08	Intergenic	Intergenic	37064	LOC100506688
chr16	88688270	88688642	-0.193521	0.082529	0.27605	1.60746e-08	Intergenic	Intergenic	-1949	SNAI3
chr18	79529067	79529178	-0.193311	0.45047	0.64378	3.01458e-07	exon (NM_172387, exon 10 of 10)	-exon (NM_001278673, exon 9 of 9)	-50159	LOC284240
chr16	2184749	2185571	-0.193282	0.356	0.54928	4.83329e-14	exon (NM_020764, exon 12 of 20)	-exon (NM_020764, exon 12 of 20)	11445	CASKIN1
chr17	8408369	8408759	-0.19327	0.145	0.33827	5.33424e-12	Intergenic	Intergenic	-10737	RNF222
chr15	66706518	66706760	-0.193245	0.44403	0.63727	2.1071e-12	intron (NR_027654, intron 1 of 4)	-intron (NM_005585, intron 1 of 3)	4403	SMAD6
chr1	16183427	16184051	-0.193127	0.24898	0.4421	4.02454e-06	Intergenic	Intergenic	-27670	EPHA2
chr18	80180145	80180739	-0.193055	0.35538	0.54843	3.69153e-07	intron (NM_032510, intron 2 of 2)	-intron (NM_032510, intron 2 of 2)	32518	PARD6G-AS1
chr1	174238847	174239156	-0.193047	0.14815	0.3412	1.5983e-14	intron (NM_014857, intron 4 of 20)	-intron (NM_001366445, intron 4 of 13)	-36098	RABGAP1L
chr9	136611745	136611978	-0.193001	0.19399	0.38699	4.04235e-08	TTS (NR_135288)	-TTS (NR_135288)	5319	LINC01451
chr10	72217199	72217301	-0.192953	0.37021	0.56316	1.15359e-07	promoter-TSS (NM_001369099)	-promoter-TSS (NM_001369096)	-116	ASCC1
chr17	3635435	3635526	-0.192946	0.28753	0.48047	3.0191e-05	promoter-TSS (NM_001031681)	-promoter-TSS (NM_001031681)	769	SHPK
chr4	1759565	1760156	-0.192935	0.39979	0.59272	1.12306e-09	Intergenic	Intergenic	-33432	FGFR3
chr14	91277937	91278167	-0.192884	0.6853	0.87818	1.15927e-08	exon (NM_001080414, exon 29 of 30)	-exon (NM_001080414, exon 29 of 30)	-24172	GPR68
chr17	81122293	81122827	-0.192815	0.25378	0.4466	2.00647e-29	exon (NM_001080395, exon 11 of 14)	-exon (NM_004920, exon 10 of 13)	2813	MIR657
chr10	133264823	133265221	-0.192807	0.21015	0.40296	2.88099e-07	intron (NM_001109, intron 21 of 22)	-intron (NM_001164489, intron 20 of 21)	11846	ADAM8
chr8	143310447	143310766	-0.192774	0.3281	0.52088	1.07281e-07	intron (NM_001258446, intron 13 of 14)	-intron (NM_001258447, intron 12 of 13)	19190	ZNF696
chr7	73706252	73706555	-0.192566	0.34986	0.54243	2.08627e-08	intron (NM_004603, intron 3 of 9)	-intron (NM_001165903, intron 3 of 9)	-4913	MIR4284
chr12	50215673	50215878	-0.192527	0.54412	0.73665	4.17955e-08	intron (NM_001113546, intron 4 of 10)	-intron (NM_016357, intron 4 of 10)	6882	LIMA1
chr19	35109469	35110054	-0.192506	0.1807	0.37321	8.48213e-13	Intergenic	Intergenic	-3458	HPN-AS1
chr22	45943251	45943797	-0.192461	0.41952	0.61198	2.99025e-10	intron (NM_058238, intron 2 of 3)	-intron (NM_058238, intron 2 of 3)	33638	WNT7B
chr9	127795124	127795552	-0.19245	0.31132	0.50377	5.24168e-07	Intergenic	Intergenic	-7520	FPGS
chr3	153506634	153506849	-0.192182	0.15361	0.3458	9.42947e-13	intron (NR_146713, intron 5 of 6)	-intron (NR_146713, intron 5 of 6)	22247	LINC02877
chr19	3855504	3855678	-0.192155	0.33516	0.52732	4.47601e-07	intron (NR_027149, intron 1 of 2)	-intron (NM_001145640, intron 1 of 1)	13447	ZFR2
chr17	40349870	40350122	-0.19214	0.34567	0.53781	1.03935e-05	intron (NM_001145301, intron 4 of 8)	-intron (NM_000964, intron 4 of 8)	-6860	RARA-AS1
chr3	158634648	158634805	-0.192107	0.17549	0.3676	3.47024e-09	Intergenic	Intergenic	-9800	GFM1
chr6	36270265	36270565	-0.192067	0.13738	0.32945	5.89207e-08	promoter-TSS (NM_001145717)	-promoter-TSS (NM_001145717)	-45	PNPLA1
chr7	983316	983678	-0.192042	0.20282	0.39486	4.75063e-11	intron (NM_017781, intron 1 of 8)	-intron (NR_156697, intron 4 of 4)	316	CYP2W1
chr18	7203766	7203970	-0.192035	0.21056	0.40259	1.65484e-07	Intergenic	Intergenic	-27236	LRRC30
chr10	1374620	1374863	-0.191999	0.38299	0.57499	2.40125e-12	intron (NM_018702, intron 2 of 9)	-intron (NM_018702, intron 2 of 9)	-151888	ADARB2-AS1
chr16	81143606	81143857	-0.191935	0.30472	0.49666	3.9211e-09	intron (NM_001278425, intron 19 of 32)	-intron (NM_052892, intron 30 of 43)	37599	PKD1L2
chr10	130045396	130045579	-0.191922	0.41906	0.61098	2.5513e-09	Intergenic	Intergenic	-60521	CTAGE7P
chr9	134658272	134658619	-0.191876	0.21351	0.40539	1.00906e-07	intron (NM_000093, intron 1 of 65)	-intron (NM_001278074, intron 1 of 65)	-5603	COL5A1-AS1
chr17	28381164	28381276	-0.191855	0.10085	0.29271	4.72117e-11	exon (NM_015077, exon 2 of 9)	-exon (NM_015077, exon 2 of 9)	9526	SARM1
chr10	112811419	112811600	-0.191811	0.23083	0.42264	3.96027e-12	intron (NM_001365713, intron 8 of 8)	-intron (NM_001365711, intron 8 of 8)	-11986	LOC103344931
chr12	69778994	69779123	-0.191805	0.40227	0.59408	4.14613e-06	exon (NM_001024647, exon 1 of 9)	-exon (NM_001024647, exon 1 of 9)	107	RAB3IP
chr11	134517589	134518011	-0.191773	0.24781	0.43959	3.10754e-07	Intergenic	Intergenic	81318	LOC283177
chr19	20170080	20170188	-0.191689	0.41431	0.606	3.33921e-06	intron (NM_052852, intron 1 of 3)	-intron (NM_052852, intron 1 of 3)	2920	ZNF486
chr17	6409182	6409348	-0.191661	0.31118	0.50284	4.42231e-07	Intergenic	Intergenic	25856	AIPL1
chr16	23185756	23186057	-0.191525	0.14177	0.33329	2.65399e-08	intron (NM_001039, intron 1 of 12)	-intron (NM_001039, intron 1 of 12)	3162	SCNN1G
chr2	240789719	240789972	-0.191418	0.48569	0.6771	1.27355e-05	intron (NM_001320705, intron 2 of 47)	-intron (NM_001320705, intron 2 of 47)	30373	KIF1A
chrX	152241378	152241877	-0.19124	0.1753	0.36654	4.95652e-13	intron (NM_000808, intron 5 of 9)	-intron (NM_000808, intron 5 of 9)	-103050	MAGEA10
chr1	40884570	40884762	-0.191227	0.54806	0.73929	8.87676e-07	Intergenic	Intergenic	-22303	CITED4
chr9	96218890	96219400	-0.191213	0.4729	0.66412	2.31576e-24	Intergenic	Intergenic	-27318	HSD17B3-AS1
chr22	31665307	31665491	-0.191153	0.14991	0.34106	1.73526e-07	Intergenic	Intergenic	-2835	PISD
chr19	17946809	17947147	-0.191152	0.23933	0.43048	1.60168e-07	Intergenic	Intergenic	-4324	KCNN1
chr9	136622780	136623420	-0.191097	0.23638	0.42748	1.11411e-11	Intergenic	Intergenic	-5919	LINC01451
chr1	6489439	6489969	-0.191068	0.18748	0.37855	1.95227e-06	intron (NM_001265592, intron 2 of 21)	-intron (NM_001042663, intron 2 of 21)	876	PLEKHG5
chr15	101536762	101536980	-0.191068	0.36899	0.56006	4.53262e-07	Intergenic	Intergenic	-46887	PCSK6
chr9	136653573	136653847	-0.191033	0.34679	0.53783	4.22668e-05	intron (NR_135132, intron 1 of 1)	-intron (NR_135132, intron 1 of 1)	-5146	EGFL7
chr14	57343860	57344117	-0.191022	0.39834	0.58936	1.05215e-05	Intergenic	Intergenic	-46597	NAA30
chr6	154541855	154542126	-0.190999	0.45972	0.65072	5.64596e-05	Intergenic	Intergenic	-31306	CNKSR3
chr16	1525937	1526653	-0.190993	0.13881	0.3298	2.51026e-23	intron (NM_014714, intron 20 of 30)	-intron (NM_014714, intron 20 of 30)	-2383	TMEM204
chr16	31356619	31356928	-0.19095	0.35622	0.54717	7.35969e-09	intron (NM_000887, intron 3 of 29)	-intron (NM_000887, intron 3 of 29)	1598	ITGAX
chr2	231680200	231680777	-0.190925	0.17427	0.3652	4.78262e-12	Intergenic	Intergenic	-28036	PTMA
chr19	41188464	41188733	-0.190923	0.28731	0.47823	1.16779e-07	Intergenic	Intergenic	-4620	CYP2S1
chr22	38039366	38039744	-0.190863	0.4272	0.61806	4.01935e-08	intron (NM_001301130, intron 5 of 5)	-intron (NM_001363825, intron 5 of 5)	-17700	PICK1
chr1	38126133	38126811	-0.190861	0.24316	0.43402	3.03749e-07	Intergenic	Intergenic	37241	MIR3659
chr18	79458377	79458650	-0.190822	0.25978	0.4506	1.65102e-07	intron (NM_172387, intron 6 of 9)	-intron (NM_001278673, intron 5 of 8)	58215	NFATC1
chr18	14473904	14474144	-0.190817	0.64489	0.83571	6.16986e-05	Intergenic	Intergenic	24682	CXADRP3
chr12	122889447	122889636	-0.190772	0.30834	0.49911	9.19076e-07	intron (NM_024667, intron 1 of 3)	-intron (NM_024667, intron 1 of 3)	6582	VPS37B
chr7	144403805	144404026	-0.190706	0.30029	0.49099	2.29986e-07	intron (NM_001080413_2, intron 2 of 9)	-intron (NM_001080413_2, intron 2 of 9)	6311	NOBOX
chr20	63695060	63696016	-0.190655	0.41634	0.60699	7.67398e-15	exon (NR_037882, exon 34 of 38)	-exon (NR_037882, exon 34 of 38)	-1114	TNFRSF6B
chr1	110069552	110069775	-0.190639	0.31254	0.50318	4.94256e-06	intron (NM_006492, intron 1 of 3)	-intron (NM_006492, intron 1 of 3)	1008	ALX3
chr9	134382236	134382857	-0.190609	0.29886	0.48947	1.54191e-06	intron (NM_001291920, intron 1 of 9)	-intron (NM_001291920, intron 1 of 9)	3136	MIR4669
chr15	78264125	78264294	-0.190407	0.10581	0.29622	4.75016e-14	promoter-TSS (NM_018602)	-promoter-TSS (NM_001130182)	65	DNAJA4
chr1	18867839	18868388	-0.19037	0.39623	0.5866	2.58416e-05	Intergenic	Intergenic	-8453	TAS1R2
chr12	123519294	123519793	-0.19004	0.15864	0.34868	1.3462e-09	intron (NM_001319302, intron 2 of 7)	-intron (NM_001319302, intron 2 of 7)	682	RILPL1
chr17	79175484	79175804	-0.190018	0.20145	0.39147	1.14027e-10	intron (NM_001350453, intron 3 of 13)	-intron (NM_001350453, intron 3 of 13)	100820	ENGASE
chr17	45241095	45241259	-0.189972	0.12214	0.31211	1.2743e-06	exon (NM_005892, exon 13 of 27)	-exon (NM_005892, exon 13 of 27)	-6748	MAP3K14-AS1
chr16	87279262	87279519	-0.189903	0.27043	0.46033	7.35863e-08	intron (NR_104667, intron 3 of 4)	-intron (NR_104667, intron 3 of 4)	13061	LOC101928682
chr13	113402821	113403064	-0.189776	0.58446	0.77424	0.000175102	exon (NM_001375393, exon 2 of 2)	-exon (NM_001375393, exon 2 of 2)	8032	LOC101928841
chr7	151115727	151115932	-0.189757	0.11318	0.30293	2.43303e-12	intron (NM_001308305, intron 1 of 8)	-intron (NM_031946, intron 1 of 17)	1192	AGAP3
chr7	154793723	154793992	-0.18973	0.36651	0.55624	3.14331e-05	intron (NM_001039350, intron 10 of 25)	-intron (NR_157196, intron 10 of 25)	-134659	PAXIP1-AS2
chr18	79442631	79442982	-0.1896	0.49817	0.68777	5.5033e-07	intron (NM_006162, intron 3 of 9)	-intron (NM_001278673, intron 2 of 8)	42508	NFATC1
chr16	795122	795364	-0.189592	0.26331	0.4529	7.18431e-07	exon (NM_022092, exon 16 of 22)	-exon (NM_022092, exon 16 of 22)	5491	GNG13
chr11	102747179	102747311	-0.189568	0.19477	0.38434	2.8135e-08	Intergenic	Intergenic	-22291	MMP8
chr12	132219458	132219693	-0.189536	0.24821	0.43775	4.10017e-08	intron (NM_001122636, intron 6 of 10)	-intron (NM_001122636, intron 6 of 10)	-13548	GALNT9
chr16	2237968	2238263	-0.189514	0.35104	0.54055	2.16724e-06	intron (NM_001301680, intron 6 of 6)	-intron (NM_001374, intron 6 of 6)	1672	DNASE1L2
chr10	97446756	97446875	-0.189403	0.38496	0.57437	7.75787e-06	promoter-TSS (NM_001318362)	-promoter-TSS (NM_001318366)	641	ZDHHC16
chr20	49507644	49507952	-0.189344	0.1745	0.36384	4.23569e-07	exon (NM_000961, exon 10 of 10)	-exon (NM_000961, exon 10 of 10)	-25130	KCNB1
chr8	37840867	37841331	-0.18934	0.39872	0.58806	1.35041e-05	exon (NM_032777, exon 19 of 19)	-exon (NM_032777, exon 19 of 19)	8762	BRF2
chr1	227920083	227920557	-0.189338	0.3663	0.55564	6.42111e-07	exon (NM_003395, exon 4 of 4)	-exon (NM_003395, exon 4 of 4)	21363	MIR5008
chr17	18981915	18982594	-0.18933	0.40039	0.58972	7.96563e-09	intron (NM_001039999, intron 3 of 5)	-intron (NM_001270648, intron 8 of 13)	22509	FAM83G
chr22	19750544	19751335	-0.189255	0.22536	0.41462	7.31314e-11	Intergenic	Intergenic	-5763	TBX1
chr8	144475575	144475941	-0.189245	0.27016	0.45941	8.87757e-08	promoter-TSS (NM_003923)	-promoter-TSS (NM_003923)	91	FOXH1
chr9	125376540	125376780	-0.189217	0.279	0.46821	3.7539e-05	Intergenic	Intergenic	114834	GAPVD1
chr20	49981669	49981988	-0.189211	0.21779	0.40701	2.4809e-07	Intergenic	Intergenic	-1151	SNAI1
chr1	41501587	41501925	-0.189207	0.25006	0.43927	1.16644e-06	Intergenic	Intergenic	-17073	EDN2
chr11	1237081	1237360	-0.189193	0.36606	0.55525	1.54138e-06	intron (NM_002458, intron 25 of 48)	-intron (NM_002458, intron 25 of 48)	12455	MUC5B-AS1
chr7	511925	512290	-0.189167	0.23213	0.4213	4.07478e-12	intron (NM_033023, intron 3 of 5)	-intron (NM_033023, intron 3 of 5)	7736	PDGFA
chr17	61452299	61452444	-0.189111	0.4857	0.67481	2.98137e-06	promoter-TSS (NM_001321120)	-promoter-TSS (NM_001321120)	-50	TBX4
chr16	1002936	1003142	-0.189026	0.057487	0.24651	2.31306e-10	Intergenic	Intergenic	21269	SOX8
chr13	113657408	113657790	-0.189007	0.19057	0.37958	1.64468e-10	intron (NM_000705, intron 1 of 6)	-intron (NM_000705, intron 1 of 6)	599	ATP4B
chr16	1078052	1078437	-0.188971	0.19953	0.3885	2.51049e-07	promoter-TSS (NM_001053)	-promoter-TSS (NM_001053)	486	SSTR5-AS1
chr1	166609979	166610164	-0.188948	0.29239	0.48134	2.60574e-07	intron (NR_002925, intron 2 of 6)	-intron (NR_002925, intron 2 of 6)	6156	FMO9P
chr13	20431080	20431373	-0.188748	0.18569	0.37443	1.95803e-07	intron (NM_015974, intron 5 of 7)	-intron (NM_001363647, intron 4 of 6)	2619	MIR4499
chr9	134367439	134368301	-0.188743	0.22101	0.40975	9.89776e-14	intron (NM_002957, intron 1 of 9)	-intron (NM_002957, intron 1 of 9)	-11425	RXRA
chr1	9593563	9594035	-0.188707	0.10844	0.29715	2.54971e-08	intron (NM_001010866, intron 1 of 5)	-intron (NM_001130924, intron 1 of 10)	4888	TMEM201
chr7	153988662	153988919	-0.18868	0.41022	0.5989	6.41734e-08	intron (NM_001364501, intron 1 of 11)	-intron (NM_001039350, intron 1 of 25)	-63607	DPP6
chr17	45242068	45242376	-0.188609	0.32771	0.51632	5.32082e-08	intron (NM_005892, intron 15 of 26)	-intron (NM_005892, intron 15 of 26)	-5703	MAP3K14-AS1
chr15	96359508	96360141	-0.188604	0.26713	0.45573	1.53371e-12	Intergenic	Intergenic	26060	NR2F2
chr14	103869078	103869712	-0.188575	0.34235	0.53092	2.15138e-16	Intergenic	Intergenic	21674	LINC00637
chr4	8247239	8247834	-0.188336	0.21891	0.40725	5.63299e-07	Intergenic	Intergenic	-22217	HTRA3
chr11	69912785	69913302	-0.188294	0.20567	0.39396	8.14295e-11	Intergenic	Intergenic	-93628	FGF3
chr16	369988	370130	-0.188258	0.21714	0.4054	9.49445e-06	TTS (NM_021259)	-TTS (NM_021259)	479	MRPL28
chr11	66710004	66710330	-0.188251	0.39572	0.58397	5.97563e-06	intron (NM_006946, intron 9 of 36)	-intron (NM_006946, intron 9 of 36)	11232	SPTBN2
chr13	112959869	112960042	-0.188238	0.43987	0.62811	1.0581e-06	Intergenic	Intergenic	8682	MCF2L-AS1
chr9	134335755	134336178	-0.188215	0.45239	0.6406	5.55784e-06	intron (NM_002957, intron 1 of 9)	-intron (NM_002957, intron 1 of 9)	9512	RXRA
chr10	124579115	124579352	-0.188179	0.18978	0.37795	2.19935e-08	intron (NM_022126, intron 6 of 6)	-intron (NM_022126, intron 6 of 6)	117411	LHPP
chr11	1203733	1204054	-0.188072	0.18778	0.37585	4.32865e-07	Intergenic	Intergenic	-19172	MUC5B
chr3	3126140	3126320	-0.187999	0.42034	0.60834	2.7877e-07	promoter-TSS (NR_159944)	-promoter-TSS (NM_001367321)	-710	TRNT1
chr16	8884241	8884486	-0.187868	0.23091	0.41877	3.22332e-08	Intergenic	Intergenic	-15352	CARHSP1
chr7	879285	879496	-0.187857	0.62099	0.80885	1.73975e-05	intron (NM_015949, intron 1 of 8)	-intron (NM_015949, intron 1 of 8)	2837	GET4
chr2	7029588	7030149	-0.187843	0.60391	0.79176	8.01763e-10	intron (NM_001349182, intron 7 of 8)	-intron (NM_001349185, intron 7 of 9)	48011	LOC101929452
chr2	20106635	20106789	-0.187837	0.26948	0.45732	6.40781e-08	Intergenic	Intergenic	-55084	LAPTM4A
chr4	3436607	3438069	-0.187797	0.2526	0.4404	3.19915e-16	intron (NM_198229, intron 17 of 17)	-intron (NM_198227, intron 15 of 15)	-4630	HGFAC
chr22	17782282	17782913	-0.187693	0.43761	0.6253	7.75781e-09	Intergenic	Intergenic	5308	LINC00528
chr8	143507769	143507898	-0.187684	0.52393	0.71162	1.02405e-06	exon (NM_015117_2, exon 4 of 12)	-exon (NM_015117_2, exon 4 of 12)	-1586	SNORD149
chr21	44330062	44330528	-0.187672	0.3448	0.53247	2.31925e-13	exon (NM_001271441, exon 7 of 7)	-exon (NM_001271440, exon 7 of 7)	8043	CFAP410
chr7	25093818	25093920	-0.187567	0.31775	0.50532	4.24837e-09	Intergenic	Intergenic	31391	CYCS
chr1	154813408	154813835	-0.187473	0.085725	0.2732	5.29496e-16	intron (NM_170782, intron 2 of 7)	-intron (NM_170782, intron 2 of 7)	46254	KCNN3
chr5	157131617	157131796	-0.187426	0.24251	0.42993	8.35644e-09	Intergenic	Intergenic	11068	MED7
chr2	232388353	232388546	-0.187351	0.39158	0.57894	4.70826e-13	Intergenic	Intergenic	-1406	ECEL1P2
chr10	131617683	131618014	-0.187335	0.27616	0.4635	2.17889e-07	Intergenic	Intergenic	172350	LINC01164
chr11	1193516	1193673	-0.187306	0.4671	0.65441	1.68913e-06	exon (NM_001304359, exon 33 of 49)	-exon (NM_001304359, exon 33 of 49)	-29471	MUC5B
chr15	28843723	28843951	-0.187275	0.5489	0.73617	7.04307e-07	exon (NM_001365371_3, exon 8 of 9)	-exon (NM_001365371_3, exon 8 of 9)	4848	GOLGA6L7
chr16	2711947	2712341	-0.187256	0.27087	0.45813	3.83839e-07	TTS (NM_031948)	-TTS (NM_031948)	8080	PRSS27
chr7	369379	369912	-0.18722	0.15032	0.33754	7.6685e-26	Intergenic	Intergenic	-9779	LOC442497
chr5	90929355	90929595	-0.187212	0.25057	0.43778	2.22042e-09	intron (NR_003149, intron 83 of 89)	-intron (NR_003149, intron 83 of 89)	370678	ADGRV1
chr20	63533924	63534247	-0.187194	0.1087	0.2959	1.52778e-13	intron (NM_001256358, intron 2 of 6)	-intron (NM_005975, intron 3 of 7)	3284	PTK6
chr2	219571196	219571258	-0.187086	0.029215	0.2163	1.41999e-12	exon (NM_015311, exon 1 of 21)	-exon (NM_015311, exon 1 of 21)	312	OBSL1
chr5	139647438	139647743	-0.187069	0.32751	0.51458	6.48275e-05	promoter-TSS (NM_016463)	-promoter-TSS (NM_001317202)	292	CXXC5
chr1	16167089	16167474	-0.187024	0.38742	0.57445	1.84631e-07	Intergenic	Intergenic	-11213	EPHA2
chr12	131938961	131939181	-0.187022	0.59703	0.78405	4.00685e-07	intron (NM_001002019, intron 3 of 5)	-intron (NM_025215, intron 3 of 5)	9795	PUS1
chr2	86790537	86790581	-0.186935	0.040663	0.2276	3.87013e-10	exon (NM_001768, exon 2 of 6)	-exon (NM_171827, exon 2 of 5)	1155	CD8A
chr16	87648397	87648593	-0.18688	0.17402	0.3609	3.42444e-13	intron (NR_073379, intron 2 of 5)	-intron (NR_073379, intron 2 of 5)	45987	JPH3
chr7	155797349	155797836	-0.186811	0.35014	0.53695	0.000123268	Intergenic	Intergenic	11570	SHH
chr19	10732194	10732556	-0.1868	0.41664	0.60344	1.11045e-06	intron (NM_001005361, intron 1 of 20)	-intron (NM_001005362, intron 1 of 19)	13971	MIR638
chr16	89194008	89194125	-0.186739	0.39475	0.58149	0.000161298	intron (NM_004933, intron 13 of 13)	-intron (NM_004933, intron 13 of 13)	6470	SLC22A31
chr1	43008068	43008233	-0.186727	0.3647	0.55143	9.05992e-07	Intergenic	Intergenic	49102	SLC2A1-AS1
chr21	43300906	43301476	-0.186719	0.4003	0.58702	1.81094e-06	Intergenic	Intergenic	30848	LINC00322
chr22	43196707	43196847	-0.186602	0.33846	0.52507	4.12157e-06	TTS (NM_173050)	-TTS (NM_173050)	-9643	TTLL12
chr20	62960147	62960411	-0.186579	0.49676	0.68334	6.2078e-09	intron (NM_001302643, intron 4 of 13)	-intron (NM_001302643, intron 4 of 13)	7570	SLC17A9
chr2	95525370	95525497	-0.186495	0.583	0.7695	8.88553e-06	Intergenic	Intergenic	-40703	TRIM43B
chr7	223435	223844	-0.186298	0.28811	0.4744	5.89961e-11	intron (NM_020223, intron 3 of 9)	-intron (NM_020223, intron 3 of 9)	31069	FAM20C
chr9	135119517	135119720	-0.186198	0.64725	0.83345	9.39797e-06	exon (NM_001282611, exon 6 of 6)	-exon (NM_014279, exon 6 of 6)	31951	OLFM1
chr7	4825247	4825736	-0.186183	0.24433	0.43052	6.5489e-10	intron (NM_018059, intron 5 of 14)	-intron (NM_018059, intron 5 of 14)	11958	SNORD165
chr19	3213710	3213927	-0.186182	0.47356	0.65974	3.99565e-06	Intergenic	Intergenic	-10842	CELF5
chr3	197027595	197028119	-0.18605	0.34212	0.52817	9.20046e-12	exon (NM_033316, exon 2 of 7)	-exon (NM_005929, exon 2 of 16)	1960	MELTF
chr5	42735031	42735171	-0.186006	0.29712	0.48313	1.30404e-08	Intergenic	Intergenic	-21717	CCDC152
chr4	984951	985311	-0.185988	0.081174	0.26716	1.52961e-11	intron (NM_134425, intron 2 of 2)	-intron (NM_134425, intron 2 of 2)	-1866	IDUA
chr1	1986622	1987022	-0.185967	0.48196	0.66793	2.34105e-08	intron (NM_001304360, intron 5 of 38)	-intron (NM_001304360, intron 5 of 38)	16964	CFAP74
chr7	157299990	157300118	-0.185911	0.23636	0.42227	4.55824e-07	Intergenic	Intergenic	-36950	DNAJB6
chr14	51752235	51752658	-0.185897	0.21312	0.39902	7.89662e-09	Intergenic	Intergenic	35164	FRMD6
chr6	110527235	110527427	-0.185875	0.48442	0.67029	1.38233e-06	Intergenic	Intergenic	-50718	SLC22A16
chr2	65186063	65186216	-0.185802	0.30078	0.48658	1.67156e-05	Intergenic	Intergenic	-41555	ACTR2
chr17	34580482	34580686	-0.185764	0.047327	0.23309	2.5644e-09	exon (NM_001304438, exon 1 of 9)	-exon (NM_001304438, exon 1 of 9)	1002	TMEM132E
chr15	41511125	41511279	-0.185725	0.25304	0.43877	1.73355e-08	exon (NM_002344, exon 7 of 20)	-exon (NM_002344, exon 7 of 20)	2625	LTK
chr9	127932498	127932787	-0.185716	0.48274	0.66846	1.03104e-06	Intergenic	Intergenic	-1866	PIP5KL1
chr11	1447304	1448600	-0.185651	0.2208	0.40645	2.6858e-27	intron (NM_001256627, intron 12 of 19)	-intron (NM_001282218, intron 12 of 19)	32934	MOB2
chr10	102463272	102463462	-0.185648	0.10962	0.29527	6.82011e-18	intron (NM_024789, intron 1 of 9)	-intron (NM_024789, intron 1 of 9)	1972	MFSD13A
chr11	16604197	16604348	-0.185588	0.16809	0.35368	1.16577e-05	intron (NM_001367872, intron 3 of 16)	-intron (NM_001367872, intron 3 of 16)	-127885	SOX6
chr2	10914126	10914531	-0.185535	0.12516	0.31069	1.46118e-11	TTS (NM_002236)	-TTS (NM_002236)	2395	KCNF1
chr19	953547	953700	-0.185529	0.071018	0.25655	1.71281e-10	intron (NM_005224, intron 3 of 8)	-intron (NM_005224, intron 3 of 8)	27589	ARID3A
chr1	6396008	6396083	-0.185509	0.54129	0.7268	4.7964e-10	Intergenic	Intergenic	-2280	ACOT7
chr11	1456381	1456764	-0.185471	0.26292	0.44839	4.08037e-12	intron (NM_001256629, intron 17 of 19)	-intron (NM_001282218, intron 17 of 19)	24313	MOB2
chr1	27356434	27356990	-0.185375	0.3327	0.51807	8.43343e-16	exon (NM_004672, exon 25 of 29)	-exon (NM_004672, exon 25 of 29)	10249	MAP3K6
chr16	89636645	89637204	-0.185333	0.29101	0.47634	1.30152e-08	exon (NM_001128141, exon 6 of 11)	-exon (NM_004413, exon 6 of 11)	16328	DPEP1
chr2	130851465	130851723	-0.18531	0.36403	0.54934	5.37214e-07	intron (NM_001375900, intron 1 of 12)	-intron (NM_001367493, intron 1 of 13)	14680	ARHGEF4
chr14	56447404	56447533	-0.185279	0.24857	0.43385	1.3555e-09	Intergenic	Intergenic	-66862	LOC101927690
chr10	132790002	132790661	-0.185227	0.30271	0.48793	2.11936e-08	Intergenic	Intergenic	-4185	NKX6-2
chr14	104105466	104105765	-0.185219	0.23297	0.41819	2.08008e-06	intron (NM_001080464, intron 10 of 15)	-intron (NM_001080464, intron 10 of 15)	-11789	MIR203A
chr3	197599763	197600529	-0.185196	0.20645	0.39164	2.54337e-09	Intergenic	Intergenic	-26823	BDH1
chr1	55039911	55039978	-0.185166	0.033834	0.219	1.5745e-09	promoter-TSS (NR_110451)	-promoter-TSS (NR_110451)	-277	PCSK9
chr18	76687929	76688365	-0.184989	0.30833	0.49332	5.22421e-07	Intergenic	Intergenic	-1882	LINC01879
chr14	67729209	67729397	-0.184949	0.16175	0.34669	4.85798e-07	exon (NM_152443, exon 8 of 9)	-exon (NM_152443, exon 8 of 9)	27417	RDH12
chr17	62667160	62667599	-0.184838	0.63647	0.8213	4.51237e-15	intron (NM_006039, intron 5 of 29)	-intron (NM_006039, intron 5 of 29)	-38826	LOC105371855
chr13	98431114	98431420	-0.184819	0.13283	0.31765	6.47286e-09	exon (NM_001286839, exon 18 of 28)	-exon (NM_001286839, exon 18 of 28)	90858	STK24
chr17	20557234	20557449	-0.184819	0.40171	0.58653	1.34436e-06	Intergenic	Intergenic	-22382	CDRT15L2
chr9	40651410	40651563	-0.184764	0.038061	0.22283	2.9939e-34	Intergenic	Intergenic	151506	LOC102724580
chr19	18157855	18158205	-0.184613	0.19332	0.37793	1.34432e-08	intron (NM_005027, intron 2 of 15)	-intron (NR_073517, intron 2 of 15)	4867	PIK3R2
chr2	11784867	11785112	-0.184588	0.16127	0.34586	1.85484e-19	exon (NM_145693, exon 9 of 20)	-exon (NM_001349204, exon 11 of 22)	17546	MIR548S
chr2	217978780	217978968	-0.184565	0.10485	0.28942	6.06558e-11	intron (NR_135524, intron 1 of 3)	-intron (NR_135524, intron 1 of 3)	167	LOC105373878
chr1	1150181	1150781	-0.184561	0.23264	0.4172	1.11918e-08	Intergenic	Intergenic	13464	LINC01342
chr9	136721401	136722009	-0.184497	0.25163	0.43613	2.13847e-14	intron (NM_152421, intron 2 of 4)	-intron (NM_152421, intron 2 of 4)	4532	SNORA17B
chr8	42540016	42540355	-0.184492	0.46123	0.64573	1.11091e-07	promoter-TSS (NM_001135676)	-promoter-TSS (NM_001135676)	-962	SMIM19
chr8	66962135	66962356	-0.184454	0.071873	0.25633	5.50186e-21	intron (NM_001193502, intron 1 of 3)	-intron (NM_001193502, intron 1 of 3)	345	TCF24
chr12	132398049	132398516	-0.184412	0.31998	0.50439	4.02766e-09	Intergenic	Intergenic	68433	LOC101928416
chr19	4812452	4812554	-0.184395	0.42432	0.60872	1.58719e-06	Intergenic	Intergenic	19239	TICAM1
chr16	273513	274199	-0.184374	0.23064	0.41501	1.36077e-10	intron (NM_183337, intron 6 of 16)	-intron (NM_001286486, intron 5 of 14)	2088	RGS11
chr1	225887830	225888010	-0.184341	0.43664	0.62098	3.3922e-08	exon (NM_020997, exon 2 of 4)	-exon (NM_020997, exon 2 of 4)	1226	LEFTY1
chr12	130163553	130163603	-0.184305	0.40673	0.59103	2.79258e-07	exon (NM_007197, exon 1 of 1)	-exon (NM_007197, exon 1 of 1)	1119	FZD10
chr9	137814415	137814550	-0.184305	0.55852	0.74283	1.589e-06	exon (NM_024757, exon 22 of 27)	-exon (NM_024757, exon 22 of 27)	-23936	MIR602
chr7	51022206	51022469	-0.184257	0.18175	0.366	2.63463e-07	intron (NM_001346441, intron 12 of 12)	-intron (NM_001346443, intron 11 of 11)	-228885	GRB10
chr17	17725145	17725521	-0.184176	0.11628	0.30046	3.40132e-11	intron (NM_030665, intron 2 of 5)	-intron (NM_030665, intron 2 of 5)	40969	RAI1-AS1
chr7	1889277	1889718	-0.184092	0.62793	0.81202	6.51348e-06	intron (NM_001304523, intron 17 of 17)	-intron (NM_001304524, intron 16 of 16)	-45245	MIR4655
chr5	173766771	173766921	-0.183931	0.19189	0.37582	1.97059e-09	Intergenic	Intergenic	-20637	LINC01484
chr12	6385643	6386094	-0.183869	0.4827	0.66657	6.5385e-07	intron (NM_002342, intron 4 of 9)	-intron (NM_001270987, intron 4 of 9)	1707	LTBR
chr11	401288	401412	-0.183832	0.63542	0.81925	3.59258e-07	intron (NM_007183, intron 8 of 12)	-intron (NM_001303029, intron 9 of 13)	7141	PKP3
chr19	1378970	1379356	-0.183806	0.35393	0.53774	1.75125e-07	TTS (NR_024247)	-TTS (NM_001369793)	-4744	NDUFS7
chr12	132593751	132593827	-0.183709	0.14519	0.3289	5.09192e-10	Intergenic	Intergenic	11792	MIR6763
chr12	121452580	121452857	-0.183704	0.10432	0.28802	6.33878e-19	intron (NM_001005366, intron 13 of 22)	-intron (NM_001005366, intron 13 of 22)	-8367	MIR7107
chr20	62455427	62455637	-0.18368	0.19584	0.37951	1.62013e-08	Intergenic	Intergenic	20463	GATA5
chr7	7565866	7566416	-0.183584	0.2086	0.39218	3.71189e-08	promoter-TSS (NM_001370080)	-promoter-TSS (NM_001370076)	-76	LOC101927391
chr10	131574303	131574679	-0.183581	0.37492	0.55851	1.12526e-05	Intergenic	Intergenic	215708	LINC01164
chr20	40683190	40683713	-0.183481	0.22089	0.40437	7.97105e-40	Intergenic	Intergenic	5784	MAFB
chr13	110830687	110830973	-0.18348	0.42634	0.60982	3.41483e-07	Intergenic	Intergenic	17125	LOC105370362
chr2	238142945	238143215	-0.183468	0.38301	0.56647	2.68235e-07	intron (NM_198582, intron 3 of 7)	-intron (NM_198582, intron 3 of 7)	4412	KLHL30
chr19	38193610	38193731	-0.183462	0.57307	0.75653	1.64016e-07	exon (NM_015073, exon 18 of 22)	-exon (NM_015073, exon 18 of 22)	30575	SNORD152
chr7	538885	539935	-0.183406	0.19626	0.37966	3.43792e-16	Intergenic	Intergenic	19019	HRAT92
chr22	40652397	40652765	-0.183385	0.1697	0.35308	1.46387e-10	Intergenic	Intergenic	-15862	MRTFA
chr17	48542169	48542580	-0.183343	0.20923	0.39258	6.05321e-14	TTS (NM_002145)	-TTS (NM_002145)	-1976	HOXB-AS1
chr1	155125361	155125623	-0.183262	0.13796	0.32122	1.32162e-09	Intergenic	Intergenic	-2384	EFNA1
chr16	63388233	63388520	-0.183233	0.29281	0.47604	3.13997e-06	Intergenic	Intergenic	-1351939	CDH8
chr7	149777335	149777786	-0.183173	0.35324	0.53641	4.54463e-07	intron (NR_163594, intron 4 of 102)	-intron (NR_163594, intron 4 of 102)	1519	SSPO
chr5	191937	192201	-0.183145	0.38446	0.5676	3.34908e-09	exon (NM_001080478, exon 1 of 2)	-exon (NM_001080478, exon 1 of 2)	574	LRRC14B
chr11	9384159	9384261	-0.183116	0.19254	0.37566	6.5276e-06	promoter-TSS (NM_006391)	-promoter-TSS (NM_006391)	-442	IPO7
chr22	34616960	34617108	-0.183106	0.34543	0.52854	3.66459e-10	Intergenic	Intergenic	380882	ISX-AS1
chr7	945849	946160	-0.183088	0.18303	0.36612	6.32011e-08	promoter-TSS (NM_001284309)	-promoter-TSS (NM_001284309)	-189	ADAP1
chr20	62426626	62426835	-0.183038	0.16412	0.34716	1.05202e-09	intron (NM_080833, intron 1 of 13)	-intron (NM_080833, intron 1 of 13)	808	RBBP8NL
chr4	7984605	7984841	-0.183037	0.33265	0.51568	4.06781e-08	intron (NM_001130085, intron 15 of 17)	-intron (NM_001130086, intron 15 of 17)	20658	MIR95
chr17	81929803	81930379	-0.183023	0.56445	0.74747	2.43982e-09	exon (NR_015454, exon 2 of 2)	-exon (NR_015454, exon 2 of 2)	2262	MAFG-DT
chr4	152720184	152720460	-0.182934	0.16483	0.34777	3.17352e-12	Intergenic	Intergenic	-40325	TMEM154
chr17	6460996	6461410	-0.182869	0.48985	0.67272	2.8474e-05	intron (NM_031220, intron 18 of 19)	-intron (NM_031220, intron 18 of 19)	16748	PIMREG
chr1	32760738	32760995	-0.182858	0.14658	0.32944	5.22014e-10	intron (NM_001369553, intron 1 of 6)	-intron (NM_020888, intron 1 of 6)	-4760	KIAA1522
chr11	1443077	1443184	-0.182821	0.29528	0.47811	4.59242e-07	exon (NM_001256630, exon 6 of 20)	-exon (NM_001282218, exon 6 of 20)	31979	BRSK2
chrX	153921467	153921663	-0.182811	0.27385	0.45666	7.01367e-08	intron (NM_001666, intron 2 of 21)	-intron (NM_001164741, intron 2 of 22)	4699	ARHGAP4
chr4	140498048	140498239	-0.182735	0.033231	0.21597	1.18131e-05	exon (NM_001277353, exon 1 of 11)	-exon (NM_001277353, exon 1 of 11)	149	MGAT4D
chr21	45476122	45476379	-0.182688	0.39524	0.57792	3.05884e-09	intron (NM_130445, intron 5 of 42)	-intron (NM_030582, intron 4 of 41)	-2015	MIR6815
chr11	9759238	9759444	-0.182664	0.11225	0.29492	6.31922e-16	intron (NR_036485, intron 1 of 2)	-intron (NR_036485, intron 1 of 2)	192	LINC02709
chr22	48630925	48631084	-0.182642	0.35286	0.5355	4.0979e-07	intron (NM_015381, intron 1 of 3)	-intron (NM_001082967, intron 1 of 3)	54665	TAFA5
chr12	132214240	132214499	-0.182625	0.22713	0.40975	3.57257e-09	intron (NM_001122636, intron 6 of 10)	-intron (NM_001122636, intron 6 of 10)	-8342	GALNT9
chr11	729238	729493	-0.182604	0.21243	0.39504	4.53004e-09	Intergenic	Intergenic	-18098	TALDO1
chr1	2868200	2868744	-0.182593	0.23148	0.41407	1.47013e-12	Intergenic	Intergenic	-67604	TTC34
chr16	554872	555308	-0.182582	0.17763	0.36021	1.71781e-26	TTS (NM_005632)	-TTS (NM_005632)	-5304	PRR35
chr12	27012724	27012992	-0.182575	0.18684	0.36941	5.43989e-08	intron (NM_016551, intron 1 of 11)	-intron (NM_016551, intron 1 of 11)	1526	TM7SF3
chr19	2301496	2301639	-0.182535	0.28512	0.46766	1.455e-07	intron (NM_001101391, intron 1 of 1)	-intron (NM_001101391, intron 1 of 1)	6586	LINGO3
chr22	17348197	17348299	-0.182511	0.27668	0.45919	4.58792e-07	Intergenic	Intergenic	-11701	CECR2
chr11	1434185	1434306	-0.182463	0.29022	0.47268	7.90153e-06	intron (NM_001256630, intron 1 of 19)	-intron (NM_001282218, intron 1 of 19)	23094	BRSK2
chr2	142886895	142887038	-0.182447	0.54569	0.72814	9.61252e-07	intron (NM_001199241, intron 3 of 14)	-intron (NM_001199241, intron 3 of 14)	9303	KYNU
chr17	80862312	80862662	-0.182406	0.54313	0.72554	6.43724e-07	intron (NM_001163034, intron 13 of 29)	-intron (NM_001163034, intron 13 of 29)	-56855	LOC101928855
chr13	112859564	112859837	-0.182244	0.41251	0.59476	1.22548e-06	intron (NM_032189, intron 23 of 28)	-intron (NM_032189, intron 23 of 28)	-104970	ATP11A-AS1
chr17	44354583	44354819	-0.18224	0.30238	0.48462	2.1148e-12	exon (NM_198475, exon 8 of 8)	-exon (NM_198475, exon 8 of 8)	9152	FAM171A2
chr22	48742860	48743161	-0.182205	0.39785	0.58006	2.04202e-05	intron (NM_001082967, intron 3 of 3)	-intron (NM_001082967, intron 3 of 3)	-37284	MIR4535
chr1	6451305	6451637	-0.182116	0.37501	0.55713	2.11636e-06	intron (NM_001367474, intron 10 of 14)	-intron (NM_001367473, intron 9 of 13)	14724	TNFRSF25
chr11	61537941	61538224	-0.18207	0.44621	0.62828	1.21971e-09	intron (NM_001370211, intron 3 of 7)	-intron (NM_001252065, intron 4 of 9)	4793	SYT7
chr9	136107395	136107651	-0.182061	0.15745	0.33951	5.68497e-05	Intergenic	Intergenic	10908	TMEM250
chr19	3050752	3050934	-0.182009	0.37175	0.55376	2.32552e-07	intron (NR_031672_6, intron 2 of 2)	-intron (NR_031672_6, intron 2 of 2)	-3208	TLE2
chr16	31202985	31203267	-0.181978	0.092365	0.27434	0.000513221	promoter-TSS (NM_013258)	-promoter-TSS (NM_145182)	-350	PYCARD
chr15	101008915	101009111	-0.181969	0.098354	0.28032	1.89079e-10	exon (NM_024652, exon 7 of 34)	-exon (NM_024652, exon 7 of 34)	89656	LRRK1
chr14	100708395	100709109	-0.181967	0.19937	0.38134	1.69303e-13	Intergenic	Intergenic	-18113	DLK1
chr12	124738986	124739320	-0.181958	0.11757	0.29953	4.99984e-14	Intergenic	Intergenic	100518	SCARB1
chr20	32473380	32474504	-0.181924	0.37529	0.55722	2.22091e-13	intron (NM_001351680, intron 2 of 8)	-intron (NM_001256798, intron 5 of 10)	9548	NOL4L
chr7	4687295	4687539	-0.181884	0.57189	0.75377	5.55845e-07	intron (NM_001037165, intron 1 of 8)	-intron (NM_001037165, intron 1 of 8)	5122	FOXK1
chr13	98032825	98033235	-0.181858	0.5534	0.73526	2.87878e-07	Intergenic	Intergenic	79355	IPO5
chr7	47680375	47680581	-0.181794	0.20892	0.39072	8.7075e-09	Intergenic	Intergenic	25234	C7orf65
chr4	39718718	39718874	-0.181616	0.64729	0.82891	1.92429e-07	intron (NM_001111113, intron 1 of 4)	-intron (NM_001312647, intron 1 of 6)	20660	UBE2K
chr16	1048865	1049195	-0.181615	0.2076	0.38922	2.09718e-08	Intergenic	Intergenic	-23726	SSTR5
chr14	74612969	74613270	-0.181588	0.48137	0.66296	1.62775e-05	promoter-TSS (NM_000428)	-promoter-TSS (NM_000428)	-883	LTBP2
chr18	79442182	79442327	-0.181582	0.68036	0.86195	4.34132e-09	intron (NM_006162, intron 3 of 9)	-intron (NM_001278673, intron 2 of 8)	41956	NFATC1
chr5	493146	493481	-0.181581	0.17004	0.35163	4.16582e-09	intron (NM_001284351, intron 1 of 16)	-intron (NM_004174, intron 1 of 16)	20078	SLC9A3-AS1
chr6	43398321	43398680	-0.181571	0.37265	0.55422	9.53275e-07	Intergenic	Intergenic	-28854	ZNF318
chr2	99601369	99601633	-0.181536	0.1924	0.37393	9.9993e-14	exon (NM_002285, exon 13 of 24)	-exon (NM_002285, exon 13 of 24)	-111484	REV1
chr20	37407741	37408002	-0.181502	0.18227	0.36377	1.45978e-10	Intergenic	Intergenic	61744	SRC
chr10	68809232	68809489	-0.1814	0.43881	0.62021	5.54426e-06	Intergenic	Intergenic	-18170	STOX1
chr5	480481	480966	-0.181394	0.31624	0.49764	1.56356e-07	exon (NR_125375, exon 7 of 7)	-exon (NR_125375, exon 7 of 7)	7488	SLC9A3-AS1
chr9	137013364	137013473	-0.181367	0.48823	0.6696	1.68704e-05	intron (NM_001606, intron 29 of 48)	-intron (NM_212533, intron 29 of 48)	-14045	C9orf139
chr1	14733571	14734214	-0.181272	0.22879	0.41006	5.46502e-07	intron (NM_015209, intron 1 of 7)	-intron (NM_201628, intron 1 of 14)	135176	KAZN
chr7	130492281	130492765	-0.181268	0.32632	0.50759	1.9153e-15	intron (NM_001253900, intron 1 of 11)	-intron (NM_001253900, intron 1 of 11)	438	MEST
chr14	85885887	85886040	-0.181238	0.46664	0.64788	9.05992e-07	Intergenic	Intergenic	-48714	LINC02328
chr19	1289624	1289947	-0.181207	0.35363	0.53484	7.51489e-09	intron (NM_001405, intron 1 of 3)	-intron (NM_001405, intron 1 of 3)	3913	EFNA2
chr5	1239069	1239572	-0.181202	0.23026	0.41147	2.37538e-08	intron (NM_182632, intron 5 of 11)	-intron (NM_182632, intron 5 of 11)	13940	SLC6A18
chr3	153241492	153241649	-0.181196	0.42272	0.60391	5.47763e-08	Intergenic	Intergenic	79345	RAP2B
chr17	8311517	8311696	-0.181171	0.44483	0.626	2.68461e-06	intron (NM_025014, intron 1 of 15)	-intron (NM_025014, intron 1 of 15)	785	ARHGEF15
chr13	20712358	20712720	-0.181159	0.22771	0.40887	2.21662e-07	intron (NM_138284, intron 2 of 2)	-intron (NM_138284, intron 2 of 2)	9196	IL17D
chr5	150431106	150431365	-0.181134	0.21883	0.39997	4.38885e-07	Intergenic	Intergenic	-18300	CD74
chr22	50696390	50696809	-0.181098	0.18189	0.36299	5.88682e-11	intron (NM_001372044, intron 11 of 22)	-intron (NM_001372044, intron 11 of 22)	22209	SHANK3
chr1	225431332	225431474	-0.181062	0.54946	0.73052	3.73044e-07	Intergenic	Intergenic	-2548	LBR
chr7	121864393	121864699	-0.181049	0.39188	0.57293	0.00101697	Intergenic	Intergenic	-8615	PTPRZ1
chr1	178320167	178320681	-0.180977	0.1582	0.33918	7.85255e-18	intron (NM_170692, intron 3 of 17)	-intron (NM_170692, intron 3 of 17)	-21027	RASAL2
chr19	42422940	42423174	-0.18097	0.019303	0.20027	0.00250754	promoter-TSS (NR_073179)	-promoter-TSS (NR_073179)	-698	LIPE-AS1
chr19	6376110	6376618	-0.180967	0.4178	0.59876	3.50729e-08	promoter-TSS (NM_004158)	-promoter-TSS (NM_004158)	-448	PSPN
chr12	132272837	132272958	-0.180922	0.20373	0.38465	6.88099e-08	intron (NM_001122636, intron 2 of 10)	-intron (NM_001122636, intron 2 of 10)	-2493	LOC100130238
chr14	60515360	60515477	-0.180795	0.17876	0.35955	1.69778e-08	Intergenic	Intergenic	6273	SIX6
chr4	835257	835712	-0.18077	0.30721	0.48798	2.5207e-09	Intergenic	Intergenic	-9356	CPLX1
chr16	88508895	88508996	-0.180728	0.53787	0.7186	3.40049e-07	intron (NM_153813, intron 3 of 9)	-intron (NM_153813, intron 3 of 9)	22107	LOC100128882
chr12	130142808	130143088	-0.180695	0.20261	0.38331	1.09495e-07	Intergenic	Intergenic	18730	FZD10-AS1
chr15	72197992	72198196	-0.180663	0.19089	0.37155	1.39148e-08	promoter-TSS (NM_001012642)	-promoter-TSS (NM_001012642)	-307	GRAMD2A
chr2	95312356	95312927	-0.180663	0.4054	0.58607	2.4072e-08	intron (NM_013434, intron 2 of 8)	-intron (NM_013434, intron 2 of 8)	15295	KCNIP3
chr9	135770259	135770754	-0.180595	0.23241	0.413	3.87363e-15	intron (NM_020822, intron 17 of 30)	-intron (NM_020822, intron 17 of 30)	68322	KCNT1
chr17	81529999	81530333	-0.180565	0.24412	0.42469	2.64123e-08	intron (NM_001077182, intron 1 of 4)	-intron (NM_012418, intron 1 of 4)	1789	FSCN2
chr19	1304534	1304768	-0.180474	0.24526	0.42573	7.6533e-06	Intergenic	Intergenic	18778	EFNA2
chr16	90168465	90168965	-0.18044	0.43459	0.61503	4.26908e-05	intron (NR_126161, intron 3 of 3)	-intron (NR_126161, intron 3 of 3)	66451	FAM157C
chr8	124895257	124895397	-0.180374	0.40979	0.59016	9.73027e-07	Intergenic	Intergenic	-46681	LINC00964
chr7	5470438	5470664	-0.180326	0.4149	0.59523	1.44955e-05	intron (NM_001363441, intron 4 of 4)	-intron (NM_001363441, intron 4 of 4)	25366	MIR589
chr18	62611214	62611656	-0.180291	0.34015	0.52044	1.1437e-11	Intergenic	Intergenic	88410	ZCCHC2
chr4	164383523	164383573	-0.180291	0.1197	0.29999	2.06215e-05	promoter-TSS (NM_001166373)	-promoter-TSS (NM_001166373)	-293	MARCHF1
chr19	1510656	1511329	-0.180285	0.16839	0.34867	3.09948e-16	exon (NM_213604, exon 2 of 12)	-exon (NM_213604, exon 2 of 12)	2026	ADAMTSL5
chr17	21396096	21396674	-0.180284	0.2728	0.45308	1.25958e-06	intron (NM_021012, intron 1 of 2)	-intron (NM_021012, intron 1 of 2)	20028	KCNJ12
chr13	99926045	99926304	-0.180282	0.2266	0.40688	1.37117e-05	intron (NR_120421, intron 1 of 4)	-intron (NR_120421, intron 1 of 4)	30990	LOC101927437
chr9	136614186	136614452	-0.180217	0.3154	0.49561	1.46141e-07	exon (NR_135288, exon 1 of 3)	-exon (NR_135288, exon 1 of 3)	2862	LINC01451
chr12	9812090	9812225	-0.18018	0.39229	0.57247	4.032e-06	intron (NR_159359, intron 1 of 5)	-intron (NR_159359, intron 1 of 5)	12106	KLRF1
chr3	129571602	129571768	-0.180155	0.52211	0.70226	1.36818e-06	exon (NM_015103, exon 16 of 36)	-exon (NM_015103, exon 16 of 36)	23300	H1-8
chr10	26567012	26567199	-0.180112	0.18689	0.367	7.09041e-16	exon (NM_019043, exon 15 of 15)	-exon (NM_019043, exon 15 of 15)	12201	LOC101929117
chr1	6111633	6111808	-0.180053	0.28408	0.46414	1.07268e-05	intron (NM_015557, intron 36 of 41)	-intron (NM_015557, intron 36 of 41)	65833	KCNAB2
chr16	85697606	85697924	-0.179993	0.18174	0.36173	1.8928e-08	Intergenic	Intergenic	-8811	GINS2
chr7	5552964	5553584	-0.179902	0.38447	0.56437	6.8893e-10	Intergenic	Intergenic	-22673	ACTB
chr1	27966836	27967129	-0.179815	0.46229	0.64211	2.52902e-05	exon (NM_018053, exon 3 of 3)	-exon (NM_018053, exon 3 of 3)	7010	XKR8
chr13	113981380	113981689	-0.179814	0.20857	0.38838	1.11199e-08	intron (NM_007368, intron 23 of 23)	-intron (NM_007368, intron 23 of 23)	-7459	C13orf46
chr11	69096582	69096855	-0.179763	0.53362	0.71339	4.71326e-06	Intergenic	Intergenic	13543	MIR3164
chr14	104772266	104772360	-0.179732	0.73798	0.91771	1.75794e-07	intron (NM_001014432, intron 13 of 14)	-intron (NM_001014432, intron 13 of 14)	19166	SIVA1
chr2	195073050	195073222	-0.179722	0.36423	0.54395	0.000470979	Intergenic	Intergenic	342541	LINC01790
chr20	51766566	51766812	-0.17966	0.13211	0.31177	1.60293e-10	intron (NM_006045, intron 1 of 27)	-intron (NM_006045, intron 1 of 27)	1701	ATP9A
chr9	94554669	94555158	-0.179635	0.1598	0.33944	3.32701e-10	promoter-TSS (NR_121566)	-promoter-TSS (NR_121566)	-131	PCAT7
chr16	88327606	88328338	-0.179576	0.30148	0.48106	5.88883e-16	Intergenic	Intergenic	-54987	ZNF469
chr16	1097828	1098104	-0.179571	0.18416	0.36373	2.25472e-10	Intergenic	Intergenic	-1722	C1QTNF8
chr7	155404907	155405262	-0.179453	0.22289	0.40234	1.14563e-08	Intergenic	Intergenic	23009	LOC100286906
chr20	25196752	25197139	-0.179424	0.30114	0.48057	0.000104215	promoter-TSS (NR_109994)	-promoter-TSS (NR_109994)	-54	LOC101926889
chr3	102101843	102102064	-0.179342	0.5331	0.71244	2.61455e-06	Intergenic	Intergenic	-61751	LOC101929411
chr17	81733196	81733530	-0.179289	0.26545	0.44474	1.34733e-06	Intergenic	Intergenic	21079	SLC25A10
chr19	33690413	33690720	-0.179288	0.38926	0.56855	2.6227e-05	intron (NM_001127896, intron 2 of 3)	-intron (NM_001127896, intron 2 of 3)	6039	CHST8
chr19	4899909	4900233	-0.179255	0.53874	0.718	4.99979e-07	intron (NM_001367189, intron 1 of 3)	-intron (NM_001367189, intron 1 of 3)	2825	ARRDC5
chr10	75399335	75399627	-0.179234	0.38345	0.56268	1.35002e-17	exon (NM_032772, exon 2 of 2)	-exon (NM_032772, exon 2 of 2)	-2047	ZNF503-AS2
chr16	88418573	88419222	-0.179195	0.16667	0.34586	1.03071e-14	intron (NM_001367624, intron 1 of 2)	-intron (NM_001367624, intron 1 of 2)	-34382	ZFPM1
chr16	89694550	89695678	-0.179147	0.59658	0.77572	3.33544e-18	intron (NR_027703, intron 10 of 11)	-intron (NM_052987, intron 11 of 12)	6591	SPATA2L
chr16	30067310	30067643	-0.179111	0.1783	0.35741	2.86349e-10	exon (NM_001365307, exon 7 of 13)	-exon (NM_184043, exon 3 of 9)	1717	ALDOA
chr9	136618641	136618872	-0.179059	0.20336	0.38242	2.8881e-06	Intergenic	Intergenic	-1576	LINC01451
chr10	124550548	124550840	-0.179047	0.29452	0.47356	2.03881e-07	intron (NM_022126, intron 6 of 6)	-intron (NM_022126, intron 6 of 6)	88871	LHPP
chr7	158029141	158029243	-0.178981	0.57519	0.75417	2.47943e-07	intron (NM_001308268, intron 11 of 22)	-intron (NM_130842, intron 10 of 21)	174607	LOC100506585
chr13	111612195	111612625	-0.178926	0.22802	0.40695	7.60132e-06	intron (NR_135814, intron 1 of 1)	-intron (NR_135814, intron 1 of 1)	16401	LINC02337
chr12	38152993	38153417	-0.178913	0.34126	0.52017	1.8045e-10	Intergenic	Intergenic	-163569	ALG10B
chr22	27311383	27311662	-0.178896	0.16689	0.34578	8.01779e-10	exon (NR_134581, exon 1 of 2)	-exon (NR_134581, exon 1 of 2)	872	LINC02554
chr7	98627122	98627427	-0.178847	0.40776	0.58661	4.49172e-06	exon (NM_002523, exon 4 of 5)	-exon (NM_002523, exon 4 of 5)	9990	NPTX2
chr5	1207255	1207554	-0.178831	0.24976	0.42859	3.43425e-07	intron (NM_001003841, intron 1 of 11)	-intron (NM_001003841, intron 1 of 11)	5810	SLC6A19
chr19	45235192	45235431	-0.178817	0.33007	0.50888	6.5801e-06	Intergenic	Intergenic	-1101	EXOC3L2
chr3	130144222	130144612	-0.178709	0.15849	0.3372	3.45775e-07	Intergenic	Intergenic	31867	LINC02021
chr19	4548341	4548628	-0.1787	0.17597	0.35467	8.12102e-09	intron (NM_032108, intron 12 of 16)	-intron (NM_032108, intron 12 of 16)	-8449	LRG1
chr11	47931207	47931308	-0.178668	0.43094	0.60961	9.79872e-09	Intergenic	Intergenic	-49301	PTPRJ
chr14	100549056	100549505	-0.178631	0.28633	0.46496	7.1081e-09	intron (NM_020836, intron 2 of 6)	-intron (NM_020836, intron 2 of 6)	18789	BEGAIN
chr20	58716844	58717247	-0.178623	0.4178	0.59642	1.81176e-06	Intergenic	Intergenic	24246	NPEPL1
chr17	48749683	48750129	-0.178562	0.29711	0.47568	0.000794118	Intergenic	Intergenic	-21156	HOXB13
chr22	50005526	50005736	-0.17853	0.48972	0.66825	3.35618e-06	intron (NM_001371416, intron 2 of 14)	-intron (NM_001001694, intron 3 of 14)	7134	IL17REL
chr14	103711857	103712577	-0.178525	0.16148	0.34	8.24382e-18	intron (NM_001371231, intron 2 of 9)	-intron (NM_001371231, intron 2 of 9)	3234	XRCC3
chr9	124343266	124343665	-0.178511	0.31697	0.49548	2.99238e-10	intron (NM_001166169, intron 8 of 9)	-intron (NM_001166171, intron 9 of 10)	-10007	LOC100129034
chr18	13296052	13296218	-0.178482	0.39847	0.57695	7.27477e-06	intron (NM_181482, intron 2 of 5)	-intron (NM_181481, intron 1 of 5)	18030	LDLRAD4
chr2	8627231	8627493	-0.178482	0.27696	0.45544	1.46603e-08	Intergenic	Intergenic	-43570	LINC01814
chr19	48735170	48735543	-0.178405	0.11889	0.2973	1.86345e-24	exon (NM_017805, exon 4 of 12)	-exon (NM_017805, exon 4 of 12)	5253	RASIP1
chr21	31337748	31338214	-0.178389	0.31665	0.49504	1.85272e-06	intron (NM_001353687, intron 2 of 26)	-intron (NM_001353691, intron 4 of 29)	6373	TIAM1
chr21	41951094	41951364	-0.178327	0.35689	0.53522	2.44253e-05	intron (NM_015500, intron 1 of 13)	-intron (NM_015500, intron 1 of 13)	2789	C2CD2
chr17	82437067	82437289	-0.178325	0.46404	0.64237	2.63036e-06	exon (NM_001369487, exon 9 of 15)	-exon (NM_001330542, exon 8 of 13)	12548	CYBC1
chr1	62327487	62327957	-0.178295	0.30194	0.48023	9.8513e-08	Intergenic	Intergenic	-8288	KANK4
chr7	39130893	39131163	-0.178123	0.24826	0.42639	3.83357e-10	intron (NM_007252, intron 3 of 10)	-intron (NM_001166018, intron 3 of 10)	-117461	POU6F2-AS2
chr19	5582047	5582369	-0.178039	0.48421	0.66225	1.93674e-08	Intergenic	Intergenic	-14174	TINCR
chr22	45977931	45978122	-0.178018	0.039099	0.21712	5.44034e-13	promoter-TSS (NM_058238)	-promoter-TSS (NM_058238)	-865	WNT7B
chr7	5290738	5290883	-0.177995	0.52583	0.70382	3.09645e-06	exon (NM_153247, exon 3 of 11)	-exon (NM_153247, exon 3 of 11)	7868	SLC29A4
chr9	136994245	136994524	-0.177962	0.45656	0.63452	2.38562e-06	TTS (NR_138076)	-TTS (NR_138074)	1963	PAXX
chr9	137234190	137234750	-0.177945	0.1756	0.35354	1.22435e-17	exon (NM_001177316, exon 11 of 13)	-exon (NM_001177317, exon 11 of 13)	3537	SLC34A3
chr2	241773820	241774609	-0.177944	0.18191	0.35985	5.55574e-17	Intergenic	Intergenic	-2607	GAL3ST2
chr10	72289755	72289954	-0.17785	0.40928	0.58713	3.29632e-06	Intergenic	Intergenic	15931	DDIT4
chr1	2982583	2982812	-0.177839	0.44598	0.62382	8.57686e-06	Intergenic	Intergenic	-38769	ACTRT2
chr1	174848807	174849116	-0.17776	0.15868	0.33644	4.26582e-15	intron (NM_001366447, intron 19 of 20)	-intron (NM_001366456, intron 2 of 7)	-25424	RABGAP1L
chr7	158157529	158157819	-0.177746	0.3	0.47774	2.53016e-07	intron (NM_001308267, intron 5 of 21)	-intron (NM_130842, intron 5 of 21)	303089	LOC100506585
chr2	236160397	236160717	-0.177732	0.28292	0.46065	0.000165209	Intergenic	Intergenic	7829	GBX2
chr17	57061834	57061981	-0.177718	0.30855	0.48627	4.76669e-06	Intergenic	Intergenic	16430	RNF126P1
chr17	82094967	82095179	-0.177678	0.66598	0.84365	1.58698e-06	intron (NM_004104, intron 3 of 42)	-intron (NM_004104, intron 3 of 42)	3163	FASN
chr17	80989517	80989636	-0.177668	0.14665	0.32432	1.60419e-07	Intergenic	Intergenic	-2264	CHMP6
chr5	171451315	171451491	-0.1776	0.13306	0.31066	8.69947e-08	intron (NM_003862, intron 4 of 4)	-intron (NM_003862, intron 4 of 4)	31756	FGF18
chr1	1213884	1214227	-0.177526	0.16302	0.34055	3.77346e-10	promoter-TSS (NM_003327)	-promoter-TSS (NM_003327)	97	TNFRSF4
chr10	131748933	131749139	-0.177518	0.215	0.39252	4.10714e-08	Intergenic	Intergenic	41163	LINC01164
chr4	3340715	3341081	-0.177389	0.37265	0.55004	1.60221e-07	intron (NM_002926, intron 2 of 16)	-intron (NM_002926, intron 2 of 16)	26751	RGS12
chr10	43702412	43702921	-0.177349	0.39731	0.57465	3.55068e-08	Intergenic	Intergenic	-53786	ZNF32
chr10	775454	775943	-0.17731	0.33723	0.51454	2.78238e-10	Intergenic	Intergenic	-86031	DIP2C
chr2	120675284	120675551	-0.177304	0.088086	0.26539	4.43152e-07	Intergenic	Intergenic	-60450	GLI2
chr12	6946294	6946520	-0.177168	0.017178	0.19435	8.96839e-26	promoter-TSS (NM_080548)	-promoter-TSS (NM_080548)	-170	PTPN6
chr20	62307609	62307797	-0.177134	0.28126	0.45839	1.25289e-08	exon (NM_001281438, exon 6 of 9)	-exon (NM_001281438, exon 6 of 9)	4706	ADRM1
chr10	120963200	120963506	-0.177017	0.17303	0.35004	6.32243e-09	Intergenic	Intergenic	111991	WDR11
chr16	1244623	1245164	-0.176963	0.17792	0.35489	7.65784e-11	Intergenic	Intergenic	4189	TPSAB1
chr1	1344115	1344388	-0.176902	0.4333	0.6102	4.2141e-08	intron (NM_004421, intron 1 of 14)	-intron (NM_004421, intron 1 of 14)	-4544	MIR6808
chr2	127400865	127401335	-0.176886	0.22757	0.40446	3.65505e-17	Intergenic	Intergenic	-12635	MAP3K2
chr10	5999541	5999893	-0.176874	0.21648	0.39336	3.04021e-07	Intergenic	Intergenic	-20976	IL15RA
chr13	113839665	113840037	-0.176865	0.14912	0.32599	2.64841e-10	intron (NM_000820, intron 4 of 14)	-intron (NR_044995, intron 4 of 4)	24225	GAS6
chr9	134340554	134340746	-0.176864	0.26727	0.44414	5.13291e-05	intron (NM_002957, intron 1 of 9)	-intron (NM_002957, intron 1 of 9)	14195	RXRA
chr18	74172955	74173202	-0.176861	0.36337	0.54023	2.93648e-05	Intergenic	Intergenic	24556	TIMM21
chr12	10115153	10115304	-0.176857	0.38753	0.56439	1.56407e-05	Intergenic	Intergenic	14970	CLEC7A
chr16	2090658	2090862	-0.176831	0.47654	0.65338	3.52627e-07	promoter-TSS (NR_030646)	-promoter-TSS (NR_135175)	-476	MIR1225
chr13	61025797	61025898	-0.176787	0.50579	0.68258	3.35222e-06	Intergenic	Intergenic	174032	MIR3169
chr7	130373545	130374057	-0.176749	0.10588	0.28263	9.75207e-17	Intergenic	Intergenic	-6674	LOC105375504
chr1	1049031	1049204	-0.176681	0.41086	0.58754	2.30718e-05	intron (NM_198576, intron 24 of 35)	-intron (NM_001305275, intron 24 of 38)	-10616	LOC100288175
chr3	1202265	1202367	-0.176668	0.48631	0.66297	8.90992e-05	intron (NM_001349361, intron 3 of 23)	-intron (NM_001289081, intron 1 of 21)	109292	CNTN6
chr17	41624123	41624518	-0.17666	0.26461	0.44127	2.68868e-07	exon (NM_000422, exon 1 of 8)	-exon (NM_000422, exon 1 of 8)	254	KRT17
chr2	47782107	47782340	-0.176659	0.30465	0.48131	1.16644e-06	promoter-TSS (NM_001281493)	-promoter-TSS (NM_001281493)	-858	MSH6
chr14	104171437	104172032	-0.17664	0.17157	0.34821	6.95715e-21	exon (NM_015656, exon 6 of 15)	-exon (NM_015656, exon 6 of 15)	33012	KIF26A
chr10	132204772	132205047	-0.176638	0.35705	0.53368	4.40162e-07	exon (NM_006426, exon 14 of 14)	-exon (NM_006426, exon 14 of 14)	17962	DPYSL4
chr15	81697299	81697456	-0.17653	0.41155	0.58808	0.000212208	Intergenic	Intergenic	-323165	TMC3
chr11	125888542	125888669	-0.176505	0.18449	0.36099	6.35398e-07	intron (NM_001134793, intron 1 of 2)	-intron (NM_145014, intron 1 of 3)	1546	HYLS1
chr12	131033827	131034198	-0.176453	0.38228	0.55873	8.00032e-05	intron (NM_198827, intron 13 of 24)	-intron (NM_198827, intron 13 of 24)	-40037	ADGRD1-AS1
chr6	166393546	166393741	-0.176446	0.39997	0.57641	7.30211e-09	Intergenic	Intergenic	-10704	MPC1
chr20	63698375	63698537	-0.176428	0.5728	0.74923	1.87758e-08	TTS (NM_001134758)	-TTS (NR_051955)	1804	TNFRSF6B
chr14	100688118	100688771	-0.176381	0.2585	0.43489	1.04835e-07	Intergenic	Intergenic	31177	LINC00523
chr12	132196246	132196427	-0.176378	0.30926	0.48564	6.20009e-06	TTS (NM_021808)	-TTS (NM_001122636)	-6642	LINC02361
chr20	62364770	62365188	-0.176374	0.11682	0.29319	2.81138e-08	intron (NM_005560, intron 1 of 79)	-intron (NM_005560, intron 1 of 79)	2333	LAMA5
chr2	10777273	10778192	-0.176339	0.34928	0.52562	7.22383e-10	intron (NM_001039362, intron 11 of 13)	-intron (NM_144583, intron 10 of 12)	35052	PDIA6
chr15	73973732	73973843	-0.176326	0.35582	0.53214	2.95703e-07	Intergenic	Intergenic	18507	STOML1
chr15	74598993	74599421	-0.176292	0.43307	0.60936	2.32398e-07	Intergenic	Intergenic	-9165	CLK3
chr14	102499509	102499697	-0.176254	0.49449	0.67074	0.000147727	exon (NM_014844, exon 20 of 20)	-exon (NM_014844, exon 20 of 20)	10173	ANKRD9
chr9	136296459	136296740	-0.176217	0.3561	0.53232	8.91836e-07	intron (NM_001291516, intron 4 of 9)	-intron (NR_111982, intron 4 of 9)	7494	CCDC187
chr2	85306724	85306955	-0.176159	0.46747	0.64363	3.26433e-05	intron (NM_031283, intron 10 of 11)	-intron (NM_031283, intron 10 of 11)	21149	TGOLN2
chr7	831395	831559	-0.17608	0.16479	0.34087	2.18859e-08	promoter-TSS (NM_001130965)	-promoter-TSS (NM_001130965)	-999	SUN1
chr10	78913722	78913979	-0.17606	0.372	0.54806	5.90925e-06	Intergenic	Intergenic	153597	ZMIZ1-AS1
chr19	12237260	12237655	-0.176046	0.6802	0.85625	5.01141e-08	Intergenic	Intergenic	42443	LOC100289333
chr1	910610	911046	-0.176029	0.12835	0.30438	2.23598e-08	Intergenic	Intergenic	8864	LINC02593
chr16	21558072	21558332	-0.176029	0.22433	0.40036	2.40901e-08	Intergenic	Intergenic	-37758	SLC7A5P2
chr1	26863493	26863908	-0.175882	0.22259	0.39847	6.27441e-11	exon (NM_006142, exon 1 of 1)	-exon (NM_006142, exon 1 of 1)	552	SFN
chr9	133492065	133492514	-0.175825	0.31495	0.49077	3.67316e-09	Intergenic	Intergenic	-13191	SLC2A6
chr16	30007182	30007399	-0.175747	0.35526	0.53101	1.8399e-07	exon (NM_001282068, exon 6 of 11)	-exon (NR_104089, exon 6 of 11)	3736	DOC2A
chr19	10617799	10618548	-0.175707	0.31782	0.49353	1.34237e-09	intron (NM_001145056, intron 1 of 21)	-intron (NM_001145056, intron 1 of 21)	-7379	SLC44A2
chr19	34493361	34493584	-0.175707	0.5446	0.72031	2.12098e-05	intron (NM_001080436, intron 4 of 7)	-intron (NM_001080436, intron 4 of 7)	11715	WTIP
chr1	227948482	227948787	-0.175643	0.035522	0.21117	2.92416e-07	promoter-TSS (NM_003395)	-promoter-TSS (NM_003395)	-703	WNT9A
chr1	68881512	68881670	-0.175558	0.33703	0.51259	3.43483e-08	Intergenic	Intergenic	-174307	LINC01707
chr19	56838764	56838992	-0.175546	0.44756	0.6231	4.1915e-12	intron (NM_015363, intron 1 of 10)	-intron (NM_001369728, intron 1 of 10)	-1070	PEG3
chr17	80187310	80187939	-0.175423	0.12513	0.30055	9.43057e-15	promoter-TSS (NM_052819)	-promoter-TSS (NM_052819)	-175	CARD14
chr13	20476654	20476957	-0.175333	0.56857	0.7439	2.66688e-07	intron (NM_015974, intron 3 of 7)	-intron (NM_001363647, intron 3 of 6)	-42960	MIR4499
chr22	49623736	49624204	-0.175294	0.42416	0.59945	8.05008e-07	intron (NM_001289922, intron 5 of 5)	-intron (NR_110523, intron 1 of 4)	33549	C22orf34
chr21	45427485	45428276	-0.175223	0.2186	0.39382	7.26082e-17	intron (NM_130445, intron 2 of 42)	-intron (NM_130445, intron 2 of 42)	-2811	COL18A1-AS1
chr19	38303841	38304418	-0.175217	0.14765	0.32287	4.42023e-10	promoter-TSS (NM_033520)	-promoter-TSS (NM_033520)	-121	C19orf33
chr17	34298178	34298335	-0.17515	0.24399	0.41914	2.4519e-08	Intergenic	Intergenic	12515	CCL11
chr1	167713410	167713696	-0.175139	0.083943	0.25908	0.000434184	Intergenic	Intergenic	-8429	MPZL1
chr11	120192660	120193245	-0.174999	0.32645	0.50145	1.49892e-05	Intergenic	Intergenic	-18079	OAF
chr14	100148056	100148339	-0.174991	0.35264	0.52764	1.63744e-05	intron (NM_206918, intron 2 of 2)	-intron (NM_206918, intron 2 of 2)	11447	DEGS2
chr1	89128187	89128419	-0.174909	0.45796	0.63287	3.07983e-09	Intergenic	Intergenic	-2189	GBP2
chr1	36801911	36802071	-0.174903	0.248	0.4229	4.07509e-06	exon (NM_000831, exon 16 of 16)	-exon (NM_000831, exon 16 of 16)	232524	GRIK3
chr19	12848007	12848308	-0.174834	0.2391	0.41393	3.18574e-06	intron (NM_014975, intron 7 of 25)	-intron (NM_014975, intron 7 of 25)	-4102	MIR6794
chr18	79469950	79470382	-0.174824	0.65688	0.8317	1.92238e-05	TTS (NM_172390)	-TTS (NM_001278675)	69867	NFATC1
chr10	83169056	83169279	-0.174799	0.55617	0.73097	4.62966e-05	Intergenic	Intergenic	507921	LINC02650
chr1	201283913	201284261	-0.174742	0.090304	0.26505	1.6367e-18	intron (NM_001005337, intron 1 of 13)	-intron (NM_000299, intron 1 of 14)	581	PKP1
chr2	25981519	25981734	-0.174732	0.23434	0.40907	7.31642e-07	exon (NM_002254, exon 1 of 8)	-exon (NM_002254, exon 1 of 8)	870	KIF3C
chr13	110454612	110454851	-0.174708	0.33734	0.51205	0.000167328	intron (NM_001846, intron 20 of 47)	-intron (NM_001846, intron 20 of 47)	8555	COL4A2-AS2
chr6	169192008	169192386	-0.174564	0.39333	0.5679	2.08575e-07	Intergenic	Intergenic	-9457	LINC02544
chr4	7755894	7756282	-0.174554	0.57996	0.75451	7.52095e-05	intron (NR_026892, intron 1 of 1)	-intron (NR_026892, intron 1 of 1)	1998	AFAP1-AS1
chr5	79238793	79238942	-0.17454	0.43209	0.60663	1.64983e-06	intron (NM_152405, intron 1 of 10)	-intron (NM_152405, intron 1 of 10)	2737	JMY
chr4	168877779	168878346	-0.174489	0.13556	0.31005	3.51161e-113	exon (NM_001166110, exon 2 of 12)	-exon (NM_001166110, exon 2 of 12)	45968	PALLD
chr1	33082080	33082272	-0.174417	0.17384	0.34825	7.96043e-07	promoter-TSS (NR_126031)	-promoter-TSS (NR_126031)	-2	AZIN2
chr18	75125574	75126095	-0.174409	0.31308	0.48749	4.12387e-12	Intergenic	Intergenic	79678	ZADH2
chr7	55741736	55741972	-0.174383	0.59081	0.76519	3.65899e-07	Intergenic	Intergenic	-37287	FKBP9P1
chr11	105016431	105016589	-0.174338	0.2997	0.47404	7.50877e-05	intron (NM_001136112, intron 1 of 9)	-intron (NM_004347, intron 1 of 9)	6658	CASP5
chr7	1259934	1260535	-0.174322	0.16115	0.33547	3.42237e-07	Intergenic	Intergenic	27363	UNCX
chr4	80198119	80198200	-0.174266	0.11152	0.28579	7.13257e-07	intron (NM_020226, intron 7 of 9)	-intron (NM_001099403, intron 1 of 3)	657	PRDM8
chr17	43668404	43668596	-0.174262	0.33954	0.51381	2.01759e-05	Intergenic	Intergenic	-6578	MEOX1
chr7	1716396	1716905	-0.174247	0.13276	0.307	1.12437e-09	intron (NM_001128636, intron 2 of 2)	-intron (NM_001128636, intron 2 of 2)	25659	ELFN1-AS1
chr17	4476185	4476681	-0.174163	0.18638	0.36054	7.62534e-09	intron (NM_182538, intron 8 of 11)	-intron (NM_001320449, intron 7 of 10)	-22448	SPNS2
chr2	233343191	233343374	-0.174053	0.50456	0.67861	1.9578e-06	intron (NM_000541_2, intron 14 of 15)	-intron (NM_000541_2, intron 14 of 15)	-11211	DGKD
chr17	49580174	49580478	-0.174046	0.26107	0.43512	5.05465e-05	exon (NM_007225, exon 2 of 2)	-exon (NM_007225, exon 2 of 2)	4455	NXPH3
chr9	137194422	137195340	-0.173929	0.23767	0.4116	9.28993e-16	intron (NM_001128228, intron 1 of 3)	-intron (NM_001128228, intron 1 of 3)	5860	TPRN
chr3	12768848	12769053	-0.173884	0.30965	0.48354	2.8835e-07	intron (NM_001284406, intron 1 of 11)	-intron (NM_001284406, intron 1 of 11)	506	TMEM40
chr9	134260438	134260632	-0.173847	0.40605	0.57989	4.93626e-06	Intergenic	Intergenic	34862	LINC02247
chr4	8976839	8977039	-0.173814	0.20421	0.37802	1.2831e-07	Intergenic	Intergenic	-105100	HMX1
chr12	132257463	132257613	-0.173802	0.3451	0.5189	1.79301e-08	intron (NM_001122636, intron 5 of 10)	-intron (NM_001122636, intron 5 of 10)	-17853	LOC100130238
chr10	78218888	78219157	-0.173798	0.30196	0.47576	2.70502e-08	Intergenic	Intergenic	-29602	LINC00856
chr16	57797423	57798371	-0.173788	0.1361	0.30989	1.0987e-23	exon (NM_001130099, exon 1 of 19)	-exon (NM_001130099, exon 1 of 19)	120	KIFC3
chr1	153635537	153635874	-0.17371	0.25528	0.42899	5.06405e-07	intron (NM_015607, intron 1 of 5)	-intron (NM_001317077, intron 1 of 4)	-1345	S100A13
chr11	134063704	134063895	-0.173621	0.49356	0.66718	3.74031e-06	Intergenic	Intergenic	-5125	JAM3
chr17	82014442	82014656	-0.17362	0.30517	0.47879	1.37752e-06	intron (NM_024083, intron 12 of 15)	-intron (NR_045351, intron 11 of 14)	8329	CENPX
chr5	154691481	154691560	-0.173466	0.28091	0.45438	1.31905e-10	intron (NM_001367715, intron 1 of 17)	-intron (NM_001367716, intron 1 of 18)	5745	MIR1303
chr1	44813220	44813335	-0.173353	0.55406	0.72741	6.56096e-08	intron (NM_001136537, intron 6 of 7)	-intron (NM_001136537, intron 6 of 7)	4796	BTBD19
chr12	132521756	132522185	-0.173312	0.40133	0.57464	1.66892e-06	intron (NM_001367871, intron 2 of 18)	-intron (NM_001367871, intron 2 of 18)	31820	FBRSL1
chr20	33651818	33652306	-0.173122	0.21741	0.39053	2.08817e-06	Intergenic	Intergenic	-10265	C20orf144
chr7	2019679	2019796	-0.173122	0.2385	0.41162	8.70864e-09	intron (NM_001013836, intron 12 of 18)	-intron (NM_001304524, intron 10 of 16)	69314	SNORA114
chr17	45144753	45144963	-0.173067	0.13733	0.31039	5.96241e-09	TTS (NM_024722)	-TTS (NM_001321352)	-3617	HEXIM1
chr15	75727042	75727532	-0.173045	0.28117	0.45421	1.79316e-07	TTS (NR_024595)	-TTS (NR_024595)	3246	ODF3L1
chr8	142182388	142182656	-0.172947	0.17505	0.34799	1.69286e-06	Intergenic	Intergenic	6183	MIR4472-1
chr4	185427484	185427746	-0.172925	0.41808	0.59101	3.94733e-05	Intergenic	Intergenic	-1630	UFSP2
chr8	38429759	38429961	-0.172833	0.11636	0.28919	2.49209e-07	exon (NM_001354369, exon 3 of 18)	-exon (NM_001354367, exon 3 of 18)	37864	FGFR1
chr7	4815252	4815567	-0.17283	0.48134	0.65417	6.86507e-05	exon (NM_018059, exon 9 of 15)	-exon (NM_018059, exon 9 of 15)	22040	SNORD165
chr5	179060686	179060873	-0.172785	0.15806	0.33084	6.39565e-07	intron (NM_014594, intron 1 of 4)	-intron (NM_014594, intron 1 of 4)	407	ZNF354C
chr10	70760878	70761404	-0.172733	0.47117	0.6439	0.000170606	exon (NM_139155, exon 22 of 22)	-exon (NM_080722, exon 22 of 22)	21432	TBATA
chr1	223993660	223993982	-0.172704	0.22273	0.39544	2.90818e-10	intron (NR_136590, intron 1 of 3)	-intron (NR_136591, intron 1 of 2)	1091	LOC100287497
chr5	116361489	116361850	-0.17266	0.10989	0.28255	8.02163e-28	Intergenic	Intergenic	12900	LOC101927190
chr1	156908566	156908816	-0.172628	0.28123	0.45386	5.30383e-11	exon (NM_001353682, exon 10 of 23)	-exon (NM_001353682, exon 10 of 23)	-11941	LRRC71
chr3	157542803	157542999	-0.172561	0.1775	0.35006	4.85551e-11	promoter-TSS (NR_024016)	-promoter-TSS (NM_001243729)	-411	SLC66A1L
chr1	1162722	1163520	-0.172487	0.12671	0.29919	8.35084e-34	Intergenic	Intergenic	-3983	MIR200B
chr1	220884475	220885063	-0.172448	0.40432	0.57677	2.36694e-13	exon (NM_021958, exon 4 of 4)	-exon (NM_021958, exon 4 of 4)	-4629	HLX-AS1
chr4	3461736	3461988	-0.172376	0.22753	0.3999	1.65288e-06	Intergenic	Intergenic	-1444	DOK7
chr10	132223437	132223727	-0.172367	0.48842	0.66078	3.61101e-07	intron (NR_134911, intron 8 of 12)	-intron (NM_001318878, intron 8 of 11)	25526	STK32C
chr22	50149533	50149922	-0.172278	0.19541	0.36769	1.27702e-05	intron (NM_001164105, intron 20 of 25)	-intron (NM_001164106, intron 2 of 8)	2673	MOV10L1
chr7	102321591	102321679	-0.172232	0.1856	0.35783	7.93247e-14	TTS (NM_001359231)	-TTS (NM_020979)	28532	MIR4285
chr19	3055556	3056148	-0.172228	0.18179	0.35402	2.83552e-11	intron (NM_198970, intron 4 of 6)	-intron (NM_198970, intron 4 of 6)	6643	TLE5
chr10	5524885	5525091	-0.172187	0.43945	0.61163	5.43491e-06	promoter-TSS (NM_005185)	-promoter-TSS (NM_005185)	27	CALML3
chr11	17720003	17720245	-0.172176	0.16869	0.34087	1.76718e-08	exon (NM_002478, exon 1 of 3)	-exon (NM_002478, exon 1 of 3)	553	MYOD1
chr18	79438273	79438532	-0.172154	0.42989	0.60204	0.00137703	intron (NM_006162, intron 3 of 9)	-intron (NM_001278673, intron 2 of 8)	38104	NFATC1
chr10	1535656	1536225	-0.172135	0.32784	0.49998	2.05303e-05	intron (NR_033387, intron 1 of 1)	-intron (NR_033387, intron 1 of 1)	9311	ADARB2-AS1
chr10	132138290	132138392	-0.172126	0.41012	0.58225	3.00679e-07	intron (NM_001323086, intron 9 of 23)	-intron (NM_001323090, intron 9 of 23)	-48607	DPYSL4
chr8	143945788	143946562	-0.172107	0.25056	0.42267	5.22078e-09	promoter-TSS (NR_030383)	-promoter-TSS (NR_030383)	-896	MIR661
chr1	3237680	3237865	-0.172104	0.36455	0.53665	1.3169e-06	intron (NM_199454, intron 2 of 16)	-intron (NM_022114, intron 2 of 16)	109798	MIR4251
chr17	81309818	81310306	-0.172099	0.1691	0.3412	6.99506e-10	promoter-TSS (NR_038080)	-promoter-TSS (NR_038080)	-814	LINC00482
chr3	120378356	120378504	-0.172084	0.21931	0.39139	7.22859e-09	Intergenic	Intergenic	17299	MIR198
chr17	82874342	82874760	-0.171943	0.21386	0.3858	5.55638e-11	intron (NM_005993, intron 14 of 38)	-intron (NM_005993, intron 14 of 38)	-34529	ZNF750
chr12	114674082	114674659	-0.171891	0.08936	0.26125	2.59979e-32	exon (NM_016569, exon 7 of 8)	-exon (NM_005996, exon 6 of 7)	9804	TBX3
chr4	1782483	1782973	-0.171855	0.25056	0.42241	8.05565e-08	Intergenic	Intergenic	-10565	FGFR3
chr14	51650615	51650835	-0.171682	0.12765	0.29933	3.5336e-08	exon (NR_037676, exon 1 of 1)	-exon (NR_037676, exon 1 of 1)	1019	FRMD6-AS1
chr5	756196	756643	-0.17168	0.44394	0.61562	3.69013e-05	intron (NM_001351303, intron 1 of 10)	-intron (NR_147096, intron 5 of 13)	10499	ZDHHC11B
chr1	1455357	1455952	-0.171649	0.35775	0.5294	5.42965e-10	intron (NM_001039211, intron 5 of 11)	-intron (NM_001039211, intron 5 of 11)	5966	ATAD3C
chr19	50969468	50969670	-0.171595	0.14372	0.31532	1.09931e-09	promoter-TSS (NM_001319949)	-promoter-TSS (NM_001319949)	22	KLK6
chr5	139011194	139011435	-0.171592	0.17418	0.34578	1.85556e-09	intron (NM_001037633, intron 8 of 10)	-intron (NM_001037633, intron 8 of 10)	135915	CTNNA1
chr7	100603861	100604048	-0.171565	0.07516	0.24672	4.52402e-09	promoter-TSS (NR_038910)	-promoter-TSS (NR_038910)	83	PCOLCE-AS1
chr2	232352365	232352508	-0.171476	0.12549	0.29697	3.72148e-05	Intergenic	Intergenic	-26314	ALPP
chr9	27690654	27690963	-0.171447	0.22536	0.39681	1.56839e-09	Intergenic	Intergenic	-116943	C9orf72
chr1	15944050	15944252	-0.171409	0.71605	0.88746	7.37902e-08	intron (NM_001324138, intron 8 of 14)	-intron (NM_001287603, intron 9 of 15)	31981	ZBTB17
chr19	1295040	1295805	-0.171228	0.19873	0.36996	3.86271e-27	intron (NM_001405, intron 1 of 3)	-intron (NM_001405, intron 1 of 3)	9550	EFNA2
chr16	2719482	2720224	-0.171224	0.15654	0.32777	1.12553e-09	intron (NM_031948, intron 1 of 5)	-intron (NM_031948, intron 1 of 5)	371	PRSS27
chr4	138053170	138053296	-0.171148	0.37454	0.54569	3.73434e-07	intron (NR_037866, intron 7 of 10)	-intron (NR_037866, intron 7 of 10)	-35781	SLC7A11-AS1
chr6	156778098	156778369	-0.171131	0.026286	0.19742	2.84109e-10	exon (NM_001371656, exon 2 of 21)	-exon (NM_001371656, exon 2 of 21)	284	LOC115308161
chr11	70240556	70240730	-0.171074	0.2704	0.44147	8.3361e-08	Intergenic	Intergenic	-30047	PPFIA1
chr11	2445802	2446196	-0.171073	0.14477	0.31584	3.29391e-13	intron (NM_000218, intron 1 of 15)	-intron (NM_000218, intron 1 of 15)	991	KCNQ1
[truncated: 2,310 more rows]
